# Supplementary material for: Transcriptomics identifies blunted immunomodulatory effects of vitamin D in people with multiple sclerosis
Source: Sci Rep. 2024 Jan 16;14:1436. doi: 10.1038/s41598-024-51779-0 (PMC10792011; doi:10.1038/s41598-024-51779-0)
Supplement: Supplementary file 1 — Supplementary Information. [file 41598_2024_51779_MOESM1_ESM.zip]

Archive with 8 entries (8 files):
- Supplementary Table 1 - HC vitamin D-correlated genes.xlsx
- Supplementary Table 2 - HC CD4 GSEA results.xlsx
- Supplementary Table 3 - HC CD8 GSEA results.xlsx
- Supplementary Table 4 - HCvsMSdiffcorgenes.xlsx
- Supplementary Table 5 - HCvsMSdiffregpathways.xlsx
- Supplementary Table 6 - CD4 WGCNA significant modules.xlsx
- Supplementary Table 7 - CD8 WGCNA significant modules.xlsx
- Supplementary File 1 - Supplemental Information.pdf
