# Supplementary material for: Transcriptomics identifies blunted immunomodulatory effects of vitamin D in people with multiple sclerosis
Source: Sci Rep. 2024 Jan 16;14:1436. doi: 10.1038/s41598-024-51779-0 (PMC10792011; doi:10.1038/s41598-024-51779-0)
Supplement: Supplementary file 1 — Supplementary Information. [file 41598_2024_51779_MOESM1_ESM.zip › Supplementary Table 1 - HC vitamin D-correlated genes.xlsx]

## Sheet: CD4
geneID	log(change in gene expression per 1 nmol/L 25(OH)D)	logCPM	F	PValue	FDR	weff	description
ZNF709	0.0270157	1.31591	32.0193	3.69448e-06	0.0608444	0.146761	zinc finger protein 709 [Source:HGNC Symbol;Acc:HGNC:20629]
ZNF501	0.0149647	1.21628	22.8699	4.35335e-05	0.210296	0.0652637	zinc finger protein 501 [Source:HGNC Symbol;Acc:HGNC:23717]
PIGP	0.00916737	2.47284	22.4118	4.984e-05	0.210296	0.0394419	phosphatidylinositol glycan anchor biosynthesis class P [Source:HGNC Symbol;Acc:HGNC:3046]
PRPS2	0.00538676	4.71285	21.3322	6.89137e-05	0.210296	0.022418	phosphoribosyl pyrophosphate synthetase 2 [Source:HGNC Symbol;Acc:HGNC:9465]
UIMC1	-0.00506713	5.40195	21.2984	6.9624e-05	0.210296	-0.0210653	ubiquitin interaction motif containing 1 [Source:HGNC Symbol;Acc:HGNC:30298]
CHFR	-0.00476619	5.97116	20.9845	7.66152e-05	0.210296	-0.0196161	checkpoint with forkhead and ring finger domains [Source:HGNC Symbol;Acc:HGNC:20455]
CALCRL	0.013267	0.101443	19.3237	0.000128507	0.30234	0.051623	calcitonin receptor like receptor [Source:HGNC Symbol;Acc:HGNC:16709]
ENOX2	0.00771545	3.31651	18.6677	0.000158476	0.326244	0.029319	ecto-NOX disulfide-thiol exchanger 2 [Source:HGNC Symbol;Acc:HGNC:2259]
RMC1	-0.00495849	5.28435	18.1107	0.000189811	0.347333	-0.0184539	regulator of MON1-CCZ1 [Source:HGNC Symbol;Acc:HGNC:24326]
BPTF	0.00269435	7.69496	17.1998	0.00025627	0.411338	0.00967622	bromodomain PHD finger transcription factor [Source:HGNC Symbol;Acc:HGNC:3581]
INO80	-0.00399433	6.18588	16.9914	0.000274742	0.411338	-0.0142241	INO80 complex ATPase subunit [Source:HGNC Symbol;Acc:HGNC:26956]
KANSL2	-0.00457381	5.04127	16.2347	0.000354768	0.43995	-0.0157799	KAT8 regulatory NSL complex subunit 2 [Source:HGNC Symbol;Acc:HGNC:26024]
EPHX2	0.00747938	6.0631	16.104	0.000371382	0.43995	0.0256556	epoxide hydrolase 2 [Source:HGNC Symbol;Acc:HGNC:3402]
AGL	0.00577831	5.11872	16.0802	0.000373993	0.43995	0.0198031	amylo-alpha-1, 6-glucosidase, 4-alpha-glucanotransferase [Source:HGNC Symbol;Acc:HGNC:321]
WDR74	-0.00701287	5.30303	15.5333	0.000451564	0.464269	-0.02346	WD repeat domain 74 [Source:HGNC Symbol;Acc:HGNC:25529]
COX11	0.00410722	5.43004	15.4523	0.000464442	0.464269	0.0136897	cytochrome c oxidase copper chaperone COX11 [Source:HGNC Symbol;Acc:HGNC:2261]
SPAG9	-0.00446983	5.83041	15.3083	0.000488333	0.464269	-0.0148009	sperm associated antigen 9 [Source:HGNC Symbol;Acc:HGNC:14524]
MAPK15	0.10399	0.258703	15.3686	0.000507428	0.464269	0.342607	mitogen-activated protein kinase 15 [Source:HGNC Symbol;Acc:HGNC:24667]
ZNF404	0.0116236	2.29797	14.8806	0.0005674	0.491816	0.0377316	zinc finger protein 404 [Source:HGNC Symbol;Acc:HGNC:19417]
SLC2A9	-0.00930499	2.66067	14.3346	0.000688863	0.567244	-0.0294211	solute carrier family 2 member 9 [Source:HGNC Symbol;Acc:HGNC:13446]
EFCAB11	-0.0105678	1.17717	13.9819	0.000781973	0.593517	-0.0328321	EF-hand calcium binding domain 11 [Source:HGNC Symbol;Acc:HGNC:20357]
TNNT2	-0.0198254	-0.919798	13.7322	0.000856017	0.593517	-0.0608148	troponin T2, cardiac type [Source:HGNC Symbol;Acc:HGNC:11949]
TNR	0.0274864	0.287759	13.7139	0.000861731	0.593517	0.0842355	tenascin R [Source:HGNC Symbol;Acc:HGNC:11953]
GPM6A	-0.0193202	-1.14106	13.509	0.000928593	0.593517	-0.0585823	glycoprotein M6A [Source:HGNC Symbol;Acc:HGNC:4460]
ZNF540	0.0092125	2.74838	13.4147	0.000961226	0.593517	0.0277957	zinc finger protein 540 [Source:HGNC Symbol;Acc:HGNC:25331]
C5orf51	0.00587637	4.71048	13.2097	0.00103647	0.593517	0.0175377	chromosome 5 open reading frame 51 [Source:HGNC Symbol;Acc:HGNC:27750]
RELL1	-0.00829089	3.01367	12.957	0.00113806	0.593517	-0.024407	RELT like 1 [Source:HGNC Symbol;Acc:HGNC:27379]
JAG2	0.0130642	1.58611	12.9335	0.00114806	0.593517	0.0384092	jagged canonical Notch ligand 2 [Source:HGNC Symbol;Acc:HGNC:6189]
RHOBTB3	0.0125241	1.5964	12.9	0.00116241	0.593517	0.0367539	Rho related BTB domain containing 3 [Source:HGNC Symbol;Acc:HGNC:18757]
GALNT12	0.00614998	4.14205	12.7454	0.00123138	0.593517	0.017894	polypeptide N-acetylgalactosaminyltransferase 12 [Source:HGNC Symbol;Acc:HGNC:19877]
SAPCD1	-0.0125793	0.662958	12.7119	0.00124689	0.593517	-0.0365324	suppressor APC domain containing 1 [Source:HGNC Symbol;Acc:HGNC:13938]
DNAJC16	0.00485744	5.17576	12.6427	0.00127958	0.593517	0.0140522	DnaJ heat shock protein family (Hsp40) member C16 [Source:HGNC Symbol;Acc:HGNC:29157]
M1AP	0.0187708	-0.56581	12.5974	0.00130151	0.593517	0.0541642	meiosis 1 associated protein [Source:HGNC Symbol;Acc:HGNC:25183]
YTHDC1	0.0028156	7.21181	12.5415	0.00132912	0.593517	0.00809888	YTH domain containing 1 [Source:HGNC Symbol;Acc:HGNC:30626]
TENM4	-0.0397006	0.854934	12.5842	0.00134545	0.593517	-0.113986	teneurin transmembrane protein 4 [Source:HGNC Symbol;Acc:HGNC:29945]
BET1P1	0.0278893	0.482509	12.4156	0.00139763	0.593517	0.0796131	Bet1 golgi vesicular membrane trafficking protein pseudogene 1 [Source:HGNC Symbol;Acc:HGNC:51363]
SHC3	-0.0295222	-1.68034	12.4068	0.00139823	0.593517	-0.0842687	SHC adaptor protein 3 [Source:HGNC Symbol;Acc:HGNC:18181]
PCMTD1	0.00348536	5.81793	12.3905	0.00140683	0.593517	0.00993939	protein-L-isoaspartate (D-aspartate) O-methyltransferase domain containing 1 [Source:HGNC Symbol;Acc:HGNC:30483]
FABP5P7	0.0638328	-1.92229	12.3611	0.00143486	0.593517	0.181489	fatty acid binding protein 5 pseudogene 7 [Source:HGNC Symbol;Acc:HGNC:31070]
C1DP1	-0.0682353	-1.77264	12.3747	0.00144154	0.593517	-0.193868	C1D nuclear receptor corepressor pseudogene 1 [Source:HGNC Symbol;Acc:HGNC:31465]
ZNF444	0.00369827	5.44863	12.2334	0.00149293	0.599683	0.0104512	zinc finger protein 444 [Source:HGNC Symbol;Acc:HGNC:16052]
CFAP410	0.00542184	6.67935	12.0174	0.00162066	0.623262	0.0151286	cilia and flagella associated protein 410 [Source:HGNC Symbol;Acc:HGNC:1260]
PATE4	-0.0126136	-1.08266	12.0067	0.00162732	0.623262	-0.0351734	prostate and testis expressed 4 [Source:HGNC Symbol;Acc:HGNC:35427]
SCOC	0.0106478	0.752072	11.873	0.00171258	0.632354	0.0294555	short coiled-coil protein [Source:HGNC Symbol;Acc:HGNC:20335]
FANCB	0.0101979	0.797892	11.8468	0.00172986	0.632354	0.0281665	FA complementation group B [Source:HGNC Symbol;Acc:HGNC:3583]
N4BP2	0.0059761	5.60565	11.7121	0.00182165	0.632354	0.0163717	NEDD4 binding protein 2 [Source:HGNC Symbol;Acc:HGNC:29851]
PLXNC1	-0.00473245	6.297	11.6763	0.00184693	0.632354	-0.0129364	plexin C1 [Source:HGNC Symbol;Acc:HGNC:9106]
ASNSD1	0.00455547	5.07243	11.6724	0.00184975	0.632354	0.0124496	asparagine synthetase domain containing 1 [Source:HGNC Symbol;Acc:HGNC:24910]
PDS5A	0.00302002	7.68671	11.5973	0.00190407	0.632354	0.00821543	PDS5 cohesin associated factor A [Source:HGNC Symbol;Acc:HGNC:29088]
ATF3	-0.022061	1.56064	11.5202	0.00197887	0.632354	-0.0596437	activating transcription factor 3 [Source:HGNC Symbol;Acc:HGNC:785]
MCM3AP	-0.0026672	7.6414	11.4819	0.00199094	0.632354	-0.00720395	minichromosome maintenance complex component 3 associated protein [Source:HGNC Symbol;Acc:HGNC:6946]
PSEN2	0.00900994	1.64353	11.4375	0.00202549	0.632354	0.024268	presenilin 2 [Source:HGNC Symbol;Acc:HGNC:9509]
MAP3K3	-0.00366325	7.30324	11.3962	0.00205816	0.632354	-0.00984138	mitogen-activated protein kinase kinase kinase 3 [Source:HGNC Symbol;Acc:HGNC:6855]
CCT8P1	-0.0117696	0.116494	11.3772	0.00207342	0.632354	-0.0315814	chaperonin containing TCP1 subunit 8 pseudogene 1 [Source:HGNC Symbol;Acc:HGNC:35144]
DDX18	0.00336799	6.87779	11.3039	0.00213342	0.635056	0.00899563	DEAD-box helicase 18 [Source:HGNC Symbol;Acc:HGNC:2741]
TRPC3	-0.0155383	-0.287509	11.2533	0.00217583	0.635056	-0.0413687	transient receptor potential cation channel subfamily C member 3 [Source:HGNC Symbol;Acc:HGNC:12335]
ZNF767P	0.00415335	5.75139	11.2274	0.00219796	0.635056	0.0110395	zinc finger family member 767, pseudogene [Source:HGNC Symbol;Acc:HGNC:21884]
PPP1R26P1	-0.0200391	-0.771398	11.164	0.00225305	0.63975	-0.0530481	protein phosphatase 1 regulatory subunit 26 pseudogene 1 [Source:HGNC Symbol;Acc:HGNC:42015]
KIAA0895L	-0.00662551	3.67844	11.1151	0.00229657	0.641056	-0.0174842	KIAA0895 like [Source:HGNC Symbol;Acc:HGNC:34408]
ALS2	-0.00689073	3.71354	11.0323	0.00237237	0.641441	-0.0180869	alsin Rho guanine nucleotide exchange factor ALS2 [Source:HGNC Symbol;Acc:HGNC:443]
B4GALT5	-0.00695128	4.96671	11.0297	0.00237585	0.641441	-0.0182414	beta-1,4-galactosyltransferase 5 [Source:HGNC Symbol;Acc:HGNC:928]
GBE1	-0.00414113	3.47981	10.9657	0.0024352	0.646859	-0.0108227	1,4-alpha-glucan branching enzyme 1 [Source:HGNC Symbol;Acc:HGNC:4180]
ARMCX6	0.00282046	4.46436	10.8265	0.00257253	0.663482	0.00730398	armadillo repeat containing X-linked 6 [Source:HGNC Symbol;Acc:HGNC:26094]
RB1CC1	0.00374786	6.04461	10.8208	0.00257835	0.663482	0.00970193	RB1 inducible coiled-coil 1 [Source:HGNC Symbol;Acc:HGNC:15574]
PRDM2	-0.00257962	7.0851	10.6768	0.00272958	0.691592	-0.00661389	PR/SET domain 2 [Source:HGNC Symbol;Acc:HGNC:9347]
CASD1	0.00538225	4.68748	10.636	0.00277414	0.692232	0.0137617	CAS1 domain containing 1 [Source:HGNC Symbol;Acc:HGNC:16014]
TLN2	0.0284112	0.534171	10.555	0.00290245	0.705053	0.0720859	talin 2 [Source:HGNC Symbol;Acc:HGNC:15447]
SLAMF8	-0.0107507	2.23174	10.5149	0.00291114	0.705053	-0.0272631	SLAM family member 8 [Source:HGNC Symbol;Acc:HGNC:21391]
NFIL3	-0.0139215	3.11193	10.4357	0.00303337	0.723851	-0.0350554	nuclear factor, interleukin 3 regulated [Source:HGNC Symbol;Acc:HGNC:7787]
ZNF652	-0.0042953	5.99509	10.3034	0.00316827	0.723851	-0.0107347	zinc finger protein 652 [Source:HGNC Symbol;Acc:HGNC:29147]
HPSE	-0.00573566	5.04762	10.2728	0.00320735	0.723851	-0.0143039	heparanase [Source:HGNC Symbol;Acc:HGNC:5164]
LRRC6	0.0177216	0.943447	10.1313	0.00339546	0.723851	0.0437565	NA
DCHS1	0.0113997	6.18765	10.1966	0.00339837	0.723851	0.0281428	dachsous cadherin-related 1 [Source:HGNC Symbol;Acc:HGNC:13681]
NPC1	-0.00550068	5.70831	10.076	0.00347218	0.723851	-0.0135284	NPC intracellular cholesterol transporter 1 [Source:HGNC Symbol;Acc:HGNC:7897]
PDCD7	0.0073417	5.34834	10.0748	0.0034989	0.723851	0.0180317	programmed cell death 7 [Source:HGNC Symbol;Acc:HGNC:8767]
NUP50	0.00304452	7.04825	10.0546	0.00350232	0.723851	0.00747625	nucleoporin 50 [Source:HGNC Symbol;Acc:HGNC:8065]
NXF1	-0.00299152	7.84066	10.0142	0.00355999	0.723851	-0.0073249	nuclear RNA export factor 1 [Source:HGNC Symbol;Acc:HGNC:8071]
SP1	0.00259184	7.41686	9.99268	0.00359122	0.723851	0.00633642	Sp1 transcription factor [Source:HGNC Symbol;Acc:HGNC:11205]
ZNF780B	0.0040895	4.82741	9.92603	0.00368968	0.723851	0.00994981	zinc finger protein 780B [Source:HGNC Symbol;Acc:HGNC:33109]
DUSP2	-0.0148015	5.76118	9.98265	0.00373948	0.723851	-0.035926	dual specificity phosphatase 2 [Source:HGNC Symbol;Acc:HGNC:3068]
FOSL2	-0.0102742	6.37196	9.94017	0.00376242	0.723851	-0.0249103	FOS like 2, AP-1 transcription factor subunit [Source:HGNC Symbol;Acc:HGNC:3798]
CPEB4	-0.00562611	5.05069	9.82113	0.00385057	0.723851	-0.0135841	cytoplasmic polyadenylation element binding protein 4 [Source:HGNC Symbol;Acc:HGNC:21747]
MRGPRX3	-0.0195481	-1.50678	9.81039	0.00386746	0.723851	-0.0471613	MAS related GPR family member X3 [Source:HGNC Symbol;Acc:HGNC:17980]
EID2	0.00419639	4.12062	9.79221	0.00389624	0.723851	0.0101106	EP300 interacting inhibitor of differentiation 2 [Source:HGNC Symbol;Acc:HGNC:28292]
CCN5	0.0115649	-0.421177	9.75831	0.00395053	0.723851	0.0277945	cellular communication network factor 5 [Source:HGNC Symbol;Acc:HGNC:12770]
DLL3	0.0262353	-2.57944	9.74832	0.00396668	0.723851	0.0630059	delta like canonical Notch ligand 3 [Source:HGNC Symbol;Acc:HGNC:2909]
SHROOM1	-0.0195917	1.81555	9.72964	0.00402549	0.723851	-0.0469257	shroom family member 1 [Source:HGNC Symbol;Acc:HGNC:24084]
FAM184A	0.00673338	2.99913	9.69004	0.00406235	0.723851	0.016101	family with sequence similarity 184 member A [Source:HGNC Symbol;Acc:HGNC:20991]
BCL10	-0.0066404	3.90732	9.6546	0.00412173	0.723851	-0.0158368	BCL10 immune signaling adaptor [Source:HGNC Symbol;Acc:HGNC:989]
AGBL2	0.00672833	2.47635	9.58009	0.00424967	0.723851	0.0159572	AGBL carboxypeptidase 2 [Source:HGNC Symbol;Acc:HGNC:26296]
ZNF283	0.00630743	2.82591	9.5387	0.0043226	0.723851	0.0149124	zinc finger protein 283 [Source:HGNC Symbol;Acc:HGNC:13077]
ZSWIM8	-0.00361955	7.20541	9.53383	0.00433127	0.723851	-0.00855438	zinc finger SWIM-type containing 8 [Source:HGNC Symbol;Acc:HGNC:23528]
SPAG4	-0.0127978	0.0662393	9.52923	0.00433946	0.723851	-0.0302355	sperm associated antigen 4 [Source:HGNC Symbol;Acc:HGNC:11214]
MCEMP1	-0.0112782	2.17231	9.5239	0.004349	0.723851	-0.0266347	mast cell expressed membrane protein 1 [Source:HGNC Symbol;Acc:HGNC:27291]
NOLC1	0.00265767	6.73053	9.50928	0.00437524	0.723851	0.00626945	nucleolar and coiled-body phosphoprotein 1 [Source:HGNC Symbol;Acc:HGNC:15608]
POM121	0.00242371	7.51325	9.49078	0.0044087	0.723851	0.0057095	POM121 transmembrane nucleoporin [Source:HGNC Symbol;Acc:HGNC:19702]
GVINP1	0.00592871	8.14305	9.47057	0.00447475	0.723851	0.0139279	GTPase, very large interferon inducible pseudogene 1 [Source:HGNC Symbol;Acc:HGNC:25813]
C17orf97	0.0173036	1.73369	9.45392	0.00449572	0.723851	0.0406151	chromosome 17 open reading frame 97 [Source:HGNC Symbol;Acc:HGNC:33800]
FCHO2	-0.0110173	2.44139	9.41007	0.00455796	0.723851	-0.025794	FCH and mu domain containing endocytic adaptor 2 [Source:HGNC Symbol;Acc:HGNC:25180]
DECR2	-0.00759035	2.95805	9.39842	0.00457996	0.723851	-0.0177549	2,4-dienoyl-CoA reductase 2 [Source:HGNC Symbol;Acc:HGNC:2754]
KCNMB4	0.0116907	1.63037	9.38837	0.00459902	0.723851	0.027325	potassium calcium-activated channel subfamily M regulatory beta subunit 4 [Source:HGNC Symbol;Acc:HGNC:6289]
ZFP41	0.00463743	4.39515	9.36535	0.004643	0.723851	0.0108201	ZFP41 zinc finger protein [Source:HGNC Symbol;Acc:HGNC:26786]
SRARP	-0.011537	-0.61057	9.34626	0.00467983	0.723851	-0.0268785	steroid receptor associated and regulated protein [Source:HGNC Symbol;Acc:HGNC:28339]
CES1	-0.0189696	2.88997	9.39028	0.0046803	0.723851	-0.044194	carboxylesterase 1 [Source:HGNC Symbol;Acc:HGNC:1863]
EEF1DP2	0.0337697	-0.583764	9.32979	0.00474207	0.723851	0.0784818	eukaryotic translation elongation factor 1 delta pseudogene 2 [Source:HGNC Symbol;Acc:HGNC:33523]
LAMB2	-0.0176999	1.88175	9.28412	0.00481526	0.723851	-0.0410174	laminin subunit beta 2 [Source:HGNC Symbol;Acc:HGNC:6487]
LINC01881	0.00446666	2.87932	9.15887	0.0050585	0.723851	0.0102554	long intergenic non-protein coding RNA 1881 [Source:HGNC Symbol;Acc:HGNC:52700]
OIP5	0.0127935	-0.392062	9.11281	0.00515656	0.723851	0.029267	Opa interacting protein 5 [Source:HGNC Symbol;Acc:HGNC:20300]
TTC9	0.00462644	6.15015	9.08688	0.00521267	0.723851	0.0105619	tetratricopeptide repeat domain 9 [Source:HGNC Symbol;Acc:HGNC:20267]
IGLV2-18	-0.0588751	-2.95685	9.07846	0.00523102	0.723851	-0.134318	immunoglobulin lambda variable 2-18 [Source:HGNC Symbol;Acc:HGNC:5889]
ZNF714	0.00715412	3.36369	9.07038	0.0052487	0.723851	0.016311	zinc finger protein 714 [Source:HGNC Symbol;Acc:HGNC:27124]
POU5F1	-0.0103051	-0.0857897	9.0668	0.00525657	0.723851	-0.0234884	POU class 5 homeobox 1 [Source:HGNC Symbol;Acc:HGNC:9221]
GOLT1A	-0.0242437	-1.88928	9.06595	0.00525842	0.723851	-0.0552548	golgi transport 1A [Source:HGNC Symbol;Acc:HGNC:24766]
TNFAIP3	-0.0132662	8.61612	9.08091	0.00539329	0.723851	-0.0300897	TNF alpha induced protein 3 [Source:HGNC Symbol;Acc:HGNC:11896]
BTBD11	0.00508304	5.21545	8.96806	0.00547834	0.723851	0.0114945	BTB domain containing 11 [Source:HGNC Symbol;Acc:HGNC:23844]
SEPTIN6	0.00262832	8.51186	8.95609	0.00550589	0.723851	0.00593784	septin 6 [Source:HGNC Symbol;Acc:HGNC:15848]
FAM168B	0.00252111	7.09702	8.93854	0.00554658	0.723851	0.00568756	family with sequence similarity 168 member B [Source:HGNC Symbol;Acc:HGNC:27016]
EEF1A1P6	0.00542386	4.72034	8.9059	0.00562312	0.723851	0.0122038	eukaryotic translation elongation factor 1 alpha 1 pseudogene 6 [Source:HGNC Symbol;Acc:HGNC:3201]
OR6B1	-0.0152317	-0.715535	8.90318	0.00562955	0.723851	-0.0342642	olfactory receptor family 6 subfamily B member 1 [Source:HGNC Symbol;Acc:HGNC:8354]
AMIGO3	-0.0088106	2.23272	8.89909	0.00563924	0.723851	-0.0198131	adhesion molecule with Ig like domain 3 [Source:HGNC Symbol;Acc:HGNC:24075]
PPP6R3	-0.00188968	6.08405	8.89207	0.00565589	0.723851	-0.00424705	protein phosphatase 6 regulatory subunit 3 [Source:HGNC Symbol;Acc:HGNC:1173]
SEPTIN5	-0.0287282	-2.18419	8.88346	0.00567639	0.723851	-0.0645214	septin 5 [Source:HGNC Symbol;Acc:HGNC:9164]
ARHGEF18	-0.0602105	-1.70621	8.87307	0.00579201	0.723851	-0.134701	Rho/Rac guanine nucleotide exchange factor 18 [Source:HGNC Symbol;Acc:HGNC:17090]
PNMA8B	0.0329916	2.41688	8.89887	0.00580576	0.723851	0.0737739	PNMA family member 8B [Source:HGNC Symbol;Acc:HGNC:29206]
AREG	-0.0215716	-0.121915	8.82481	0.00581825	0.723851	-0.0482169	amphiregulin [Source:HGNC Symbol;Acc:HGNC:651]
GBGT1	-0.00964865	2.69633	8.81003	0.00585461	0.723851	-0.0215406	globoside alpha-1,3-N-acetylgalactosaminyltransferase 1 (FORS blood group) [Source:HGNC Symbol;Acc:HGNC:20460]
KDM5B	-0.00352007	5.31986	8.79958	0.00588045	0.723851	-0.00785183	lysine demethylase 5B [Source:HGNC Symbol;Acc:HGNC:18039]
SBNO1	0.00238385	6.60343	8.79743	0.00588577	0.723851	0.00531645	strawberry notch homolog 1 [Source:HGNC Symbol;Acc:HGNC:22973]
NSA2P3	0.0235376	-1.06648	8.79508	0.00589163	0.723851	0.0524833	NSA2 pseudogene 3 [Source:HGNC Symbol;Acc:HGNC:54582]
PMS2P10	0.0142074	-0.35253	8.77499	0.00594176	0.723851	0.0316269	PMS1 homolog 2, mismatch repair system component pseudogene 10 [Source:HGNC Symbol;Acc:HGNC:9124]
GSTM4	-0.0251347	3.80084	8.85217	0.00594778	0.723851	-0.0559409	glutathione S-transferase mu 4 [Source:HGNC Symbol;Acc:HGNC:4636]
PPM1N	0.00700117	2.60884	8.7387	0.0060335	0.723851	0.0155386	protein phosphatase, Mg2+/Mn2+ dependent 1N (putative) [Source:HGNC Symbol;Acc:HGNC:26845]
MICU3	0.0141686	1.94513	8.72573	0.00606667	0.723851	0.0314125	mitochondrial calcium uptake family member 3 [Source:HGNC Symbol;Acc:HGNC:27820]
ANKRD18B	0.035222	-0.927328	8.74601	0.0060782	0.723851	0.0780598	ankyrin repeat domain 18B [Source:HGNC Symbol;Acc:HGNC:23644]
USF3	0.003004	6.0856	8.66138	0.00623413	0.723851	0.00662449	upstream transcription factor family member 3 [Source:HGNC Symbol;Acc:HGNC:30494]
MMP19	-0.0197941	-0.406484	8.64934	0.00626603	0.723851	-0.0436066	matrix metallopeptidase 19 [Source:HGNC Symbol;Acc:HGNC:7165]
NRIP2	-0.0037006	3.8717	8.63347	0.00630831	0.723851	-0.00814164	nuclear receptor interacting protein 2 [Source:HGNC Symbol;Acc:HGNC:23078]
SUZ12	0.00335016	5.9842	8.63008	0.0063174	0.723851	0.00736854	SUZ12 polycomb repressive complex 2 subunit [Source:HGNC Symbol;Acc:HGNC:17101]
OTULIN	0.00371439	6.01417	8.60557	0.00638343	0.723851	0.00815289	OTU deubiquitinase with linear linkage specificity [Source:HGNC Symbol;Acc:HGNC:25118]
LDHC	0.0308003	-0.937642	8.60162	0.00641263	0.723851	0.067544	lactate dehydrogenase C [Source:HGNC Symbol;Acc:HGNC:6544]
HAPLN3	0.00406296	7.2008	8.56508	0.00649415	0.723851	0.00888763	hyaluronan and proteoglycan link protein 3 [Source:HGNC Symbol;Acc:HGNC:21446]
ALOX12B	0.0105839	1.42565	8.56251	0.00650128	0.723851	0.0231471	arachidonate 12-lipoxygenase, 12R type [Source:HGNC Symbol;Acc:HGNC:430]
MRPL24	0.00284433	4.58811	8.55691	0.00651677	0.723851	0.00621762	mitochondrial ribosomal protein L24 [Source:HGNC Symbol;Acc:HGNC:14037]
CYP27A1	-0.0134568	4.16384	8.59469	0.00653744	0.723851	-0.0293977	cytochrome P450 family 27 subfamily A member 1 [Source:HGNC Symbol;Acc:HGNC:2605]
PGRMC2	0.00326201	5.06537	8.53998	0.00656385	0.723851	0.00712045	progesterone receptor membrane component 2 [Source:HGNC Symbol;Acc:HGNC:16089]
ARG2	0.0101192	-0.0292263	8.538	0.0065694	0.723851	0.022085	arginase 2 [Source:HGNC Symbol;Acc:HGNC:664]
C12orf60	-0.00734508	2.03051	8.53264	0.00658438	0.723851	-0.0160232	chromosome 12 open reading frame 60 [Source:HGNC Symbol;Acc:HGNC:28726]
ATG2A	-0.00252412	6.51802	8.50966	0.00664911	0.723851	-0.00549561	autophagy related 2A [Source:HGNC Symbol;Acc:HGNC:29028]
TOGARAM2	-0.00856676	2.24748	8.48351	0.00672362	0.723851	-0.0186104	TOG array regulator of axonemal microtubules 2 [Source:HGNC Symbol;Acc:HGNC:33715]
ARHGAP11A	0.0117199	3.06805	8.47907	0.0067688	0.723851	0.0254261	Rho GTPase activating protein 11A [Source:HGNC Symbol;Acc:HGNC:15783]
UBTD2	0.00487562	3.04833	8.46156	0.00678684	0.723851	0.010572	ubiquitin domain containing 2 [Source:HGNC Symbol;Acc:HGNC:24463]
POLR1D	0.00343726	6.64518	8.45854	0.0067956	0.723851	0.0074512	RNA polymerase I and III subunit D [Source:HGNC Symbol;Acc:HGNC:20422]
PLK3	-0.0055232	5.9923	8.4567	0.00681399	0.723851	-0.0119666	polo like kinase 3 [Source:HGNC Symbol;Acc:HGNC:2154]
PEX13	0.00445671	3.94705	8.44292	0.00684105	0.723851	0.00964823	peroxisomal biogenesis factor 13 [Source:HGNC Symbol;Acc:HGNC:8855]
LRRN1	0.0253714	-0.27851	8.43356	0.00688795	0.723851	0.0548506	leucine rich repeat neuronal 1 [Source:HGNC Symbol;Acc:HGNC:20980]
PALM	0.0140291	-1.80479	8.36964	0.0070587	0.723851	0.0301805	paralemmin [Source:HGNC Symbol;Acc:HGNC:8594]
ZSCAN10	0.0337266	-0.865125	8.37907	0.00709304	0.723851	0.0724842	zinc finger and SCAN domain containing 10 [Source:HGNC Symbol;Acc:HGNC:12997]
ADD3	0.00329989	8.97912	8.34721	0.00712684	0.723851	0.0070852	adducin 3 [Source:HGNC Symbol;Acc:HGNC:245]
OR51E2	-0.0147787	-1.88286	8.87138	0.00718692	0.723851	-0.0316775	olfactory receptor family 51 subfamily E member 2 [Source:HGNC Symbol;Acc:HGNC:15195]
STK3	-0.00711014	2.50955	8.29838	0.00727758	0.723851	-0.0152016	serine/threonine kinase 3 [Source:HGNC Symbol;Acc:HGNC:11406]
WASHC3	0.00321171	4.53264	8.28948	0.00730542	0.723851	0.00686134	WASH complex subunit 3 [Source:HGNC Symbol;Acc:HGNC:24256]
MAP3K8	-0.00885608	3.67362	8.24827	0.00745029	0.723851	-0.0188442	mitogen-activated protein kinase kinase kinase 8 [Source:HGNC Symbol;Acc:HGNC:6860]
WDR17	0.0142853	0.219072	8.24206	0.00745578	0.723851	0.030392	WD repeat domain 17 [Source:HGNC Symbol;Acc:HGNC:16661]
ZNF394	-0.00516967	6.10874	8.2298	0.00749656	0.723851	-0.0109863	zinc finger protein 394 [Source:HGNC Symbol;Acc:HGNC:18832]
TET2	-0.00607517	4.89331	8.20951	0.00756228	0.723851	-0.0128875	tet methylcytosine dioxygenase 2 [Source:HGNC Symbol;Acc:HGNC:25941]
MPI	0.00356208	5.79797	8.20709	0.00756879	0.723851	0.00755508	mannose phosphate isomerase [Source:HGNC Symbol;Acc:HGNC:7216]
LILRB3	-0.0098722	5.87639	8.20715	0.00771474	0.723851	-0.0208568	leukocyte immunoglobulin like receptor B3 [Source:HGNC Symbol;Acc:HGNC:6607]
CSRNP1	-0.0105607	5.93349	8.20339	0.00773763	0.723851	-0.0222978	cysteine and serine rich nuclear protein 1 [Source:HGNC Symbol;Acc:HGNC:14300]
GSTA4	-0.00908262	-0.33763	8.14434	0.00777626	0.723851	-0.0191573	glutathione S-transferase alpha 4 [Source:HGNC Symbol;Acc:HGNC:4629]
PLXND1	-0.00923703	6.54549	8.18712	0.00778104	0.723851	-0.0194806	plexin D1 [Source:HGNC Symbol;Acc:HGNC:9107]
DEFB109F	0.0114805	-0.020647	8.12743	0.00783321	0.723851	0.0241786	defensin beta 109F (pseudogene) [Source:HGNC Symbol;Acc:HGNC:38066]
CCRL2	-0.0093167	0.436297	8.11449	0.00787712	0.723851	-0.0195989	C-C motif chemokine receptor like 2 [Source:HGNC Symbol;Acc:HGNC:1612]
GCNT7	-0.0114615	-0.316378	8.10745	0.00790108	0.723851	-0.0240957	glucosaminyl (N-acetyl) transferase family member 7 [Source:HGNC Symbol;Acc:HGNC:16099]
GUCD1	-0.00560143	4.36517	8.09733	0.00793573	0.723851	-0.0117653	guanylyl cyclase domain containing 1 [Source:HGNC Symbol;Acc:HGNC:14237]
ZNF776	0.00506643	4.8979	8.06804	0.00803687	0.723851	0.0106137	zinc finger protein 776 [Source:HGNC Symbol;Acc:HGNC:26765]
THAP3	-0.00316391	3.87579	8.06762	0.00803832	0.723851	-0.00662787	THAP domain containing 3 [Source:HGNC Symbol;Acc:HGNC:20855]
CLEC4F	0.0292203	1.38203	8.10371	0.00804012	0.723851	0.0612088	C-type lectin domain family 4 member F [Source:HGNC Symbol;Acc:HGNC:25357]
MAP2K3	-0.00300084	6.20954	8.0664	0.00804255	0.723851	-0.00628558	mitogen-activated protein kinase kinase 3 [Source:HGNC Symbol;Acc:HGNC:6843]
CREBBP	-0.00477213	8.50269	8.062	0.0080602	0.723851	-0.00999119	CREB binding protein [Source:HGNC Symbol;Acc:HGNC:2348]
ZNF683	-0.0535738	2.61713	8.12337	0.00818748	0.723851	-0.1118	zinc finger protein 683 [Source:HGNC Symbol;Acc:HGNC:28495]
CNOT11	0.00260635	6.05186	8.0188	0.00821004	0.723851	0.00543594	CCR4-NOT transcription complex subunit 11 [Source:HGNC Symbol;Acc:HGNC:25217]
PDE7B	0.0115879	0.0926453	7.98289	0.00833891	0.723851	0.02409	phosphodiesterase 7B [Source:HGNC Symbol;Acc:HGNC:8792]
ZNF468	0.00632024	3.87124	7.95469	0.00844163	0.723851	0.0131055	zinc finger protein 468 [Source:HGNC Symbol;Acc:HGNC:33105]
SNX24	-0.00809668	1.78874	7.95279	0.0084486	0.723851	-0.0167862	sorting nexin 24 [Source:HGNC Symbol;Acc:HGNC:21533]
TNFSF9	-0.0156724	-0.922012	7.91894	0.00857386	0.723851	-0.0323922	TNF superfamily member 9 [Source:HGNC Symbol;Acc:HGNC:11939]
C4orf33	-0.00519451	3.12859	7.91847	0.00857561	0.723851	-0.0107357	chromosome 4 open reading frame 33 [Source:HGNC Symbol;Acc:HGNC:27025]
ANXA5	-0.00329279	7.04403	7.91781	0.00857806	0.723851	-0.00680491	annexin A5 [Source:HGNC Symbol;Acc:HGNC:543]
CLNS1A	0.00215379	6.0917	7.91523	0.00858772	0.723851	0.00444998	chloride nucleotide-sensitive channel 1A [Source:HGNC Symbol;Acc:HGNC:2080]
CNIH2	-0.0116164	-0.293977	7.9141	0.00859191	0.723851	-0.0239985	cornichon family AMPA receptor auxiliary protein 2 [Source:HGNC Symbol;Acc:HGNC:28744]
PPP3CA	-0.0041709	5.12917	7.90944	0.00860937	0.723851	-0.00861302	protein phosphatase 3 catalytic subunit alpha [Source:HGNC Symbol;Acc:HGNC:9314]
GPX1P1	-0.00878095	-0.284984	7.90126	0.00864006	0.723851	-0.0181193	glutathione peroxidase pseudogene 1 [Source:HGNC Symbol;Acc:HGNC:4560]
BCAP29	-0.00576573	1.49671	7.87762	0.00872947	0.723851	-0.0118717	B cell receptor associated protein 29 [Source:HGNC Symbol;Acc:HGNC:24131]
SLC22A18AS	-0.0179538	-1.25175	7.86187	0.0087896	0.723851	-0.0369136	solute carrier family 22 member 18 antisense [Source:HGNC Symbol;Acc:HGNC:10965]
NRADDP	-0.0120106	0.348967	7.84112	0.00886949	0.723851	-0.0246469	neurotrophin receptor associated death domain, pseudogene [Source:HGNC Symbol;Acc:HGNC:19337]
GOLGA2P11	-0.0100605	-0.259407	7.81522	0.00897031	0.723851	-0.0205958	GOLGA2 pseudogene 11 [Source:HGNC Symbol;Acc:HGNC:26788]
VEGFA	-0.0134375	2.26394	7.81945	0.00897232	0.723851	-0.0275079	vascular endothelial growth factor A [Source:HGNC Symbol;Acc:HGNC:12680]
SAXO2	0.0216273	-0.01372	7.80458	0.00903923	0.723851	0.0442034	stabilizer of axonemal microtubules 2 [Source:HGNC Symbol;Acc:HGNC:33727]
ACBD5	-0.00278914	4.64996	7.7697	0.00915054	0.723851	-0.00568581	acyl-CoA binding domain containing 5 [Source:HGNC Symbol;Acc:HGNC:23338]
ZCWPW2	0.0104549	-0.139036	7.73073	0.00930794	0.723851	0.0212354	zinc finger CW-type and PWWP domain containing 2 [Source:HGNC Symbol;Acc:HGNC:23574]
KDM4A	-0.00305338	5.44649	7.72302	0.00933945	0.723851	-0.00619739	lysine demethylase 4A [Source:HGNC Symbol;Acc:HGNC:22978]
CCDC115	0.00402001	5.61125	7.7022	0.00942506	0.723851	0.0081434	coiled-coil domain containing 115 [Source:HGNC Symbol;Acc:HGNC:28178]
NECAB1	-0.018231	-1.66252	7.6931	0.00946274	0.723851	-0.0368993	N-terminal EF-hand calcium binding protein 1 [Source:HGNC Symbol;Acc:HGNC:20983]
ZNF570	0.00540369	3.19292	7.69304	0.00946299	0.723851	0.0109369	zinc finger protein 570 [Source:HGNC Symbol;Acc:HGNC:26416]
TVP23C	-0.00597753	2.49844	7.68782	0.00948467	0.723851	-0.0120924	trans-golgi network vesicle protein 23 homolog C [Source:HGNC Symbol;Acc:HGNC:30453]
PPM1A	-0.00252062	5.81676	7.6684	0.00956587	0.723851	-0.00508982	protein phosphatase, Mg2+/Mn2+ dependent 1A [Source:HGNC Symbol;Acc:HGNC:9275]
ZNF843	-0.0111116	-0.776834	7.65337	0.00962921	0.723851	-0.0224055	zinc finger protein 843 [Source:HGNC Symbol;Acc:HGNC:28710]
DCAF17	0.00345338	5.25973	7.64847	0.00964996	0.723851	0.00696019	DDB1 and CUL4 associated factor 17 [Source:HGNC Symbol;Acc:HGNC:25784]
DTX2P1	0.00548223	2.72696	7.63484	0.00970794	0.723851	0.011035	DTX2 pseudogene 1 [Source:HGNC Symbol;Acc:HGNC:42352]
ANKRD44	0.002943	7.68264	7.63455	0.00970917	0.723851	0.00592373	ankyrin repeat domain 44 [Source:HGNC Symbol;Acc:HGNC:25259]
LTO1	0.00241592	5.32505	7.63368	0.0097129	0.723851	0.00486241	LTO1 maturation factor of ABCE1 [Source:HGNC Symbol;Acc:HGNC:17589]
CAPN8	-0.0124591	-0.0198188	7.63339	0.00971414	0.723851	-0.0250751	calpain 8 [Source:HGNC Symbol;Acc:HGNC:1485]
RPRM	0.0517832	-1.30948	7.66803	0.00972332	0.723851	0.104197	reprimo, TP53 dependent G2 arrest mediator homolog [Source:HGNC Symbol;Acc:HGNC:24201]
GPR141	-0.0101938	1.0952	7.62732	0.00974008	0.723851	-0.0205041	G protein-coupled receptor 141 [Source:HGNC Symbol;Acc:HGNC:19997]
GPR3	-0.0110959	0.843995	7.62529	0.00974878	0.723851	-0.0223143	G protein-coupled receptor 3 [Source:HGNC Symbol;Acc:HGNC:4484]
SULT1B1	0.00610809	5.57393	7.63041	0.00977418	0.723851	0.0122768	sulfotransferase family 1B member 1 [Source:HGNC Symbol;Acc:HGNC:17845]
ZFP36	-0.0115887	8.55569	7.67428	0.00977757	0.723851	-0.0232906	ZFP36 ring finger protein [Source:HGNC Symbol;Acc:HGNC:12862]
MSH2	0.00350461	5.20042	7.60459	0.00983795	0.723851	0.00703409	mutS homolog 2 [Source:HGNC Symbol;Acc:HGNC:7325]
TIPARP	-0.00706177	4.8794	7.5988	0.00992213	0.723851	-0.0141475	TCDD inducible poly(ADP-ribose) polymerase [Source:HGNC Symbol;Acc:HGNC:23696]
FAXDC2	-0.00660113	1.41722	7.58501	0.00992312	0.723851	-0.0132244	fatty acid hydroxylase domain containing 2 [Source:HGNC Symbol;Acc:HGNC:1334]
TRA2A	-0.00221395	6.712	7.57323	0.00997474	0.723851	-0.00443032	transformer 2 alpha homolog [Source:HGNC Symbol;Acc:HGNC:16645]
WDR45	-0.00246482	5.93418	7.53537	0.0101426	0.723851	-0.00491449	WD repeat domain 45 [Source:HGNC Symbol;Acc:HGNC:28912]
ABHD5	-0.00636819	3.58495	7.50391	0.0102845	0.723851	-0.0126588	abhydrolase domain containing 5, lysophosphatidic acid acyltransferase [Source:HGNC Symbol;Acc:HGNC:21396]
SH3RF3	0.00924435	3.20497	7.49568	0.010322	0.723851	0.0183615	SH3 domain containing ring finger 3 [Source:HGNC Symbol;Acc:HGNC:24699]
EREG	-0.0179943	2.04613	7.5111	0.0103563	0.723851	-0.0357149	epiregulin [Source:HGNC Symbol;Acc:HGNC:3443]
EPN1	-0.00193936	6.68772	7.47134	0.0104336	0.723851	-0.00384297	epsin 1 [Source:HGNC Symbol;Acc:HGNC:21604]
NCLN	-0.0021744	6.64943	7.47062	0.010437	0.723851	-0.00430841	nicalin [Source:HGNC Symbol;Acc:HGNC:26923]
ITPR1	-0.00368605	6.28936	7.46872	0.0104457	0.723851	-0.0073023	inositol 1,4,5-trisphosphate receptor type 1 [Source:HGNC Symbol;Acc:HGNC:6180]
RELT	-0.00728765	5.79562	7.47634	0.010522	0.723851	-0.0144143	RELT TNF receptor [Source:HGNC Symbol;Acc:HGNC:13764]
STXBP2	-0.00371982	7.51979	7.4331	0.0106117	0.723851	-0.00734372	syntaxin binding protein 2 [Source:HGNC Symbol;Acc:HGNC:11445]
TANC1	0.011507	0.526119	7.41832	0.0106814	0.723851	0.0226845	tetratricopeptide repeat, ankyrin repeat and coiled-coil containing 1 [Source:HGNC Symbol;Acc:HGNC:29364]
ZNF737	0.00659282	4.60827	7.4129	0.010733	0.723851	0.0129831	zinc finger protein 737 [Source:HGNC Symbol;Acc:HGNC:32468]
EIF1AY	-0.013966	3.98063	7.34795	0.0110203	0.723851	-0.0273427	eukaryotic translation initiation factor 1A Y-linked [Source:HGNC Symbol;Acc:HGNC:3252]
ATP2A2	-0.00230057	7.29225	7.33706	0.0110737	0.723851	-0.00449924	ATPase sarcoplasmic/endoplasmic reticulum Ca2+ transporting 2 [Source:HGNC Symbol;Acc:HGNC:812]
PABPC1P11	-0.012822	-1.29587	7.33235	0.011097	0.723851	-0.0250644	poly(A) binding protein cytoplasmic 1 pseudogene 11 [Source:HGNC Symbol;Acc:HGNC:37993]
NRSN2	0.01064	0.115368	7.32541	0.0111313	0.723851	0.0207848	neurensin 2 [Source:HGNC Symbol;Acc:HGNC:16229]
WDR47	-0.0075549	2.67275	7.32279	0.0111442	0.723851	-0.0147543	WD repeat domain 47 [Source:HGNC Symbol;Acc:HGNC:29141]
CPXM1	0.0241826	-1.78856	7.31709	0.0111725	0.723851	0.0472008	carboxypeptidase X, M14 family member 1 [Source:HGNC Symbol;Acc:HGNC:15771]
ZWILCH	0.00739556	3.20972	7.29397	0.0112881	0.723851	0.014402	zwilch kinetochore protein [Source:HGNC Symbol;Acc:HGNC:25468]
TRAV35	0.0080487	1.55439	7.29219	0.011297	0.723851	0.0156711	T cell receptor alpha variable 35 [Source:HGNC Symbol;Acc:HGNC:12134]
ORM1	0.013718	-1.25267	7.28473	0.0113346	0.723851	0.0266897	orosomucoid 1 [Source:HGNC Symbol;Acc:HGNC:8498]
ZRANB2	0.00250863	6.97908	7.28213	0.0113478	0.723851	0.00487951	zinc finger RANBP2-type containing 2 [Source:HGNC Symbol;Acc:HGNC:13058]
SLC35B1	-0.00314955	4.45525	7.27063	0.0114061	0.723851	-0.00611914	solute carrier family 35 member B1 [Source:HGNC Symbol;Acc:HGNC:20798]
LANCL3	-0.0171406	-0.92786	7.26473	0.0114361	0.723851	-0.0332822	LanC like 3 [Source:HGNC Symbol;Acc:HGNC:24767]
ZNF787	0.00261452	5.24746	7.25136	0.0115045	0.723851	0.00506989	zinc finger protein 787 [Source:HGNC Symbol;Acc:HGNC:26998]
RASA2	0.00267642	6.64879	7.25005	0.0115112	0.723851	0.00518924	RAS p21 protein activator 2 [Source:HGNC Symbol;Acc:HGNC:9872]
WASHC4	-0.00401719	6.27442	7.24972	0.0115129	0.723851	-0.00778858	WASH complex subunit 4 [Source:HGNC Symbol;Acc:HGNC:29174]
SNRNP35	-0.00367463	4.28099	7.24224	0.0115514	0.723851	-0.00711911	small nuclear ribonucleoprotein U11/U12 subunit 35 [Source:HGNC Symbol;Acc:HGNC:30852]
SMC2	0.00366094	4.28633	7.24039	0.0115609	0.723851	0.00709127	structural maintenance of chromosomes 2 [Source:HGNC Symbol;Acc:HGNC:14011]
ZNRD1ASP	0.00378977	5.02591	7.23725	0.0115772	0.723851	0.0073385	zinc ribbon domain containing 1 antisense, pseudogene [Source:HGNC Symbol;Acc:HGNC:13924]
C11orf80	-0.00602315	3.09134	7.23555	0.011586	0.723851	-0.0116612	chromosome 11 open reading frame 80 [Source:HGNC Symbol;Acc:HGNC:26197]
DYDC2	-0.0156933	-1.58955	7.23386	0.0115947	0.723851	-0.0303781	DPY30 domain containing 2 [Source:HGNC Symbol;Acc:HGNC:23468]
SREK1IP1	-0.00405853	4.62396	7.1962	0.0117914	0.723851	-0.00782661	SREK1 interacting protein 1 [Source:HGNC Symbol;Acc:HGNC:26716]
GFPT2	-0.0266484	-1.09479	7.19858	0.0118011	0.723851	-0.0513801	glutamine-fructose-6-phosphate transaminase 2 [Source:HGNC Symbol;Acc:HGNC:4242]
SGK2	-0.0132949	0.108499	7.19034	0.0118223	0.723851	-0.0256233	serum/glucocorticoid regulated kinase 2 [Source:HGNC Symbol;Acc:HGNC:13900]
CCNK	0.00180344	6.49167	7.18753	0.0118372	0.723851	0.00347478	cyclin K [Source:HGNC Symbol;Acc:HGNC:1596]
DUSP1	-0.0102059	9.09569	7.21032	0.0119463	0.723851	-0.0196236	dual specificity phosphatase 1 [Source:HGNC Symbol;Acc:HGNC:3064]
DEPDC5	-0.00379573	4.86368	7.15691	0.0120004	0.723851	-0.00729085	DEP domain containing 5, GATOR1 subcomplex subunit [Source:HGNC Symbol;Acc:HGNC:18423]
RPA1	0.00301374	6.92524	7.15621	0.0120042	0.723851	0.00578839	replication protein A1 [Source:HGNC Symbol;Acc:HGNC:10289]
SMARCA4	-0.00176798	7.47266	7.14411	0.0120694	0.723851	-0.00339155	SWI/SNF related, matrix associated, actin dependent regulator of chromatin, subfamily a, member 4 [Source:HGNC Symbol;Acc:HGNC:11100]
LRRC37BP1	0.00412973	4.8467	7.14359	0.0120723	0.723851	0.0079217	leucine rich repeat containing 37B pseudogene 1 [Source:HGNC Symbol;Acc:HGNC:25390]
ZNF599	0.00403324	3.07646	7.14224	0.0120795	0.723851	0.00773555	zinc finger protein 599 [Source:HGNC Symbol;Acc:HGNC:26408]
ANKEF1	0.00618659	3.37631	7.14078	0.0120874	0.723851	0.0118638	ankyrin repeat and EF-hand domain containing 1 [Source:HGNC Symbol;Acc:HGNC:15803]
KLK11	-0.0130603	-1.32341	7.13865	0.012099	0.723851	-0.0250399	kallikrein related peptidase 11 [Source:HGNC Symbol;Acc:HGNC:6359]
FGF13	-0.00623671	2.62077	7.13279	0.0121308	0.723851	-0.0119502	fibroblast growth factor 13 [Source:HGNC Symbol;Acc:HGNC:3670]
ZEB2	-0.0116617	6.27875	7.17636	0.0121517	0.723851	-0.0223365	zinc finger E-box binding homeobox 2 [Source:HGNC Symbol;Acc:HGNC:14881]
RND1	-0.0143312	-0.764865	7.12289	0.0121847	0.723851	-0.0274326	Rho family GTPase 1 [Source:HGNC Symbol;Acc:HGNC:18314]
HLA-DMB	-0.00629421	6.50674	7.131	0.0122313	0.723851	-0.0120378	major histocompatibility complex, class II, DM beta [Source:HGNC Symbol;Acc:HGNC:4935]
CSTB	-0.00355889	6.06612	7.11295	0.0122392	0.723851	-0.00680547	cystatin B [Source:HGNC Symbol;Acc:HGNC:2482]
ZBED6	0.00437903	6.3616	7.11281	0.0122399	0.723851	0.00837369	zinc finger BED-type containing 6 [Source:HGNC Symbol;Acc:HGNC:33273]
MED1	0.00297942	7.05452	7.10535	0.0122809	0.723851	0.00569298	mediator complex subunit 1 [Source:HGNC Symbol;Acc:HGNC:9234]
GABARAPL1	-0.00694311	4.54519	7.11222	0.0122832	0.723851	-0.0132661	GABA type A receptor associated protein like 1 [Source:HGNC Symbol;Acc:HGNC:4068]
SMPD4	0.00251283	6.57781	7.1047	0.0122845	0.723851	0.00480112	sphingomyelin phosphodiesterase 4 [Source:HGNC Symbol;Acc:HGNC:32949]
RBBP9	0.00410662	3.72678	7.09855	0.0123185	0.723851	0.00784137	RB binding protein 9, serine hydrolase [Source:HGNC Symbol;Acc:HGNC:9892]
STARD4	0.00417853	4.05061	7.09318	0.0123482	0.723851	0.0079743	StAR related lipid transfer domain containing 4 [Source:HGNC Symbol;Acc:HGNC:18058]
HM13	-0.0022599	6.45317	7.08959	0.0123681	0.723851	-0.00431121	histocompatibility minor 13 [Source:HGNC Symbol;Acc:HGNC:16435]
ZFHX3	-0.021098	6.08772	7.17305	0.0123725	0.723851	-0.0402453	zinc finger homeobox 3 [Source:HGNC Symbol;Acc:HGNC:777]
GRAMD2B	0.00517264	3.27736	7.08871	0.012373	0.723851	0.00986694	GRAM domain containing 2B [Source:HGNC Symbol;Acc:HGNC:24911]
ZDHHC9	0.00495613	2.83249	7.08779	0.0123781	0.723851	0.00945305	zinc finger DHHC-type palmitoyltransferase 9 [Source:HGNC Symbol;Acc:HGNC:18475]
MTCO3P29	-0.0153014	-1.32922	7.08592	0.0123885	0.723851	-0.0291795	MT-CO3 pseudogene 29 [Source:HGNC Symbol;Acc:HGNC:52132]
PLK2	-0.0127816	1.17409	7.08242	0.012408	0.723851	-0.0243656	polo like kinase 2 [Source:HGNC Symbol;Acc:HGNC:19699]
ZNF181	0.00452876	4.27063	7.07326	0.0124591	0.723851	0.00862509	zinc finger protein 181 [Source:HGNC Symbol;Acc:HGNC:12971]
ZNF322	0.00519102	4.45503	7.0654	0.0125032	0.723851	0.0098784	zinc finger protein 322 [Source:HGNC Symbol;Acc:HGNC:23640]
KPNA1	0.00284474	6.25234	7.0589	0.0125398	0.723851	0.00540988	karyopherin subunit alpha 1 [Source:HGNC Symbol;Acc:HGNC:6394]
MYO1F	-0.00598611	8.50786	7.07473	0.0125434	0.723851	-0.0113831	myosin IF [Source:HGNC Symbol;Acc:HGNC:7600]
MED13L	-0.00201472	7.54607	7.04998	0.0125901	0.723851	-0.00382792	mediator complex subunit 13L [Source:HGNC Symbol;Acc:HGNC:22962]
ERVFRD-1	-0.0170457	-1.2553	7.04792	0.0126018	0.723851	-0.0323795	endogenous retrovirus group FRD member 1, envelope [Source:HGNC Symbol;Acc:HGNC:33823]
C18orf54	0.00701084	1.40742	7.04475	0.0126198	0.723851	0.0133132	chromosome 18 open reading frame 54 [Source:HGNC Symbol;Acc:HGNC:13796]
SIK1B	-0.0150689	4.60165	7.08621	0.0126583	0.723851	-0.0285951	NA
SALL2	0.00663353	3.51293	7.02562	0.0127288	0.725366	0.012572	spalt like transcription factor 2 [Source:HGNC Symbol;Acc:HGNC:10526]
PLEK	-0.00973092	6.67754	7.04811	0.0128373	0.727977	-0.0184063	pleckstrin [Source:HGNC Symbol;Acc:HGNC:9070]
GJC2	0.0171293	-1.24068	7.00232	0.012863	0.727977	0.0323856	gap junction protein gamma 2 [Source:HGNC Symbol;Acc:HGNC:17494]
NR4A2	-0.0156567	3.71482	7.02437	0.0129477	0.728825	-0.0295569	nuclear receptor subfamily 4 group A member 2 [Source:HGNC Symbol;Acc:HGNC:7981]
SLFN5	0.00522833	8.87161	6.98348	0.0130262	0.728825	0.00985635	schlafen family member 5 [Source:HGNC Symbol;Acc:HGNC:28286]
MCOLN3	-0.0117962	1.5627	6.96784	0.0130645	0.728825	-0.0222229	mucolipin TRP cation channel 3 [Source:HGNC Symbol;Acc:HGNC:13358]
TRBV14	0.00751119	2.38911	6.96539	0.013079	0.728825	0.0141468	T cell receptor beta variable 14 [Source:HGNC Symbol;Acc:HGNC:12189]
SSTR2	-0.00713507	1.18603	6.96194	0.0130993	0.728825	-0.0134336	somatostatin receptor 2 [Source:HGNC Symbol;Acc:HGNC:11331]
PLAUR	-0.0109692	4.39218	6.95634	0.0133062	0.729021	-0.0205777	plasminogen activator, urokinase receptor [Source:HGNC Symbol;Acc:HGNC:9053]
SAMD5	-0.0129117	-1.26576	6.91697	0.013368	0.729021	-0.0241957	sterile alpha motif domain containing 5 [Source:HGNC Symbol;Acc:HGNC:21180]
TSHZ3	-0.00738203	2.7184	6.91518	0.0133789	0.729021	-0.0138308	teashirt zinc finger homeobox 3 [Source:HGNC Symbol;Acc:HGNC:30700]
SAR1A	-0.00299757	5.91538	6.9024	0.0134563	0.729021	-0.00560867	secretion associated Ras related GTPase 1A [Source:HGNC Symbol;Acc:HGNC:10534]
LRRC49	-0.00806782	-0.380435	6.90183	0.0134599	0.729021	-0.0150946	leucine rich repeat containing 49 [Source:HGNC Symbol;Acc:HGNC:25965]
DBN1	0.00974431	1.64338	6.8831	0.0135743	0.729021	0.0181954	drebrin 1 [Source:HGNC Symbol;Acc:HGNC:2695]
PXYLP1	0.00814363	4.44883	6.88856	0.0136286	0.729021	0.0151923	2-phosphoxylose phosphatase 1 [Source:HGNC Symbol;Acc:HGNC:26303]
JMJD4	0.00843328	1.42637	6.87217	0.0136417	0.729021	0.0157292	jumonji domain containing 4 [Source:HGNC Symbol;Acc:HGNC:25724]
ZNF814	-0.00537901	4.70095	6.87034	0.013653	0.729021	-0.0100306	zinc finger protein 814 [Source:HGNC Symbol;Acc:HGNC:33258]
TMEM254	0.0042318	3.946	6.86759	0.01367	0.729021	0.00788907	transmembrane protein 254 [Source:HGNC Symbol;Acc:HGNC:25804]
COL13A1	0.0349579	-2.0646	6.86292	0.0136989	0.729021	0.0651375	collagen type XIII alpha 1 chain [Source:HGNC Symbol;Acc:HGNC:2190]
PHF6	0.00274843	4.93259	6.8433	0.0138212	0.729021	0.00511057	PHD finger protein 6 [Source:HGNC Symbol;Acc:HGNC:18145]
MPZ	0.00743514	1.70194	6.841	0.0138357	0.729021	0.0138219	myelin protein zero [Source:HGNC Symbol;Acc:HGNC:7225]
ABAT	-0.00382089	4.28702	6.80599	0.0140572	0.729021	-0.00707668	4-aminobutyrate aminotransferase [Source:HGNC Symbol;Acc:HGNC:23]
PYURF	0.0025998	5.9018	6.79599	0.0141212	0.729021	0.00480997	PIGY upstream open reading frame [Source:HGNC Symbol;Acc:HGNC:44317]
CENATAC	-0.00490851	5.40505	6.79479	0.0141288	0.729021	-0.00908021	centrosomal AT-AC splicing factor [Source:HGNC Symbol;Acc:HGNC:30460]
CNOT7	0.00283925	6.76623	6.79294	0.0141407	0.729021	0.00525127	CCR4-NOT transcription complex subunit 7 [Source:HGNC Symbol;Acc:HGNC:14101]
PCBP3	0.00977131	2.12717	6.79077	0.0141546	0.729021	0.0180681	poly(rC) binding protein 3 [Source:HGNC Symbol;Acc:HGNC:8651]
EDC4	-0.00182241	7.35481	6.77781	0.0142383	0.729021	-0.00336516	enhancer of mRNA decapping 4 [Source:HGNC Symbol;Acc:HGNC:17157]
GMEB2	0.00187506	5.92202	6.77768	0.0142391	0.729021	0.00346233	glucocorticoid modulatory element binding protein 2 [Source:HGNC Symbol;Acc:HGNC:4371]
CITED4	0.00689246	4.42145	6.78029	0.0142606	0.729021	0.0127225	Cbp/p300 interacting transactivator with Glu/Asp rich carboxy-terminal domain 4 [Source:HGNC Symbol;Acc:HGNC:18696]
ALOXE3	0.0199012	-0.73495	6.75717	0.0143725	0.729021	0.0366674	arachidonate lipoxygenase 3 [Source:HGNC Symbol;Acc:HGNC:13743]
CC2D1A	-0.00224485	5.87121	6.75318	0.0143986	0.729021	-0.00413429	coiled-coil and C2 domain containing 1A [Source:HGNC Symbol;Acc:HGNC:30237]
UNC13D	-0.00202958	8.00466	6.74355	0.0144618	0.729021	-0.00373397	unc-13 homolog D [Source:HGNC Symbol;Acc:HGNC:23147]
TCEAL8	0.00353237	4.18134	6.73821	0.014497	0.729021	0.00649504	transcription elongation factor A like 8 [Source:HGNC Symbol;Acc:HGNC:28683]
ATP6V0C	-0.00211283	7.19446	6.73632	0.0145095	0.729021	-0.00388411	ATPase H+ transporting V0 subunit c [Source:HGNC Symbol;Acc:HGNC:855]
FANCM	0.00623501	3.22088	6.73286	0.0145324	0.729021	0.0114579	FA complementation group M [Source:HGNC Symbol;Acc:HGNC:23168]
CMIP	-0.00899473	2.79273	6.73004	0.014551	0.729021	-0.0165243	c-Maf inducing protein [Source:HGNC Symbol;Acc:HGNC:24319]
SPECC1	-0.00565559	4.0175	6.72855	0.0145609	0.729021	-0.0103883	sperm antigen with calponin homology and coiled-coil domains 1 [Source:HGNC Symbol;Acc:HGNC:30615]
OSBPL2	-0.00259373	5.96834	6.70343	0.0147285	0.729021	-0.00475131	oxysterol binding protein like 2 [Source:HGNC Symbol;Acc:HGNC:15761]
KCNT1	-0.00769777	2.15563	6.69811	0.0147643	0.729021	-0.014093	potassium sodium-activated channel subfamily T member 1 [Source:HGNC Symbol;Acc:HGNC:18865]
MED24	-0.00307994	6.43631	6.69278	0.0148002	0.729021	-0.00563547	mediator complex subunit 24 [Source:HGNC Symbol;Acc:HGNC:22963]
HMGB1P5	-0.0118515	0.236724	6.68372	0.0148615	0.729021	-0.0216637	high mobility group box 1 pseudogene 5 [Source:HGNC Symbol;Acc:HGNC:4997]
PTPRE	-0.00526071	6.52815	6.68515	0.0149091	0.729021	-0.00960893	protein tyrosine phosphatase receptor type E [Source:HGNC Symbol;Acc:HGNC:9669]
TRAF3	-0.00378701	6.23731	6.67609	0.0149133	0.729021	-0.0069167	TNF receptor associated factor 3 [Source:HGNC Symbol;Acc:HGNC:12033]
MYO9B	-0.0025278	8.76692	6.67374	0.0149293	0.729021	-0.00461567	myosin IXB [Source:HGNC Symbol;Acc:HGNC:7609]
PSTK	-0.00662793	2.67937	6.67089	0.0149487	0.729021	-0.0120986	phosphoseryl-tRNA kinase [Source:HGNC Symbol;Acc:HGNC:28578]
LBH	0.00560188	8.51116	6.67288	0.0150301	0.729021	0.0102124	LBH regulator of WNT signaling pathway [Source:HGNC Symbol;Acc:HGNC:29532]
MFNG	0.00259454	7.61729	6.65369	0.0150666	0.729021	0.00472721	MFNG O-fucosylpeptide 3-beta-N-acetylglucosaminyltransferase [Source:HGNC Symbol;Acc:HGNC:7038]
TRAT1	0.00479914	6.3176	6.65761	0.0150715	0.729021	0.00874329	T cell receptor associated transmembrane adaptor 1 [Source:HGNC Symbol;Acc:HGNC:30698]
DENR	0.00182723	5.98895	6.64184	0.0151484	0.729021	0.00332489	density regulated re-initiation and release factor [Source:HGNC Symbol;Acc:HGNC:2769]
CDKN1A	-0.0128739	4.48078	6.67689	0.0151549	0.729021	-0.0234234	cyclin dependent kinase inhibitor 1A [Source:HGNC Symbol;Acc:HGNC:1784]
DDX51	-0.00309086	6.06027	6.63777	0.0151766	0.729021	-0.00562173	DEAD-box helicase 51 [Source:HGNC Symbol;Acc:HGNC:20082]
SACS	0.00298636	6.27313	6.63669	0.0151841	0.729021	0.00543102	sacsin molecular chaperone [Source:HGNC Symbol;Acc:HGNC:10519]
SRGN	-0.00648251	7.53491	6.65226	0.0152308	0.729021	-0.0117805	serglycin [Source:HGNC Symbol;Acc:HGNC:9361]
DDX43	-0.0202538	0.729427	6.6288	0.0153187	0.729021	-0.0367562	DEAD-box helicase 43 [Source:HGNC Symbol;Acc:HGNC:18677]
PRPH2	0.0171875	-1.86372	6.60816	0.0153835	0.729021	0.03116	peripherin 2 [Source:HGNC Symbol;Acc:HGNC:9942]
CCDC110	0.0193809	-1.4705	6.5976	0.0154581	0.729021	0.0350957	coiled-coil domain containing 110 [Source:HGNC Symbol;Acc:HGNC:28504]
RAPSN	-0.0125698	-0.434267	6.59495	0.0154769	0.729021	-0.0227553	receptor associated protein of the synapse [Source:HGNC Symbol;Acc:HGNC:9863]
ITGA2B	-0.0151173	-0.723156	6.59408	0.015483	0.729021	-0.0273645	integrin subunit alpha 2b [Source:HGNC Symbol;Acc:HGNC:6138]
ELF2	-0.00183985	5.40586	6.59288	0.0154915	0.729021	-0.00332995	E74 like ETS transcription factor 2 [Source:HGNC Symbol;Acc:HGNC:3317]
TUBGCP2	-0.00419332	5.5635	6.59161	0.0155005	0.729021	-0.00758846	tubulin gamma complex associated protein 2 [Source:HGNC Symbol;Acc:HGNC:18599]
TENT5C	-0.0154213	5.38601	6.62955	0.01558	0.729021	-0.0278731	terminal nucleotidyltransferase 5C [Source:HGNC Symbol;Acc:HGNC:24712]
ESYT3	0.0202805	-1.25136	6.57985	0.0155842	0.729021	0.0366532	extended synaptotagmin 3 [Source:HGNC Symbol;Acc:HGNC:24295]
RNF7	-0.00277501	5.01488	6.57556	0.0156149	0.729021	-0.00501295	ring finger protein 7 [Source:HGNC Symbol;Acc:HGNC:10070]
SBK1	0.00680095	6.16233	6.59167	0.0156509	0.729021	0.0122788	SH3 domain binding kinase 1 [Source:HGNC Symbol;Acc:HGNC:17699]
ADAP2	-0.00791685	3.45883	6.56898	0.0156621	0.729021	-0.0142911	ArfGAP with dual PH domains 2 [Source:HGNC Symbol;Acc:HGNC:16487]
BDP1	0.00264876	6.71863	6.56397	0.0156981	0.729021	0.00477876	B double prime 1, subunit of RNA polymerase III transcription initiation factor IIIB [Source:HGNC Symbol;Acc:HGNC:13652]
CTSC	-0.00356539	5.90335	6.55266	0.0157797	0.729021	-0.00642448	cathepsin C [Source:HGNC Symbol;Acc:HGNC:2528]
TLCD4	-0.022011	-1.7402	6.5517	0.0157866	0.729021	-0.0396574	TLC domain containing 4 [Source:HGNC Symbol;Acc:HGNC:26477]
BCL3	-0.00655788	5.05276	6.54702	0.0159018	0.729021	-0.0117947	BCL3 transcription coactivator [Source:HGNC Symbol;Acc:HGNC:998]
URI1	0.00219165	6.5218	6.52252	0.0159995	0.729021	0.00393597	URI1 prefoldin like chaperone [Source:HGNC Symbol;Acc:HGNC:13236]
RAB11FIP4	0.00327047	6.57383	6.51016	0.0160906	0.729021	0.00586535	RAB11 family interacting protein 4 [Source:HGNC Symbol;Acc:HGNC:30267]
CPTP	0.00306009	5.10146	6.50749	0.0161104	0.729021	0.00548641	ceramide-1-phosphate transfer protein [Source:HGNC Symbol;Acc:HGNC:28116]
CD300LB	-0.00643473	4.60464	6.51	0.016117	0.729021	-0.0115356	CD300 molecule like family member b [Source:HGNC Symbol;Acc:HGNC:30811]
SEC13	-0.0019355	5.95235	6.49499	0.0162032	0.729021	-0.00346532	SEC13 homolog, nuclear pore and COPII coat complex component [Source:HGNC Symbol;Acc:HGNC:10697]
REXO1	-0.00179997	7.24582	6.49282	0.0162193	0.729021	-0.00322189	RNA exonuclease 1 homolog [Source:HGNC Symbol;Acc:HGNC:24616]
HRH1	-0.0434451	-2.02071	6.51049	0.0162209	0.729021	-0.0777635	histamine receptor H1 [Source:HGNC Symbol;Acc:HGNC:5182]
STK31	-0.0136419	0.422323	6.49201	0.0162254	0.729021	-0.0244163	serine/threonine kinase 31 [Source:HGNC Symbol;Acc:HGNC:11407]
ST8SIA4	-0.00461716	5.06213	6.48714	0.0162618	0.729021	-0.00825932	ST8 alpha-N-acetyl-neuraminide alpha-2,8-sialyltransferase 4 [Source:HGNC Symbol;Acc:HGNC:10871]
CYBA	-0.00234519	8.43736	6.48579	0.0162719	0.729021	-0.00419452	cytochrome b-245 alpha chain [Source:HGNC Symbol;Acc:HGNC:2577]
PAICS	0.00333698	5.27183	6.47782	0.0163316	0.729021	0.0059631	phosphoribosylaminoimidazole carboxylase and phosphoribosylaminoimidazolesuccinocarboxamide synthase [Source:HGNC Symbol;Acc:HGNC:8587]
NEDD9	-0.00264313	5.58634	6.47747	0.0163343	0.729021	-0.00472301	neural precursor cell expressed, developmentally down-regulated 9 [Source:HGNC Symbol;Acc:HGNC:7733]
LONRF2	-0.0152084	0.567008	6.4646	0.0164313	0.729282	-0.0271368	LON peptidase N-terminal domain and ring finger 2 [Source:HGNC Symbol;Acc:HGNC:24788]
CROCCP4	-0.0329668	-1.7757	6.46616	0.0164398	0.729282	-0.0588162	CROCC pseudogene 4 [Source:HGNC Symbol;Acc:HGNC:43864]
PSMD10P2	-0.014945	-1.89635	6.44308	0.016595	0.729282	-0.0266025	proteasome 26S subunit, non-ATPase, 10 pseudogene 2 [Source:HGNC Symbol;Acc:HGNC:30151]
IRF1	-0.00725999	7.1405	6.4642	0.0166396	0.729282	-0.0129145	interferon regulatory factor 1 [Source:HGNC Symbol;Acc:HGNC:6116]
RNPEP	-0.00342679	5.8551	6.43545	0.0166534	0.729282	-0.00609452	arginyl aminopeptidase [Source:HGNC Symbol;Acc:HGNC:10078]
ZSCAN29	0.0036412	5.17568	6.42442	0.0167383	0.729282	0.00646781	zinc finger and SCAN domain containing 29 [Source:HGNC Symbol;Acc:HGNC:26673]
RPL22P1	0.00322111	6.09087	6.40812	0.0168646	0.729282	0.0057111	ribosomal protein L22 pseudogene 1 [Source:HGNC Symbol;Acc:HGNC:17998]
ZNF12	0.00319832	5.55129	6.3945	0.016971	0.729282	0.00566196	zinc finger protein 12 [Source:HGNC Symbol;Acc:HGNC:12902]
AIDA	0.00267338	6.33916	6.39429	0.0169727	0.729282	0.00473255	axin interactor, dorsalization associated [Source:HGNC Symbol;Acc:HGNC:25761]
PRMT7	0.00272727	6.05	6.39306	0.0169823	0.729282	0.00482728	protein arginine methyltransferase 7 [Source:HGNC Symbol;Acc:HGNC:25557]
DDX46	0.0023394	6.98914	6.3823	0.0170669	0.729282	0.00413571	DEAD-box helicase 46 [Source:HGNC Symbol;Acc:HGNC:18681]
SLC2A3	-0.0073256	6.90745	6.40715	0.0170801	0.729282	-0.0129481	solute carrier family 2 member 3 [Source:HGNC Symbol;Acc:HGNC:11007]
SSBP4	-0.00423386	7.02732	6.37599	0.0171208	0.729282	-0.00747901	single stranded DNA binding protein 4 [Source:HGNC Symbol;Acc:HGNC:15676]
ANKRD18A	-0.0165205	2.10884	6.38597	0.0171277	0.729282	-0.0291801	ankyrin repeat domain 18A [Source:HGNC Symbol;Acc:HGNC:23643]
KIT	0.0175871	0.364221	6.37326	0.0171383	0.729282	0.0310594	KIT proto-oncogene, receptor tyrosine kinase [Source:HGNC Symbol;Acc:HGNC:6342]
GPR150	0.00565309	2.54366	6.36932	0.0171696	0.729282	0.00997907	G protein-coupled receptor 150 [Source:HGNC Symbol;Acc:HGNC:23628]
SLC38A1	0.0030413	8.80252	6.36757	0.0171835	0.729282	0.00536755	solute carrier family 38 member 1 [Source:HGNC Symbol;Acc:HGNC:13447]
TMEM221	-0.00915517	-0.245303	6.36519	0.0172024	0.729282	-0.0161535	transmembrane protein 221 [Source:HGNC Symbol;Acc:HGNC:21943]
EIF4EP1	-0.0121617	-0.719859	6.3513	0.0173132	0.729282	-0.0214243	eukaryotic translation initiation factor 4E pseudogene 1 [Source:HGNC Symbol;Acc:HGNC:3292]
UBE4A	0.00287924	6.97127	6.3447	0.0173661	0.729282	0.00506832	ubiquitination factor E4A [Source:HGNC Symbol;Acc:HGNC:12499]
GGA1	-0.00208596	6.55952	6.34021	0.0174023	0.729282	-0.00367003	golgi associated, gamma adaptin ear containing, ARF binding protein 1 [Source:HGNC Symbol;Acc:HGNC:17842]
CTSA	-0.00314049	6.56934	6.33952	0.0174078	0.729282	-0.00552492	cathepsin A [Source:HGNC Symbol;Acc:HGNC:9251]
STX1B	0.0113088	2.33762	6.33703	0.01743	0.729282	0.0198888	syntaxin 1B [Source:HGNC Symbol;Acc:HGNC:18539]
SUPT3H	0.00546714	3.78007	6.33196	0.0174689	0.729282	0.00960978	SPT3 homolog, SAGA and STAGA complex component [Source:HGNC Symbol;Acc:HGNC:11466]
C1orf131	0.00354081	3.91517	6.3206	0.017561	0.729282	0.00621572	chromosome 1 open reading frame 131 [Source:HGNC Symbol;Acc:HGNC:25332]
DHODH	0.00372145	4.09949	6.31264	0.0176258	0.729282	0.00652686	dihydroorotate dehydrogenase (quinone) [Source:HGNC Symbol;Acc:HGNC:2867]
PATL1	0.0022783	6.47741	6.31175	0.0176331	0.729282	0.00399538	PAT1 homolog 1, processing body mRNA decay factor [Source:HGNC Symbol;Acc:HGNC:26721]
HOMER3	-0.00671484	3.37666	6.31078	0.0176411	0.729282	-0.0117743	homer scaffold protein 3 [Source:HGNC Symbol;Acc:HGNC:17514]
TP53I11	-0.0103783	3.80241	6.32701	0.0176635	0.729282	-0.0181924	tumor protein p53 inducible protein 11 [Source:HGNC Symbol;Acc:HGNC:16842]
COL10A1	0.0186224	-0.76179	6.30044	0.0177258	0.729282	0.0326152	collagen type X alpha 1 chain [Source:HGNC Symbol;Acc:HGNC:2185]
RASSF4	-0.00736745	5.81617	6.3174	0.0177533	0.729282	-0.0128983	Ras association domain family member 4 [Source:HGNC Symbol;Acc:HGNC:20793]
ADAP1	-0.00490151	5.09443	6.294	0.0177788	0.729282	-0.00857811	ArfGAP with dual PH domains 1 [Source:HGNC Symbol;Acc:HGNC:16486]
EDC3	0.00330437	5.19128	6.27753	0.0179152	0.729282	0.005772	enhancer of mRNA decapping 3 [Source:HGNC Symbol;Acc:HGNC:26114]
ALDH5A1	0.00410193	4.5783	6.26548	0.0180156	0.729282	0.00715522	aldehyde dehydrogenase 5 family member A1 [Source:HGNC Symbol;Acc:HGNC:408]
MTFP1	-0.00650703	4.02589	6.25655	0.0180905	0.729282	-0.0113388	mitochondrial fission process 1 [Source:HGNC Symbol;Acc:HGNC:26945]
SORCS2	-0.015397	-0.140849	6.24672	0.0181732	0.729282	-0.0267995	sortilin related VPS10 domain containing receptor 2 [Source:HGNC Symbol;Acc:HGNC:16698]
NUFIP2	0.00355784	7.39739	6.24298	0.0182049	0.729282	0.00618997	nuclear FMR1 interacting protein 2 [Source:HGNC Symbol;Acc:HGNC:17634]
ACBD4	0.00363194	5.19952	6.24284	0.0182061	0.729282	0.00631879	acyl-CoA binding domain containing 4 [Source:HGNC Symbol;Acc:HGNC:23337]
BRD4	0.00157282	7.91296	6.24237	0.01821	0.729282	0.00273622	bromodomain containing 4 [Source:HGNC Symbol;Acc:HGNC:13575]
ARHGAP26	-0.00512087	5.89946	6.24364	0.0182416	0.729282	-0.00890488	Rho GTPase activating protein 26 [Source:HGNC Symbol;Acc:HGNC:17073]
PLCD3	0.00636359	2.07886	6.2367	0.0182581	0.729282	0.0110634	phospholipase C delta 3 [Source:HGNC Symbol;Acc:HGNC:9061]
GSG1L	-0.0127886	-0.565648	6.22502	0.0183574	0.729282	-0.0222035	GSG1 like [Source:HGNC Symbol;Acc:HGNC:28283]
DPY19L4	0.00497486	4.11336	6.2232	0.018373	0.729282	0.00863547	dpy-19 like 4 [Source:HGNC Symbol;Acc:HGNC:27829]
MESD	0.00185592	5.51534	6.20881	0.0184964	0.729282	0.00321615	mesoderm development LRP chaperone [Source:HGNC Symbol;Acc:HGNC:13520]
TMED1	-0.00326823	3.67157	6.20158	0.0185588	0.729282	-0.00565879	transmembrane p24 trafficking protein 1 [Source:HGNC Symbol;Acc:HGNC:17291]
TMEM187	0.00601532	2.82239	6.17214	0.018815	0.729282	0.0103794	transmembrane protein 187 [Source:HGNC Symbol;Acc:HGNC:13705]
CCDC9	-0.0027478	5.24276	6.17205	0.0188158	0.729282	-0.00474127	coiled-coil domain containing 9 [Source:HGNC Symbol;Acc:HGNC:24560]
TREM1	-0.0138594	4.37555	6.20182	0.0188311	0.729282	-0.0239091	triggering receptor expressed on myeloid cells 1 [Source:HGNC Symbol;Acc:HGNC:17760]
NME1	-0.00492892	3.5894	6.17029	0.0188313	0.729282	-0.00850298	NME/NM23 nucleoside diphosphate kinase 1 [Source:HGNC Symbol;Acc:HGNC:7849]
GPR157	0.00737041	3.35404	6.16431	0.0188839	0.729282	0.0127059	G protein-coupled receptor 157 [Source:HGNC Symbol;Acc:HGNC:23687]
INHCAP	-0.0135927	-1.85476	6.16296	0.0188957	0.729282	-0.0234289	inhibitor of carbonic anhydrase pseudogene [Source:HGNC Symbol;Acc:HGNC:11759]
MORN1	0.00397878	2.75916	6.15619	0.0189555	0.729282	0.00685252	MORN repeat containing 1 [Source:HGNC Symbol;Acc:HGNC:25852]
STK26	0.00327849	5.9907	6.15475	0.0189682	0.729282	0.00564547	serine/threonine kinase 26 [Source:HGNC Symbol;Acc:HGNC:18174]
VPS37C	-0.00492181	3.46238	6.15219	0.0189909	0.729282	-0.00847267	VPS37C subunit of ESCRT-I [Source:HGNC Symbol;Acc:HGNC:26097]
ADAM11	0.0106401	0.823389	6.14993	0.0190109	0.729282	0.0183116	ADAM metallopeptidase domain 11 [Source:HGNC Symbol;Acc:HGNC:189]
WDR5	0.00630406	0.170261	6.148	0.019028	0.729282	0.0108468	WD repeat domain 5 [Source:HGNC Symbol;Acc:HGNC:12757]
HMGCS1	0.00281383	4.76809	6.13429	0.0191502	0.729282	0.00483367	3-hydroxy-3-methylglutaryl-CoA synthase 1 [Source:HGNC Symbol;Acc:HGNC:5007]
CSPP1	-0.00421693	4.25186	6.12659	0.0192191	0.729282	-0.00723738	centrosome and spindle pole associated protein 1 [Source:HGNC Symbol;Acc:HGNC:26193]
RAB38	-0.0151097	-1.01327	6.12569	0.0192272	0.729282	-0.0259294	RAB38, member RAS oncogene family [Source:HGNC Symbol;Acc:HGNC:9776]
CCDC25	0.0026299	5.23105	6.12405	0.019242	0.729282	0.00451225	coiled-coil domain containing 25 [Source:HGNC Symbol;Acc:HGNC:25591]
GIMAP1-GIMAP5	0.0054113	6.8637	6.13377	0.0192628	0.729282	0.0092819	GIMAP1-GIMAP5 readthrough [Source:HGNC Symbol;Acc:HGNC:51257]
GNS	-0.00250569	7.07017	6.11482	0.0193251	0.729282	-0.00429445	glucosamine (N-acetyl)-6-sulfatase [Source:HGNC Symbol;Acc:HGNC:4422]
DDX47	-0.00202258	5.63887	6.10619	0.0194033	0.729282	-0.00346291	DEAD-box helicase 47 [Source:HGNC Symbol;Acc:HGNC:18682]
PPP1R12C	-0.00188426	7.55556	6.10317	0.0194306	0.729282	-0.00322493	protein phosphatase 1 regulatory subunit 12C [Source:HGNC Symbol;Acc:HGNC:14947]
MYDGF	-0.00239408	4.95352	6.0991	0.0194676	0.729282	-0.00409552	myeloid derived growth factor [Source:HGNC Symbol;Acc:HGNC:16948]
ZNF519	0.00358556	3.68368	6.09388	0.0195153	0.729282	0.00612997	zinc finger protein 519 [Source:HGNC Symbol;Acc:HGNC:30574]
PLEKHG6	-0.0096965	-0.125137	6.08306	0.0196143	0.729282	-0.0165561	pleckstrin homology and RhoGEF domain containing G6 [Source:HGNC Symbol;Acc:HGNC:25562]
TLE3	-0.00296054	6.77312	6.07914	0.0196503	0.729282	-0.00505254	TLE family member 3, transcriptional corepressor [Source:HGNC Symbol;Acc:HGNC:11839]
ATAD1	0.00267618	5.28712	6.07031	0.0197317	0.729282	0.00456245	ATPase family AAA domain containing 1 [Source:HGNC Symbol;Acc:HGNC:25903]
PARS2	0.00777077	1.40457	6.06714	0.019761	0.729282	0.0132429	prolyl-tRNA synthetase 2, mitochondrial [Source:HGNC Symbol;Acc:HGNC:30563]
YRDC	-0.00470881	4.02284	6.0581	0.0198448	0.729282	-0.00801605	yrdC N6-threonylcarbamoyltransferase domain containing [Source:HGNC Symbol;Acc:HGNC:28905]
PARD3	0.0214179	-0.662394	6.05842	0.0198532	0.729282	0.0364569	par-3 family cell polarity regulator [Source:HGNC Symbol;Acc:HGNC:16051]
CTSH	-0.00738205	2.3461	6.05528	0.019871	0.729282	-0.0125626	cathepsin H [Source:HGNC Symbol;Acc:HGNC:2535]
HBEGF	-0.0183346	2.65804	6.07628	0.019903	0.729282	-0.0311886	heparin binding EGF like growth factor [Source:HGNC Symbol;Acc:HGNC:3059]
ZC3H14	0.00258153	5.88256	6.0515	0.0199062	0.729282	0.00439121	zinc finger CCCH-type containing 14 [Source:HGNC Symbol;Acc:HGNC:20509]
ALKBH2	0.00351587	3.27756	6.04229	0.0199924	0.729282	0.00597393	alkB homolog 2, alpha-ketoglutarate dependent dioxygenase [Source:HGNC Symbol;Acc:HGNC:32487]
EGLN2	0.00276624	7.28587	6.04145	0.0200003	0.729282	0.00469974	egl-9 family hypoxia inducible factor 2 [Source:HGNC Symbol;Acc:HGNC:14660]
NPPA	-0.0155143	-1.58024	6.03241	0.0200852	0.729282	-0.0263297	natriuretic peptide A [Source:HGNC Symbol;Acc:HGNC:7939]
EML3	-0.0020177	7.89408	6.03203	0.0200887	0.729282	-0.00342413	EMAP like 3 [Source:HGNC Symbol;Acc:HGNC:26666]
WDR62	-0.0115355	1.45301	6.01187	0.0202796	0.729282	-0.0195289	WD repeat domain 62 [Source:HGNC Symbol;Acc:HGNC:24502]
TCEA1P2	0.0107535	-0.824453	6.00226	0.0203713	0.729282	0.018184	transcription elongation factor A1 pseudogene 2 [Source:HGNC Symbol;Acc:HGNC:29891]
CASP7	-0.00487406	4.1318	5.99852	0.0204072	0.729282	-0.00823822	caspase 7 [Source:HGNC Symbol;Acc:HGNC:1508]
C1QB	-0.0179913	1.45494	6.00219	0.0204925	0.729282	-0.0303767	complement C1q B chain [Source:HGNC Symbol;Acc:HGNC:1242]
CLMN	-0.00929965	3.92363	5.99126	0.0205897	0.729282	-0.0156825	calmin [Source:HGNC Symbol;Acc:HGNC:19972]
CD83	-0.0184484	3.76101	6.00902	0.0206518	0.729282	-0.0310864	CD83 molecule [Source:HGNC Symbol;Acc:HGNC:1703]
MKKS	0.00303968	4.68742	5.96675	0.0207141	0.729282	0.00511801	MKKS centrosomal shuttling protein [Source:HGNC Symbol;Acc:HGNC:7108]
HMGB1P31	0.0132274	-1.84115	5.9647	0.0207342	0.729282	0.0222659	high mobility group box 1 pseudogene 31 [Source:HGNC Symbol;Acc:HGNC:39122]
NUDT14	0.00766406	3.28859	5.95359	0.0208428	0.729282	0.0128836	nudix hydrolase 14 [Source:HGNC Symbol;Acc:HGNC:20141]
DNAJB6	-0.00203844	6.71859	5.94943	0.0208836	0.729282	-0.00342498	DnaJ heat shock protein family (Hsp40) member B6 [Source:HGNC Symbol;Acc:HGNC:14888]
NDUFC2	0.00353091	4.62248	5.94707	0.0209068	0.729282	0.00593091	NADH:ubiquinone oxidoreductase subunit C2 [Source:HGNC Symbol;Acc:HGNC:7706]
UBAC1	-0.00222565	5.33133	5.94286	0.0209483	0.729282	-0.00373654	UBA domain containing 1 [Source:HGNC Symbol;Acc:HGNC:30221]
RCAN3	0.00309657	8.55298	5.93884	0.0209879	0.729282	0.00519615	RCAN family member 3 [Source:HGNC Symbol;Acc:HGNC:3042]
TXLNG	0.00228198	5.66442	5.93576	0.0210185	0.729282	0.0038278	taxilin gamma [Source:HGNC Symbol;Acc:HGNC:18578]
LAMA5	-0.00913521	1.27199	5.92677	0.0211077	0.729282	-0.0153066	laminin subunit alpha 5 [Source:HGNC Symbol;Acc:HGNC:6485]
PNKP	-0.00315294	6.58056	5.91914	0.0211836	0.729282	-0.00527802	polynucleotide kinase 3'-phosphatase [Source:HGNC Symbol;Acc:HGNC:9154]
DBNL	-0.00193858	8.1796	5.91522	0.0212229	0.729282	-0.00324362	drebrin like [Source:HGNC Symbol;Acc:HGNC:2696]
ITGAM	-0.0074657	6.57188	5.93834	0.021223	0.729282	-0.0124915	integrin subunit alpha M [Source:HGNC Symbol;Acc:HGNC:6149]
TBC1D3H	0.0720535	-0.305074	5.94013	0.0212794	0.729282	0.120476	TBC1 domain family member 3H [Source:HGNC Symbol;Acc:HGNC:30708]
PFKFB3	-0.00752606	5.34038	5.92854	0.0212812	0.729282	-0.0125836	6-phosphofructo-2-kinase/fructose-2,6-biphosphatase 3 [Source:HGNC Symbol;Acc:HGNC:8874]
ZNF829	0.00383845	2.68484	5.90726	0.0213027	0.729282	0.00641623	zinc finger protein 829 [Source:HGNC Symbol;Acc:HGNC:34032]
PUS3	0.00484975	3.08881	5.9068	0.0213073	0.729282	0.00810622	pseudouridine synthase 3 [Source:HGNC Symbol;Acc:HGNC:25461]
IL15	-0.00718083	2.61466	5.90154	0.0213602	0.729282	-0.0119948	interleukin 15 [Source:HGNC Symbol;Acc:HGNC:5977]
STAP1	0.0110637	2.38093	5.89046	0.0214745	0.729282	0.0184551	signal transducing adaptor family member 1 [Source:HGNC Symbol;Acc:HGNC:24133]
FLNA	-0.00384052	11.5405	5.89003	0.0214764	0.729282	-0.00640614	filamin A [Source:HGNC Symbol;Acc:HGNC:3754]
PCNT	-0.00266697	6.55231	5.88671	0.0215102	0.729282	-0.0044468	pericentrin [Source:HGNC Symbol;Acc:HGNC:16068]
PICALM	-0.00288105	6.80089	5.88434	0.0215343	0.729282	-0.00480233	phosphatidylinositol binding clathrin assembly protein [Source:HGNC Symbol;Acc:HGNC:15514]
CCDC30	-0.00595061	3.13729	5.86325	0.0217498	0.729282	-0.00989316	coiled-coil domain containing 30 [Source:HGNC Symbol;Acc:HGNC:26103]
KNG1	0.0198116	-2.08642	5.85488	0.021836	0.729282	0.0329037	kininogen 1 [Source:HGNC Symbol;Acc:HGNC:6383]
ZBTB26	0.00404005	3.65945	5.85247	0.0218608	0.729282	0.00670782	zinc finger and BTB domain containing 26 [Source:HGNC Symbol;Acc:HGNC:23383]
GALNT3	-0.00741826	2.15976	5.84933	0.0218933	0.729282	-0.012312	polypeptide N-acetylgalactosaminyltransferase 3 [Source:HGNC Symbol;Acc:HGNC:4125]
ANKIB1	0.00335439	6.11345	5.84021	0.0219879	0.729282	0.00556095	ankyrin repeat and IBR domain containing 1 [Source:HGNC Symbol;Acc:HGNC:22215]
MTHFD1	0.00269333	5.53421	5.83721	0.0220192	0.729282	0.00446339	methylenetetrahydrofolate dehydrogenase, cyclohydrolase and formyltetrahydrofolate synthetase 1 [Source:HGNC Symbol;Acc:HGNC:7432]
SNRPA	0.0026375	6.25348	5.83562	0.0220358	0.729282	0.00436999	small nuclear ribonucleoprotein polypeptide A [Source:HGNC Symbol;Acc:HGNC:11151]
CEP192	0.0041261	6.15069	5.83416	0.022051	0.729282	0.00683519	centrosomal protein 192 [Source:HGNC Symbol;Acc:HGNC:25515]
FOS	-0.00918715	9.28912	5.86171	0.0220645	0.729282	-0.0152167	Fos proto-oncogene, AP-1 transcription factor subunit [Source:HGNC Symbol;Acc:HGNC:3796]
SDAD1	0.00241752	5.90559	5.83233	0.0220701	0.729282	0.00400389	SDA1 domain containing 1 [Source:HGNC Symbol;Acc:HGNC:25537]
WWC3	-0.00381837	6.26065	5.82876	0.0221074	0.729282	-0.00632118	WWC family member 3 [Source:HGNC Symbol;Acc:HGNC:29237]
LRGUK	-0.0207614	-0.663797	5.82187	0.0221796	0.729282	-0.0343403	leucine rich repeats and guanylate kinase domain containing [Source:HGNC Symbol;Acc:HGNC:21964]
KDELR3	-0.0148041	-0.978576	5.82045	0.0221945	0.729282	-0.0244823	KDEL endoplasmic reticulum protein retention receptor 3 [Source:HGNC Symbol;Acc:HGNC:6306]
LTA	0.005293	3.81609	5.80511	0.0223563	0.729282	0.00873662	lymphotoxin alpha [Source:HGNC Symbol;Acc:HGNC:6709]
ZNF696	0.00463251	4.08807	5.79885	0.0224227	0.729282	0.00764046	zinc finger protein 696 [Source:HGNC Symbol;Acc:HGNC:25872]
SGK1	-0.0141951	5.7087	5.82989	0.0224914	0.729282	-0.0233934	serum/glucocorticoid regulated kinase 1 [Source:HGNC Symbol;Acc:HGNC:10810]
TRAJ28	-0.0119274	-0.805992	5.79086	0.0225077	0.729282	-0.0196524	T cell receptor alpha joining 28 [Source:HGNC Symbol;Acc:HGNC:12057]
GPI	-0.00211703	7.25042	5.78974	0.0225198	0.729282	-0.00348766	glucose-6-phosphate isomerase [Source:HGNC Symbol;Acc:HGNC:4458]
SEC14L1	-0.00267678	6.23477	5.7868	0.0225511	0.729282	-0.0044082	SEC14 like lipid binding 1 [Source:HGNC Symbol;Acc:HGNC:10698]
PIK3CB	-0.00400939	4.92679	5.77805	0.0226448	0.729282	-0.00659556	phosphatidylinositol-4,5-bisphosphate 3-kinase catalytic subunit beta [Source:HGNC Symbol;Acc:HGNC:8976]
ST8SIA6	-0.0109314	1.70751	5.77742	0.0226517	0.729282	-0.0179811	ST8 alpha-N-acetyl-neuraminide alpha-2,8-sialyltransferase 6 [Source:HGNC Symbol;Acc:HGNC:23317]
CACUL1	-0.00426901	5.33792	5.76734	0.0227602	0.729282	-0.00701323	CDK2 associated cullin domain 1 [Source:HGNC Symbol;Acc:HGNC:23727]
CHN2	-0.00682514	3.37188	5.75981	0.0228417	0.729282	-0.0112019	chimerin 2 [Source:HGNC Symbol;Acc:HGNC:1944]
TRIB1	-0.0105415	4.91247	5.77766	0.022934	0.729282	-0.017283	tribbles pseudokinase 1 [Source:HGNC Symbol;Acc:HGNC:16891]
MLLT10	0.00248436	6.10558	5.75072	0.0229405	0.729282	0.00407285	MLLT10 histone lysine methyltransferase DOT1L cofactor [Source:HGNC Symbol;Acc:HGNC:16063]
PPP1R32	-0.00536311	2.81526	5.74629	0.0229888	0.729282	-0.00878737	protein phosphatase 1 regulatory subunit 32 [Source:HGNC Symbol;Acc:HGNC:28869]
BEX3	0.00801822	4.03741	5.75108	0.0230068	0.729282	0.013135	brain expressed X-linked 3 [Source:HGNC Symbol;Acc:HGNC:13388]
S100A4	-0.00411823	8.39104	5.74324	0.0230429	0.729282	-0.00674345	S100 calcium binding protein A4 [Source:HGNC Symbol;Acc:HGNC:10494]
ZC3H12A	-0.00730943	5.17745	5.7578	0.0230506	0.729282	-0.0119679	zinc finger CCCH-type containing 12A [Source:HGNC Symbol;Acc:HGNC:26259]
RAD50	0.00350265	4.76116	5.73763	0.0230836	0.729282	0.00573278	RAD50 double strand break repair protein [Source:HGNC Symbol;Acc:HGNC:9816]
PRMT6	0.00401997	3.60403	5.73225	0.0231427	0.729282	0.006575	protein arginine methyltransferase 6 [Source:HGNC Symbol;Acc:HGNC:18241]
ATP1A3	0.00894426	3.53764	5.73285	0.0232217	0.729282	0.0146159	ATPase Na+/K+ transporting subunit alpha 3 [Source:HGNC Symbol;Acc:HGNC:801]
SH2D3A	0.00225905	6.14152	5.72224	0.0232531	0.729282	0.0036902	SH2 domain containing 3A [Source:HGNC Symbol;Acc:HGNC:16885]
KLK10	-0.0136247	-1.53011	5.71895	0.0232895	0.729282	-0.0222469	kallikrein related peptidase 10 [Source:HGNC Symbol;Acc:HGNC:6358]
C5AR1	-0.00883307	5.45786	5.74008	0.0233136	0.729282	-0.014419	complement C5a receptor 1 [Source:HGNC Symbol;Acc:HGNC:1338]
TESC	-0.00562332	3.10864	5.7158	0.0233244	0.729282	-0.00917833	tescalcin [Source:HGNC Symbol;Acc:HGNC:26065]
ACTN4	-0.00374468	7.86969	5.71091	0.0233787	0.729282	-0.00610825	actinin alpha 4 [Source:HGNC Symbol;Acc:HGNC:166]
OR7E126P	0.0118668	-1.37918	5.70897	0.0234003	0.729282	0.0193521	olfactory receptor family 7 subfamily E member 126 pseudogene [Source:HGNC Symbol;Acc:HGNC:15304]
COL4A4	0.0130127	-1.40096	5.7039	0.0234568	0.729282	0.0212072	collagen type IV alpha 4 chain [Source:HGNC Symbol;Acc:HGNC:2206]
SNX5	-0.00343355	5.52824	5.70368	0.0234593	0.729282	-0.00559561	sorting nexin 5 [Source:HGNC Symbol;Acc:HGNC:14969]
FAM53A	0.00990945	1.01443	5.69816	0.0235209	0.729282	0.016138	family with sequence similarity 53 member A [Source:HGNC Symbol;Acc:HGNC:31860]
CACHD1	0.0131496	2.69087	5.71025	0.0235478	0.729282	0.0214082	cache domain containing 1 [Source:HGNC Symbol;Acc:HGNC:29314]
SLC5A11	0.0236595	-0.275556	5.70215	0.0235738	0.729282	0.0385075	solute carrier family 5 member 11 [Source:HGNC Symbol;Acc:HGNC:23091]
SBNO2	-0.00297241	7.42194	5.69232	0.0235865	0.729282	-0.00483711	strawberry notch homolog 2 [Source:HGNC Symbol;Acc:HGNC:29158]
LBHD1	-0.00521804	3.68553	5.69072	0.0236045	0.729282	-0.00848978	LBH domain containing 1 [Source:HGNC Symbol;Acc:HGNC:28351]
POU2F3	-0.0153378	-1.59745	5.68881	0.0236259	0.729282	-0.0249487	POU class 2 homeobox 3 [Source:HGNC Symbol;Acc:HGNC:19864]
RAB39A	-0.00898802	0.176288	5.68208	0.0237017	0.729282	-0.0146075	RAB39A, member RAS oncogene family [Source:HGNC Symbol;Acc:HGNC:16521]
INPP5D	-0.00233766	8.32295	5.68177	0.0237053	0.729282	-0.00379907	inositol polyphosphate-5-phosphatase D [Source:HGNC Symbol;Acc:HGNC:6079]
CFL2	-0.00821849	2.59976	5.6784	0.0237434	0.729282	-0.0133506	cofilin 2 [Source:HGNC Symbol;Acc:HGNC:1875]
WWP2	-0.00420863	4.44749	5.67626	0.0237676	0.729282	-0.00683487	WW domain containing E3 ubiquitin protein ligase 2 [Source:HGNC Symbol;Acc:HGNC:16804]
POLR2L	-0.00245182	4.94837	5.67383	0.0237952	0.729282	-0.00398055	RNA polymerase II, I and III subunit L [Source:HGNC Symbol;Acc:HGNC:9199]
ACP4	-0.011366	-1.26166	5.67045	0.0238335	0.729282	-0.0184449	acid phosphatase 4 [Source:HGNC Symbol;Acc:HGNC:14376]
LUC7L	-0.00221428	6.62882	5.667	0.0238727	0.729282	-0.00359178	LUC7 like [Source:HGNC Symbol;Acc:HGNC:6723]
TCTA	0.00245256	5.19663	5.66096	0.0239416	0.729282	0.00397523	T cell leukemia translocation altered [Source:HGNC Symbol;Acc:HGNC:11692]
ODR4	0.00531979	4.32463	5.65725	0.0239839	0.729282	0.00861849	odr-4 GPCR localization factor homolog [Source:HGNC Symbol;Acc:HGNC:24299]
LST1	-0.00543909	6.18633	5.66557	0.0239915	0.729282	-0.00881101	leukocyte specific transcript 1 [Source:HGNC Symbol;Acc:HGNC:14189]
NPEPPSP1	0.00742222	3.41911	5.65463	0.0240139	0.729282	0.0120206	NPEPPS pseudogene 1 [Source:HGNC Symbol;Acc:HGNC:44259]
ICE1	0.00212664	6.80363	5.64893	0.0240793	0.729282	0.00344165	interactor of little elongation complex ELL subunit 1 [Source:HGNC Symbol;Acc:HGNC:29154]
C2orf49	0.00344036	4.74894	5.64593	0.0241138	0.729282	0.00556559	chromosome 2 open reading frame 49 [Source:HGNC Symbol;Acc:HGNC:28772]
SH2B3	-0.00262069	7.0519	5.64223	0.0241564	0.729282	-0.00423758	SH2B adaptor protein 3 [Source:HGNC Symbol;Acc:HGNC:29605]
ZNF56	0.00521674	2.1244	5.63721	0.0242144	0.729282	0.00842986	NA
AMN	0.00700403	2.83605	5.63225	0.0242718	0.729282	0.0113108	amnion associated transmembrane protein [Source:HGNC Symbol;Acc:HGNC:14604]
SUGP2	-0.00280302	7.85095	5.62852	0.024315	0.729282	-0.00452443	SURP and G-patch domain containing 2 [Source:HGNC Symbol;Acc:HGNC:18641]
MED29	0.00200539	6.12659	5.61945	0.0244206	0.729282	0.00323319	mediator complex subunit 29 [Source:HGNC Symbol;Acc:HGNC:23074]
NME9	-0.00654393	0.773539	5.61815	0.0244358	0.729282	-0.0105486	NME/NM23 family member 9 [Source:HGNC Symbol;Acc:HGNC:21343]
ACBD7	-0.00679568	0.692981	5.61615	0.0244592	0.729282	-0.0109516	acyl-CoA binding domain containing 7 [Source:HGNC Symbol;Acc:HGNC:17715]
LIN7A	-0.0167285	-0.924411	5.61276	0.0244988	0.729282	-0.0269473	lin-7 homolog A, crumbs cell polarity complex component [Source:HGNC Symbol;Acc:HGNC:17787]
UNC5CL	-0.00371701	3.32048	5.6123	0.0245042	0.729282	-0.00598721	unc-5 family C-terminal like [Source:HGNC Symbol;Acc:HGNC:21203]
SPOCK1	0.0216279	-0.494171	5.61205	0.0245112	0.729282	0.0348346	SPARC (osteonectin), cwcv and kazal like domains proteoglycan 1 [Source:HGNC Symbol;Acc:HGNC:11251]
CASTOR2	-0.00383761	3.81631	5.6046	0.0245945	0.729282	-0.00617533	cytosolic arginine sensor for mTORC1 subunit 2 [Source:HGNC Symbol;Acc:HGNC:37073]
IFNL3P1	0.0112129	-0.311034	5.60301	0.0246132	0.729282	0.0180397	interferon lambda 3 pseudogene 1 [Source:HGNC Symbol;Acc:HGNC:44483]
PIDD1	-0.00290023	5.85641	5.60146	0.0246315	0.729282	-0.00466505	p53-induced death domain protein 1 [Source:HGNC Symbol;Acc:HGNC:16491]
MFGE8	0.00404403	5.77776	5.59821	0.0246698	0.729282	0.00650213	milk fat globule EGF and factor V/VIII domain containing [Source:HGNC Symbol;Acc:HGNC:7036]
C3orf38	-0.00305375	4.12357	5.59721	0.0246815	0.729282	-0.0049093	chromosome 3 open reading frame 38 [Source:HGNC Symbol;Acc:HGNC:28384]
TNFRSF10C	-0.00867914	1.88793	5.58895	0.0247792	0.729282	-0.0139379	TNF receptor superfamily member 10c [Source:HGNC Symbol;Acc:HGNC:11906]
MOB3B	-0.00868533	1.36842	5.58701	0.0248023	0.729282	-0.0139444	MOB kinase activator 3B [Source:HGNC Symbol;Acc:HGNC:23825]
PATL2	-0.00555598	4.30928	5.5854	0.0248214	0.729282	-0.00891831	PAT1 homolog 2 [Source:HGNC Symbol;Acc:HGNC:33630]
TSNAX	0.00297779	5.24857	5.58467	0.0248301	0.729282	0.00477941	translin associated factor X [Source:HGNC Symbol;Acc:HGNC:12380]
C1QA	-0.0167334	2.22188	5.59929	0.0248507	0.729282	-0.0268514	complement C1q A chain [Source:HGNC Symbol;Acc:HGNC:1241]
PRSS8	-0.0110892	-1.1952	5.58046	0.0248802	0.729282	-0.0177888	serine protease 8 [Source:HGNC Symbol;Acc:HGNC:9491]
YWHABP2	-0.0147389	-2.05235	5.57503	0.0249449	0.729282	-0.0236267	tyrosine 3-monooxygenase/tryptophan 5-monooxygenase activation protein beta pseudogene 2 [Source:HGNC Symbol;Acc:HGNC:50295]
AGTRAP	-0.00401446	5.42428	5.56439	0.0250723	0.729282	-0.00642636	angiotensin II receptor associated protein [Source:HGNC Symbol;Acc:HGNC:13539]
DHFR	0.00454664	5.13706	5.56364	0.0250813	0.729282	0.00727758	dihydrofolate reductase [Source:HGNC Symbol;Acc:HGNC:2861]
ORC3	0.00308661	4.49346	5.56075	0.0251161	0.729282	0.00493872	origin recognition complex subunit 3 [Source:HGNC Symbol;Acc:HGNC:8489]
WBP1L	0.00178541	6.52691	5.558	0.0251491	0.729282	0.00285572	WW domain binding protein 1 like [Source:HGNC Symbol;Acc:HGNC:23510]
EFHD2	-0.00443532	7.88052	5.55035	0.0253051	0.729282	-0.00708229	EF-hand domain family member D2 [Source:HGNC Symbol;Acc:HGNC:28670]
ZBED5	0.00233008	6.27656	5.54379	0.025321	0.729282	0.00372001	zinc finger BED-type containing 5 [Source:HGNC Symbol;Acc:HGNC:30803]
TENT2	-0.00271171	5.55664	5.54234	0.0253386	0.729282	-0.00432847	terminal nucleotidyltransferase 2 [Source:HGNC Symbol;Acc:HGNC:26776]
ANKRD40CL	-0.01061	-1.14224	5.54118	0.0253528	0.729282	-0.0169333	ANKRD40 C-terminal like [Source:HGNC Symbol;Acc:HGNC:26080]
TEX30	0.00563813	1.80215	5.53958	0.0253722	0.729282	0.00899644	testis expressed 30 [Source:HGNC Symbol;Acc:HGNC:25188]
TMEM138	-0.0024592	4.95349	5.53925	0.0253761	0.729282	-0.00392384	transmembrane protein 138 [Source:HGNC Symbol;Acc:HGNC:26944]
TNK1	0.00528798	4.02756	5.53891	0.0253804	0.729282	0.00843697	tyrosine kinase non receptor 1 [Source:HGNC Symbol;Acc:HGNC:11940]
ZBED3	0.00718524	2.58097	5.53089	0.0254781	0.729282	0.0114521	zinc finger BED-type containing 3 [Source:HGNC Symbol;Acc:HGNC:20711]
ICAM1	-0.00842933	4.65011	5.54477	0.0255175	0.729282	-0.0134293	intercellular adhesion molecule 1 [Source:HGNC Symbol;Acc:HGNC:5344]
TMPRSS11BNL	0.0122126	-1.2329	5.52666	0.0255299	0.729282	0.0194541	TMPRSS11B N-terminal like, pseudogene [Source:HGNC Symbol;Acc:HGNC:37262]
MRPL50	0.00521831	3.98487	5.52503	0.0255498	0.729282	0.00831075	mitochondrial ribosomal protein L50 [Source:HGNC Symbol;Acc:HGNC:16654]
MTND1P8	0.0123946	-1.29401	5.52325	0.0255717	0.729282	0.0197351	MT-ND1 pseudogene 8 [Source:HGNC Symbol;Acc:HGNC:42100]
ASB9	0.0153499	-0.466338	5.51971	0.0256152	0.729282	0.0244294	ankyrin repeat and SOCS box containing 9 [Source:HGNC Symbol;Acc:HGNC:17184]
FCAR	-0.0131035	3.27718	5.53482	0.0256374	0.729282	-0.0208493	Fc fragment of IgA receptor [Source:HGNC Symbol;Acc:HGNC:3608]
CEP250	0.00265773	6.8074	5.5169	0.0256498	0.729282	0.00422822	centrosomal protein 250 [Source:HGNC Symbol;Acc:HGNC:1859]
PLIN2	-0.00281755	5.37235	5.50748	0.025766	0.729282	-0.00447696	perilipin 2 [Source:HGNC Symbol;Acc:HGNC:248]
ZBTB21	-0.00586432	4.28596	5.50059	0.0258708	0.729282	-0.00930779	zinc finger and BTB domain containing 21 [Source:HGNC Symbol;Acc:HGNC:13083]
TEX261	0.00229432	6.43738	5.49183	0.0259605	0.729282	0.00363807	testis expressed 261 [Source:HGNC Symbol;Acc:HGNC:30712]
ANKLE2	-0.0018167	7.13353	5.48627	0.0260299	0.729282	-0.00287861	ankyrin repeat and LEM domain containing 2 [Source:HGNC Symbol;Acc:HGNC:29101]
MVB12B	-0.00639247	3.82972	5.48001	0.0261083	0.729282	-0.0101207	multivesicular body subunit 12B [Source:HGNC Symbol;Acc:HGNC:23368]
SLC25A1	0.00199008	5.27592	5.47793	0.0261345	0.729282	0.00314987	solute carrier family 25 member 1 [Source:HGNC Symbol;Acc:HGNC:10979]
TNFRSF8	-0.00783283	2.69485	5.47289	0.0261979	0.729282	-0.0123894	TNF receptor superfamily member 8 [Source:HGNC Symbol;Acc:HGNC:11923]
HAUS1	0.00303702	3.61123	5.47153	0.0262151	0.729282	0.0048029	HAUS augmin like complex subunit 1 [Source:HGNC Symbol;Acc:HGNC:25174]
CBWD3	-0.00674445	3.96131	5.47205	0.0262411	0.729282	-0.0106631	COBW domain containing 3 [Source:HGNC Symbol;Acc:HGNC:18519]
EOGT	0.00369027	3.7429	5.46516	0.0262955	0.729282	0.00583106	EGF domain specific O-linked N-acetylglucosamine transferase [Source:HGNC Symbol;Acc:HGNC:28526]
SAT1	-0.00903861	6.99273	5.48929	0.0263354	0.729282	-0.0142761	spermidine/spermine N1-acetyltransferase 1 [Source:HGNC Symbol;Acc:HGNC:10540]
CYP3A7	0.0129303	-1.66278	5.46108	0.0263472	0.729282	0.0204204	cytochrome P450 family 3 subfamily A member 7 [Source:HGNC Symbol;Acc:HGNC:2640]
ATP6V0D1	-0.0021897	6.14342	5.45817	0.0263842	0.729282	-0.00345678	ATPase H+ transporting V0 subunit d1 [Source:HGNC Symbol;Acc:HGNC:13724]
ZNF740	0.00253741	6.84279	5.45761	0.0263913	0.729282	0.0040054	zinc finger protein 740 [Source:HGNC Symbol;Acc:HGNC:27465]
PFN1P8	-0.0118329	0.0499805	5.45471	0.0264281	0.729282	-0.0186715	profilin 1 pseudogene 8 [Source:HGNC Symbol;Acc:HGNC:42986]
SKIDA1	0.016923	-0.364733	5.454	0.0264372	0.729282	0.0267009	SKI/DACH domain containing 1 [Source:HGNC Symbol;Acc:HGNC:32697]
NRROS	-0.00367931	5.16521	5.44781	0.0265161	0.729282	-0.0058004	negative regulator of reactive oxygen species [Source:HGNC Symbol;Acc:HGNC:24613]
MASP1	-0.0159419	-1.60036	5.44598	0.0265395	0.729282	-0.0251261	MBL associated serine protease 1 [Source:HGNC Symbol;Acc:HGNC:6901]
TBC1D2B	-0.00556914	5.37113	5.45302	0.0265407	0.729282	-0.00877745	TBC1 domain family member 2B [Source:HGNC Symbol;Acc:HGNC:29183]
PADI4	-0.0137583	3.68446	5.46423	0.0265761	0.729282	-0.0216763	peptidyl arginine deiminase 4 [Source:HGNC Symbol;Acc:HGNC:18368]
RHBDF2	-0.00484245	5.67314	5.44206	0.0266404	0.729282	-0.00762423	rhomboid 5 homolog 2 [Source:HGNC Symbol;Acc:HGNC:20788]
MBTD1	0.00179075	5.31221	5.43761	0.0266467	0.729282	0.00281928	mbt domain containing 1 [Source:HGNC Symbol;Acc:HGNC:19866]
FAM20C	-0.00801869	2.89906	5.42886	0.0267592	0.729282	-0.0126096	FAM20C golgi associated secretory pathway kinase [Source:HGNC Symbol;Acc:HGNC:22140]
TRAV4	0.00647615	2.93254	5.42845	0.0267645	0.729282	0.0101834	T cell receptor alpha variable 4 [Source:HGNC Symbol;Acc:HGNC:12140]
PATZ1	0.00223427	6.22635	5.42146	0.0268549	0.729282	0.00350999	POZ/BTB and AT hook containing zinc finger 1 [Source:HGNC Symbol;Acc:HGNC:13071]
EPOR	0.00418665	2.4717	5.42139	0.0268558	0.729282	0.00657706	erythropoietin receptor [Source:HGNC Symbol;Acc:HGNC:3416]
LGSN	0.0138918	-0.968278	5.41889	0.0268883	0.729282	0.0218163	lengsin, lens protein with glutamine synthetase domain [Source:HGNC Symbol;Acc:HGNC:21016]
NFKBIE	-0.00649935	3.87697	5.41687	0.0269145	0.729282	-0.0102041	NFKB inhibitor epsilon [Source:HGNC Symbol;Acc:HGNC:7799]
PER1	-0.0117484	7.04268	5.44915	0.0269266	0.729282	-0.0184428	period circadian regulator 1 [Source:HGNC Symbol;Acc:HGNC:8845]
SRP14	0.00247238	6.78719	5.39654	0.0271797	0.729282	0.00387114	signal recognition particle 14 [Source:HGNC Symbol;Acc:HGNC:11299]
TCEA2	0.00263997	4.61468	5.39592	0.0271878	0.729282	0.0041332	transcription elongation factor A2 [Source:HGNC Symbol;Acc:HGNC:11614]
TMSB4XP6	-0.00838916	1.26899	5.3956	0.027192	0.729282	-0.0131337	TMSB4X pseudogene 6 [Source:HGNC Symbol;Acc:HGNC:11888]
MAFF	-0.00664009	2.68942	5.39543	0.0271942	0.729282	-0.0103952	MAF bZIP transcription factor F [Source:HGNC Symbol;Acc:HGNC:6780]
VTN	-0.0142882	-0.928615	5.39171	0.0272431	0.729282	-0.0223574	vitronectin [Source:HGNC Symbol;Acc:HGNC:12724]
RNF19A	-0.00331376	6.28245	5.39147	0.0272463	0.729282	-0.00518501	ring finger protein 19A, RBR E3 ubiquitin protein ligase [Source:HGNC Symbol;Acc:HGNC:13432]
XRRA1	0.00859132	4.13427	5.40453	0.0272627	0.729282	0.0134405	X-ray radiation resistance associated 1 [Source:HGNC Symbol;Acc:HGNC:18868]
TMEM50B	0.00634552	5.95937	5.40118	0.0273131	0.729282	0.00992204	transmembrane protein 50B [Source:HGNC Symbol;Acc:HGNC:1280]
ST3GAL1	0.00262695	8.09171	5.3854	0.0273263	0.729282	0.00410702	ST3 beta-galactoside alpha-2,3-sialyltransferase 1 [Source:HGNC Symbol;Acc:HGNC:10862]
CEBPB	-0.00624788	6.64017	5.39835	0.0273671	0.729282	-0.00976401	CCAAT enhancer binding protein beta [Source:HGNC Symbol;Acc:HGNC:1834]
TRBV30	0.0129299	3.20169	5.39793	0.0273746	0.729282	0.0202049	T cell receptor beta variable 30 [Source:HGNC Symbol;Acc:HGNC:12214]
MFSD1P1	-0.0161886	-1.77246	5.37509	0.0274627	0.729282	-0.0252746	major facilitator superfamily domain containing 1 pseudogene 1 [Source:HGNC Symbol;Acc:HGNC:50625]
SLC20A1	-0.00356826	6.14556	5.36794	0.0275579	0.729282	-0.00556561	solute carrier family 20 member 1 [Source:HGNC Symbol;Acc:HGNC:10946]
METTL18	0.00559335	2.65012	5.36186	0.0276389	0.729282	0.00871712	methyltransferase like 18 [Source:HGNC Symbol;Acc:HGNC:28793]
TPH1	0.00790004	1.39748	5.36168	0.0276413	0.729282	0.0123117	tryptophan hydroxylase 1 [Source:HGNC Symbol;Acc:HGNC:12008]
PLEC	0.00325624	10.1983	5.35964	0.0276687	0.729282	0.00507326	plectin [Source:HGNC Symbol;Acc:HGNC:9069]
GALNT15	-0.0118059	-0.857696	5.35678	0.0277069	0.729282	-0.0183867	polypeptide N-acetylgalactosaminyltransferase 15 [Source:HGNC Symbol;Acc:HGNC:21531]
MAL	0.00343199	7.11458	5.35469	0.027735	0.729282	0.00534351	mal, T cell differentiation protein [Source:HGNC Symbol;Acc:HGNC:6817]
ITPRIP	-0.00467157	5.42568	5.35491	0.0277584	0.729282	-0.00727178	inositol 1,4,5-trisphosphate receptor interacting protein [Source:HGNC Symbol;Acc:HGNC:29370]
CBX3P2	0.00603444	1.8006	5.34888	0.027813	0.729282	0.0093881	chromobox 3 pseudogene 2 [Source:HGNC Symbol;Acc:HGNC:42874]
CHTOP	0.00176647	6.83827	5.34224	0.0279025	0.729282	0.00274572	chromatin target of PRMT1 [Source:HGNC Symbol;Acc:HGNC:24511]
EIF2AK4	-0.0035311	5.63945	5.34186	0.0279077	0.729282	-0.00548831	eukaryotic translation initiation factor 2 alpha kinase 4 [Source:HGNC Symbol;Acc:HGNC:19687]
CENPBD1	0.0414627	0.936515	5.36566	0.0280068	0.729282	0.0643806	NA
ETS2	-0.00499227	5.42057	5.33608	0.0280338	0.729282	-0.00774959	ETS proto-oncogene 2, transcription factor [Source:HGNC Symbol;Acc:HGNC:3489]
SMIM11B	0.0208402	2.73006	5.35674	0.0280344	0.729282	0.0323505	NA
EEF1DP7	-0.0120575	-1.1282	5.32388	0.0281516	0.729282	-0.0186951	eukaryotic translation elongation factor 1 delta pseudogene 7 [Source:HGNC Symbol;Acc:HGNC:51457]
KCNMB1	-0.00715402	2.38595	5.31625	0.0282559	0.729282	-0.0110808	potassium calcium-activated channel subfamily M regulatory beta subunit 1 [Source:HGNC Symbol;Acc:HGNC:6285]
RPS7P3	-0.0112591	-0.743422	5.31483	0.0282755	0.729282	-0.0174358	ribosomal protein S7 pseudogene 3 [Source:HGNC Symbol;Acc:HGNC:36518]
PRND	-0.0133481	-1.52089	5.31419	0.0282842	0.729282	-0.020669	prion like protein doppel [Source:HGNC Symbol;Acc:HGNC:15748]
TMEM229B	0.00695827	1.2946	5.30785	0.0283713	0.729282	0.0107653	transmembrane protein 229B [Source:HGNC Symbol;Acc:HGNC:20130]
NDUFV1	-0.00182305	7.10078	5.3028	0.0284408	0.729282	-0.00281853	NADH:ubiquinone oxidoreductase core subunit V1 [Source:HGNC Symbol;Acc:HGNC:7716]
INCA1	0.00428845	2.85512	5.30239	0.0284464	0.729282	0.00662982	inhibitor of CDK, cyclin A1 interacting protein 1 [Source:HGNC Symbol;Acc:HGNC:32224]
FNDC10	0.00463097	2.86621	5.29334	0.0285716	0.729282	0.00715052	fibronectin type III domain containing 10 [Source:HGNC Symbol;Acc:HGNC:42951]
CD207	0.0194737	-0.458322	5.29279	0.0285804	0.729282	0.030066	CD207 molecule [Source:HGNC Symbol;Acc:HGNC:17935]
POTEB3	0.019281	-0.980598	5.28272	0.0287193	0.729282	0.0297279	POTE ankyrin domain family member B3 [Source:HGNC Symbol;Acc:HGNC:51240]
COQ8B	0.0026426	4.76667	5.28143	0.0287373	0.729282	0.00407372	coenzyme Q8B [Source:HGNC Symbol;Acc:HGNC:19041]
H2BC12	-0.00570401	2.34114	5.2807	0.0287473	0.729282	-0.00879218	H2B clustered histone 12 [Source:HGNC Symbol;Acc:HGNC:13954]
GADD45B	-0.00877452	5.74117	5.3023	0.0287675	0.729282	-0.0135224	growth arrest and DNA damage inducible beta [Source:HGNC Symbol;Acc:HGNC:4096]
BOD1	0.0028983	4.48585	5.27897	0.0287716	0.729282	0.00446639	biorientation of chromosomes in cell division 1 [Source:HGNC Symbol;Acc:HGNC:25114]
ECRG4	0.00877551	0.415003	5.2753	0.0288228	0.729282	0.0135166	ECRG4 augurin precursor [Source:HGNC Symbol;Acc:HGNC:24642]
PDLIM1P4	-0.0177491	-1.78346	5.27492	0.0288282	0.729282	-0.0273369	PDZ and LIM domain 1 pseudogene 4 [Source:HGNC Symbol;Acc:HGNC:48947]
KRT80	0.0122495	-1.51501	5.27455	0.0288333	0.729282	0.0188656	keratin 80 [Source:HGNC Symbol;Acc:HGNC:27056]
ZCCHC12	0.0222326	-2.81098	5.27347	0.0288484	0.729282	0.0342355	zinc finger CCHC-type containing 12 [Source:HGNC Symbol;Acc:HGNC:27273]
ZNF773	0.00340381	3.52893	5.27	0.0288971	0.729282	0.00523896	zinc finger protein 773 [Source:HGNC Symbol;Acc:HGNC:30487]
SELPLG	0.00293869	8.99133	5.26415	0.0289794	0.729282	0.00451945	selectin P ligand [Source:HGNC Symbol;Acc:HGNC:10722]
OSBPL8	0.00327984	7.22415	5.26203	0.0290092	0.729282	0.00504264	oxysterol binding protein like 8 [Source:HGNC Symbol;Acc:HGNC:16396]
NYAP2	0.0222397	-1.4492	5.26136	0.0290186	0.729282	0.0341896	neuronal tyrosine-phosphorylated phosphoinositide-3-kinase adaptor 2 [Source:HGNC Symbol;Acc:HGNC:29291]
N4BP3	0.00688464	1.98175	5.25783	0.0290684	0.729282	0.0105788	NEDD4 binding protein 3 [Source:HGNC Symbol;Acc:HGNC:29852]
TMEM69	0.00284764	4.11521	5.2558	0.0290971	0.729282	0.00437439	transmembrane protein 69 [Source:HGNC Symbol;Acc:HGNC:28035]
MASTL	-0.00619437	3.71243	5.25494	0.0291093	0.729282	-0.00951436	microtubule associated serine/threonine kinase like [Source:HGNC Symbol;Acc:HGNC:19042]
RBBP4P2	-0.0111749	-0.734154	5.25391	0.0291238	0.729282	-0.0171619	RBBP4 pseudogene 2 [Source:HGNC Symbol;Acc:HGNC:42369]
SERTAD3	-0.00654778	3.14966	5.24589	0.0292377	0.729282	-0.0100447	SERTA domain containing 3 [Source:HGNC Symbol;Acc:HGNC:17931]
WDR82	0.00234866	8.24413	5.24034	0.0293166	0.729282	0.00360022	WD repeat domain 82 [Source:HGNC Symbol;Acc:HGNC:28826]
C2orf16	0.0100362	0.0964514	5.23932	0.0293312	0.729282	0.0153821	chromosome 2 open reading frame 16 [Source:HGNC Symbol;Acc:HGNC:25275]
PLOD1	-0.00598808	4.54662	5.24297	0.029332	0.729282	-0.00917768	procollagen-lysine,2-oxoglutarate 5-dioxygenase 1 [Source:HGNC Symbol;Acc:HGNC:9081]
TMEM123	0.00352041	9.13702	5.23901	0.0293357	0.729282	0.0053954	transmembrane protein 123 [Source:HGNC Symbol;Acc:HGNC:30138]
COA5	0.00257833	5.04116	5.23376	0.0294106	0.729282	0.0039487	cytochrome c oxidase assembly factor 5 [Source:HGNC Symbol;Acc:HGNC:33848]
RAD51B	0.00540305	2.48163	5.22996	0.0294652	0.729282	0.0082704	RAD51 paralog B [Source:HGNC Symbol;Acc:HGNC:9822]
U2SURP	0.00177851	7.22313	5.22848	0.0294864	0.729282	0.00272179	U2 snRNP associated SURP domain containing [Source:HGNC Symbol;Acc:HGNC:30855]
MAF1	0.00223306	7.14394	5.22566	0.0295269	0.729282	0.0034161	MAF1 homolog, negative regulator of RNA polymerase III [Source:HGNC Symbol;Acc:HGNC:24966]
HSF4	-0.00643777	3.80643	5.22396	0.0295539	0.729282	-0.00984583	heat shock transcription factor 4 [Source:HGNC Symbol;Acc:HGNC:5227]
PTGER4	-0.00696595	6.5368	5.24233	0.0295546	0.729282	-0.0106535	prostaglandin E receptor 4 [Source:HGNC Symbol;Acc:HGNC:9596]
ANXA9	0.00576706	3.64736	5.21922	0.0296196	0.729282	0.0088145	annexin A9 [Source:HGNC Symbol;Acc:HGNC:547]
ASPA	-0.00681182	1.70827	5.21914	0.0296207	0.729282	-0.0104112	aspartoacylase [Source:HGNC Symbol;Acc:HGNC:756]
PLS3	-0.0174801	0.132218	5.22115	0.0296247	0.729282	-0.0267157	plastin 3 [Source:HGNC Symbol;Acc:HGNC:9091]
PRSS51	-0.0091769	-0.113616	5.21139	0.0297327	0.730848	-0.014011	serine protease 51 [Source:HGNC Symbol;Acc:HGNC:37321]
CD74	-0.00595183	8.27486	5.22177	0.0297914	0.731026	-0.00908195	CD74 molecule [Source:HGNC Symbol;Acc:HGNC:1697]
RAP1GAP	-0.0232349	-1.49157	5.19896	0.0299133	0.731026	-0.0354132	RAP1 GTPase activating protein [Source:HGNC Symbol;Acc:HGNC:9858]
SKIV2L	-0.00346118	6.55849	5.1984	0.0299215	0.731026	-0.00527489	Ski2 like RNA helicase [Source:HGNC Symbol;Acc:HGNC:10898]
BTBD19	-0.00770207	2.34918	5.19662	0.0299475	0.731026	-0.0117352	BTB domain containing 19 [Source:HGNC Symbol;Acc:HGNC:27145]
ATP5PDP4	-0.0114619	0.0651353	5.19446	0.029979	0.731026	-0.0174586	ATP synthase peripheral stalk subunit d pseudogene 4 [Source:HGNC Symbol;Acc:HGNC:49626]
ADARB2	0.0430179	2.43194	5.23501	0.030039	0.731026	0.0654868	adenosine deaminase RNA specific B2 (inactive) [Source:HGNC Symbol;Acc:HGNC:227]
SGO2	0.00608162	2.06873	5.18743	0.030082	0.731026	0.00925437	shugoshin 2 [Source:HGNC Symbol;Acc:HGNC:30812]
HPGDS	0.0230341	-1.45254	5.18449	0.0301251	0.731026	0.0350365	hematopoietic prostaglandin D synthase [Source:HGNC Symbol;Acc:HGNC:17890]
RTP5	-0.0203367	0.260975	5.18887	0.0301394	0.731026	-0.0309294	receptor transporter protein 5 (putative) [Source:HGNC Symbol;Acc:HGNC:26585]
SBF1	-0.00137443	8.86568	5.17493	0.0302659	0.733012	-0.00208782	SET binding factor 1 [Source:HGNC Symbol;Acc:HGNC:10542]
XKRX	0.0157224	1.36833	5.17387	0.0303609	0.733785	0.0238616	XK related X-linked [Source:HGNC Symbol;Acc:HGNC:29845]
GALE	0.00408383	3.0751	5.16676	0.0303869	0.733785	0.00619645	UDP-galactose-4-epimerase [Source:HGNC Symbol;Acc:HGNC:4116]
RPS15AP38	0.0112522	-1.34681	5.1506	0.0306275	0.736329	0.0170346	ribosomal protein S15a pseudogene 38 [Source:HGNC Symbol;Acc:HGNC:36523]
RETREG1	0.0108149	-0.341644	5.14597	0.0306969	0.736329	0.0163619	reticulophagy regulator 1 [Source:HGNC Symbol;Acc:HGNC:25964]
CFAP251	-0.00472281	1.72944	5.14456	0.030718	0.736329	-0.00714375	cilia and flagella associated protein 251 [Source:HGNC Symbol;Acc:HGNC:28506]
ST6GALNAC2	-0.0127037	0.324275	5.14179	0.0307597	0.736329	-0.0192082	ST6 N-acetylgalactosaminide alpha-2,6-sialyltransferase 2 [Source:HGNC Symbol;Acc:HGNC:10867]
TEP1	-0.0032676	6.8494	5.14007	0.0307855	0.736329	-0.00493948	telomerase associated protein 1 [Source:HGNC Symbol;Acc:HGNC:11726]
EPS8	-0.0084224	1.77149	5.14002	0.0307863	0.736329	-0.0127317	epidermal growth factor receptor pathway substrate 8 [Source:HGNC Symbol;Acc:HGNC:3420]
COG7	-0.00344949	4.45238	5.13774	0.0308206	0.736329	-0.00521272	component of oligomeric golgi complex 7 [Source:HGNC Symbol;Acc:HGNC:18622]
TMEM225B	0.011131	-0.333088	5.1358	0.0308499	0.736329	0.0168162	transmembrane protein 225B [Source:HGNC Symbol;Acc:HGNC:53075]
CEBPD	-0.00813064	6.05095	5.1501	0.0309347	0.736988	-0.0122736	CCAAT enhancer binding protein delta [Source:HGNC Symbol;Acc:HGNC:1835]
GRIK5	0.0150538	0.459194	5.12805	0.030967	0.736988	0.0227177	glutamate ionotropic receptor kainate type subunit 5 [Source:HGNC Symbol;Acc:HGNC:4583]
CBL	0.0025828	7.50606	5.11802	0.0311193	0.738679	0.00389221	Cbl proto-oncogene [Source:HGNC Symbol;Acc:HGNC:1541]
GJC1	-0.0101604	0.150511	5.11747	0.0311278	0.738679	-0.0153103	gap junction protein gamma 1 [Source:HGNC Symbol;Acc:HGNC:4280]
TTC7A	-0.00263509	6.74087	5.10981	0.0312446	0.739415	-0.0039664	tetratricopeptide repeat domain 7A [Source:HGNC Symbol;Acc:HGNC:19750]
R3HCC1L	-0.0065615	3.12421	5.10952	0.031249	0.739415	-0.00987613	R3H domain and coiled-coil containing 1 like [Source:HGNC Symbol;Acc:HGNC:23512]
DHCR24	0.00782421	3.54114	5.11009	0.0312935	0.739415	0.0117719	24-dehydrocholesterol reductase [Source:HGNC Symbol;Acc:HGNC:2859]
ZBTB14	0.00231951	5.55203	5.0989	0.031412	0.740111	0.00348601	zinc finger and BTB domain containing 14 [Source:HGNC Symbol;Acc:HGNC:12860]
SLC9B1	0.00695733	0.791251	5.09885	0.0314128	0.740111	0.0104561	solute carrier family 9 member B1 [Source:HGNC Symbol;Acc:HGNC:24244]
NEBL	-0.0100993	0.35841	5.09544	0.0314653	0.740288	-0.0151709	nebulette [Source:HGNC Symbol;Acc:HGNC:16932]
PTGS2	-0.0317892	3.71126	5.13482	0.0315232	0.740593	-0.0477273	prostaglandin-endoperoxide synthase 2 [Source:HGNC Symbol;Acc:HGNC:9605]
AK1	-0.00981013	4.40286	5.10337	0.0316165	0.740816	-0.014716	adenylate kinase 1 [Source:HGNC Symbol;Acc:HGNC:361]
AKIRIN1	0.00236441	6.81312	5.08274	0.0316617	0.740816	0.00354536	akirin 1 [Source:HGNC Symbol;Acc:HGNC:25744]
CECR7	-0.00629032	2.64777	5.08168	0.0316781	0.740816	-0.0094307	cat eye syndrome chromosome region, candidate 7 [Source:HGNC Symbol;Acc:HGNC:1845]
MALL	-0.0115302	-0.789122	5.07946	0.0317126	0.740816	-0.0172811	mal, T cell differentiation protein like [Source:HGNC Symbol;Acc:HGNC:6818]
MSL2	0.00313791	6.63865	5.07644	0.0317596	0.740861	0.00470098	MSL complex subunit 2 [Source:HGNC Symbol;Acc:HGNC:25544]
SEMA3E	-0.0239124	-0.328421	5.07009	0.0320039	0.744551	-0.0357442	semaphorin 3E [Source:HGNC Symbol;Acc:HGNC:10727]
CIAPIN1	0.00384266	4.96729	5.05894	0.0320334	0.744551	0.00574246	cytokine induced apoptosis inhibitor 1 [Source:HGNC Symbol;Acc:HGNC:28050]
P2RX6	0.0150237	0.252105	5.05576	0.0320834	0.744551	0.0224413	purinergic receptor P2X 6 [Source:HGNC Symbol;Acc:HGNC:8538]
CCZ1B	-0.00393758	5.27647	5.0548	0.0320986	0.744551	-0.00588083	CCZ1 homolog B, vacuolar protein trafficking and biogenesis associated [Source:HGNC Symbol;Acc:HGNC:21717]
CIP2A	0.00439258	2.20328	5.04809	0.0322044	0.744915	0.00655409	cellular inhibitor of PP2A [Source:HGNC Symbol;Acc:HGNC:29302]
C1QTNF3-AMACR	0.00811774	1.64472	5.04378	0.0322728	0.744915	0.0121049	C1QTNF3-AMACR readthrough (NMD candidate) [Source:HGNC Symbol;Acc:HGNC:49198]
ZYG11A	-0.0102892	-1.45235	5.04261	0.0322913	0.744915	-0.0153403	zyg-11 family member A, cell cycle regulator [Source:HGNC Symbol;Acc:HGNC:32058]
IQGAP1	-0.00303519	8.79046	5.03193	0.0324611	0.744915	-0.0045183	IQ motif containing GTPase activating protein 1 [Source:HGNC Symbol;Acc:HGNC:6110]
TSNARE1	0.00454904	5.1519	5.02857	0.0325148	0.744915	0.0067686	t-SNARE domain containing 1 [Source:HGNC Symbol;Acc:HGNC:26437]
CYB5R1	0.00167712	5.04314	5.02847	0.0325164	0.744915	0.00249539	cytochrome b5 reductase 1 [Source:HGNC Symbol;Acc:HGNC:13397]
ANAPC16	0.00226993	7.14691	5.02448	0.0325803	0.744915	0.00337549	anaphase promoting complex subunit 16 [Source:HGNC Symbol;Acc:HGNC:26976]
PTAFR	-0.00714082	5.50773	5.03809	0.032593	0.744915	-0.0106175	platelet activating factor receptor [Source:HGNC Symbol;Acc:HGNC:9582]
ATE1	-0.00540072	1.12054	5.02337	0.0325981	0.744915	-0.00802984	arginyltransferase 1 [Source:HGNC Symbol;Acc:HGNC:782]
RPL26P6	-0.0109872	-1.74919	5.0171	0.0326986	0.744915	-0.0163211	ribosomal protein L26 pseudogene 6 [Source:HGNC Symbol;Acc:HGNC:34023]
MMP17	-0.0107034	2.57273	5.0208	0.0327087	0.744915	-0.0158981	matrix metallopeptidase 17 [Source:HGNC Symbol;Acc:HGNC:7163]
COCH	0.0115064	-0.319824	5.01187	0.0327829	0.744915	0.0170796	cochlin [Source:HGNC Symbol;Acc:HGNC:2180]
EFR3B	-0.00916697	0.564933	5.01059	0.0328035	0.744915	-0.0136045	EFR3 homolog B [Source:HGNC Symbol;Acc:HGNC:29155]
AKAP11	0.00218659	6.75396	5.01024	0.0328091	0.744915	0.0032449	A-kinase anchoring protein 11 [Source:HGNC Symbol;Acc:HGNC:369]
STAG3L5P	-0.00379805	5.91168	5.00529	0.0328892	0.744915	-0.00563231	stromal antigen 3-like 5 pseudogene [Source:HGNC Symbol;Acc:HGNC:48896]
GPR179	0.0119622	-1.663	4.9966	0.0330301	0.744915	0.017717	G protein-coupled receptor 179 [Source:HGNC Symbol;Acc:HGNC:31371]
CTSZ	-0.00443006	7.33888	5.00033	0.033051	0.744915	-0.0065601	cathepsin Z [Source:HGNC Symbol;Acc:HGNC:2547]
CHMP2A	-0.00182759	5.73307	4.99366	0.033078	0.744915	-0.00270568	charged multivesicular body protein 2A [Source:HGNC Symbol;Acc:HGNC:30216]
ITGAL	-0.00304726	9.46505	4.98706	0.0331856	0.744915	-0.00450705	integrin subunit alpha L [Source:HGNC Symbol;Acc:HGNC:6148]
ZNF416	0.00548431	2.11069	4.98485	0.0332218	0.744915	0.00810898	zinc finger protein 416 [Source:HGNC Symbol;Acc:HGNC:20645]
ETS1	0.00312961	11.2122	4.98161	0.0332749	0.744915	0.0046252	ETS proto-oncogene 1, transcription factor [Source:HGNC Symbol;Acc:HGNC:3488]
PAIP2	0.0015937	6.26682	4.97901	0.0333175	0.744915	0.00235442	poly(A) binding protein interacting protein 2 [Source:HGNC Symbol;Acc:HGNC:17970]
TRAV13-1	0.00429102	3.71913	4.97388	0.0334019	0.744915	0.00633453	T cell receptor alpha variable 13-1 [Source:HGNC Symbol;Acc:HGNC:12108]
DNAH11	-0.00759524	0.667846	4.97356	0.0334072	0.744915	-0.0112118	dynein axonemal heavy chain 11 [Source:HGNC Symbol;Acc:HGNC:2942]
SNX32	0.0105018	1.05863	4.96178	0.0336017	0.744915	0.0154759	sorting nexin 32 [Source:HGNC Symbol;Acc:HGNC:26423]
SYT5	-0.015452	-0.846198	4.96099	0.0336148	0.744915	-0.0227681	synaptotagmin 5 [Source:HGNC Symbol;Acc:HGNC:11513]
CD79A	0.00892422	2.44556	4.95995	0.0336321	0.744915	0.0131476	CD79a molecule [Source:HGNC Symbol;Acc:HGNC:1698]
LGR6	-0.0171684	1.32921	4.96523	0.033683	0.744915	-0.0252819	leucine rich repeat containing G protein-coupled receptor 6 [Source:HGNC Symbol;Acc:HGNC:19719]
MRPL35	0.0036053	4.28689	4.95426	0.0337266	0.744915	0.00530709	mitochondrial ribosomal protein L35 [Source:HGNC Symbol;Acc:HGNC:14489]
CLSTN3	0.00557583	6.25475	4.96195	0.0337697	0.744915	0.00820469	calsyntenin 3 [Source:HGNC Symbol;Acc:HGNC:18371]
HGH1	0.00404468	4.69962	4.94841	0.033824	0.744915	0.00594881	HGH1 homolog [Source:HGNC Symbol;Acc:HGNC:24161]
NPIPB2	0.00732681	1.12077	4.94818	0.0338279	0.744915	0.0107757	nuclear pore complex interacting protein family member B2 [Source:HGNC Symbol;Acc:HGNC:37451]
APC	0.00290793	5.8961	4.94818	0.033828	0.744915	0.00427676	APC regulator of WNT signaling pathway [Source:HGNC Symbol;Acc:HGNC:583]
PAXIP1	0.00169409	5.03158	4.94764	0.0338369	0.744915	0.00249134	PAX interacting protein 1 [Source:HGNC Symbol;Acc:HGNC:8624]
CDK4	0.0027756	5.22372	4.94504	0.0338804	0.744915	0.00408027	cyclin dependent kinase 4 [Source:HGNC Symbol;Acc:HGNC:1773]
CWC22	0.0025666	5.03874	4.94486	0.0338833	0.744915	0.00377294	CWC22 spliceosome associated protein homolog [Source:HGNC Symbol;Acc:HGNC:29322]
GPX1	-0.00341776	6.8594	4.94421	0.0338942	0.744915	-0.00502367	glutathione peroxidase 1 [Source:HGNC Symbol;Acc:HGNC:4553]
UBLCP1	0.00275956	5.01225	4.93819	0.0339951	0.744915	0.00405265	ubiquitin like domain containing CTD phosphatase 1 [Source:HGNC Symbol;Acc:HGNC:28110]
ASXL3	-0.0108644	-1.44871	4.93732	0.0340097	0.744915	-0.0159532	ASXL transcriptional regulator 3 [Source:HGNC Symbol;Acc:HGNC:29357]
THAP12	0.00239209	6.68536	4.93713	0.0340129	0.744915	0.00351244	THAP domain containing 12 [Source:HGNC Symbol;Acc:HGNC:9440]
MUC19	0.0217158	-1.71762	4.9361	0.0340302	0.744915	0.0318817	mucin 19, oligomeric [Source:HGNC Symbol;Acc:HGNC:14362]
CCDC28B	0.00303001	3.30529	4.93372	0.0340703	0.744915	0.00444692	coiled-coil domain containing 28B [Source:HGNC Symbol;Acc:HGNC:28163]
WDR43	0.00211805	5.71737	4.9318	0.0341025	0.744915	0.00310764	WD repeat domain 43 [Source:HGNC Symbol;Acc:HGNC:28945]
KCNK7	-0.00888975	0.33643	4.93	0.0341328	0.744915	-0.0130397	potassium two pore domain channel subfamily K member 7 [Source:HGNC Symbol;Acc:HGNC:6282]
PSMB9	-0.00323184	6.74137	4.92789	0.0341685	0.744915	-0.00473909	proteasome 20S subunit beta 9 [Source:HGNC Symbol;Acc:HGNC:9546]
TRIM52	0.00224014	6.35112	4.92547	0.0342094	0.744915	0.00328372	tripartite motif containing 52 [Source:HGNC Symbol;Acc:HGNC:19024]
POLR3E	0.00169748	6.49377	4.92365	0.0342401	0.744915	0.0024876	RNA polymerase III subunit E [Source:HGNC Symbol;Acc:HGNC:30347]
SRSF5	0.00225855	9.62388	4.90757	0.0345134	0.748035	0.00330203	serine and arginine rich splicing factor 5 [Source:HGNC Symbol;Acc:HGNC:10787]
ZNF853	0.00602587	3.17366	4.90625	0.0345359	0.748035	0.0088082	zinc finger protein 853 [Source:HGNC Symbol;Acc:HGNC:21767]
CTU1	0.00430831	3.53285	4.90545	0.0345496	0.748035	0.00629684	cytosolic thiouridylase subunit 1 [Source:HGNC Symbol;Acc:HGNC:29590]
GLUL	-0.0037869	7.06872	4.90444	0.0345956	0.748035	-0.00553258	glutamate-ammonia ligase [Source:HGNC Symbol;Acc:HGNC:4341]
S100A6	-0.00269699	7.72623	4.90188	0.0346107	0.748035	-0.00393974	S100 calcium binding protein A6 [Source:HGNC Symbol;Acc:HGNC:10496]
STK10	-0.00139946	9.02769	4.89687	0.0346965	0.748363	-0.00204281	serine/threonine kinase 10 [Source:HGNC Symbol;Acc:HGNC:11388]
QSOX1	-0.00267203	5.86477	4.88754	0.0348571	0.748363	-0.00389505	quiescin sulfhydryl oxidase 1 [Source:HGNC Symbol;Acc:HGNC:9756]
TGFBI	-0.00634716	7.22758	4.89969	0.0348923	0.748363	-0.00924953	transforming growth factor beta induced [Source:HGNC Symbol;Acc:HGNC:11771]
HACL1	-0.00229684	4.24787	4.8836	0.0349252	0.748363	-0.00334617	2-hydroxyacyl-CoA lyase 1 [Source:HGNC Symbol;Acc:HGNC:17856]
GAL3ST1	-0.0126315	-0.876642	4.88311	0.0349336	0.748363	-0.018401	galactose-3-O-sulfotransferase 1 [Source:HGNC Symbol;Acc:HGNC:24240]
SULT1A1	-0.0114466	5.57149	4.89466	0.0351647	0.748363	-0.0166422	sulfotransferase family 1A member 1 [Source:HGNC Symbol;Acc:HGNC:11453]
SPDYE21	-0.0116595	-1.28003	4.86797	0.0351966	0.748363	-0.016947	speedy/RINGO cell cycle regulator family member E21 [Source:HGNC Symbol;Acc:HGNC:51517]
ASGR1	-0.00798892	3.12386	4.86684	0.0352308	0.748363	-0.0116085	asialoglycoprotein receptor 1 [Source:HGNC Symbol;Acc:HGNC:742]
PPP1R2	0.00255565	7.02512	4.86599	0.0352312	0.748363	0.00371355	protein phosphatase 1 regulatory inhibitor subunit 2 [Source:HGNC Symbol;Acc:HGNC:9288]
GNPNAT1	0.00440667	4.14056	4.86266	0.0352894	0.748363	0.00640005	glucosamine-phosphate N-acetyltransferase 1 [Source:HGNC Symbol;Acc:HGNC:19980]
KDM5C	-0.00166592	7.84274	4.86164	0.0353072	0.748363	-0.00241915	lysine demethylase 5C [Source:HGNC Symbol;Acc:HGNC:11114]
RPS4XP5	-0.00827555	-0.733172	4.86106	0.0353174	0.748363	-0.0120162	ribosomal protein S4X pseudogene 5 [Source:HGNC Symbol;Acc:HGNC:36670]
SYT15	-0.00685084	2.22382	4.85688	0.0353906	0.748363	-0.00994133	synaptotagmin 15 [Source:HGNC Symbol;Acc:HGNC:17167]
CDC42SE1	0.00180236	9.66612	4.85666	0.0353945	0.748363	0.00261534	CDC42 small effector 1 [Source:HGNC Symbol;Acc:HGNC:17719]
DNAJC8	0.00165686	6.39625	4.8562	0.0354025	0.748363	0.00240405	DnaJ heat shock protein family (Hsp40) member C8 [Source:HGNC Symbol;Acc:HGNC:15470]
SLC35C1	0.00388514	5.08539	4.8519	0.0354782	0.748363	0.0056336	solute carrier family 35 member C1 [Source:HGNC Symbol;Acc:HGNC:20197]
ANKRD55	0.0126594	4.4195	4.86794	0.0355555	0.748363	0.0183446	ankyrin repeat domain 55 [Source:HGNC Symbol;Acc:HGNC:25681]
OR2L2	-0.00876741	0.615664	4.84588	0.0355843	0.748363	-0.0127017	olfactory receptor family 2 subfamily L member 2 [Source:HGNC Symbol;Acc:HGNC:8266]
SLC16A13	0.00411746	2.09726	4.84519	0.0355963	0.748363	0.00596453	solute carrier family 16 member 13 [Source:HGNC Symbol;Acc:HGNC:31037]
MPV17L2	-0.00429101	2.51071	4.84498	0.0356001	0.748363	-0.00621574	MPV17 mitochondrial inner membrane protein like 2 [Source:HGNC Symbol;Acc:HGNC:28177]
SNRPA1	-0.00258	5.87032	4.84403	0.0356169	0.748363	-0.00373672	small nuclear ribonucleoprotein polypeptide A' [Source:HGNC Symbol;Acc:HGNC:11152]
ZNF189	0.00434657	3.83548	4.84108	0.035669	0.748363	0.00629257	zinc finger protein 189 [Source:HGNC Symbol;Acc:HGNC:12980]
SAP30	-0.00541857	2.72831	4.83822	0.0357197	0.748363	-0.00784117	Sin3A associated protein 30 [Source:HGNC Symbol;Acc:HGNC:10532]
CPLX3	0.00955072	-0.796431	4.83562	0.0357659	0.748363	0.0138154	complexin 3 [Source:HGNC Symbol;Acc:HGNC:27652]
CPLANE2	0.00534508	2.24962	4.83358	0.0358021	0.748363	0.00772948	ciliogenesis and planar polarity effector 2 [Source:HGNC Symbol;Acc:HGNC:28127]
COL27A1	0.0116608	1.87252	4.83604	0.0358073	0.748363	0.0168618	collagen type XXVII alpha 1 chain [Source:HGNC Symbol;Acc:HGNC:22986]
EARS2	0.00317547	4.08354	4.82345	0.0359826	0.749026	0.00458509	glutamyl-tRNA synthetase 2, mitochondrial [Source:HGNC Symbol;Acc:HGNC:29419]
NDFIP1	0.00315224	7.51147	4.8197	0.0360498	0.749026	0.00454899	Nedd4 family interacting protein 1 [Source:HGNC Symbol;Acc:HGNC:17592]
TBC1D12	-0.00895089	1.57442	4.81747	0.0360896	0.749026	-0.0129127	TBC1 domain family member 12 [Source:HGNC Symbol;Acc:HGNC:29082]
STX11	-0.00722373	5.83026	4.83203	0.0361155	0.749026	-0.0104188	syntaxin 11 [Source:HGNC Symbol;Acc:HGNC:11429]
CNNM1	0.0140427	-0.0129747	4.81433	0.0361459	0.749026	0.0202487	cyclin and CBS domain divalent metal cation transport mediator 1 [Source:HGNC Symbol;Acc:HGNC:102]
RPL23AP87	0.00786342	0.142231	4.81344	0.036162	0.749026	0.0113371	ribosomal protein L23a pseudogene 87 [Source:HGNC Symbol;Acc:HGNC:51578]
MT2A	-0.00515828	4.02087	4.81132	0.0362001	0.749026	-0.00743458	metallothionein 2A [Source:HGNC Symbol;Acc:HGNC:7406]
ELL2	-0.0064367	3.33187	4.81117	0.0362029	0.749026	-0.00927694	elongation factor for RNA polymerase II 2 [Source:HGNC Symbol;Acc:HGNC:17064]
TNFRSF10B	-0.00288482	6.42586	4.79723	0.0364546	0.749643	-0.00414909	TNF receptor superfamily member 10b [Source:HGNC Symbol;Acc:HGNC:11905]
OGG1	0.0022183	4.90753	4.79577	0.0364811	0.749643	0.00318976	8-oxoguanine DNA glycosylase [Source:HGNC Symbol;Acc:HGNC:8125]
IMP4	0.00251064	5.77674	4.7931	0.0365295	0.749643	0.00360868	IMP U3 small nucleolar ribonucleoprotein 4 [Source:HGNC Symbol;Acc:HGNC:30856]
CDH2	-0.0148057	-1.42723	4.79217	0.0365464	0.749643	-0.0212781	cadherin 2 [Source:HGNC Symbol;Acc:HGNC:1759]
KIAA1143	0.0039851	5.72912	4.79028	0.0365809	0.749643	0.00572558	KIAA1143 [Source:HGNC Symbol;Acc:HGNC:29198]
PNPLA6	-0.00194731	7.29017	4.7787	0.0367922	0.749643	-0.00279291	patatin like phospholipase domain containing 6 [Source:HGNC Symbol;Acc:HGNC:16268]
FAM238C	-0.00738792	2.43392	4.76926	0.0369656	0.749643	-0.010581	family with sequence similarity 238 member C [Source:HGNC Symbol;Acc:HGNC:24672]
ICOSLG	-0.00506481	4.5099	4.76573	0.0370307	0.749643	-0.00724996	inducible T cell costimulator ligand [Source:HGNC Symbol;Acc:HGNC:17087]
CSRP2	0.0116058	0.226195	4.76185	0.0371023	0.749643	0.0166033	cysteine and glycine rich protein 2 [Source:HGNC Symbol;Acc:HGNC:2470]
GALNS	-0.00311346	5.61804	4.76084	0.0371209	0.749643	-0.00445344	galactosamine (N-acetyl)-6-sulfatase [Source:HGNC Symbol;Acc:HGNC:4122]
TFB1M	-0.00344122	3.38139	4.75889	0.037157	0.749643	-0.00492081	transcription factor B1, mitochondrial [Source:HGNC Symbol;Acc:HGNC:17037]
C6orf201	0.00759798	0.718971	4.75595	0.0372115	0.749643	0.01086	chromosome 6 open reading frame 201 [Source:HGNC Symbol;Acc:HGNC:21620]
RPL4P1	0.00726171	1.1035	4.75585	0.0372134	0.749643	0.0103792	ribosomal protein L4 pseudogene 1 [Source:HGNC Symbol;Acc:HGNC:23551]
NPC2	-0.00323662	6.0775	4.75475	0.0372338	0.749643	-0.00462533	NPC intracellular cholesterol transporter 2 [Source:HGNC Symbol;Acc:HGNC:14537]
G0S2	-0.0300023	2.10986	4.77924	0.0372418	0.749643	-0.0428723	G0/G1 switch 2 [Source:HGNC Symbol;Acc:HGNC:30229]
SNAP29	0.00255919	5.73471	4.75419	0.0372443	0.749643	0.00365693	synaptosome associated protein 29 [Source:HGNC Symbol;Acc:HGNC:11133]
DUSP5	-0.0098448	4.41283	4.76866	0.0372942	0.749643	-0.0140619	dual specificity phosphatase 5 [Source:HGNC Symbol;Acc:HGNC:3071]
TNFRSF19	0.0159045	-1.08762	4.75145	0.0372952	0.749643	0.0227171	TNF receptor superfamily member 19 [Source:HGNC Symbol;Acc:HGNC:11915]
RBM33	0.00231001	7.92786	4.74707	0.0373766	0.749643	0.00329731	RNA binding motif protein 33 [Source:HGNC Symbol;Acc:HGNC:27223]
DDX50P1	-0.0049723	1.35568	4.74463	0.0374222	0.749643	-0.00709482	DEAD-box helicase 50 pseudogene 1 [Source:HGNC Symbol;Acc:HGNC:18974]
KRAS	0.00216472	5.88487	4.74442	0.0374261	0.749643	0.00308867	KRAS proto-oncogene, GTPase [Source:HGNC Symbol;Acc:HGNC:6407]
CD14	-0.00794636	7.35215	4.75662	0.0375636	0.749643	-0.0113254	CD14 molecule [Source:HGNC Symbol;Acc:HGNC:1628]
HNMT	-0.00613243	2.8133	4.73511	0.0376004	0.749643	-0.00873754	histamine N-methyltransferase [Source:HGNC Symbol;Acc:HGNC:5028]
UBE2V2	0.00258848	4.67405	4.7299	0.0376983	0.749643	0.00368516	ubiquitin conjugating enzyme E2 V2 [Source:HGNC Symbol;Acc:HGNC:12495]
EFHC2	0.00563241	1.84285	4.72881	0.0377186	0.749643	0.00801742	EF-hand domain containing 2 [Source:HGNC Symbol;Acc:HGNC:26233]
DEGS1	-0.00293019	5.44292	4.72716	0.0377499	0.749643	-0.00416992	delta 4-desaturase, sphingolipid 1 [Source:HGNC Symbol;Acc:HGNC:13709]
GNRHR2P1	0.0440756	-1.71145	4.73764	0.037781	0.749643	0.0627076	GNRHR2 pseudogene 1 [Source:HGNC Symbol;Acc:HGNC:39424]
RPL11P1	-0.0115385	-1.60505	4.72434	0.0378029	0.749643	-0.0164132	ribosomal protein L11 pseudogene 1 [Source:HGNC Symbol;Acc:HGNC:37021]
CFAP97D1	-0.0111929	-1.02045	4.72396	0.0378101	0.749643	-0.0159207	CFAP97 domain containing 1 [Source:HGNC Symbol;Acc:HGNC:37241]
PLCB1	-0.012331	3.3671	4.73737	0.0378376	0.749643	-0.0175356	phospholipase C beta 1 [Source:HGNC Symbol;Acc:HGNC:15917]
SMDT1	0.00737562	5.72407	4.73653	0.0378654	0.749643	0.0104863	single-pass membrane protein with aspartate rich tail 1 [Source:HGNC Symbol;Acc:HGNC:25055]
IGFBPL1	0.00923698	-0.127628	4.71832	0.0379167	0.749643	0.0131273	insulin like growth factor binding protein like 1 [Source:HGNC Symbol;Acc:HGNC:20081]
UNC93B1	-0.00350063	6.19228	4.71606	0.0379596	0.749643	-0.00497327	unc-93 homolog B1, TLR signaling regulator [Source:HGNC Symbol;Acc:HGNC:13481]
ASL	-0.00367637	4.31229	4.70895	0.0380947	0.749643	-0.00521726	argininosuccinate lyase [Source:HGNC Symbol;Acc:HGNC:746]
THEM6	0.00338189	4.63251	4.70752	0.0381219	0.749643	0.00479831	thioesterase superfamily member 6 [Source:HGNC Symbol;Acc:HGNC:29656]
ZNF384	0.00208341	6.6123	4.70692	0.0381333	0.749643	0.00295573	zinc finger protein 384 [Source:HGNC Symbol;Acc:HGNC:11955]
DUXAP1	0.0151964	-0.20773	4.69658	0.0383309	0.749643	0.0215249	double homeobox A pseudogene 1 [Source:HGNC Symbol;Acc:HGNC:32180]
GJB6	0.0161623	-0.154693	4.69366	0.0383868	0.749643	0.0228829	gap junction protein beta 6 [Source:HGNC Symbol;Acc:HGNC:4288]
CPQ	-0.00344983	4.74736	4.69364	0.0383873	0.749643	-0.00488431	carboxypeptidase Q [Source:HGNC Symbol;Acc:HGNC:16910]
ASAH2B	0.00584804	2.48295	4.69115	0.0384351	0.749643	0.00827657	N-acylsphingosine amidohydrolase 2B [Source:HGNC Symbol;Acc:HGNC:23456]
DROSHA	0.00328408	5.9469	4.69088	0.0384403	0.749643	0.00464767	drosha ribonuclease III [Source:HGNC Symbol;Acc:HGNC:17904]
DDX25	-0.0133389	-1.42389	4.68948	0.0384672	0.749643	-0.0188733	DEAD-box helicase 25 [Source:HGNC Symbol;Acc:HGNC:18698]
PPP1R15A	-0.0116367	7.29985	4.7177	0.0384808	0.749643	-0.016463	protein phosphatase 1 regulatory subunit 15A [Source:HGNC Symbol;Acc:HGNC:14375]
UNC119B	0.00253309	5.60771	4.68487	0.0385561	0.749643	0.00358155	unc-119 lipid binding chaperone B [Source:HGNC Symbol;Acc:HGNC:16488]
APLP1	0.0174342	-1.50001	4.6845	0.0385633	0.749643	0.0246489	amyloid beta precursor like protein 1 [Source:HGNC Symbol;Acc:HGNC:597]
GIMAP1	0.0034248	7.6656	4.67882	0.0386729	0.749643	0.00483785	GTPase, IMAP family member 1 [Source:HGNC Symbol;Acc:HGNC:23237]
TSPAN33	0.0111278	3.00844	4.68775	0.0386768	0.749643	0.0157185	tetraspanin 33 [Source:HGNC Symbol;Acc:HGNC:28743]
MYEF2	-0.00455013	3.91974	4.67808	0.0386873	0.749643	-0.00642675	myelin expression factor 2 [Source:HGNC Symbol;Acc:HGNC:17940]
SOBP	0.0196844	-2.35153	4.67794	0.0386901	0.749643	0.0278022	sine oculis binding protein homolog [Source:HGNC Symbol;Acc:HGNC:29256]
ACOT9	-0.003429	5.06619	4.67703	0.0387076	0.749643	-0.00484245	acyl-CoA thioesterase 9 [Source:HGNC Symbol;Acc:HGNC:17152]
EID2B	-0.00470071	2.38461	4.67293	0.0387872	0.749643	-0.00663417	EP300 interacting inhibitor of differentiation 2B [Source:HGNC Symbol;Acc:HGNC:26796]
CYP2D7	-0.00389251	4.30241	4.67129	0.038819	0.749643	-0.00549215	cytochrome P450 family 2 subfamily D member 7 (gene/pseudogene) [Source:HGNC Symbol;Acc:HGNC:2624]
FAM9B	-0.0186829	-2.0694	4.66941	0.0388556	0.749643	-0.026353	family with sequence similarity 9 member B [Source:HGNC Symbol;Acc:HGNC:18404]
BBS10	0.00422906	2.91409	4.66446	0.038952	0.749643	0.00596074	Bardet-Biedl syndrome 10 [Source:HGNC Symbol;Acc:HGNC:26291]
MED25	-0.00251176	6.12336	4.66437	0.0389537	0.749643	-0.0035402	mediator complex subunit 25 [Source:HGNC Symbol;Acc:HGNC:28845]
POLR3GL	0.00190241	5.62888	4.65989	0.0390412	0.749643	0.0026795	RNA polymerase III subunit GL [Source:HGNC Symbol;Acc:HGNC:28466]
OR4D1	0.00831067	2.08822	4.65574	0.0391226	0.749643	0.0116979	olfactory receptor family 4 subfamily D member 1 [Source:HGNC Symbol;Acc:HGNC:8293]
RFX1	-0.0031178	5.57909	4.65209	0.0391942	0.749643	-0.00438606	regulatory factor X1 [Source:HGNC Symbol;Acc:HGNC:9982]
SPNS3	0.00515141	3.13374	4.65154	0.0392049	0.749643	0.00724628	sphingolipid transporter 3 (putative) [Source:HGNC Symbol;Acc:HGNC:28433]
MPHOSPH9	-0.00235065	5.78254	4.65141	0.0392074	0.749643	-0.00330649	M-phase phosphoprotein 9 [Source:HGNC Symbol;Acc:HGNC:7215]
SH3GL1P1	-0.00444936	3.17492	4.65055	0.0392243	0.749643	-0.00625778	SH3 domain containing GRB2 like 1, endophilin A2 pseudogene 1 [Source:HGNC Symbol;Acc:HGNC:10835]
UBR5	-0.00166883	7.68119	4.64941	0.0392468	0.749643	-0.0023467	ubiquitin protein ligase E3 component n-recognin 5 [Source:HGNC Symbol;Acc:HGNC:16806]
ABCF3	-0.00226526	6.02274	4.64516	0.0393305	0.749643	-0.0031833	ATP binding cassette subfamily F member 3 [Source:HGNC Symbol;Acc:HGNC:72]
YBX2	0.0182977	-1.38752	4.64356	0.039362	0.749643	0.0257068	Y-box binding protein 2 [Source:HGNC Symbol;Acc:HGNC:17948]
RGL4	0.00335509	4.89391	4.64307	0.0393717	0.749643	0.00471328	ral guanine nucleotide dissociation stimulator like 4 [Source:HGNC Symbol;Acc:HGNC:31911]
SLC15A1	-0.00985153	-1.2357	4.64022	0.039428	0.749643	-0.0138335	solute carrier family 15 member 1 [Source:HGNC Symbol;Acc:HGNC:10920]
PLPPR3	-0.0229673	-0.585617	4.64403	0.0394433	0.749643	-0.0322467	phospholipid phosphatase related 3 [Source:HGNC Symbol;Acc:HGNC:23497]
GOPC	0.00177716	5.7338	4.63712	0.0394894	0.749643	0.00249427	golgi associated PDZ and coiled-coil motif containing [Source:HGNC Symbol;Acc:HGNC:17643]
WAC	0.00256689	7.6601	4.63553	0.0395209	0.749643	0.00360178	WW domain containing adaptor with coiled-coil [Source:HGNC Symbol;Acc:HGNC:17327]
FLNB	0.00413308	7.04857	4.63833	0.0395524	0.749643	0.005798	filamin B [Source:HGNC Symbol;Acc:HGNC:3755]
C17orf113	0.00557409	1.07004	4.63292	0.0395726	0.749643	0.00781825	chromosome 17 open reading frame 113 [Source:HGNC Symbol;Acc:HGNC:53437]
REPIN1	0.00256501	7.0015	4.62355	0.0397593	0.749643	0.00359246	replication initiator 1 [Source:HGNC Symbol;Acc:HGNC:17922]
EIF4E2	-0.00172306	6.09929	4.62222	0.0397858	0.749643	-0.00241275	eukaryotic translation initiation factor 4E family member 2 [Source:HGNC Symbol;Acc:HGNC:3293]
ADAM20P1	-0.0116847	-0.591862	4.62107	0.0398087	0.749643	-0.0163588	ADAM metallopeptidase domain 20 pseudogene 1 [Source:HGNC Symbol;Acc:HGNC:20102]
AIM2	-0.0065402	1.90825	4.61843	0.0398616	0.749643	-0.00915265	absent in melanoma 2 [Source:HGNC Symbol;Acc:HGNC:357]
MAN2A2	-0.00286215	7.58687	4.61764	0.0398774	0.749643	-0.00400492	mannosidase alpha class 2A member 2 [Source:HGNC Symbol;Acc:HGNC:6825]
STAB1	-0.00957481	6.70108	4.63914	0.0398993	0.749643	-0.0133955	stabilin 1 [Source:HGNC Symbol;Acc:HGNC:18628]
EIF2AK3	0.00284847	4.95357	4.61482	0.0399339	0.749643	0.00398403	eukaryotic translation initiation factor 2 alpha kinase 3 [Source:HGNC Symbol;Acc:HGNC:3255]
ANKH	0.00285098	7.02857	4.61238	0.0399827	0.749643	0.00398604	ANKH inorganic pyrophosphate transport regulator [Source:HGNC Symbol;Acc:HGNC:15492]
LGI4	-0.0121434	0.046909	4.60928	0.040045	0.749643	-0.0169697	leucine rich repeat LGI family member 4 [Source:HGNC Symbol;Acc:HGNC:18712]
BTLA	0.00472936	4.06495	4.6084	0.0400629	0.749643	0.00660813	B and T lymphocyte associated [Source:HGNC Symbol;Acc:HGNC:21087]
HACE1	0.0037305	4.00817	4.60733	0.0400844	0.749643	0.0052116	HECT domain and ankyrin repeat containing E3 ubiquitin protein ligase 1 [Source:HGNC Symbol;Acc:HGNC:21033]
SPATA21	-0.010343	-0.793533	4.60675	0.0400961	0.749643	-0.0144481	spermatogenesis associated 21 [Source:HGNC Symbol;Acc:HGNC:28026]
ZBTB5	0.00303956	4.4127	4.60356	0.0401603	0.749643	0.00424384	zinc finger and BTB domain containing 5 [Source:HGNC Symbol;Acc:HGNC:23836]
SRRM1	0.00203898	7.42895	4.59957	0.040241	0.749643	0.00284505	serine and arginine repetitive matrix 1 [Source:HGNC Symbol;Acc:HGNC:16638]
ATP6AP1L	0.0130474	1.10822	4.60044	0.0402616	0.749643	0.0182026	ATPase H+ transporting accessory protein 1 like (pseudogene) [Source:HGNC Symbol;Acc:HGNC:28091]
KPNA6	-0.00146133	6.38427	4.59661	0.0403009	0.749643	-0.00203809	karyopherin subunit alpha 6 [Source:HGNC Symbol;Acc:HGNC:6399]
STX12	-0.00279021	4.83596	4.59575	0.0403184	0.749643	-0.00389093	syntaxin 12 [Source:HGNC Symbol;Acc:HGNC:11430]
CETN3	0.00472214	2.90957	4.59505	0.0403325	0.749643	0.00658429	centrin 3 [Source:HGNC Symbol;Acc:HGNC:1868]
PHF21A	-0.00217254	6.50226	4.59422	0.0403494	0.749643	-0.00302887	PHD finger protein 21A [Source:HGNC Symbol;Acc:HGNC:24156]
TAF6	-0.00154861	6.13439	4.59296	0.0403748	0.749643	-0.00215859	TATA-box binding protein associated factor 6 [Source:HGNC Symbol;Acc:HGNC:11540]
GREB1L	-0.0207787	-0.708051	4.58619	0.040517	0.751194	-0.0289315	GREB1 like retinoic acid receptor coactivator [Source:HGNC Symbol;Acc:HGNC:31042]
NPAS2	0.0121858	3.04149	4.59587	0.0405496	0.751194	0.0169628	neuronal PAS domain protein 2 [Source:HGNC Symbol;Acc:HGNC:7895]
NOL7	0.00163399	5.68409	4.5818	0.0406021	0.751321	0.00227362	nucleolar protein 7 [Source:HGNC Symbol;Acc:HGNC:21040]
PPP4R3B	0.00192014	7.0519	4.57221	0.0407984	0.751794	0.00266776	protein phosphatase 4 regulatory subunit 3B [Source:HGNC Symbol;Acc:HGNC:29267]
NCOA5	0.00279602	5.86855	4.56378	0.040972	0.751794	0.00387951	nuclear receptor coactivator 5 [Source:HGNC Symbol;Acc:HGNC:15909]
NCF4	-0.00569785	5.16273	4.56888	0.0409929	0.751794	-0.00790457	neutrophil cytosolic factor 4 [Source:HGNC Symbol;Acc:HGNC:7662]
COL5A1	0.0110146	1.14526	4.55692	0.0411139	0.751794	0.0152663	collagen type V alpha 1 chain [Source:HGNC Symbol;Acc:HGNC:2209]
CD200R1	0.00531225	4.45586	4.55458	0.0411888	0.751794	0.00735864	CD200 receptor 1 [Source:HGNC Symbol;Acc:HGNC:24235]
PLD2	-0.00451205	4.92832	4.55257	0.041204	0.751794	-0.00624947	phospholipase D2 [Source:HGNC Symbol;Acc:HGNC:9068]
RPP40	0.00498708	1.78242	4.55235	0.0412085	0.751794	0.00690717	ribonuclease P/MRP subunit p40 [Source:HGNC Symbol;Acc:HGNC:20992]
LINC02210	0.00389996	4.97046	4.5491	0.041276	0.751794	0.00539872	long intergenic non-protein coding RNA 2210 [Source:NCBI gene (formerly Entrezgene);Acc:147081]
CCDC82	0.00523054	5.7425	4.55569	0.0412847	0.751794	0.00724016	coiled-coil domain containing 82 [Source:HGNC Symbol;Acc:HGNC:26282]
GIMAP4	0.00435205	8.13622	4.55008	0.041371	0.751794	0.00602021	GTPase, IMAP family member 4 [Source:HGNC Symbol;Acc:HGNC:21872]
MRPL54	-0.00345943	4.85261	4.54436	0.0413749	0.751794	-0.0047853	mitochondrial ribosomal protein L54 [Source:HGNC Symbol;Acc:HGNC:16685]
NDUFB11	0.00249556	5.61649	4.53828	0.041502	0.751794	0.00344869	NADH:ubiquinone oxidoreductase subunit B11 [Source:HGNC Symbol;Acc:HGNC:20372]
TP53BP2	-0.00274238	5.63556	4.53734	0.0415215	0.751794	-0.00378922	tumor protein p53 binding protein 2 [Source:HGNC Symbol;Acc:HGNC:12000]
GPR83	-0.00807009	-0.577746	4.53517	0.0415671	0.751794	-0.0111468	G protein-coupled receptor 83 [Source:HGNC Symbol;Acc:HGNC:4523]
MKRN2	0.0023201	5.37692	4.53453	0.0415805	0.751794	0.00320431	makorin ring finger protein 2 [Source:HGNC Symbol;Acc:HGNC:7113]
ESCO2	0.0104589	0.548412	4.52896	0.0416973	0.751794	0.0144321	establishment of sister chromatid cohesion N-acetyltransferase 2 [Source:HGNC Symbol;Acc:HGNC:27230]
FERMT2	0.0152176	-0.812811	4.52569	0.0417662	0.751794	0.0209877	FERM domain containing kindlin 2 [Source:HGNC Symbol;Acc:HGNC:15767]
LRG1	-0.0085068	0.760486	4.52539	0.0417725	0.751794	-0.0117318	leucine rich alpha-2-glycoprotein 1 [Source:HGNC Symbol;Acc:HGNC:29480]
KRT8	-0.00835721	0.152527	4.52533	0.0417738	0.751794	-0.0115254	keratin 8 [Source:HGNC Symbol;Acc:HGNC:6446]
TMEM119	-0.0109217	0.606501	4.52278	0.0418277	0.751794	-0.015056	transmembrane protein 119 [Source:HGNC Symbol;Acc:HGNC:27884]
SPOPL	-0.00380861	4.62631	4.52231	0.0418375	0.751794	-0.00524991	speckle type BTB/POZ protein like [Source:HGNC Symbol;Acc:HGNC:27934]
GON7	0.00380785	2.67421	4.52209	0.0418422	0.751794	0.00524868	GON7 subunit of KEOPS complex [Source:HGNC Symbol;Acc:HGNC:20356]
NOL9	-0.00296755	5.60994	4.52193	0.0418455	0.751794	-0.00409033	nucleolar protein 9 [Source:HGNC Symbol;Acc:HGNC:26265]
MIB2	0.00327231	6.48507	4.52153	0.041854	0.751794	0.0045101	MIB E3 ubiquitin protein ligase 2 [Source:HGNC Symbol;Acc:HGNC:30577]
ZNF708	0.00325685	3.93228	4.51998	0.0418868	0.751794	0.00448768	zinc finger protein 708 [Source:HGNC Symbol;Acc:HGNC:12945]
SRSF10	0.0012801	7.12899	4.51595	0.0419721	0.751794	0.00176274	serine and arginine rich splicing factor 10 [Source:HGNC Symbol;Acc:HGNC:16713]
HEXB	-0.00318624	5.84194	4.51573	0.0419768	0.751794	-0.00438742	hexosaminidase subunit beta [Source:HGNC Symbol;Acc:HGNC:4879]
LILRA5	-0.00797942	4.92931	4.52891	0.0419998	0.751794	-0.0109857	leukocyte immunoglobulin like receptor A5 [Source:HGNC Symbol;Acc:HGNC:16309]
ARHGEF6	0.00156147	8.10055	4.50786	0.0421439	0.751794	0.00214743	Rac/Cdc42 guanine nucleotide exchange factor 6 [Source:HGNC Symbol;Acc:HGNC:685]
NAV2	0.0149667	0.320018	4.50726	0.0421566	0.751794	0.0205812	neuron navigator 2 [Source:HGNC Symbol;Acc:HGNC:15997]
IDI1	-0.0051622	3.65153	4.5005	0.0423008	0.751794	-0.00709106	isopentenyl-diphosphate delta isomerase 1 [Source:HGNC Symbol;Acc:HGNC:5387]
PDSS2	-0.00347301	3.51291	4.50036	0.0423039	0.751794	-0.0047706	decaprenyl diphosphate synthase subunit 2 [Source:HGNC Symbol;Acc:HGNC:23041]
MYH7B	-0.00505435	2.50291	4.49583	0.0424009	0.751794	-0.00693773	myosin heavy chain 7B [Source:HGNC Symbol;Acc:HGNC:15906]
TWNK	0.00412119	4.1594	4.4958	0.0424014	0.751794	0.00565683	twinkle mtDNA helicase [Source:HGNC Symbol;Acc:HGNC:1160]
MYOF	-0.010015	4.47352	4.50982	0.0424642	0.751794	-0.0137404	myoferlin [Source:HGNC Symbol;Acc:HGNC:3656]
ZNF780A	0.00295173	4.39617	4.48747	0.0425805	0.751794	0.0040462	zinc finger protein 780A [Source:HGNC Symbol;Acc:HGNC:27603]
CDIP1	0.00335191	5.44005	4.48741	0.0425817	0.751794	0.00459472	cell death inducing p53 target 1 [Source:HGNC Symbol;Acc:HGNC:13234]
SNX21	-0.00716565	2.94491	4.47759	0.0427937	0.751794	-0.00980706	sorting nexin family member 21 [Source:HGNC Symbol;Acc:HGNC:16154]
DNMBP	-0.00525918	3.24257	4.4766	0.0428152	0.751794	-0.00719667	dynamin binding protein [Source:HGNC Symbol;Acc:HGNC:30373]
PCTP	-0.00357807	3.04284	4.47614	0.0428252	0.751794	-0.00489588	phosphatidylcholine transfer protein [Source:HGNC Symbol;Acc:HGNC:8752]
BCAM	-0.00882226	-0.835905	4.47577	0.0428332	0.751794	-0.0120708	basal cell adhesion molecule (Lutheran blood group) [Source:HGNC Symbol;Acc:HGNC:6722]
GNA15	-0.00413957	4.0522	4.47253	0.0429035	0.751794	-0.00566089	G protein subunit alpha 15 [Source:HGNC Symbol;Acc:HGNC:4383]
ZNF331	-0.0038953	5.00038	4.46817	0.0429982	0.751794	-0.00532312	zinc finger protein 331 [Source:HGNC Symbol;Acc:HGNC:15489]
PPIAP41	-0.00826033	-0.0569359	4.46711	0.0430214	0.751794	-0.0112862	peptidylprolyl isomerase A pseudogene 41 [Source:HGNC Symbol;Acc:HGNC:53665]
DHX29	0.00197942	5.11471	4.46412	0.0430866	0.751794	0.00270321	DExH-box helicase 29 [Source:HGNC Symbol;Acc:HGNC:15815]
FAM114A1	-0.00788042	1.11381	4.46174	0.0431385	0.751794	-0.0107578	family with sequence similarity 114 member A1 [Source:HGNC Symbol;Acc:HGNC:25087]
ATP6V0A1	-0.00440667	4.56712	4.45909	0.0431964	0.751794	-0.00601313	ATPase H+ transporting V0 subunit a1 [Source:HGNC Symbol;Acc:HGNC:865]
ATP5MF-PTCD1	0.00502355	2.31452	4.45878	0.0432032	0.751794	0.00685455	ATP5MF-PTCD1 readthrough [Source:HGNC Symbol;Acc:HGNC:38844]
TTYH2	-0.00380494	5.41762	4.45864	0.0432061	0.751794	-0.00519167	tweety family member 2 [Source:HGNC Symbol;Acc:HGNC:13877]
PKDREJ	0.00937283	-0.582398	4.45864	0.0432062	0.751794	0.0127888	polycystin family receptor for egg jelly [Source:HGNC Symbol;Acc:HGNC:9015]
NUGGC	-0.010528	2.3795	4.46178	0.0432172	0.751794	-0.0143638	nuclear GTPase, germinal center associated [Source:HGNC Symbol;Acc:HGNC:33550]
GTF2A2	0.00259972	4.32272	4.45534	0.0432784	0.751794	0.00354532	general transcription factor IIA subunit 2 [Source:HGNC Symbol;Acc:HGNC:4647]
GLIS3	0.0147226	0.145595	4.45507	0.0432868	0.751794	0.0200764	GLIS family zinc finger 3 [Source:HGNC Symbol;Acc:HGNC:28510]
GIPC2	0.0206825	-1.52179	4.45132	0.0433666	0.751794	0.028187	GIPC PDZ domain containing family member 2 [Source:HGNC Symbol;Acc:HGNC:18177]
JRKL	0.0035094	3.8569	4.4493	0.0434111	0.751794	0.00478121	JRK like [Source:HGNC Symbol;Acc:HGNC:6200]
RAB2A	-0.00228056	5.57165	4.44765	0.0434474	0.751794	-0.0031062	RAB2A, member RAS oncogene family [Source:HGNC Symbol;Acc:HGNC:9763]
JCAD	0.020511	-0.734136	4.45093	0.0434544	0.751794	0.0279353	junctional cadherin 5 associated [Source:HGNC Symbol;Acc:HGNC:29283]
LARP4	0.00296669	4.52176	4.44728	0.0434556	0.751794	0.00404049	La ribonucleoprotein 4 [Source:HGNC Symbol;Acc:HGNC:24320]
GRSF1	0.00168297	6.52194	4.44687	0.0434645	0.751794	0.00229197	G-rich RNA sequence binding factor 1 [Source:HGNC Symbol;Acc:HGNC:4610]
BORCS8-MEF2B	-0.00456735	3.43279	4.44467	0.0435132	0.751794	-0.0062179	BORCS8-MEF2B readthrough [Source:HGNC Symbol;Acc:HGNC:39979]
ZBTB33	0.00321432	5.10983	4.44257	0.0435594	0.751794	0.00437443	zinc finger and BTB domain containing 33 [Source:HGNC Symbol;Acc:HGNC:16682]
PGPEP1	0.00324665	5.64274	4.44153	0.0435825	0.751794	0.00441768	pyroglutamyl-peptidase I [Source:HGNC Symbol;Acc:HGNC:13568]
PER2	0.00242481	4.44138	4.43741	0.0436737	0.751794	0.00329721	period circadian regulator 2 [Source:HGNC Symbol;Acc:HGNC:8846]
RHOU	-0.00617886	3.83128	4.43783	0.043697	0.751794	-0.00840045	ras homolog family member U [Source:HGNC Symbol;Acc:HGNC:17794]
CTNNA1	-0.00347971	5.71737	4.43544	0.0437173	0.751794	-0.00473013	catenin alpha 1 [Source:HGNC Symbol;Acc:HGNC:2509]
CUX1	-0.00566783	6.35445	4.44609	0.0437214	0.751794	-0.00770431	cut like homeobox 1 [Source:HGNC Symbol;Acc:HGNC:2557]
NR2C2	0.00221322	6.9599	4.43267	0.0437786	0.751794	0.00300719	nuclear receptor subfamily 2 group C member 2 [Source:HGNC Symbol;Acc:HGNC:7972]
PHF12	-0.00155987	7.31251	4.42865	0.0438681	0.751794	-0.00211807	PHD finger protein 12 [Source:HGNC Symbol;Acc:HGNC:20816]
FFAR4	-0.00875712	-0.738477	4.4283	0.0438757	0.751794	-0.0118902	free fatty acid receptor 4 [Source:HGNC Symbol;Acc:HGNC:19061]
CRABP2	-0.0130405	-0.173397	4.42249	0.0440053	0.751794	-0.0176894	cellular retinoic acid binding protein 2 [Source:HGNC Symbol;Acc:HGNC:2339]
SQOR	-0.00205421	5.71041	4.42226	0.0440105	0.751794	-0.00278642	sulfide quinone oxidoreductase [Source:HGNC Symbol;Acc:HGNC:20390]
LAMTOR3	0.00264796	4.12817	4.41968	0.0440682	0.751794	0.0035903	late endosomal/lysosomal adaptor, MAPK and MTOR activator 3 [Source:HGNC Symbol;Acc:HGNC:15606]
PPP4C	-0.00112451	6.44203	4.41606	0.0441491	0.751794	-0.0015238	protein phosphatase 4 catalytic subunit [Source:HGNC Symbol;Acc:HGNC:9319]
C1QC	-0.0170931	0.710244	4.42084	0.0441554	0.751794	-0.0231615	complement C1q C chain [Source:HGNC Symbol;Acc:HGNC:1245]
LAT	0.00225647	8.26452	4.41499	0.0441731	0.751794	0.00305716	linker for activation of T cells [Source:HGNC Symbol;Acc:HGNC:18874]
TCP10L	-0.00747217	1.78107	4.41241	0.0442311	0.751794	-0.0101194	t-complex 10 like [Source:HGNC Symbol;Acc:HGNC:11657]
UVRAG	-0.00299634	5.24131	4.41194	0.0442417	0.751794	-0.00405755	UV radiation resistance associated [Source:HGNC Symbol;Acc:HGNC:12640]
RPL7AP66	-0.0145731	-1.8793	4.41142	0.0442533	0.751794	-0.0197328	ribosomal protein L7a pseudogene 66 [Source:HGNC Symbol;Acc:HGNC:35682]
TRAV12-1	0.00566372	2.64927	4.41047	0.0442747	0.751794	0.00766779	T cell receptor alpha variable 12-1 [Source:HGNC Symbol;Acc:HGNC:12105]
ARFGAP2	-0.00137946	6.96697	4.41025	0.0442795	0.751794	-0.00186751	ADP ribosylation factor GTPase activating protein 2 [Source:HGNC Symbol;Acc:HGNC:13504]
ZNF107	0.00447065	3.91826	4.40723	0.0443476	0.752173	0.00604937	zinc finger protein 107 [Source:HGNC Symbol;Acc:HGNC:12887]
PYCARD	-0.00272337	5.16901	4.40357	0.0444302	0.752368	-0.00368287	PYD and CARD domain containing [Source:HGNC Symbol;Acc:HGNC:16608]
SESTD1	-0.00686399	3.83699	4.40657	0.0444528	0.752368	-0.0092808	SEC14 and spectrin domain containing 1 [Source:HGNC Symbol;Acc:HGNC:18379]
UBE2T	0.00506333	1.20439	4.40065	0.0444961	0.752368	0.006844	ubiquitin conjugating enzyme E2 T [Source:HGNC Symbol;Acc:HGNC:25009]
POU5F1B	-0.00490626	1.42111	4.38884	0.0447641	0.755438	-0.00661889	POU class 5 homeobox 1B [Source:HGNC Symbol;Acc:HGNC:9223]
SUMF1	-0.00295258	4.43163	4.38632	0.0448213	0.755438	-0.0039816	sulfatase modifying factor 1 [Source:HGNC Symbol;Acc:HGNC:20376]
TNFRSF10D	0.00508749	4.90645	4.38829	0.0448481	0.755438	0.00685923	TNF receptor superfamily member 10d [Source:HGNC Symbol;Acc:HGNC:11907]
GOLGA8B	-0.00809606	8.67896	4.40145	0.0448661	0.755438	-0.0109141	golgin A8 family member B [Source:HGNC Symbol;Acc:HGNC:31973]
ZNF48	0.00415924	4.62125	4.38257	0.044907	0.755438	0.00560535	zinc finger protein 48 [Source:HGNC Symbol;Acc:HGNC:13114]
GRAMD1B	-0.00625109	4.23684	4.38015	0.0450529	0.755971	-0.0084157	GRAM domain containing 1B [Source:HGNC Symbol;Acc:HGNC:29214]
MED26	-0.00354419	4.17559	4.37516	0.0450765	0.755971	-0.00477065	mediator complex subunit 26 [Source:HGNC Symbol;Acc:HGNC:2376]
RABEPK	0.00237116	4.12834	4.37145	0.0451616	0.755971	0.00318976	Rab9 effector protein with kelch motifs [Source:HGNC Symbol;Acc:HGNC:16896]
TMEM42	0.00209197	4.43504	4.37142	0.0451623	0.755971	0.00281417	transmembrane protein 42 [Source:HGNC Symbol;Acc:HGNC:28444]
EPB41	0.00288408	8.74219	4.36529	0.0453036	0.755971	0.00387582	erythrocyte membrane protein band 4.1 [Source:HGNC Symbol;Acc:HGNC:3377]
VDAC2P2	-0.0171236	-1.92816	4.3644	0.0453241	0.755971	-0.0230085	VDAC2 pseudogene 2 [Source:HGNC Symbol;Acc:HGNC:32693]
EIF1AX	0.00194813	6.14008	4.36367	0.0453409	0.755971	0.00261733	eukaryotic translation initiation factor 1A X-linked [Source:HGNC Symbol;Acc:HGNC:3250]
CYP7B1	-0.0125427	-1.56815	4.36263	0.0453648	0.755971	-0.0168484	cytochrome P450 family 7 subfamily B member 1 [Source:HGNC Symbol;Acc:HGNC:2652]
COX19	-0.00238026	5.33245	4.36162	0.0453883	0.755971	-0.00319683	cytochrome c oxidase assembly factor COX19 [Source:HGNC Symbol;Acc:HGNC:28074]
FASN	-0.00628533	6.93592	4.37493	0.0453977	0.755971	-0.00844098	fatty acid synthase [Source:HGNC Symbol;Acc:HGNC:3594]
ADAMTSL4	-0.00707758	5.06924	4.3688	0.0454823	0.75661	-0.00949923	ADAMTS like 4 [Source:HGNC Symbol;Acc:HGNC:19706]
RO60	0.00297195	5.20067	4.35382	0.045569	0.75661	0.00398636	Ro60, Y RNA binding protein [Source:HGNC Symbol;Acc:HGNC:11313]
SASH1	-0.0110793	3.13313	4.36198	0.0456228	0.75661	-0.0148554	SAM and SH3 domain containing 1 [Source:HGNC Symbol;Acc:HGNC:19182]
PDE3B	0.00379444	7.80068	4.35245	0.0456717	0.75661	0.00508589	phosphodiesterase 3B [Source:HGNC Symbol;Acc:HGNC:8779]
SLC38A7	-0.0029433	4.0118	4.34788	0.0457071	0.75661	-0.00394407	solute carrier family 38 member 7 [Source:HGNC Symbol;Acc:HGNC:25582]
HKDC1	0.00623882	4.02903	4.34674	0.0457944	0.75661	0.00835495	hexokinase domain containing 1 [Source:HGNC Symbol;Acc:HGNC:23302]
SYTL2	-0.00815145	4.96381	4.35709	0.0458246	0.75661	-0.010914	synaptotagmin like 2 [Source:HGNC Symbol;Acc:HGNC:15585]
AHCTF1	0.0026493	6.64097	4.34273	0.0458271	0.75661	0.00354708	AT-hook containing transcription factor 1 [Source:HGNC Symbol;Acc:HGNC:24618]
LDLRAD3	-0.00678103	1.62794	4.34156	0.0458546	0.75661	-0.0090772	low density lipoprotein receptor class A domain containing 3 [Source:HGNC Symbol;Acc:HGNC:27046]
IQSEC2	-0.00647558	3.82517	4.33815	0.0459824	0.75661	-0.0086605	IQ motif and Sec7 domain ArfGEF 2 [Source:HGNC Symbol;Acc:HGNC:29059]
TRAC	0.0030329	9.27502	4.33525	0.0460023	0.75661	0.00405565	T cell receptor alpha constant [Source:HGNC Symbol;Acc:HGNC:12029]
TMCC1	-0.00416617	2.66834	4.33353	0.0460427	0.75661	-0.0055695	transmembrane and coiled-coil domain family 1 [Source:HGNC Symbol;Acc:HGNC:29116]
ALDH1L1	-0.0143977	-0.41404	4.33197	0.0460794	0.75661	-0.0192424	aldehyde dehydrogenase 1 family member L1 [Source:HGNC Symbol;Acc:HGNC:3978]
ACAA1	-0.00143682	6.39421	4.33104	0.0461011	0.75661	-0.00192	acetyl-CoA acyltransferase 1 [Source:HGNC Symbol;Acc:HGNC:82]
SEPTIN7	0.00211273	7.53506	4.32794	0.0461742	0.75661	0.00282177	septin 7 [Source:HGNC Symbol;Acc:HGNC:1717]
GP5	0.00787374	3.45699	4.3313	0.0461917	0.75661	0.0105149	glycoprotein V platelet [Source:HGNC Symbol;Acc:HGNC:4443]
ATAD3B	0.00364754	6.27125	4.31902	0.0463848	0.75661	0.00486445	ATPase family AAA domain containing 3B [Source:HGNC Symbol;Acc:HGNC:24007]
SPIN2B	0.00480545	2.46673	4.3157	0.0464634	0.75661	0.00640514	spindlin family member 2B [Source:HGNC Symbol;Acc:HGNC:33147]
LRRN3	0.0103715	5.37177	4.33416	0.0465007	0.75661	0.0138204	leucine rich repeat neuronal 3 [Source:HGNC Symbol;Acc:HGNC:17200]
BTG2	-0.00646426	7.96225	4.32686	0.0465312	0.75661	-0.00861204	BTG anti-proliferation factor 2 [Source:HGNC Symbol;Acc:HGNC:1131]
PYGO2	0.00361383	6.36544	4.30831	0.046643	0.75661	0.00481078	pygopus family PHD finger 2 [Source:HGNC Symbol;Acc:HGNC:30257]
DCAF10	0.00329141	5.48141	4.30573	0.0467006	0.75661	0.00437981	DDB1 and CUL4 associated factor 10 [Source:HGNC Symbol;Acc:HGNC:23686]
CCDC146	-0.00418047	3.68079	4.30427	0.0467355	0.75661	-0.0055615	coiled-coil domain containing 146 [Source:HGNC Symbol;Acc:HGNC:29296]
CELSR3	-0.00817111	3.93089	4.31143	0.0467951	0.75661	-0.0108659	cadherin EGF LAG seven-pass G-type receptor 3 [Source:HGNC Symbol;Acc:HGNC:3230]
KNOP1	0.00664269	4.33806	4.30676	0.0468076	0.75661	0.00883267	lysine rich nucleolar protein 1 [Source:HGNC Symbol;Acc:HGNC:34404]
MMS19	-0.00165049	6.67612	4.29746	0.0468984	0.75661	-0.00219324	MMS19 homolog, cytosolic iron-sulfur assembly component [Source:HGNC Symbol;Acc:HGNC:13824]
ATG16L1	-0.00213629	6.05873	4.29681	0.0469139	0.75661	-0.00283848	autophagy related 16 like 1 [Source:HGNC Symbol;Acc:HGNC:21498]
EXOC1	-0.00317032	5.34665	4.29587	0.0469364	0.75661	-0.00421173	exocyst complex component 1 [Source:HGNC Symbol;Acc:HGNC:30380]
THAP5	0.0031657	4.17703	4.29536	0.0469488	0.75661	0.00420523	THAP domain containing 5 [Source:HGNC Symbol;Acc:HGNC:23188]
TYROBP	-0.00541686	6.6645	4.30487	0.0469663	0.75661	-0.00719475	transmembrane immune signaling adaptor TYROBP [Source:HGNC Symbol;Acc:HGNC:12449]
RNF5	0.00208889	4.9256	4.28722	0.0471444	0.75661	0.00277106	ring finger protein 5 [Source:HGNC Symbol;Acc:HGNC:10068]
MRPS18B	0.0028892	5.22876	4.28679	0.0471549	0.75661	0.00383244	mitochondrial ribosomal protein S18B [Source:HGNC Symbol;Acc:HGNC:14516]
STUM	0.0346835	0.818329	4.30462	0.0471771	0.75661	0.0459997	stum, mechanosensory transduction mediator homolog [Source:HGNC Symbol;Acc:HGNC:30491]
MBNL2	-0.00382769	4.21212	4.28334	0.0472382	0.75661	-0.00507439	muscleblind like splicing regulator 2 [Source:HGNC Symbol;Acc:HGNC:16746]
HLA-DMA	-0.00554566	6.26525	4.29233	0.0472503	0.75661	-0.00735131	major histocompatibility complex, class II, DM alpha [Source:HGNC Symbol;Acc:HGNC:4934]
OCIAD2	0.00243312	5.10798	4.28282	0.0472506	0.75661	0.00322533	OCIA domain containing 2 [Source:HGNC Symbol;Acc:HGNC:28685]
EEF1AKMT3	0.00809395	2.42307	4.28267	0.0472543	0.75661	0.010729	EEF1A lysine methyltransferase 3 [Source:HGNC Symbol;Acc:HGNC:24936]
HNRNPCP1	-0.0190023	-1.13464	4.27953	0.0473303	0.75661	-0.0251754	heterogeneous nuclear ribonucleoprotein C pseudogene 1 [Source:HGNC Symbol;Acc:HGNC:20017]
AMPD2	-0.00326427	6.68179	4.27699	0.0473919	0.75661	-0.00432285	adenosine monophosphate deaminase 2 [Source:HGNC Symbol;Acc:HGNC:469]
EMCN	-0.0116259	-1.60311	4.27644	0.0474052	0.75661	-0.0153947	endomucin [Source:HGNC Symbol;Acc:HGNC:16041]
COQ6	-0.00204079	4.45813	4.27553	0.0474274	0.75661	-0.00270194	coenzyme Q6, monooxygenase [Source:HGNC Symbol;Acc:HGNC:20233]
GET4	-0.00231695	5.59647	4.2748	0.047445	0.75661	-0.0030672	guided entry of tail-anchored proteins factor 4 [Source:HGNC Symbol;Acc:HGNC:21690]
CAPN5	0.00530317	3.42874	4.27114	0.0475339	0.75661	0.00701608	calpain 5 [Source:HGNC Symbol;Acc:HGNC:1482]
ZNF677	0.00608057	3.08424	4.27056	0.0475482	0.75661	0.00804378	zinc finger protein 677 [Source:HGNC Symbol;Acc:HGNC:28730]
PSMD10P1	-0.00679983	0.424825	4.27035	0.0475532	0.75661	-0.00899495	proteasome 26S subunit, non-ATPase, 10 pseudogene 1 [Source:HGNC Symbol;Acc:HGNC:16602]
GFI1	-0.00591315	4.70057	4.27515	0.0475888	0.75661	-0.00782011	growth factor independent 1 transcriptional repressor [Source:HGNC Symbol;Acc:HGNC:4237]
SDHB	-0.00148644	5.35805	4.25749	0.0478673	0.75661	-0.00196205	succinate dehydrogenase complex iron sulfur subunit B [Source:HGNC Symbol;Acc:HGNC:10681]
FLYWCH2	0.00266073	3.91	4.25623	0.0478982	0.75661	0.00351132	FLYWCH family member 2 [Source:HGNC Symbol;Acc:HGNC:25178]
KCTD7	0.00362121	5.90452	4.25297	0.0479784	0.75661	0.00477621	potassium channel tetramerization domain containing 7 [Source:HGNC Symbol;Acc:HGNC:21957]
MINDY1	0.00398737	5.46243	4.25122	0.0480245	0.75661	0.0052575	MINDY lysine 48 deubiquitinase 1 [Source:HGNC Symbol;Acc:HGNC:25648]
PAPOLG	0.0037251	5.14734	4.2503	0.0480441	0.75661	0.00491103	poly(A) polymerase gamma [Source:HGNC Symbol;Acc:HGNC:14982]
CHAF1A	-0.00292546	4.36307	4.24801	0.0481004	0.75661	-0.00385532	chromatin assembly factor 1 subunit A [Source:HGNC Symbol;Acc:HGNC:1910]
SRSF1	0.00210618	7.46625	4.24771	0.0481078	0.75661	0.00277549	serine and arginine rich splicing factor 1 [Source:HGNC Symbol;Acc:HGNC:10780]
RPL32P2	-0.0133457	-1.92941	4.2458	0.0481549	0.75661	-0.0175811	ribosomal protein L32 pseudogene 2 [Source:HGNC Symbol;Acc:HGNC:31033]
TCF7	0.0030609	10.3821	4.23734	0.0483644	0.75661	0.00402654	transcription factor 7 [Source:HGNC Symbol;Acc:HGNC:11639]
RFLNB	0.00496523	7.19144	4.24697	0.0483697	0.75661	0.0065314	refilin B [Source:HGNC Symbol;Acc:HGNC:28705]
ADCY9	-0.00515755	4.47648	4.2376	0.0483984	0.75661	-0.00678305	adenylate cyclase 9 [Source:HGNC Symbol;Acc:HGNC:240]
DOCK6	-0.0117555	1.00632	4.23561	0.0484072	0.75661	-0.0154595	dedicator of cytokinesis 6 [Source:HGNC Symbol;Acc:HGNC:19189]
SLC35D1	0.0022582	4.95857	4.23509	0.0484202	0.75661	0.00296947	solute carrier family 35 member D1 [Source:HGNC Symbol;Acc:HGNC:20800]
DOCK9	0.00280305	7.30588	4.23477	0.0484279	0.75661	0.00368574	dedicator of cytokinesis 9 [Source:HGNC Symbol;Acc:HGNC:14132]
DCHS2	-0.0152745	0.120333	4.2321	0.0484943	0.75661	-0.0200754	dachsous cadherin-related 2 [Source:HGNC Symbol;Acc:HGNC:23111]
DDX39A	-0.00182239	6.93281	4.23078	0.0485273	0.75661	-0.00239465	DExD-box helicase 39A [Source:HGNC Symbol;Acc:HGNC:17821]
FADS6	-0.00895779	-0.737329	4.222	0.0487463	0.75661	-0.0117531	fatty acid desaturase 6 [Source:HGNC Symbol;Acc:HGNC:30459]
FN3K	0.00539449	2.50049	4.22122	0.048766	0.75661	0.00707693	fructosamine 3 kinase [Source:HGNC Symbol;Acc:HGNC:24822]
TFDP1	0.00212642	5.93711	4.22052	0.0487835	0.75661	0.00278928	transcription factor Dp-1 [Source:HGNC Symbol;Acc:HGNC:11749]
AMIGO1	0.0039759	5.79787	4.20656	0.0491588	0.75661	0.00520206	adhesion molecule with Ig like domain 1 [Source:HGNC Symbol;Acc:HGNC:20824]
HMGN1	0.00194227	7.72319	4.20429	0.0491918	0.75661	0.0025407	high mobility group nucleosome binding domain 1 [Source:HGNC Symbol;Acc:HGNC:4984]
SLC3A2	-0.00231709	6.39784	4.20407	0.0491972	0.75661	-0.00303089	solute carrier family 3 member 2 [Source:HGNC Symbol;Acc:HGNC:11026]
EPG5	-0.00221888	6.51551	4.20297	0.0492252	0.75661	-0.00290188	ectopic P-granules autophagy protein 5 homolog [Source:HGNC Symbol;Acc:HGNC:29331]
ZNF287	0.00427513	3.44209	4.20266	0.049233	0.75661	0.00559078	zinc finger protein 287 [Source:HGNC Symbol;Acc:HGNC:13502]
H6PD	0.0026602	6.84677	4.20069	0.0492829	0.75661	0.00347768	hexose-6-phosphate dehydrogenase/glucose 1-dehydrogenase [Source:HGNC Symbol;Acc:HGNC:4795]
ZBTB18	0.00274556	5.88105	4.20068	0.0492832	0.75661	0.00358927	zinc finger and BTB domain containing 18 [Source:HGNC Symbol;Acc:HGNC:13030]
AXIN2	0.00364737	5.7582	4.19888	0.0493287	0.75661	0.00476675	axin 2 [Source:HGNC Symbol;Acc:HGNC:904]
AGPAT3	-0.0018421	7.15244	4.19764	0.0493602	0.75661	-0.00240693	1-acylglycerol-3-phosphate O-acyltransferase 3 [Source:HGNC Symbol;Acc:HGNC:326]
COL1A2	-0.0147747	-1.45066	4.19567	0.0494101	0.75661	-0.0192985	collagen type I alpha 2 chain [Source:HGNC Symbol;Acc:HGNC:2198]
BEX4	0.00324815	4.87964	4.19496	0.0494282	0.75661	0.00424217	brain expressed X-linked 4 [Source:HGNC Symbol;Acc:HGNC:25475]
GSDMA	0.0167855	0.150636	4.19847	0.0494323	0.75661	0.0219217	gasdermin A [Source:HGNC Symbol;Acc:HGNC:13311]
SLC25A12	0.00253051	4.34323	4.19302	0.0494777	0.75661	0.00330382	solute carrier family 25 member 12 [Source:HGNC Symbol;Acc:HGNC:10982]
KLHL31	-0.0164632	-1.78344	4.19222	0.0494978	0.75661	-0.0214913	kelch like family member 31 [Source:HGNC Symbol;Acc:HGNC:21353]
SELENOI	-0.00309606	4.88247	4.19159	0.0495139	0.75661	-0.00404121	selenoprotein I [Source:HGNC Symbol;Acc:HGNC:29361]
PTP4A3	0.00367528	5.0137	4.19037	0.049545	0.75661	0.00479624	protein tyrosine phosphatase 4A3 [Source:HGNC Symbol;Acc:HGNC:9636]
CFAP99	-0.0250816	-1.95552	4.18829	0.0495981	0.75661	-0.0327198	cilia and flagella associated protein 99 [Source:HGNC Symbol;Acc:HGNC:51180]
ZNF345	0.00344635	3.6409	4.18792	0.0496075	0.75661	0.00449561	zinc finger protein 345 [Source:HGNC Symbol;Acc:HGNC:16367]
ILF3	0.00162837	9.19347	4.18729	0.0496235	0.75661	0.0021239	interleukin enhancer binding factor 3 [Source:HGNC Symbol;Acc:HGNC:6038]
CTIF	-0.00578303	2.98082	4.18579	0.0496619	0.75661	-0.00754094	cap binding complex dependent translation initiation factor [Source:HGNC Symbol;Acc:HGNC:23925]
TRIM72	-0.00462121	1.14786	4.18337	0.0497238	0.75661	-0.00602344	tripartite motif containing 72 [Source:HGNC Symbol;Acc:HGNC:32671]
HABP4	0.00199781	5.27711	4.17718	0.0498822	0.75661	0.00260126	hyaluronan binding protein 4 [Source:HGNC Symbol;Acc:HGNC:17062]
CLU	-0.00934235	2.56059	4.17945	0.0499176	0.75661	-0.0121614	clusterin [Source:HGNC Symbol;Acc:HGNC:2095]
PPP1R8	0.00250074	5.46314	4.1748	0.0499433	0.75661	0.00325476	protein phosphatase 1 regulatory subunit 8 [Source:HGNC Symbol;Acc:HGNC:9296]
HTATSF1	0.00229848	6.31631	4.17294	0.0499914	0.75661	0.00299056	HIV-1 Tat specific factor 1 [Source:HGNC Symbol;Acc:HGNC:5276]

## Sheet: CD8
geneID	log(change in gene expression per 1 nmol/L 25(OH)D)	logCPM	F	PValue	FDR	weff	description
SAXO2	0.0255897	0.424655	20.2829	8.15135e-05	0.63994	0.10463	stabilizer of axonemal microtubules 2 [Source:HGNC Symbol;Acc:HGNC:33727]
IL5RA	-0.0429097	1.4701	17.582	0.000204523	0.63994	-0.158305	interleukin 5 receptor subunit alpha [Source:HGNC Symbol;Acc:HGNC:6017]
MGAT5	0.00521941	6.53244	15.2043	0.000456857	0.63994	0.017434	alpha-1,6-mannosylglycoprotein 6-beta-N-acetylglucosaminyltransferase [Source:HGNC Symbol;Acc:HGNC:7049]
GALNT12	0.0060703	4.13001	14.776	0.000533367	0.63994	0.0198679	polypeptide N-acetylgalactosaminyltransferase 12 [Source:HGNC Symbol;Acc:HGNC:19877]
KCNN3	-0.027667	-1.38726	14.5934	0.000570034	0.63994	-0.0897545	potassium calcium-activated channel subfamily N member 3 [Source:HGNC Symbol;Acc:HGNC:6292]
SPTSSB	0.0284197	1.67695	14.6093	0.000573774	0.63994	0.0921155	serine palmitoyltransferase small subunit B [Source:HGNC Symbol;Acc:HGNC:24045]
PRR5	0.00665258	7.08925	14.2128	0.000655432	0.63994	0.0211783	proline rich 5 [Source:HGNC Symbol;Acc:HGNC:31682]
MCOLN3	-0.015695	0.484933	13.2516	0.000938071	0.63994	-0.0475208	mucolipin TRP cation channel 3 [Source:HGNC Symbol;Acc:HGNC:13358]
MTND2P28	-0.0326059	5.54218	13.2852	0.000949732	0.63994	-0.098548	MT-ND2 pseudogene 28 [Source:HGNC Symbol;Acc:HGNC:42129]
KCNK7	-0.0177756	-0.0589566	13.1734	0.000966191	0.63994	-0.0535924	potassium two pore domain channel subfamily K member 7 [Source:HGNC Symbol;Acc:HGNC:6282]
HCAR3	-0.0536066	-2.65362	13.1633	0.00096992	0.63994	-0.161531	hydroxycarboxylic acid receptor 3 [Source:HGNC Symbol;Acc:HGNC:16824]
SCN1B	0.0168775	0.634698	12.9221	0.00106293	0.63994	0.0501853	sodium voltage-gated channel beta subunit 1 [Source:HGNC Symbol;Acc:HGNC:10586]
MATN2	0.0158145	1.41143	12.9188	0.00106427	0.63994	0.0470158	matrilin 2 [Source:HGNC Symbol;Acc:HGNC:6908]
ADM	-0.0378655	-1.84104	12.765	0.00112862	0.63994	-0.111607	adrenomedullin [Source:HGNC Symbol;Acc:HGNC:259]
DAPK1	-0.0371695	2.11303	12.757	0.00115806	0.63994	-0.10914	death associated protein kinase 1 [Source:HGNC Symbol;Acc:HGNC:2674]
CLIP1	-0.00371573	6.50718	12.2945	0.00135269	0.63994	-0.0106597	CAP-Gly domain containing linker protein 1 [Source:HGNC Symbol;Acc:HGNC:10461]
C1QB	-0.0550389	-2.4385	12.277	0.00136188	0.63994	-0.157734	complement C1q B chain [Source:HGNC Symbol;Acc:HGNC:1242]
ADGRD1	-0.012717	0.984433	12.2416	0.00138068	0.63994	-0.0363695	adhesion G protein-coupled receptor D1 [Source:HGNC Symbol;Acc:HGNC:19893]
TRNP1	-0.0589495	-2.87836	12.1966	0.00140504	0.63994	-0.168142	TMF1 regulated nuclear protein 1 [Source:HGNC Symbol;Acc:HGNC:34348]
PIGP	0.00630197	2.5904	12.1298	0.00144198	0.63994	0.0179041	phosphatidylinositol glycan anchor biosynthesis class P [Source:HGNC Symbol;Acc:HGNC:3046]
ZNF683	-0.030971	6.34735	12.1719	0.00145013	0.63994	-0.0879142	zinc finger protein 683 [Source:HGNC Symbol;Acc:HGNC:28495]
C17orf99	-0.0340857	-1.19424	12.0374	0.00149483	0.63994	-0.0963061	chromosome 17 open reading frame 99 [Source:HGNC Symbol;Acc:HGNC:34490]
IGFBP4	0.0168785	2.80403	12.0264	0.00150765	0.63994	0.0476262	insulin like growth factor binding protein 4 [Source:HGNC Symbol;Acc:HGNC:5473]
SERPINE2	0.0194276	2.2548	12.0015	0.00151706	0.63994	0.0547663	serpin family E member 2 [Source:HGNC Symbol;Acc:HGNC:8951]
RPL17P36	0.0187059	-1.85021	11.6897	0.00171307	0.63994	0.0517449	ribosomal protein L17 pseudogene 36 [Source:HGNC Symbol;Acc:HGNC:36051]
LONRF2	-0.0207954	0.00974119	11.6508	0.00173952	0.63994	-0.0573862	LON peptidase N-terminal domain and ring finger 2 [Source:HGNC Symbol;Acc:HGNC:24788]
ZC2HC1A	-0.0200479	-0.167598	11.562	0.00180162	0.63994	-0.0550181	zinc finger C2HC-type containing 1A [Source:HGNC Symbol;Acc:HGNC:24277]
VAC14	-0.0023292	5.49133	11.5508	0.0018096	0.63994	-0.00638763	VAC14 component of PIKFYVE complex [Source:HGNC Symbol;Acc:HGNC:25507]
TECTA	-0.0191315	0.198866	11.5367	0.0018197	0.63994	-0.0524204	tectorin alpha [Source:HGNC Symbol;Acc:HGNC:11720]
GSTM4	-0.0215877	4.01174	11.5348	0.00185844	0.63994	-0.0589527	glutathione S-transferase mu 4 [Source:HGNC Symbol;Acc:HGNC:4636]
ZC3H12D	-0.0115264	4.4822	11.4418	0.00190795	0.63994	-0.0313453	zinc finger CCCH-type containing 12D [Source:HGNC Symbol;Acc:HGNC:21175]
MLH3	0.00402534	4.6842	11.412	0.00191186	0.63994	0.0109431	mutL homolog 3 [Source:HGNC Symbol;Acc:HGNC:7128]
PTGS1	-0.0253155	0.830835	11.3905	0.00192827	0.63994	-0.0687275	prostaglandin-endoperoxide synthase 1 [Source:HGNC Symbol;Acc:HGNC:9604]
CARD9	-0.0264496	2.40696	11.3793	0.00196557	0.63994	-0.0715861	caspase recruitment domain family member 9 [Source:HGNC Symbol;Acc:HGNC:16391]
GPR150	0.0101406	1.80672	11.2972	0.00200113	0.63994	0.0273666	G protein-coupled receptor 150 [Source:HGNC Symbol;Acc:HGNC:23628]
IQCC	0.0055459	2.30676	11.2401	0.00204721	0.63994	0.014912	IQ motif containing C [Source:HGNC Symbol;Acc:HGNC:25545]
C1orf158	-0.0165685	-0.755173	11.1353	0.00213471	0.63994	-0.0442488	NA
RNF19B	-0.00589954	4.39857	11.1153	0.00215191	0.63994	-0.0157351	ring finger protein 19B [Source:HGNC Symbol;Acc:HGNC:26886]
UIMC1	-0.00321089	5.35504	11.0722	0.00218935	0.63994	-0.00853996	ubiquitin interaction motif containing 1 [Source:HGNC Symbol;Acc:HGNC:30298]
SDC2	-0.0442349	-3.02611	11.0674	0.00219357	0.63994	-0.117614	syndecan 2 [Source:HGNC Symbol;Acc:HGNC:10659]
HMGN1P8	-0.0194371	-1.68068	10.9686	0.00228233	0.63994	-0.0513456	high mobility group nucleosome binding domain 1 pseudogene 8 [Source:HGNC Symbol;Acc:HGNC:39351]
MGST1	-0.0237491	-0.0787065	10.9524	0.00229725	0.63994	-0.0626688	microsomal glutathione S-transferase 1 [Source:HGNC Symbol;Acc:HGNC:7061]
PRSS35	0.0268214	1.17604	10.9247	0.00234472	0.63994	0.0705378	serine protease 35 [Source:HGNC Symbol;Acc:HGNC:21387]
CD9	0.0157656	1.80486	10.8747	0.00237022	0.63994	0.0413879	CD9 molecule [Source:HGNC Symbol;Acc:HGNC:1709]
GEMIN8	0.00509773	3.41075	10.8682	0.00237641	0.63994	0.0133768	gem nuclear organelle associated protein 8 [Source:HGNC Symbol;Acc:HGNC:26044]
TANC1	0.0208027	0.817948	10.8311	0.00241222	0.63994	0.0544527	tetratricopeptide repeat, ankyrin repeat and coiled-coil containing 1 [Source:HGNC Symbol;Acc:HGNC:29364]
EPHA4	-0.0137445	4.42605	10.8039	0.00247224	0.63994	-0.0358308	EPH receptor A4 [Source:HGNC Symbol;Acc:HGNC:3388]
GRAMD2B	0.00679339	3.49462	10.7265	0.00251638	0.63994	0.0176575	GRAM domain containing 2B [Source:HGNC Symbol;Acc:HGNC:24911]
TRIM17	0.00829837	2.4433	10.6514	0.00259419	0.63994	0.0214596	tripartite motif containing 17 [Source:HGNC Symbol;Acc:HGNC:13430]
NCS1	0.017339	1.10637	10.6168	0.00263087	0.63994	0.0447329	neuronal calcium sensor 1 [Source:HGNC Symbol;Acc:HGNC:3953]
ZNF230	0.00730861	2.81818	10.6047	0.00264384	0.63994	0.0188399	zinc finger protein 230 [Source:HGNC Symbol;Acc:HGNC:13024]
TNRC18P1	-0.0556586	-3.27615	10.5731	0.00267798	0.63994	-0.143165	trinucleotide repeat containing 18 pseudogene 1 [Source:HGNC Symbol;Acc:HGNC:43881]
ZNF804A	-0.0408199	-1.4695	10.505	0.00275743	0.63994	-0.104478	zinc finger protein 804A [Source:HGNC Symbol;Acc:HGNC:21711]
RFX1	-0.00314655	5.43794	10.4395	0.00282785	0.63994	-0.00801912	regulatory factor X1 [Source:HGNC Symbol;Acc:HGNC:9982]
CFL2	-0.00780352	3.06243	10.4316	0.00283689	0.63994	-0.0198768	cofilin 2 [Source:HGNC Symbol;Acc:HGNC:1875]
MAPK15	0.0581115	0.750008	10.4609	0.00285273	0.63994	0.147879	mitogen-activated protein kinase 15 [Source:HGNC Symbol;Acc:HGNC:24667]
RIMS3	0.0127963	3.38262	10.4204	0.00285288	0.63994	0.0325631	regulating synaptic membrane exocytosis 3 [Source:HGNC Symbol;Acc:HGNC:21292]
LOXL3	-0.0237212	0.0573689	10.3948	0.00287986	0.63994	-0.0602668	lysyl oxidase like 3 [Source:HGNC Symbol;Acc:HGNC:13869]
NFILZ	-0.0260801	0.483032	10.3919	0.00288975	0.63994	-0.0662209	NFIL3 like basic leucine zipper [Source:HGNC Symbol;Acc:HGNC:52681]
BCL3	-0.00832185	4.62238	10.3716	0.0029132	0.63994	-0.0211011	BCL3 transcription coactivator [Source:HGNC Symbol;Acc:HGNC:998]
ANKRD18B	0.0284655	-1.16519	10.3	0.00299847	0.63994	0.0718214	ankyrin repeat domain 18B [Source:HGNC Symbol;Acc:HGNC:23644]
HBEGF	-0.0263137	-0.830402	10.2886	0.00300786	0.63994	-0.0663565	heparin binding EGF like growth factor [Source:HGNC Symbol;Acc:HGNC:3059]
LILRA3	-0.0446752	0.729165	10.2973	0.00304653	0.63994	-0.112411	leukocyte immunoglobulin like receptor A3 [Source:HGNC Symbol;Acc:HGNC:6604]
CNR2	0.0113515	3.55355	10.2464	0.00306044	0.63994	0.0285402	cannabinoid receptor 2 [Source:HGNC Symbol;Acc:HGNC:2160]
SPAG9	-0.00563846	5.84441	10.1774	0.00314846	0.63994	-0.0141069	sperm associated antigen 9 [Source:HGNC Symbol;Acc:HGNC:14524]
CCR5	0.0125898	6.17269	10.1681	0.00321406	0.63994	0.0313857	C-C motif chemokine receptor 5 [Source:HGNC Symbol;Acc:HGNC:1606]
TPBG	0.0216669	0.167351	10.1201	0.00322354	0.63994	0.0539867	trophoblast glycoprotein [Source:HGNC Symbol;Acc:HGNC:12004]
C16orf72	-0.00351295	7.79588	10.1009	0.00324921	0.63994	-0.00874099	chromosome 16 open reading frame 72 [Source:HGNC Symbol;Acc:HGNC:30103]
MFNG	0.00309773	7.47519	10.0941	0.00325838	0.63994	0.00770404	MFNG O-fucosylpeptide 3-beta-N-acetylglucosaminyltransferase [Source:HGNC Symbol;Acc:HGNC:7038]
PARD3	0.0266419	-1.5687	10.0713	0.00328919	0.63994	0.0661494	par-3 family cell polarity regulator [Source:HGNC Symbol;Acc:HGNC:16051]
ANKRD26	-0.00495681	4.28029	10.0641	0.00329895	0.63994	-0.0123009	ankyrin repeat domain 26 [Source:HGNC Symbol;Acc:HGNC:29186]
WDR35	0.00705508	3.14669	10.0218	0.00335707	0.63994	0.0174545	WD repeat domain 35 [Source:HGNC Symbol;Acc:HGNC:29250]
SPAG4	-0.0116726	0.420466	10.0097	0.0033739	0.63994	-0.0288532	sperm associated antigen 4 [Source:HGNC Symbol;Acc:HGNC:11214]
ARHGEF37	-0.0199007	-1.2625	10.0079	0.00337639	0.63994	-0.0491856	Rho guanine nucleotide exchange factor 37 [Source:HGNC Symbol;Acc:HGNC:34430]
BRSK1	0.0108414	3.37273	9.95545	0.00345051	0.63994	0.0266927	BR serine/threonine kinase 1 [Source:HGNC Symbol;Acc:HGNC:18994]
CDC42EP2	-0.0472877	-1.63611	9.96605	0.00345059	0.63994	-0.116427	CDC42 effector protein 2 [Source:HGNC Symbol;Acc:HGNC:16263]
PSD3	-0.0306301	-0.163336	9.90218	0.00354174	0.63994	-0.0750677	pleckstrin and Sec7 domain containing 3 [Source:HGNC Symbol;Acc:HGNC:19093]
B3GALT2	0.0282227	1.55632	9.89659	0.00357143	0.63994	0.0690655	beta-1,3-galactosyltransferase 2 [Source:HGNC Symbol;Acc:HGNC:917]
BTBD18	-0.0266895	-1.37463	9.8177	0.00365353	0.63994	-0.06505	BTB domain containing 18 [Source:HGNC Symbol;Acc:HGNC:37214]
SLC25A15	0.00438575	4.03925	9.79634	0.00368614	0.63994	0.0106724	solute carrier family 25 member 15 [Source:HGNC Symbol;Acc:HGNC:10985]
MTCO3P29	-0.0162231	-1.09947	9.78679	0.00370082	0.63994	-0.0394498	MT-CO3 pseudogene 29 [Source:HGNC Symbol;Acc:HGNC:52132]
PLCD1	-0.0064334	5.41842	9.73361	0.00378374	0.63994	-0.0155822	phospholipase C delta 1 [Source:HGNC Symbol;Acc:HGNC:9060]
URB2	0.00392954	4.3383	9.71821	0.00380812	0.63994	0.00950668	URB2 ribosome biogenesis homolog [Source:HGNC Symbol;Acc:HGNC:28967]
TMEM177	0.0064843	2.71897	9.71016	0.00382094	0.63994	0.0156779	transmembrane protein 177 [Source:HGNC Symbol;Acc:HGNC:28143]
CYP1B1	-0.0373138	0.738347	9.69476	0.00388571	0.63994	-0.089946	cytochrome P450 family 1 subfamily B member 1 [Source:HGNC Symbol;Acc:HGNC:2597]
UGT3A1	-0.0154634	-0.369046	9.64649	0.00392392	0.63994	-0.0372093	UDP glycosyltransferase family 3 member A1 [Source:HGNC Symbol;Acc:HGNC:26625]
CLU	-0.0146757	2.43514	9.61712	0.00397421	0.63994	-0.0352326	clusterin [Source:HGNC Symbol;Acc:HGNC:2095]
LIPN	-0.0410583	-1.09788	9.62003	0.00398041	0.63994	-0.0985429	lipase family member N [Source:HGNC Symbol;Acc:HGNC:23452]
CRISPLD2	-0.0243775	1.24281	9.53843	0.00412256	0.63994	-0.0581363	cysteine rich secretory protein LCCL domain containing 2 [Source:HGNC Symbol;Acc:HGNC:25248]
FSD1	0.0160757	3.10648	9.42746	0.00433102	0.63994	0.0379935	fibronectin type III and SPRY domain containing 1 [Source:HGNC Symbol;Acc:HGNC:13745]
TMEM171	0.0192897	1.59524	9.3528	0.00444666	0.63994	0.0453686	transmembrane protein 171 [Source:HGNC Symbol;Acc:HGNC:27031]
IGFBP2	0.0168722	0.51965	9.34014	0.00446288	0.63994	0.0396561	insulin like growth factor binding protein 2 [Source:HGNC Symbol;Acc:HGNC:5471]
ANKEF1	0.00656772	3.52125	9.29661	0.00454572	0.63994	0.0153842	ankyrin repeat and EF-hand domain containing 1 [Source:HGNC Symbol;Acc:HGNC:15803]
FEM1C	-0.00400314	4.58854	9.29654	0.00454584	0.63994	-0.0093769	fem-1 homolog C [Source:HGNC Symbol;Acc:HGNC:16933]
NSUN3	-0.00439302	4.36787	9.2731	0.00459112	0.63994	-0.0102712	NOP2/Sun RNA methyltransferase 3 [Source:HGNC Symbol;Acc:HGNC:26208]
TREM1	-0.0333309	0.717353	9.27006	0.00463902	0.63994	-0.0777801	triggering receptor expressed on myeloid cells 1 [Source:HGNC Symbol;Acc:HGNC:17760]
DUOX1	-0.00835471	2.59168	9.24169	0.00465258	0.63994	-0.0194857	dual oxidase 1 [Source:HGNC Symbol;Acc:HGNC:3062]
SRSF1	0.00382285	7.49539	9.23473	0.00466631	0.63994	0.00891117	serine and arginine rich splicing factor 1 [Source:HGNC Symbol;Acc:HGNC:10780]
PYGL	-0.0257453	1.72413	9.22916	0.00471976	0.63994	-0.0598857	glycogen phosphorylase L [Source:HGNC Symbol;Acc:HGNC:9725]
TRDV3	-0.0426131	-0.148731	9.19189	0.00480145	0.63994	-0.0988038	T cell receptor delta variable 3 [Source:HGNC Symbol;Acc:HGNC:12264]
OR5M2P	-0.0134324	-1.04113	9.14701	0.00484319	0.63994	-0.0310942	olfactory receptor family 5 subfamily M member 2 pseudogene [Source:HGNC Symbol;Acc:HGNC:14803]
MRPL24	0.00383143	4.71429	9.13472	0.00486855	0.63994	0.00886056	mitochondrial ribosomal protein L24 [Source:HGNC Symbol;Acc:HGNC:14037]
DNAL4	0.00398519	3.35666	9.13391	0.00487023	0.63994	0.00921555	dynein axonemal light chain 4 [Source:HGNC Symbol;Acc:HGNC:2955]
TRAV21	-0.017478	3.03594	9.10426	0.00497561	0.63994	-0.0402546	T cell receptor alpha variable 21 [Source:HGNC Symbol;Acc:HGNC:12118]
IGHV1-45	0.0197474	-1.78346	9.07675	0.00499007	0.63994	0.0454565	immunoglobulin heavy variable 1-45 [Source:HGNC Symbol;Acc:HGNC:5553]
KCNQ5	0.0129203	2.2746	9.06645	0.00501201	0.63994	0.0297166	potassium voltage-gated channel subfamily Q member 5 [Source:HGNC Symbol;Acc:HGNC:6299]
TULP2	0.0358709	-2.60232	9.06216	0.00502116	0.63994	0.0824742	TUB like protein 2 [Source:HGNC Symbol;Acc:HGNC:12424]
SLC6A17	-0.0175605	-1.28851	9.04719	0.00505329	0.63994	-0.0403263	solute carrier family 6 member 17 [Source:HGNC Symbol;Acc:HGNC:31399]
POMK	-0.00531632	4.99382	9.0329	0.00508415	0.63994	-0.0121945	protein O-mannose kinase [Source:HGNC Symbol;Acc:HGNC:26267]
KYNU	-0.0189422	2.90006	9.048	0.005096	0.63994	-0.0434302	kynureninase [Source:HGNC Symbol;Acc:HGNC:6469]
JMJD6	-0.00528259	5.15599	8.99339	0.00517058	0.63994	-0.0120784	jumonji domain containing 6, arginine demethylase and lysine hydroxylase [Source:HGNC Symbol;Acc:HGNC:19355]
ABCG8	-0.0158612	0.652739	8.98655	0.0051857	0.63994	-0.0362459	ATP binding cassette subfamily G member 8 [Source:HGNC Symbol;Acc:HGNC:13887]
MACROD1	-0.00709962	2.9365	8.98374	0.00519192	0.63994	-0.0162203	mono-ADP ribosylhydrolase 1 [Source:HGNC Symbol;Acc:HGNC:29598]
B3GALT6	0.00497854	4.99309	8.97609	0.00520891	0.63994	0.0113673	beta-1,3-galactosyltransferase 6 [Source:HGNC Symbol;Acc:HGNC:17978]
TRBV6-1	0.0137097	2.79587	8.96418	0.00523548	0.63994	0.0312724	T cell receptor beta variable 6-1 [Source:HGNC Symbol;Acc:HGNC:12226]
ST8SIA5	-0.0115642	0.241395	8.96322	0.00523762	0.63994	-0.0263765	ST8 alpha-N-acetyl-neuraminide alpha-2,8-sialyltransferase 5 [Source:HGNC Symbol;Acc:HGNC:17827]
PXMP4	0.00412945	4.01202	8.93206	0.00530785	0.63994	0.00939484	peroxisomal membrane protein 4 [Source:HGNC Symbol;Acc:HGNC:15920]
UBL3	-0.00557286	6.51345	8.90493	0.00536983	0.63994	-0.0126506	ubiquitin like 3 [Source:HGNC Symbol;Acc:HGNC:12504]
ANPEP	-0.0305085	2.35615	8.92892	0.00538871	0.63994	-0.0692091	alanyl aminopeptidase, membrane [Source:HGNC Symbol;Acc:HGNC:500]
FBXO28	-0.00356491	5.10741	8.85742	0.00548024	0.63994	-0.00806098	F-box protein 28 [Source:HGNC Symbol;Acc:HGNC:29046]
COPS7B	0.00206596	5.69688	8.85086	0.00549566	0.63994	0.00466902	COP9 signalosome subunit 7B [Source:HGNC Symbol;Acc:HGNC:16760]
OR10G4	-0.0125168	-1.53887	8.76785	0.00569509	0.63994	-0.0280938	olfactory receptor family 10 subfamily G member 4 [Source:HGNC Symbol;Acc:HGNC:14809]
G0S2	-0.0333234	-1.41031	8.74083	0.00576167	0.63994	-0.0746261	G0/G1 switch 2 [Source:HGNC Symbol;Acc:HGNC:30229]
HIRIP3	0.00391428	4.70226	8.70225	0.0058582	0.63994	0.0087376	HIRA interacting protein 3 [Source:HGNC Symbol;Acc:HGNC:4917]
FBXO42	-0.0030696	5.32972	8.69504	0.00587642	0.63994	-0.00684794	F-box protein 42 [Source:HGNC Symbol;Acc:HGNC:29249]
SEMA3B	-0.0112886	-0.622528	8.68482	0.00590239	0.63994	-0.0251621	semaphorin 3B [Source:HGNC Symbol;Acc:HGNC:10724]
ACBD4	0.00408818	5.01952	8.68452	0.00590314	0.63994	0.00911222	acyl-CoA binding domain containing 4 [Source:HGNC Symbol;Acc:HGNC:23337]
MDC1	0.00400894	6.62302	8.67745	0.00592118	0.63994	0.00893029	mediator of DNA damage checkpoint 1 [Source:HGNC Symbol;Acc:HGNC:21163]
EFTUD2	-0.00231858	6.5365	8.64935	0.0059934	0.63994	-0.00515264	elongation factor Tu GTP binding domain containing 2 [Source:HGNC Symbol;Acc:HGNC:30858]
NECTIN4	-0.0222515	-1.66212	8.63815	0.00602244	0.63994	-0.0494034	nectin cell adhesion molecule 4 [Source:HGNC Symbol;Acc:HGNC:19688]
OSER1	-0.004888	4.70724	8.63458	0.00603173	0.63994	-0.0108492	oxidative stress responsive serine rich 1 [Source:HGNC Symbol;Acc:HGNC:16105]
SLC9A7P1	-0.0253267	-1.50411	8.61166	0.00609177	0.63994	-0.0561051	solute carrier family 9 member 7 pseudogene 1 [Source:HGNC Symbol;Acc:HGNC:32679]
GAPDHS	0.00533437	3.36476	8.61113	0.00609315	0.63994	0.0118165	glyceraldehyde-3-phosphate dehydrogenase, spermatogenic [Source:HGNC Symbol;Acc:HGNC:24864]
RNF19A	-0.00488307	6.45711	8.59277	0.00614172	0.63994	-0.0107999	ring finger protein 19A, RBR E3 ubiquitin protein ligase [Source:HGNC Symbol;Acc:HGNC:13432]
ZFP90	0.00575226	6.02172	8.58948	0.00615046	0.63994	0.0127188	ZFP90 zinc finger protein [Source:HGNC Symbol;Acc:HGNC:23329]
BCDIN3D	0.00500571	3.15423	8.58902	0.00615168	0.63994	0.0110677	BCDIN3 domain containing RNA methyltransferase [Source:HGNC Symbol;Acc:HGNC:27050]
NR4A1	-0.0198188	1.45834	8.59075	0.00616378	0.63994	-0.0438027	nuclear receptor subfamily 4 group A member 1 [Source:HGNC Symbol;Acc:HGNC:7980]
THEM5	0.0102026	2.97344	8.57742	0.00618265	0.63994	0.0225358	thioesterase superfamily member 5 [Source:HGNC Symbol;Acc:HGNC:26755]
C5AR2	-0.0140767	2.00424	8.54821	0.00626131	0.63994	-0.0310157	complement C5a receptor 2 [Source:HGNC Symbol;Acc:HGNC:4527]
TPCN2	-0.00366744	4.61263	8.54441	0.00627164	0.63994	-0.00807797	two pore segment channel 2 [Source:HGNC Symbol;Acc:HGNC:20820]
MEF2C	-0.0254284	2.16409	8.55254	0.00630801	0.63994	-0.0559453	myocyte enhancer factor 2C [Source:HGNC Symbol;Acc:HGNC:6996]
NEFM	-0.0170808	-0.301336	8.52227	0.00633209	0.63994	-0.0375512	neurofilament medium chain [Source:HGNC Symbol;Acc:HGNC:7734]
NDST1	-0.0168446	2.04992	8.50556	0.00638541	0.63994	-0.0369707	N-deacetylase and N-sulfotransferase 1 [Source:HGNC Symbol;Acc:HGNC:7680]
ADORA1	0.0421496	-3.17275	8.49588	0.00640497	0.63994	0.0924545	adenosine A1 receptor [Source:HGNC Symbol;Acc:HGNC:262]
GNAO1	-0.011063	4.23467	8.50503	0.00643405	0.63994	-0.0242447	G protein subunit alpha o1 [Source:HGNC Symbol;Acc:HGNC:4389]
KLC2	0.00446716	5.67661	8.47323	0.00646826	0.63994	0.00977956	kinesin light chain 2 [Source:HGNC Symbol;Acc:HGNC:20716]
GABPA	0.00814869	2.40492	8.46623	0.00648794	0.63994	0.0178285	GA binding protein transcription factor subunit alpha [Source:HGNC Symbol;Acc:HGNC:4071]
NAPG	-0.00396849	4.73043	8.45822	0.00651055	0.63994	-0.00867664	NSF attachment protein gamma [Source:HGNC Symbol;Acc:HGNC:7642]
DCHS2	-0.0167631	0.179832	8.42446	0.0066068	0.63994	-0.0365436	dachsous cadherin-related 2 [Source:HGNC Symbol;Acc:HGNC:23111]
RADX	-0.00722756	3.36421	8.40229	0.00667082	0.63994	-0.0157259	RPA1 related single stranded DNA binding protein, X-linked [Source:HGNC Symbol;Acc:HGNC:25486]
FOXO3	-0.00431232	6.069	8.37659	0.0067459	0.63994	-0.00936188	forkhead box O3 [Source:HGNC Symbol;Acc:HGNC:3821]
PKN2	-0.00457919	5.60267	8.3625	0.00678743	0.63994	-0.00992903	protein kinase N2 [Source:HGNC Symbol;Acc:HGNC:9406]
ZNF853	0.00439575	4.93	8.35974	0.00679561	0.63994	0.00952898	zinc finger protein 853 [Source:HGNC Symbol;Acc:HGNC:21767]
ZFYVE1	-0.00395668	4.59136	8.35814	0.00680036	0.63994	-0.00857598	zinc finger FYVE-type containing 1 [Source:HGNC Symbol;Acc:HGNC:13180]
NXF1	-0.00233718	7.78372	8.35341	0.00681439	0.63994	-0.00506367	nuclear RNA export factor 1 [Source:HGNC Symbol;Acc:HGNC:8071]
HESX1	-0.0176356	-1.01354	8.34165	0.00684943	0.63994	-0.0381696	HESX homeobox 1 [Source:HGNC Symbol;Acc:HGNC:4877]
PKDCC	0.0238049	0.0208568	8.31214	0.00694651	0.63994	0.0513766	protein kinase domain containing, cytoplasmic [Source:HGNC Symbol;Acc:HGNC:25123]
COL4A4	0.0170307	-0.170003	8.29365	0.00699442	0.63994	0.0367055	collagen type IV alpha 4 chain [Source:HGNC Symbol;Acc:HGNC:2206]
RGPD6	-0.0129051	1.61992	8.28623	0.00701716	0.63994	-0.0277956	RANBP2 like and GRIP domain containing 6 [Source:HGNC Symbol;Acc:HGNC:32419]
ZCCHC7	-0.00314903	5.15525	8.2856	0.00701906	0.63994	-0.00678213	zinc finger CCHC-type containing 7 [Source:HGNC Symbol;Acc:HGNC:26209]
PDE4DIPP7	-0.0114938	1.18925	8.2725	0.00705938	0.63994	-0.0247259	PDE4DIP pseudogene 7 [Source:HGNC Symbol;Acc:HGNC:55098]
NOP16	0.0038832	3.84334	8.26543	0.00708123	0.63994	0.00834845	NOP16 nucleolar protein [Source:HGNC Symbol;Acc:HGNC:26934]
ZFP3	0.00367419	4.46183	8.25654	0.0071088	0.63994	0.00789291	ZFP3 zinc finger protein [Source:HGNC Symbol;Acc:HGNC:12861]
PTS	-0.0064815	2.91225	8.25638	0.00710932	0.63994	-0.0139234	6-pyruvoyltetrahydropterin synthase [Source:HGNC Symbol;Acc:HGNC:9689]
SNAP23	-0.00276474	5.8666	8.25169	0.0071239	0.63994	-0.00593669	synaptosome associated protein 23 [Source:HGNC Symbol;Acc:HGNC:11131]
ZFP2	0.00858276	0.439515	8.24166	0.00715526	0.63994	0.0184132	ZFP2 zinc finger protein [Source:HGNC Symbol;Acc:HGNC:26138]
PYROXD1	-0.00356543	5.10987	8.239	0.00716359	0.63994	-0.00764739	pyridine nucleotide-disulphide oxidoreductase domain 1 [Source:HGNC Symbol;Acc:HGNC:26162]
CSF1R	-0.030273	3.57102	8.26048	0.00718386	0.63994	-0.0648945	colony stimulating factor 1 receptor [Source:HGNC Symbol;Acc:HGNC:2433]
ELP5	0.00455919	4.86312	8.22372	0.00721165	0.63994	0.00976563	elongator acetyltransferase complex subunit 5 [Source:HGNC Symbol;Acc:HGNC:30617]
MTND4P15	-0.0171111	-0.670041	8.21477	0.00723999	0.63994	-0.0366221	MT-ND4 pseudogene 15 [Source:HGNC Symbol;Acc:HGNC:42202]
MMP17	-0.0264045	0.0573888	8.20345	0.00728396	0.63994	-0.056443	matrix metallopeptidase 17 [Source:HGNC Symbol;Acc:HGNC:7163]
TMEM130	0.0188993	-1.49466	8.19962	0.0072882	0.63994	0.040395	transmembrane protein 130 [Source:HGNC Symbol;Acc:HGNC:25429]
TACC2	-0.0127718	0.34211	8.16603	0.00739633	0.63994	-0.0272164	transforming acidic coiled-coil containing protein 2 [Source:HGNC Symbol;Acc:HGNC:11523]
CRAT	0.00407486	4.2496	8.06695	0.00772551	0.63994	0.00860639	carnitine O-acetyltransferase [Source:HGNC Symbol;Acc:HGNC:2342]
C5AR1	-0.0232417	2.48104	8.07054	0.00777975	0.63994	-0.0490175	complement C5a receptor 1 [Source:HGNC Symbol;Acc:HGNC:1338]
TLCD3A	0.0102777	1.86506	8.02746	0.0078611	0.63994	0.0216295	TLC domain containing 3A [Source:HGNC Symbol;Acc:HGNC:29646]
GAREM2	0.0121164	2.74991	8.02652	0.00786433	0.63994	0.0254971	GRB2 associated regulator of MAPK1 subtype 2 [Source:HGNC Symbol;Acc:HGNC:27172]
ZNF426	0.00370261	4.28266	8.00387	0.00794329	0.63994	0.00777549	zinc finger protein 426 [Source:HGNC Symbol;Acc:HGNC:20725]
ASPH	-0.00589419	3.7486	7.99478	0.00797521	0.63994	-0.0123675	aspartate beta-hydroxylase [Source:HGNC Symbol;Acc:HGNC:757]
SLC25A19	0.00382524	3.53255	7.98889	0.00799599	0.63994	0.00802202	solute carrier family 25 member 19 [Source:HGNC Symbol;Acc:HGNC:14409]
CENPP	0.0120781	2.83394	7.97055	0.008061	0.63994	0.0252868	centromere protein P [Source:HGNC Symbol;Acc:HGNC:32933]
FAM214BP1	-0.0104126	0.624058	7.96933	0.00806536	0.63994	-0.0217974	FAM214B pseudogene 1 [Source:HGNC Symbol;Acc:HGNC:54597]
NUP50	0.00315515	6.79902	7.96818	0.00806944	0.63994	0.00660423	nucleoporin 50 [Source:HGNC Symbol;Acc:HGNC:8065]
DPCD	-0.00643341	1.06804	7.96209	0.00809117	0.63994	-0.0134586	deleted in primary ciliary dyskinesia homolog (mouse) [Source:HGNC Symbol;Acc:HGNC:24542]
RBM47	-0.021386	1.08095	7.95772	0.00813041	0.63994	-0.0446944	RNA binding motif protein 47 [Source:HGNC Symbol;Acc:HGNC:30358]
ZNF32	0.00274351	4.8127	7.9443	0.00815506	0.63994	0.00573003	zinc finger protein 32 [Source:HGNC Symbol;Acc:HGNC:13095]
SLC26A8	-0.0151171	-0.942567	7.94301	0.00815972	0.63994	-0.0315694	solute carrier family 26 member 8 [Source:HGNC Symbol;Acc:HGNC:14468]
YPEL5	-0.0066121	6.26187	7.89149	0.00838026	0.63994	-0.0137316	yippee like 5 [Source:HGNC Symbol;Acc:HGNC:18329]
RPL23AP64	-0.00803284	1.09494	7.87132	0.00842283	0.63994	-0.0166645	ribosomal protein L23a pseudogene 64 [Source:HGNC Symbol;Acc:HGNC:36552]
ZNF585A	0.00306501	4.50632	7.86671	0.00844004	0.63994	0.00635577	zinc finger protein 585A [Source:HGNC Symbol;Acc:HGNC:26305]
MED15	-0.00425124	8.38143	7.85628	0.00847915	0.63994	-0.00880706	mediator complex subunit 15 [Source:HGNC Symbol;Acc:HGNC:14248]
TLCD4	-0.0172801	-1.82444	7.80827	0.00866177	0.63994	-0.0356383	TLC domain containing 4 [Source:HGNC Symbol;Acc:HGNC:26477]
CPXM1	0.0323734	0.015713	7.7976	0.0087275	0.63994	0.0666605	carboxypeptidase X, M14 family member 1 [Source:HGNC Symbol;Acc:HGNC:15771]
TOP3A	-0.00321962	5.44013	7.78819	0.00873942	0.63994	-0.00662764	DNA topoisomerase III alpha [Source:HGNC Symbol;Acc:HGNC:11992]
ZFHX3	-0.0255375	7.01235	7.80691	0.00876469	0.63994	-0.0525374	zinc finger homeobox 3 [Source:HGNC Symbol;Acc:HGNC:777]
IMP4	0.00354918	5.81239	7.78039	0.0087698	0.63994	0.0073007	IMP U3 small nucleolar ribonucleoprotein 4 [Source:HGNC Symbol;Acc:HGNC:30856]
ZNF703	-0.0219381	1.021	7.77858	0.00880884	0.63994	-0.0450847	zinc finger protein 703 [Source:HGNC Symbol;Acc:HGNC:25883]
INCA1	0.0048755	2.76855	7.766	0.00882609	0.63994	0.0100154	inhibitor of CDK, cyclin A1 interacting protein 1 [Source:HGNC Symbol;Acc:HGNC:32224]
HOMER3	-0.0229776	0.63625	7.76322	0.00885756	0.63994	-0.0471659	homer scaffold protein 3 [Source:HGNC Symbol;Acc:HGNC:17514]
PIGA	-0.00620239	4.14143	7.75135	0.00888384	0.63994	-0.0127236	phosphatidylinositol glycan anchor biosynthesis class A [Source:HGNC Symbol;Acc:HGNC:8957]
FCAR	-0.0168458	0.729366	7.73773	0.00893785	0.63994	-0.0345131	Fc fragment of IgA receptor [Source:HGNC Symbol;Acc:HGNC:3608]
CPPED1	-0.014341	3.89287	7.75078	0.00895908	0.63994	-0.0293665	calcineurin like phosphoesterase domain containing 1 [Source:HGNC Symbol;Acc:HGNC:25632]
CLEC12A	-0.0321198	2.2729	7.74976	0.00898918	0.63994	-0.0657262	C-type lectin domain family 12 member A [Source:HGNC Symbol;Acc:HGNC:31713]
DLC1	-0.0113774	-0.272982	7.72014	0.00900817	0.63994	-0.0232709	DLC1 Rho GTPase activating protein [Source:HGNC Symbol;Acc:HGNC:2897]
GGA2	-0.00264935	7.10922	7.72013	0.00900819	0.63994	-0.00541888	golgi associated, gamma adaptin ear containing, ARF binding protein 2 [Source:HGNC Symbol;Acc:HGNC:16064]
SNAP47	0.0136785	1.34905	7.70811	0.00905659	0.63994	0.0279456	synaptosome associated protein 47 [Source:HGNC Symbol;Acc:HGNC:30669]
DOLPP1	0.00525471	3.57678	7.70084	0.00908601	0.63994	0.0107282	dolichyldiphosphatase 1 [Source:HGNC Symbol;Acc:HGNC:29565]
ARAP1	-0.0030677	7.00001	7.64908	0.00929835	0.63994	-0.00623232	ArfGAP with RhoGAP domain, ankyrin repeat and PH domain 1 [Source:HGNC Symbol;Acc:HGNC:16925]
TNFAIP2	-0.0296097	4.12047	7.67171	0.00930582	0.63994	-0.0601446	TNF alpha induced protein 2 [Source:HGNC Symbol;Acc:HGNC:11895]
SMPD4	0.00267732	6.55435	7.64623	0.0093102	0.63994	0.00543774	sphingomyelin phosphodiesterase 4 [Source:HGNC Symbol;Acc:HGNC:32949]
P3H4	0.00567064	3.18049	7.63329	0.00936419	0.63994	0.0115031	prolyl 3-hydroxylase family member 4 (inactive) [Source:HGNC Symbol;Acc:HGNC:16946]
SCN4B	-0.0563456	-3.11996	7.62211	0.00941109	0.63994	-0.114176	sodium voltage-gated channel beta subunit 4 [Source:HGNC Symbol;Acc:HGNC:10592]
CETN3	0.00519484	3.18022	7.62104	0.00941561	0.63994	0.0105255	centrin 3 [Source:HGNC Symbol;Acc:HGNC:1868]
NEK3	-0.0122415	1.80696	7.61354	0.00944723	0.63994	-0.0247854	NIMA related kinase 3 [Source:HGNC Symbol;Acc:HGNC:7746]
HDGFL3P1	-0.0119153	-0.904893	7.61059	0.00945973	0.63994	-0.024118	HDGFL3 pseudogene 1 [Source:HGNC Symbol;Acc:HGNC:54965]
SYCP2L	0.0198423	-1.59202	7.59409	0.00952984	0.63994	0.0400996	synaptonemal complex protein 2 like [Source:HGNC Symbol;Acc:HGNC:21537]
MARCKS	-0.0306588	1.88347	7.60962	0.00956157	0.63994	-0.0619146	myristoylated alanine rich protein kinase C substrate [Source:HGNC Symbol;Acc:HGNC:6759]
MFGE8	0.00645567	5.69194	7.58971	0.0095641	0.63994	0.0130363	milk fat globule EGF and factor V/VIII domain containing [Source:HGNC Symbol;Acc:HGNC:7036]
TECRL	-0.0100111	-0.271139	7.58054	0.00958783	0.63994	-0.0202052	trans-2,3-enoyl-CoA reductase like [Source:HGNC Symbol;Acc:HGNC:27365]
LAMA5	-0.00898717	1.45494	7.57385	0.00961661	0.63994	-0.0181269	laminin subunit alpha 5 [Source:HGNC Symbol;Acc:HGNC:6485]
TMEM117	0.00723091	1.70424	7.57154	0.00962654	0.63994	0.0145813	transmembrane protein 117 [Source:HGNC Symbol;Acc:HGNC:25308]
ATF3	-0.0230017	-0.851406	7.53876	0.00976904	0.63994	-0.0462367	activating transcription factor 3 [Source:HGNC Symbol;Acc:HGNC:785]
TCERG1L	-0.0307781	-1.38608	7.53438	0.00978826	0.63994	-0.0618423	transcription elongation regulator 1 like [Source:HGNC Symbol;Acc:HGNC:23533]
DNM1L	-0.00317179	6.06835	7.5324	0.00979694	0.63994	-0.00637183	dynamin 1 like [Source:HGNC Symbol;Acc:HGNC:2973]
MYOF	-0.0284415	0.889516	7.54439	0.00980917	0.63994	-0.057121	myoferlin [Source:HGNC Symbol;Acc:HGNC:3656]
KCNMB4	0.0121214	1.39613	7.50519	0.00991732	0.63994	0.0242864	potassium calcium-activated channel subfamily M regulatory beta subunit 4 [Source:HGNC Symbol;Acc:HGNC:6289]
WWC3	-0.00414252	6.5163	7.49232	0.00997482	0.63994	-0.00828958	WWC family member 3 [Source:HGNC Symbol;Acc:HGNC:29237]
RTF1	-0.00250572	6.44625	7.49019	0.00998439	0.63994	-0.00501314	RTF1 homolog, Paf1/RNA polymerase II complex component [Source:HGNC Symbol;Acc:HGNC:28996]
WDR5B	0.00530266	3.60717	7.48604	0.010003	0.63994	0.0106046	WD repeat domain 5B [Source:HGNC Symbol;Acc:HGNC:17826]
CXCR6	0.0144559	4.28012	7.5083	0.0100086	0.63994	0.0289065	C-X-C motif chemokine receptor 6 [Source:HGNC Symbol;Acc:HGNC:16647]
ATG2A	-0.00414903	6.73458	7.45973	0.010122	0.63994	-0.00827621	autophagy related 2A [Source:HGNC Symbol;Acc:HGNC:29028]
ST6GAL2	-0.0153954	-0.903084	7.43895	0.0102171	0.63994	-0.0306473	ST6 beta-galactoside alpha-2,6-sialyltransferase 2 [Source:HGNC Symbol;Acc:HGNC:10861]
RPA1	0.00356012	6.94368	7.43847	0.0102193	0.63994	0.0070867	replication protein A1 [Source:HGNC Symbol;Acc:HGNC:10289]
TMEM50B	0.00646275	6.07309	7.44035	0.0102407	0.63994	0.0128587	transmembrane protein 50B [Source:HGNC Symbol;Acc:HGNC:1280]
EMC9	0.00403382	3.45167	7.43116	0.010253	0.63994	0.00802387	ER membrane protein complex subunit 9 [Source:HGNC Symbol;Acc:HGNC:20273]
TRIB1	-0.0248035	1.38034	7.44331	0.0102634	0.63994	-0.049327	tribbles pseudokinase 1 [Source:HGNC Symbol;Acc:HGNC:16891]
SASH1	-0.0369337	-0.483326	7.43977	0.0102746	0.63994	-0.0734329	SAM and SH3 domain containing 1 [Source:HGNC Symbol;Acc:HGNC:19182]
LRRC25	-0.027733	2.44005	7.44816	0.0102815	0.63994	-0.0551316	leucine rich repeat containing 25 [Source:HGNC Symbol;Acc:HGNC:29806]
METTL18	0.00831342	3.08671	7.41719	0.0103177	0.63994	0.0165139	methyltransferase like 18 [Source:HGNC Symbol;Acc:HGNC:28793]
PTBP2	-0.00652792	4.15535	7.41652	0.0103208	0.63994	-0.0129663	polypyrimidine tract binding protein 2 [Source:HGNC Symbol;Acc:HGNC:17662]
TGFBI	-0.0224004	3.65345	7.40927	0.0104622	0.63994	-0.0443613	transforming growth factor beta induced [Source:HGNC Symbol;Acc:HGNC:11771]
LDHC	0.0281906	-1.14738	7.38514	0.0104678	0.63994	0.0558214	lactate dehydrogenase C [Source:HGNC Symbol;Acc:HGNC:6544]
KIF25	-0.0380331	-1.44264	7.3783	0.0105201	0.63994	-0.0752287	kinesin family member 25 [Source:HGNC Symbol;Acc:HGNC:6390]
DNM1P51	-0.0101165	0.460633	7.37304	0.0105252	0.63994	-0.0200081	dynamin 1 pseudogene 51 [Source:HGNC Symbol;Acc:HGNC:48500]
GPR161	0.018199	-0.603835	7.37237	0.0105283	0.63994	0.035991	G protein-coupled receptor 161 [Source:HGNC Symbol;Acc:HGNC:23694]
MIGA1	-0.00236189	4.69437	7.36557	0.0105607	0.63994	-0.00466783	mitoguardin 1 [Source:HGNC Symbol;Acc:HGNC:24741]
PLA2G7	-0.0367314	-0.848754	7.37367	0.0105664	0.63994	-0.0725839	phospholipase A2 group VII [Source:HGNC Symbol;Acc:HGNC:9040]
KLF3	-0.00597481	7.77077	7.36511	0.0105858	0.63994	-0.0118019	Kruppel like factor 3 [Source:HGNC Symbol;Acc:HGNC:16516]
CXCL2	-0.0423645	-2.85708	7.3571	0.0106012	0.63994	-0.083655	C-X-C motif chemokine ligand 2 [Source:HGNC Symbol;Acc:HGNC:4603]
TBC1D8B	-0.00549683	3.54783	7.3461	0.010654	0.63994	-0.0108424	TBC1 domain family member 8B [Source:HGNC Symbol;Acc:HGNC:24715]
SAT1	-0.00777308	5.79793	7.35738	0.0106676	0.63994	-0.015328	spermidine/spermine N1-acetyltransferase 1 [Source:HGNC Symbol;Acc:HGNC:10540]
ZNF267	-0.00487317	4.40684	7.33982	0.0106842	0.63994	-0.00960628	zinc finger protein 267 [Source:HGNC Symbol;Acc:HGNC:13060]
USP3	-0.00409437	5.94401	7.29886	0.0108839	0.63994	-0.00803813	ubiquitin specific peptidase 3 [Source:HGNC Symbol;Acc:HGNC:12626]
NMT2	0.00382339	5.82348	7.29025	0.0109264	0.63994	0.00749966	N-myristoyltransferase 2 [Source:HGNC Symbol;Acc:HGNC:7858]
PLN	-0.0186217	-1.72962	7.28766	0.0109392	0.63994	-0.0365174	phospholamban [Source:HGNC Symbol;Acc:HGNC:9080]
RUBCNL	-0.014915	1.13455	7.28081	0.0109732	0.63994	-0.0292284	rubicon like autophagy enhancer [Source:HGNC Symbol;Acc:HGNC:20420]
MARCHF1	-0.0152647	2.57735	7.27194	0.0110452	0.63994	-0.0298703	membrane associated ring-CH-type finger 1 [Source:HGNC Symbol;Acc:HGNC:26077]
DNA2	-0.00729829	2.45131	7.26097	0.0110722	0.63994	-0.0142737	DNA replication helicase/nuclease 2 [Source:HGNC Symbol;Acc:HGNC:2939]
GBGT1	-0.016746	-0.125171	7.24278	0.0111639	0.63994	-0.0326913	globoside alpha-1,3-N-acetylgalactosaminyltransferase 1 (FORS blood group) [Source:HGNC Symbol;Acc:HGNC:20460]
ASGR1	-0.0245245	0.00690444	7.24113	0.0111871	0.63994	-0.0478542	asialoglycoprotein receptor 1 [Source:HGNC Symbol;Acc:HGNC:742]
PCED1A	0.00342646	7.024	7.23764	0.0111899	0.63994	0.00668562	PC-esterase domain containing 1A [Source:HGNC Symbol;Acc:HGNC:16212]
ABCE1	0.00276872	5.98956	7.23692	0.0111936	0.63994	0.00540187	ATP binding cassette subfamily E member 1 [Source:HGNC Symbol;Acc:HGNC:69]
GAPDHP42	-0.0233869	-1.87765	7.21941	0.0112828	0.63994	-0.0455479	glyceraldehyde 3 phosphate dehydrogenase pseudogene 42 [Source:HGNC Symbol;Acc:HGNC:37799]
AMMECR1	-0.00441153	4.42252	7.19406	0.0114135	0.63994	-0.00856976	AMMECR nuclear protein 1 [Source:HGNC Symbol;Acc:HGNC:467]
ASXL3	-0.0115772	-0.80891	7.19139	0.0114273	0.63994	-0.0224837	ASXL transcriptional regulator 3 [Source:HGNC Symbol;Acc:HGNC:29357]
KIF5B	-0.00246096	7.12912	7.18346	0.0114685	0.63994	-0.00477548	kinesin family member 5B [Source:HGNC Symbol;Acc:HGNC:6324]
PSTK	-0.0054006	3.24805	7.1819	0.0114767	0.63994	-0.0104782	phosphoseryl-tRNA kinase [Source:HGNC Symbol;Acc:HGNC:28578]
BAG4	-0.00467181	3.06983	7.17784	0.0114979	0.63994	-0.00906043	BAG cochaperone 4 [Source:HGNC Symbol;Acc:HGNC:940]
GLB1L2	-0.0211741	3.43704	7.19707	0.0115111	0.63994	-0.0410541	galactosidase beta 1 like 2 [Source:HGNC Symbol;Acc:HGNC:25129]
TMEM144	-0.0333658	-0.909836	7.15144	0.011674	0.63994	-0.0644887	transmembrane protein 144 [Source:HGNC Symbol;Acc:HGNC:25633]
ASGR2	-0.0302023	-0.0418203	7.14836	0.0117058	0.63994	-0.0583388	asialoglycoprotein receptor 2 [Source:HGNC Symbol;Acc:HGNC:743]
NFAM1	-0.0286762	2.84483	7.15763	0.0117183	0.63994	-0.0553776	NFAT activating protein with ITAM motif 1 [Source:HGNC Symbol;Acc:HGNC:29872]
SLC43A2	-0.016861	3.14216	7.13184	0.0118219	0.63994	-0.0324964	solute carrier family 43 member 2 [Source:HGNC Symbol;Acc:HGNC:23087]
LINC00933	-0.00958238	-0.262093	7.11373	0.0118382	0.63994	-0.0184625	long intergenic non-protein coding RNA 933 [Source:HGNC Symbol;Acc:HGNC:48625]
HRNR	-0.0176851	0.205786	7.11217	0.0118466	0.63994	-0.0340686	hornerin [Source:HGNC Symbol;Acc:HGNC:20846]
LILRA1	-0.0314558	2.02057	7.1318	0.0118562	0.63994	-0.0605856	leukocyte immunoglobulin like receptor A1 [Source:HGNC Symbol;Acc:HGNC:6602]
CABLES1	0.0222515	-1.77333	7.10257	0.0118985	0.63994	0.0428231	Cdk5 and Abl enzyme substrate 1 [Source:HGNC Symbol;Acc:HGNC:25097]
IL1B	-0.0513467	0.00853593	7.11995	0.01192	0.63994	-0.0987769	interleukin 1 beta [Source:HGNC Symbol;Acc:HGNC:5992]
KCNMB3	0.0100758	0.726879	7.08373	0.0120012	0.63994	0.0193534	potassium calcium-activated channel subfamily M regulatory beta subunit 3 [Source:HGNC Symbol;Acc:HGNC:6287]
UPK3A	-0.0368074	-2.59375	7.077	0.0120381	0.63994	-0.0706497	uroplakin 3A [Source:HGNC Symbol;Acc:HGNC:12580]
KIAA1522	-0.0130761	0.34742	7.07353	0.0120572	0.63994	-0.0250898	KIAA1522 [Source:HGNC Symbol;Acc:HGNC:29301]
KLF4	-0.0314787	2.54317	7.04896	0.0123104	0.63994	-0.0601157	Kruppel like factor 4 [Source:HGNC Symbol;Acc:HGNC:6348]
ADH1B	-0.0157353	-1.54173	7.02765	0.0123124	0.63994	-0.030049	alcohol dehydrogenase 1B (class I), beta polypeptide [Source:HGNC Symbol;Acc:HGNC:250]
C1RL	0.00440524	5.22278	7.02319	0.0123376	0.63994	0.0084086	complement C1r subcomponent like [Source:HGNC Symbol;Acc:HGNC:21265]
S100A12	-0.0332787	0.736796	7.03488	0.0123619	0.63994	-0.063493	S100 calcium binding protein A12 [Source:HGNC Symbol;Acc:HGNC:10489]
CPNE2	0.00791923	4.97146	7.02258	0.0123932	0.63994	0.0151005	copine 2 [Source:HGNC Symbol;Acc:HGNC:2315]
CDKN1A	-0.0178664	1.2397	7.01526	0.0124025	0.63994	-0.0340622	cyclin dependent kinase inhibitor 1A [Source:HGNC Symbol;Acc:HGNC:1784]
MESD	0.00290909	5.5993	7.00337	0.0124499	0.63994	0.00554133	mesoderm development LRP chaperone [Source:HGNC Symbol;Acc:HGNC:13520]
IER5L	-0.0114487	2.40417	6.99538	0.0124955	0.63994	-0.0217897	immediate early response 5 like [Source:HGNC Symbol;Acc:HGNC:23679]
SELENOI	-0.00446993	5.25733	6.98244	0.0125697	0.63994	-0.00849588	selenoprotein I [Source:HGNC Symbol;Acc:HGNC:29361]
DHFR2	0.00523043	3.44561	6.97523	0.0126113	0.63994	0.00993385	dihydrofolate reductase 2 [Source:HGNC Symbol;Acc:HGNC:27309]
CSPP1	-0.00616866	4.02649	6.97182	0.012631	0.63994	-0.0117116	centrosome and spindle pole associated protein 1 [Source:HGNC Symbol;Acc:HGNC:26193]
UMPS	0.00488546	4.62757	6.95084	0.012753	0.63994	0.00925495	uridine monophosphate synthetase [Source:HGNC Symbol;Acc:HGNC:12563]
NSA2P3	0.0212092	-0.620481	6.95045	0.0127552	0.63994	0.0401768	NSA2 pseudogene 3 [Source:HGNC Symbol;Acc:HGNC:54582]
TMEM176A	-0.0302827	0.0800753	6.95135	0.0128246	0.63994	-0.0572934	transmembrane protein 176A [Source:HGNC Symbol;Acc:HGNC:24930]
DHRS9	-0.0314581	-1.8096	6.93369	0.0128537	0.63994	-0.0594864	dehydrogenase/reductase 9 [Source:HGNC Symbol;Acc:HGNC:16888]
SLC44A1	-0.00402079	4.43441	6.93353	0.0128546	0.63994	-0.00760308	solute carrier family 44 member 1 [Source:HGNC Symbol;Acc:HGNC:18798]
HPGD	0.012361	3.44115	6.93276	0.0129121	0.63994	0.02335	15-hydroxyprostaglandin dehydrogenase [Source:HGNC Symbol;Acc:HGNC:5154]
FZD1	-0.0353782	-0.453637	6.93481	0.012922	0.63994	-0.0668177	frizzled class receptor 1 [Source:HGNC Symbol;Acc:HGNC:4038]
SRC	-0.0149571	2.01728	6.91271	0.0129889	0.63994	-0.0282156	SRC proto-oncogene, non-receptor tyrosine kinase [Source:HGNC Symbol;Acc:HGNC:11283]
ROCK1	-0.00308088	7.53283	6.90652	0.0130149	0.63994	-0.00580918	Rho associated coiled-coil containing protein kinase 1 [Source:HGNC Symbol;Acc:HGNC:10251]
PRR7	0.00418981	3.50312	6.90227	0.0130404	0.63994	0.00789658	proline rich 7, synaptic [Source:HGNC Symbol;Acc:HGNC:28130]
MFSD13A	0.00906151	3.59164	6.89266	0.0130981	0.63994	0.0170609	major facilitator superfamily domain containing 13A [Source:HGNC Symbol;Acc:HGNC:26196]
MZT2B	0.0044648	6.63122	6.89032	0.0131121	0.63994	0.00840421	mitotic spindle organizing protein 2B [Source:HGNC Symbol;Acc:HGNC:25886]
ZNF503	-0.032041	-1.95468	6.87423	0.0132094	0.63994	-0.0602088	zinc finger protein 503 [Source:HGNC Symbol;Acc:HGNC:23589]
CDA	-0.0317318	-0.460234	6.88259	0.0132124	0.63994	-0.0596246	cytidine deaminase [Source:HGNC Symbol;Acc:HGNC:1712]
CREBRF	-0.00458253	6.34093	6.87147	0.0132262	0.63994	-0.00860858	CREB3 regulatory factor [Source:HGNC Symbol;Acc:HGNC:24050]
RP2	-0.00511934	3.51608	6.86915	0.0132403	0.63994	-0.00961463	RP2 activator of ARL3 GTPase [Source:HGNC Symbol;Acc:HGNC:10274]
TMEM150B	-0.035459	-1.22268	6.87222	0.0132524	0.63994	-0.0665815	transmembrane protein 150B [Source:HGNC Symbol;Acc:HGNC:34415]
ICAM5	0.0132977	-0.664081	6.86691	0.013254	0.63994	0.0249684	intercellular adhesion molecule 5 [Source:HGNC Symbol;Acc:HGNC:5348]
SLC7A7	-0.0274856	2.7303	6.863	0.0134003	0.63994	-0.0514774	solute carrier family 7 member 7 [Source:HGNC Symbol;Acc:HGNC:11065]
RABL3	0.00354626	4.78516	6.80592	0.0136314	0.63994	0.0066154	RAB, member of RAS oncogene family like 3 [Source:HGNC Symbol;Acc:HGNC:18072]
CASP9	0.00374977	3.80258	6.79062	0.0137279	0.63994	0.00698355	caspase 9 [Source:HGNC Symbol;Acc:HGNC:1511]
LOXHD1	-0.0247533	-0.75385	6.78907	0.0137377	0.63994	-0.0460928	lipoxygenase homology PLAT domains 1 [Source:HGNC Symbol;Acc:HGNC:26521]
CPEB4	-0.0054663	4.87728	6.78734	0.0137487	0.63994	-0.0101768	cytoplasmic polyadenylation element binding protein 4 [Source:HGNC Symbol;Acc:HGNC:21747]
VARS1	0.00215432	6.3356	6.78194	0.013783	0.63994	0.00400846	valyl-tRNA synthetase 1 [Source:HGNC Symbol;Acc:HGNC:12651]
NF1	-0.00378304	5.93248	6.77999	0.0137954	0.63994	-0.00703746	neurofibromin 1 [Source:HGNC Symbol;Acc:HGNC:7765]
IRF1	-0.00732491	7.46251	6.78869	0.0138228	0.63994	-0.01362	interferon regulatory factor 1 [Source:HGNC Symbol;Acc:HGNC:6116]
MASTL	-0.00647023	3.72044	6.76572	0.0138865	0.63994	-0.0120178	microtubule associated serine/threonine kinase like [Source:HGNC Symbol;Acc:HGNC:19042]
PMP22	-0.0199407	-1.8257	6.76358	0.0139003	0.63994	-0.0370294	peripheral myelin protein 22 [Source:HGNC Symbol;Acc:HGNC:9118]
SLC24A4	-0.0238829	1.38971	6.76842	0.0139471	0.63994	-0.0443152	solute carrier family 24 member 4 [Source:HGNC Symbol;Acc:HGNC:10978]
GPC1	-0.0109367	1.01303	6.75626	0.0139474	0.63994	-0.0202932	glypican 1 [Source:HGNC Symbol;Acc:HGNC:4449]
CD101	-0.0152966	4.32699	6.76793	0.0139976	0.63994	-0.0283591	CD101 molecule [Source:HGNC Symbol;Acc:HGNC:5949]
LILRB3	-0.0210344	2.60544	6.7657	0.0140008	0.63994	-0.0389945	leukocyte immunoglobulin like receptor B3 [Source:HGNC Symbol;Acc:HGNC:6607]
XKRX	0.0211618	1.62113	6.73782	0.0141189	0.63994	0.0391535	XK related X-linked [Source:HGNC Symbol;Acc:HGNC:29845]
ANKRD50	-0.0184716	0.864617	6.72448	0.0141536	0.63994	-0.0341563	ankyrin repeat domain 50 [Source:HGNC Symbol;Acc:HGNC:29223]
LILRB4	-0.024777	1.77022	6.72688	0.0142269	0.63994	-0.0457604	leukocyte immunoglobulin like receptor B4 [Source:HGNC Symbol;Acc:HGNC:6608]
FANCF	0.00517684	4.08721	6.71125	0.0142405	0.63994	0.00955891	FA complementation group F [Source:HGNC Symbol;Acc:HGNC:3587]
MRPL18	0.00446174	4.70798	6.70415	0.0142874	0.63994	0.00823213	mitochondrial ribosomal protein L18 [Source:HGNC Symbol;Acc:HGNC:14477]
ZNF737	0.00585062	4.82357	6.70375	0.01429	0.63994	0.0107942	zinc finger protein 737 [Source:HGNC Symbol;Acc:HGNC:32468]
HORMAD1	-0.0192484	-1.74753	6.70252	0.0142981	0.63994	-0.0355079	HORMA domain containing 1 [Source:HGNC Symbol;Acc:HGNC:25245]
ERO1B	-0.00546013	4.49993	6.7017	0.0143036	0.63994	-0.0100715	endoplasmic reticulum oxidoreductase 1 beta [Source:HGNC Symbol;Acc:HGNC:14355]
RPS3AP38	-0.0110812	-1.28029	6.69867	0.0143236	0.63994	-0.0204331	RPS3A pseudogene 38 [Source:HGNC Symbol;Acc:HGNC:36145]
XRN1	-0.00423486	6.7811	6.69455	0.014351	0.63994	-0.00780534	5'-3' exoribonuclease 1 [Source:HGNC Symbol;Acc:HGNC:30654]
ADH6	0.0142727	-0.652635	6.69191	0.0143685	0.63994	0.0262987	alcohol dehydrogenase 6 (class V) [Source:HGNC Symbol;Acc:HGNC:255]
RBM20	0.0139192	0.670396	6.69183	0.0143691	0.63994	0.0256471	RNA binding motif protein 20 [Source:HGNC Symbol;Acc:HGNC:27424]
HHEX	-0.0179633	1.22326	6.68683	0.0144144	0.63994	-0.0330741	hematopoietically expressed homeobox [Source:HGNC Symbol;Acc:HGNC:4901]
CLDN7	0.0100704	1.94235	6.68276	0.0144296	0.63994	0.018537	claudin 7 [Source:HGNC Symbol;Acc:HGNC:2049]
CD302	-0.0208641	2.53742	6.69452	0.0144451	0.63994	-0.0383958	CD302 molecule [Source:HGNC Symbol;Acc:HGNC:30843]
NCOA3	-0.0024884	6.92464	6.68023	0.0144465	0.63994	-0.00457925	nuclear receptor coactivator 3 [Source:HGNC Symbol;Acc:HGNC:7670]
PYGO2	0.00382484	6.34131	6.67965	0.0144504	0.63994	0.00703818	pygopus family PHD finger 2 [Source:HGNC Symbol;Acc:HGNC:30257]
P3H3	0.0110115	2.38301	6.67771	0.0144634	0.63994	0.0202582	prolyl 3-hydroxylase 3 [Source:HGNC Symbol;Acc:HGNC:19318]
ZC3HAV1L	0.0103192	0.792962	6.67562	0.0144774	0.63994	0.0189803	zinc finger CCCH-type containing, antiviral 1 like [Source:HGNC Symbol;Acc:HGNC:22423]
TRIP4	-0.00286318	4.44209	6.67477	0.0144831	0.63994	-0.00526579	thyroid hormone receptor interactor 4 [Source:HGNC Symbol;Acc:HGNC:12310]
WDR92	0.00410645	3.4373	6.67228	0.0144998	0.63994	0.00755028	NA
DGAT2	-0.0157758	-0.0604938	6.67094	0.0145087	0.63994	-0.0290017	diacylglycerol O-acyltransferase 2 [Source:HGNC Symbol;Acc:HGNC:16940]
RORC	0.0196631	5.11104	6.68917	0.0145143	0.63994	0.0361447	RAR related orphan receptor C [Source:HGNC Symbol;Acc:HGNC:10260]
ADGRE2	-0.0142034	2.85836	6.67113	0.0145758	0.63994	-0.0260827	adhesion G protein-coupled receptor E2 [Source:HGNC Symbol;Acc:HGNC:3337]
SLC14A2	-0.0097878	-0.266122	6.65521	0.014615	0.63994	-0.0179626	solute carrier family 14 member 2 [Source:HGNC Symbol;Acc:HGNC:10919]
PACRG	0.020952	-1.35517	6.65103	0.0146433	0.63994	0.0384336	parkin coregulated [Source:HGNC Symbol;Acc:HGNC:19152]
NLRC4	-0.0230944	0.534694	6.65296	0.0146625	0.63994	-0.0423504	NLR family CARD domain containing 4 [Source:HGNC Symbol;Acc:HGNC:16412]
TNFAIP3	-0.0134884	8.59835	6.66019	0.0147097	0.63994	-0.0247161	TNF alpha induced protein 3 [Source:HGNC Symbol;Acc:HGNC:11896]
FERMT2	0.0158484	-0.160876	6.63918	0.014724	0.63994	0.0290339	FERM domain containing kindlin 2 [Source:HGNC Symbol;Acc:HGNC:15767]
P2RX1	-0.0313681	0.962079	6.65018	0.014744	0.63994	-0.0574471	purinergic receptor P2X 1 [Source:HGNC Symbol;Acc:HGNC:8533]
MCEMP1	-0.0298876	-0.71577	6.62503	0.0148564	0.63994	-0.0546371	mast cell expressed membrane protein 1 [Source:HGNC Symbol;Acc:HGNC:27291]
RFC4	0.00620983	2.83052	6.61264	0.0149065	0.63994	0.011343	replication factor C subunit 4 [Source:HGNC Symbol;Acc:HGNC:9972]
SPATA24	0.00820887	0.35797	6.61083	0.014919	0.63994	0.0149915	spermatogenesis associated 24 [Source:HGNC Symbol;Acc:HGNC:27322]
DPP3	0.00373415	5.12402	6.60427	0.0149646	0.63994	0.00681457	dipeptidyl peptidase 3 [Source:HGNC Symbol;Acc:HGNC:3008]
ELAVL1	0.00274686	5.97713	6.60322	0.0149718	0.63994	0.00501227	ELAV like RNA binding protein 1 [Source:HGNC Symbol;Acc:HGNC:3312]
RNF149	-0.00453826	6.793	6.60276	0.0149751	0.63994	-0.00828064	ring finger protein 149 [Source:HGNC Symbol;Acc:HGNC:23137]
CLEC7A	-0.0268524	2.15879	6.61996	0.0149795	0.63994	-0.0489924	C-type lectin domain containing 7A [Source:HGNC Symbol;Acc:HGNC:14558]
C17orf97	0.0215636	1.59038	6.60944	0.0150032	0.63994	0.039328	chromosome 17 open reading frame 97 [Source:HGNC Symbol;Acc:HGNC:33800]
TFCP2L1	-0.0349559	2.38866	6.60591	0.0150832	0.63994	-0.0636724	transcription factor CP2 like 1 [Source:HGNC Symbol;Acc:HGNC:17925]
IFI30	-0.024151	4.42699	6.60239	0.0151078	0.63994	-0.0439741	IFI30 lysosomal thiol reductase [Source:HGNC Symbol;Acc:HGNC:5398]
CPB1	-0.0104753	-1.00165	6.57994	0.0151348	0.63994	-0.0190653	carboxypeptidase B1 [Source:HGNC Symbol;Acc:HGNC:2299]
B4GALT2	0.016803	0.485506	6.57589	0.015164	0.63994	0.0305678	beta-1,4-galactosyltransferase 2 [Source:HGNC Symbol;Acc:HGNC:925]
RABGGTA	-0.00287563	5.08933	6.57346	0.0151804	0.63994	-0.00522995	Rab geranylgeranyltransferase subunit alpha [Source:HGNC Symbol;Acc:HGNC:9795]
CACNA2D3	-0.03359	-1.7769	6.57268	0.0151859	0.63994	-0.0610854	calcium voltage-gated channel auxiliary subunit alpha2delta 3 [Source:HGNC Symbol;Acc:HGNC:15460]
GVINP1	0.00316663	8.30136	6.56767	0.0152214	0.63994	0.00575549	GTPase, very large interferon inducible pseudogene 1 [Source:HGNC Symbol;Acc:HGNC:25813]
SPNS3	0.00622706	3.37016	6.56681	0.0152275	0.63994	0.0113169	sphingolipid transporter 3 (putative) [Source:HGNC Symbol;Acc:HGNC:28433]
CRABP2	-0.0127776	-0.067753	6.56123	0.0152671	0.63994	-0.0232073	cellular retinoic acid binding protein 2 [Source:HGNC Symbol;Acc:HGNC:2339]
CLK1	-0.00410894	7.60946	6.55811	0.0152892	0.63994	-0.00746026	CDC like kinase 1 [Source:HGNC Symbol;Acc:HGNC:2068]
LILRA2	-0.0276128	1.91157	6.56741	0.015352	0.63994	-0.0500851	leukocyte immunoglobulin like receptor A2 [Source:HGNC Symbol;Acc:HGNC:6603]
ITGAV	-0.00547252	3.94078	6.54765	0.0153639	0.63994	-0.00992441	integrin subunit alpha V [Source:HGNC Symbol;Acc:HGNC:6150]
CDK16	-0.00316923	6.0966	6.53917	0.0154247	0.63994	-0.00574197	cyclin dependent kinase 16 [Source:HGNC Symbol;Acc:HGNC:8749]
FKBP9	-0.00960962	0.297731	6.53793	0.0154336	0.63994	-0.0174081	FKBP prolyl isomerase 9 [Source:HGNC Symbol;Acc:HGNC:3725]
GGN	-0.014826	-0.411125	6.53655	0.0154435	0.63994	-0.0268536	gametogenetin [Source:HGNC Symbol;Acc:HGNC:18869]
BTBD6P1	0.0117951	-0.895488	6.53626	0.0154456	0.63994	0.0213632	BTB domain containing 6 pseudogene 1 [Source:HGNC Symbol;Acc:HGNC:51542]
DBP	0.00437511	5.225	6.53531	0.0154524	0.63994	0.00792334	D-box binding PAR bZIP transcription factor [Source:HGNC Symbol;Acc:HGNC:2697]
CCDC59	-0.00305515	4.92946	6.52527	0.0155249	0.63994	-0.00552668	coiled-coil domain containing 59 [Source:HGNC Symbol;Acc:HGNC:25005]
LRRFIP1	-0.0035171	7.92461	6.52381	0.0155354	0.63994	-0.00636129	LRR binding FLII interacting protein 1 [Source:HGNC Symbol;Acc:HGNC:6702]
SDE2	-0.00445337	4.53418	6.51499	0.0155994	0.63994	-0.00804675	SDE2 telomere maintenance homolog [Source:HGNC Symbol;Acc:HGNC:26643]
TNRC18	-0.00515904	4.36933	6.50645	0.0156616	0.63994	-0.00931291	trinucleotide repeat containing 18 [Source:HGNC Symbol;Acc:HGNC:11962]
PTGIR	-0.0162749	0.730825	6.506	0.015665	0.63994	-0.0293774	prostaglandin I2 receptor [Source:HGNC Symbol;Acc:HGNC:9602]
DIDO1	0.00218515	8.01954	6.50404	0.0156793	0.63994	0.00394348	death inducer-obliterator 1 [Source:HGNC Symbol;Acc:HGNC:2680]
LTBR	-0.0222767	1.6982	6.515	0.015682	0.63994	-0.0402005	lymphotoxin beta receptor [Source:HGNC Symbol;Acc:HGNC:6718]
BBS7	-0.00659807	3.55943	6.49895	0.0157165	0.63994	-0.0119006	Bardet-Biedl syndrome 7 [Source:HGNC Symbol;Acc:HGNC:18758]
DAB2IP	0.0213567	3.2909	6.51567	0.0157272	0.63994	0.0385136	DAB2 interacting protein [Source:HGNC Symbol;Acc:HGNC:17294]
CLEC1B	-0.0260447	-0.967705	6.49626	0.0157363	0.63994	-0.046961	C-type lectin domain family 1 member B [Source:HGNC Symbol;Acc:HGNC:24356]
BBX	-0.00351375	6.48032	6.49551	0.0157418	0.63994	-0.00633511	BBX high mobility group box domain containing [Source:HGNC Symbol;Acc:HGNC:14422]
WDR33	0.00251853	6.72644	6.49312	0.0157594	0.63994	0.00453955	WD repeat domain 33 [Source:HGNC Symbol;Acc:HGNC:25651]
CD80	0.0175827	-1.7838	6.49263	0.015763	0.63994	0.0316905	CD80 molecule [Source:HGNC Symbol;Acc:HGNC:1700]
IGHA1	-0.0259245	4.89668	6.50941	0.015773	0.63994	-0.0467182	immunoglobulin heavy constant alpha 1 [Source:HGNC Symbol;Acc:HGNC:5478]
KANSL2	-0.00270972	5.09017	6.48657	0.0158076	0.63994	-0.00488057	KAT8 regulatory NSL complex subunit 2 [Source:HGNC Symbol;Acc:HGNC:26024]
NR4A2	-0.0207461	4.41232	6.50091	0.0158353	0.63994	-0.0373507	nuclear receptor subfamily 4 group A member 2 [Source:HGNC Symbol;Acc:HGNC:7981]
ACKR4	-0.0112455	-0.507251	6.48188	0.0158422	0.63994	-0.020244	atypical chemokine receptor 4 [Source:HGNC Symbol;Acc:HGNC:1611]
KDM5A	-0.00326467	7.43914	6.47641	0.0158827	0.63994	-0.00587339	lysine demethylase 5A [Source:HGNC Symbol;Acc:HGNC:9886]
ZNF836	0.00351415	3.97697	6.47571	0.0158879	0.63994	0.00632172	zinc finger protein 836 [Source:HGNC Symbol;Acc:HGNC:34333]
GAPDHP72	-0.0109367	-1.02849	6.47305	0.0159077	0.63994	-0.0196686	glyceraldehyde-3-phosphate dehydrogenase pseudogene 72 [Source:HGNC Symbol;Acc:HGNC:22955]
PTAFR	-0.0228042	2.25033	6.48666	0.0159122	0.63994	-0.0410081	platelet activating factor receptor [Source:HGNC Symbol;Acc:HGNC:9582]
OSGEPL1	0.00374764	3.79259	6.46757	0.0159484	0.63994	0.00673557	O-sialoglycoprotein endopeptidase like 1 [Source:HGNC Symbol;Acc:HGNC:23075]
MTMR11	-0.0204958	0.685924	6.47013	0.0159497	0.63994	-0.0368361	myotubularin related protein 11 [Source:HGNC Symbol;Acc:HGNC:24307]
GUCA1B	-0.0263455	2.77893	6.48427	0.0159583	0.63994	-0.0473432	guanylate cyclase activator 1B [Source:HGNC Symbol;Acc:HGNC:4679]
AVPI1	-0.0106014	1.126	6.45936	0.0160097	0.63994	-0.019036	arginine vasopressin induced 1 [Source:HGNC Symbol;Acc:HGNC:30898]
CIAO3	-0.0044574	4.89624	6.45396	0.0160502	0.63994	-0.0079989	cytosolic iron-sulfur assembly component 3 [Source:HGNC Symbol;Acc:HGNC:14179]
CXCL16	-0.0172215	1.90434	6.45938	0.0160593	0.63994	-0.0309001	C-X-C motif chemokine ligand 16 [Source:HGNC Symbol;Acc:HGNC:16642]
POMC	-0.0097178	2.12091	6.43595	0.0161859	0.63994	-0.0174033	proopiomelanocortin [Source:HGNC Symbol;Acc:HGNC:9201]
ATP6V0D2	-0.0148721	-1.07645	6.43434	0.0161981	0.63994	-0.026629	ATPase H+ transporting V0 subunit d2 [Source:HGNC Symbol;Acc:HGNC:18266]
DNAI3	-0.014014	0.523657	6.42158	0.0162951	0.63994	-0.0250563	dynein axonemal intermediate chain 3 [Source:HGNC Symbol;Acc:HGNC:30711]
PPP1R15A	-0.00953984	6.10683	6.40543	0.0165548	0.63994	-0.0169912	protein phosphatase 1 regulatory subunit 15A [Source:HGNC Symbol;Acc:HGNC:14375]
PTPRU	-0.0177882	-1.394	6.38645	0.0165653	0.63994	-0.0316773	protein tyrosine phosphatase receptor type U [Source:HGNC Symbol;Acc:HGNC:9683]
DNAJC13	-0.0024659	6.56154	6.38477	0.0165784	0.63994	-0.00439044	DnaJ heat shock protein family (Hsp40) member C13 [Source:HGNC Symbol;Acc:HGNC:30343]
LILRA5	-0.030557	1.44971	6.40099	0.0165828	0.63994	-0.0544018	leukocyte immunoglobulin like receptor A5 [Source:HGNC Symbol;Acc:HGNC:16309]
TYSND1	0.00277067	5.69828	6.36964	0.0166964	0.63994	0.00492453	trypsin like peroxisomal matrix peptidase 1 [Source:HGNC Symbol;Acc:HGNC:28531]
ANOS1	-0.035406	-1.57351	6.36835	0.0167065	0.63994	-0.0629205	anosmin 1 [Source:HGNC Symbol;Acc:HGNC:6211]
TVP23A	-0.00788445	1.71663	6.36817	0.0167079	0.63994	-0.0140113	trans-golgi network vesicle protein 23 homolog A [Source:HGNC Symbol;Acc:HGNC:20398]
TEP1	-0.00238219	6.93177	6.36724	0.0167152	0.63994	-0.00423289	telomerase associated protein 1 [Source:HGNC Symbol;Acc:HGNC:11726]
GKAP1	-0.0044057	3.02263	6.36416	0.0167393	0.63994	-0.00782568	G kinase anchoring protein 1 [Source:HGNC Symbol;Acc:HGNC:17496]
ELF2	-0.00253693	5.36858	6.36342	0.0167452	0.63994	-0.00450587	E74 like ETS transcription factor 2 [Source:HGNC Symbol;Acc:HGNC:3317]
MAGI3	-0.00857208	1.57628	6.36057	0.0167676	0.63994	-0.01522	membrane associated guanylate kinase, WW and PDZ domain containing 3 [Source:HGNC Symbol;Acc:HGNC:29647]
SHROOM3	-0.0294075	-0.883696	6.36535	0.0167808	0.63994	-0.0522039	shroom family member 3 [Source:HGNC Symbol;Acc:HGNC:30422]
TMEM132A	0.0189235	-0.429427	6.33718	0.0169527	0.63994	0.033509	transmembrane protein 132A [Source:HGNC Symbol;Acc:HGNC:31092]
RAB31	-0.0236368	2.19112	6.35142	0.0169693	0.63994	-0.0418451	RAB31, member RAS oncogene family [Source:HGNC Symbol;Acc:HGNC:9771]
FOSB	-0.0211517	4.05354	6.35173	0.016975	0.63994	-0.0374425	FosB proto-oncogene, AP-1 transcription factor subunit [Source:HGNC Symbol;Acc:HGNC:3797]
NFIB	-0.0121877	-1.47545	6.33238	0.0169909	0.63994	-0.0215696	nuclear factor I B [Source:HGNC Symbol;Acc:HGNC:7785]
HAP1	0.0254478	-1.74659	6.32825	0.0170239	0.63994	0.0450156	huntingtin associated protein 1 [Source:HGNC Symbol;Acc:HGNC:4812]
UGDH	0.00515676	3.72592	6.32573	0.017044	0.63994	0.00911936	UDP-glucose 6-dehydrogenase [Source:HGNC Symbol;Acc:HGNC:12525]
HNRNPA3P6	0.00915223	0.554444	6.32447	0.0170542	0.63994	0.0161827	heterogeneous nuclear ribonucleoprotein A3 pseudogene 6 [Source:HGNC Symbol;Acc:HGNC:48495]
HDAC11	-0.00849689	2.96205	6.32277	0.0170678	0.63994	-0.015021	histone deacetylase 11 [Source:HGNC Symbol;Acc:HGNC:19086]
FPR1	-0.0260454	1.80817	6.33611	0.017093	0.63994	-0.046027	formyl peptide receptor 1 [Source:HGNC Symbol;Acc:HGNC:3826]
SPI1	-0.0273003	3.52516	6.33615	0.0170991	0.63994	-0.0482403	Spi-1 proto-oncogene [Source:HGNC Symbol;Acc:HGNC:11241]
PADI2	-0.0243734	0.576338	6.32521	0.0171047	0.63994	-0.0430649	peptidyl arginine deiminase 2 [Source:HGNC Symbol;Acc:HGNC:18341]
ZNF579	0.00377801	3.82655	6.31501	0.0171301	0.63994	0.00667288	zinc finger protein 579 [Source:HGNC Symbol;Acc:HGNC:26646]
ZNF697	-0.023867	-1.71408	6.30996	0.0171708	0.63994	-0.0421302	zinc finger protein 697 [Source:HGNC Symbol;Acc:HGNC:32034]
OR2A20P	0.0160334	3.28015	6.29782	0.0173616	0.63994	0.0282254	olfactory receptor family 2 subfamily A member 20 pseudogene [Source:HGNC Symbol;Acc:HGNC:15413]
CCDC149	-0.0248532	-0.0464492	6.28718	0.0173908	0.63994	-0.0437337	coiled-coil domain containing 149 [Source:HGNC Symbol;Acc:HGNC:25405]
FAM168A	-0.00215345	6.04984	6.2823	0.0173957	0.63994	-0.00378913	family with sequence similarity 168 member A [Source:HGNC Symbol;Acc:HGNC:28999]
CCR2	0.0167453	4.91442	6.29085	0.0174655	0.63994	0.0294352	C-C motif chemokine receptor 2 [Source:HGNC Symbol;Acc:HGNC:1603]
NSUN5P2	0.00545213	5.50589	6.27059	0.0174926	0.63994	0.00958018	NSUN5 pseudogene 2 [Source:HGNC Symbol;Acc:HGNC:16609]
ABCC3	-0.0127199	0.698084	6.26714	0.0175202	0.63994	-0.0223421	ATP binding cassette subfamily C member 3 [Source:HGNC Symbol;Acc:HGNC:54]
S100A9	-0.028508	5.52797	6.28353	0.0175255	0.63994	-0.0500695	S100 calcium binding protein A9 [Source:HGNC Symbol;Acc:HGNC:10499]
MYBPC3	-0.030511	-1.63067	6.25264	0.0176403	0.63994	-0.0535007	myosin binding protein C3 [Source:HGNC Symbol;Acc:HGNC:7551]
CCT3	0.00341036	7.22882	6.24456	0.0177076	0.63994	0.00597441	chaperonin containing TCP1 subunit 3 [Source:HGNC Symbol;Acc:HGNC:1616]
TPD52	0.00814178	3.86333	6.24167	0.017741	0.63994	0.0142564	tumor protein D52 [Source:HGNC Symbol;Acc:HGNC:12005]
OR7E25P	-0.00630994	1.44671	6.23785	0.0177637	0.63994	-0.0110453	olfactory receptor family 7 subfamily E member 25 pseudogene [Source:HGNC Symbol;Acc:HGNC:8397]
STRN4	-0.00183123	6.4657	6.22453	0.0178756	0.63994	-0.00320051	striatin 4 [Source:HGNC Symbol;Acc:HGNC:15721]
EHMT1	-0.00463232	6.98512	6.22442	0.0178765	0.63994	-0.00809598	euchromatic histone lysine methyltransferase 1 [Source:HGNC Symbol;Acc:HGNC:24650]
CRTAM	0.00613947	5.34389	6.2254	0.0178896	0.63994	0.0107281	cytotoxic and regulatory T cell molecule [Source:HGNC Symbol;Acc:HGNC:24313]
PHKG1	-0.00844433	1.53286	6.21377	0.0179666	0.63994	-0.0147399	phosphorylase kinase catalytic subunit gamma 1 [Source:HGNC Symbol;Acc:HGNC:8930]
CD300LF	-0.028143	1.14441	6.22301	0.0179929	0.63994	-0.0491067	CD300 molecule like family member f [Source:HGNC Symbol;Acc:HGNC:29883]
MS4A4A	-0.0478534	-2.23184	6.21172	0.0180158	0.63994	-0.0834728	membrane spanning 4-domains A4A [Source:HGNC Symbol;Acc:HGNC:13371]
LDLRAD3	-0.0331248	-1.46413	6.21148	0.018016	0.63994	-0.0577809	low density lipoprotein receptor class A domain containing 3 [Source:HGNC Symbol;Acc:HGNC:27046]
GIMAP1-GIMAP5	0.00616881	6.53712	6.19999	0.0181465	0.63994	0.0107412	GIMAP1-GIMAP5 readthrough [Source:HGNC Symbol;Acc:HGNC:51257]
GPBAR1	-0.020365	0.759934	6.18354	0.0182518	0.63994	-0.0354085	G protein-coupled bile acid receptor 1 [Source:HGNC Symbol;Acc:HGNC:19680]
CLEC10A	-0.0302307	-0.0991681	6.18672	0.0182791	0.63994	-0.0525423	C-type lectin domain containing 10A [Source:HGNC Symbol;Acc:HGNC:16916]
C5orf51	0.00385345	4.89134	6.15722	0.0184531	0.63994	0.00668161	chromosome 5 open reading frame 51 [Source:HGNC Symbol;Acc:HGNC:27750]
HNRNPA3P2	-0.012973	-1.42608	6.14745	0.0185386	0.63994	-0.0224683	heterogeneous nuclear ribonucleoprotein A3 pseudogene 2 [Source:HGNC Symbol;Acc:HGNC:16605]
PNP	0.00583815	5.5956	6.15024	0.0185442	0.63994	0.0101105	purine nucleoside phosphorylase [Source:HGNC Symbol;Acc:HGNC:7892]
RTN1	-0.0310829	0.854738	6.15738	0.0185577	0.63994	-0.0538192	reticulon 1 [Source:HGNC Symbol;Acc:HGNC:10467]
ZNF550	0.0044183	5.36633	6.14287	0.0185788	0.63994	0.00764801	zinc finger protein 550 [Source:HGNC Symbol;Acc:HGNC:28643]
CCDC144B	-0.0122208	4.6934	6.15737	0.0185957	0.63994	-0.0211491	coiled-coil domain containing 144B (pseudogene) [Source:HGNC Symbol;Acc:HGNC:26704]
AFAP1L1	0.0155629	0.364762	6.13891	0.0186137	0.63994	0.0269264	actin filament associated protein 1 like 1 [Source:HGNC Symbol;Acc:HGNC:26714]
TSPAN33	0.0126569	2.76384	6.13075	0.0186998	0.63994	0.0218732	tetraspanin 33 [Source:HGNC Symbol;Acc:HGNC:28743]
FOS	-0.0182819	7.06489	6.14311	0.018721	0.63994	-0.0315851	Fos proto-oncogene, AP-1 transcription factor subunit [Source:HGNC Symbol;Acc:HGNC:3796]
FZD4	-0.0116521	-0.00744743	6.1206	0.0187757	0.63994	-0.0201162	frizzled class receptor 4 [Source:HGNC Symbol;Acc:HGNC:4042]
ZNF385A	-0.0233929	2.8246	6.13552	0.0187881	0.63994	-0.0403788	zinc finger protein 385A [Source:HGNC Symbol;Acc:HGNC:17521]
TMIGD2	0.0106657	5.11069	6.13168	0.0188154	0.63994	0.0184035	transmembrane and immunoglobulin domain containing 2 [Source:HGNC Symbol;Acc:HGNC:28324]
LYG2	-0.0133848	-1.6323	6.11356	0.0188385	0.63994	-0.0230882	lysozyme g2 [Source:HGNC Symbol;Acc:HGNC:29615]
TRPC3	-0.0212072	1.08901	6.12259	0.0188439	0.63994	-0.0365789	transient receptor potential cation channel subfamily C member 3 [Source:HGNC Symbol;Acc:HGNC:12335]
ZNF222	0.00607308	1.78614	6.10902	0.0188791	0.63994	0.0104701	zinc finger protein 222 [Source:HGNC Symbol;Acc:HGNC:13015]
SDHC	0.00229577	5.4808	6.10893	0.0188799	0.63994	0.00395792	succinate dehydrogenase complex subunit C [Source:HGNC Symbol;Acc:HGNC:10682]
ALOX5	-0.0198055	3.42142	6.11905	0.0189347	0.63994	-0.0341198	arachidonate 5-lipoxygenase [Source:HGNC Symbol;Acc:HGNC:435]
PLBD1	-0.027103	2.6129	6.11686	0.0189542	0.63994	-0.0466794	phospholipase B domain containing 1 [Source:HGNC Symbol;Acc:HGNC:26215]
C10orf95	0.00581283	3.2397	6.09053	0.0190454	0.63994	0.00999929	chromosome 10 open reading frame 95 [Source:HGNC Symbol;Acc:HGNC:25880]
IL13RA1	-0.0265557	1.45668	6.10133	0.0190553	0.63994	-0.0456754	interleukin 13 receptor subunit alpha 1 [Source:HGNC Symbol;Acc:HGNC:5974]
UBE2Z	0.00220728	6.90114	6.08741	0.0190735	0.63994	0.00379557	ubiquitin conjugating enzyme E2 Z [Source:HGNC Symbol;Acc:HGNC:25847]
LAMB2	-0.0244318	-0.87593	6.08669	0.0190801	0.63994	-0.0420085	laminin subunit beta 2 [Source:HGNC Symbol;Acc:HGNC:6487]
EEF1AKMT3	0.00771927	2.24939	6.08603	0.019086	0.63994	0.0132716	EEF1A lysine methyltransferase 3 [Source:HGNC Symbol;Acc:HGNC:24936]
HAL	-0.0197065	0.739071	6.08189	0.0191377	0.63994	-0.0338579	histidine ammonia-lyase [Source:HGNC Symbol;Acc:HGNC:4806]
CXXC5	0.0116957	5.17463	6.09549	0.0191464	0.63994	0.0200921	CXXC finger protein 5 [Source:HGNC Symbol;Acc:HGNC:26943]
CSF3R	-0.0268681	3.77219	6.09465	0.019154	0.63994	-0.0461524	colony stimulating factor 3 receptor [Source:HGNC Symbol;Acc:HGNC:2439]
P2RY6	-0.0145836	-1.88363	6.07751	0.0191633	0.63994	-0.0250478	pyrimidinergic receptor P2Y6 [Source:HGNC Symbol;Acc:HGNC:8543]
CCNB1IP1	0.00235597	4.61326	6.07681	0.0191697	0.63994	0.0040461	cyclin B1 interacting protein 1 [Source:HGNC Symbol;Acc:HGNC:19437]
FCN1	-0.0319822	6.14437	6.08884	0.0192066	0.63994	-0.054899	ficolin 1 [Source:HGNC Symbol;Acc:HGNC:3623]
NCF2	-0.0231364	3.74833	6.08826	0.0192119	0.63994	-0.0397121	neutrophil cytosolic factor 2 [Source:HGNC Symbol;Acc:HGNC:7661]
HERPUD2	-0.00322066	7.04687	6.06667	0.0192622	0.63994	-0.00552438	HERPUD family member 2 [Source:HGNC Symbol;Acc:HGNC:21915]
ALDH3B1	-0.0244303	1.59512	6.07125	0.0193268	0.63994	-0.0418696	aldehyde dehydrogenase 3 family member B1 [Source:HGNC Symbol;Acc:HGNC:410]
NME4	-0.00697493	4.60888	6.05313	0.0194234	0.63994	-0.0119388	NME/NM23 nucleoside diphosphate kinase 4 [Source:HGNC Symbol;Acc:HGNC:7852]
SYT17	-0.012018	-0.957255	6.04622	0.0194502	0.63994	-0.0205636	synaptotagmin 17 [Source:HGNC Symbol;Acc:HGNC:24119]
ARL14EP	0.00445602	5.23557	6.04602	0.019452	0.63994	0.0076244	ADP ribosylation factor like GTPase 14 effector protein [Source:HGNC Symbol;Acc:HGNC:26798]
ARHGEF2	-0.00301229	7.43685	6.04397	0.019471	0.63994	-0.00515285	Rho/Rac guanine nucleotide exchange factor 2 [Source:HGNC Symbol;Acc:HGNC:682]
KCNE3	-0.0538372	-2.19062	6.04619	0.0195131	0.63994	-0.092044	potassium voltage-gated channel subfamily E regulatory subunit 3 [Source:HGNC Symbol;Acc:HGNC:6243]
MTA3	0.00364258	5.02927	6.03352	0.019568	0.63994	0.00622318	metastasis associated 1 family member 3 [Source:HGNC Symbol;Acc:HGNC:23784]
ZNF234	0.00434952	3.67604	6.02954	0.0196051	0.63994	0.00742738	zinc finger protein 234 [Source:HGNC Symbol;Acc:HGNC:13027]
CHST11	-0.00505324	6.38166	6.03128	0.0196085	0.63994	-0.00862868	carbohydrate sulfotransferase 11 [Source:HGNC Symbol;Acc:HGNC:17422]
DYNLT1	-0.00528807	5.6075	6.02619	0.0196494	0.63994	-0.00902488	dynein light chain Tctex-type 1 [Source:HGNC Symbol;Acc:HGNC:11697]
PLD1	0.0107645	2.1271	6.02116	0.0196833	0.63994	0.0183631	phospholipase D1 [Source:HGNC Symbol;Acc:HGNC:9067]
TARBP2	0.00254853	4.83977	6.00773	0.0198095	0.63994	0.00434047	TARBP2 subunit of RISC loading complex [Source:HGNC Symbol;Acc:HGNC:11569]
CBWD3	-0.0066409	4.03382	6.0036	0.0198485	0.63994	-0.0113046	COBW domain containing 3 [Source:HGNC Symbol;Acc:HGNC:18519]
TBC1D12	-0.0172741	-0.684162	5.99361	0.0199432	0.63994	-0.0293695	TBC1 domain family member 12 [Source:HGNC Symbol;Acc:HGNC:29082]
CFAP410	0.00462676	6.78588	5.98887	0.0199883	0.63994	0.00786191	cilia and flagella associated protein 410 [Source:HGNC Symbol;Acc:HGNC:1260]
TRA2A	-0.00194658	6.89076	5.9807	0.0200661	0.63994	-0.00330439	transformer 2 alpha homolog [Source:HGNC Symbol;Acc:HGNC:16645]
PSMG3	0.00287337	4.52955	5.9807	0.0200662	0.63994	0.00487764	proteasome assembly chaperone 3 [Source:HGNC Symbol;Acc:HGNC:22420]
ZNF764	0.00343371	4.34787	5.9769	0.0201026	0.63994	0.00582614	zinc finger protein 764 [Source:HGNC Symbol;Acc:HGNC:28200]
SERPINA1	-0.0292186	4.20423	5.99154	0.020112	0.63994	-0.0495707	serpin family A member 1 [Source:HGNC Symbol;Acc:HGNC:8941]
CD163	-0.0128655	1.65675	5.9727	0.0201428	0.63994	-0.0218183	CD163 molecule [Source:HGNC Symbol;Acc:HGNC:1631]
BTK	-0.0220476	1.97518	5.98058	0.0201724	0.63994	-0.037376	Bruton tyrosine kinase [Source:HGNC Symbol;Acc:HGNC:1133]
BTG3	-0.00580613	3.17725	5.96852	0.020183	0.63994	-0.00984147	BTG anti-proliferation factor 3 [Source:HGNC Symbol;Acc:HGNC:1132]
NBAS	0.00286765	5.6652	5.95215	0.0203413	0.63994	0.00485099	NBAS subunit of NRZ tethering complex [Source:HGNC Symbol;Acc:HGNC:15625]
ZNF467	-0.0111192	3.07325	5.95088	0.0203708	0.63994	-0.0188024	zinc finger protein 467 [Source:HGNC Symbol;Acc:HGNC:23154]
SECISBP2L	-0.00334922	6.23161	5.94442	0.0204163	0.63994	-0.00566026	SECIS binding protein 2 like [Source:HGNC Symbol;Acc:HGNC:28997]
PDCD7	0.00542825	5.45545	5.94346	0.0204394	0.63994	0.0091712	programmed cell death 7 [Source:HGNC Symbol;Acc:HGNC:8767]
PRMT7	0.00370263	6.20121	5.94146	0.0204453	0.63994	0.00625525	protein arginine methyltransferase 7 [Source:HGNC Symbol;Acc:HGNC:25557]
ZNF343	-0.00296681	3.89484	5.94123	0.0204475	0.63994	-0.005012	zinc finger protein 343 [Source:HGNC Symbol;Acc:HGNC:16017]
PTGS2	-0.0307377	-0.945153	5.94626	0.0204625	0.63994	-0.0519173	prostaglandin-endoperoxide synthase 2 [Source:HGNC Symbol;Acc:HGNC:9605]
CD300H	-0.0329196	-1.40264	5.9413	0.0204875	0.63994	-0.055585	CD300H molecule (gene/pseudogene) [Source:HGNC Symbol;Acc:HGNC:52292]
GALNT6	-0.00791099	4.69231	5.9433	0.0205119	0.63994	-0.0133537	polypeptide N-acetylgalactosaminyltransferase 6 [Source:HGNC Symbol;Acc:HGNC:4128]
SOWAHC	-0.0159353	-0.881873	5.92649	0.0205919	0.63994	-0.0268717	sosondowah ankyrin repeat domain family member C [Source:HGNC Symbol;Acc:HGNC:26149]
CYP27A1	-0.0232645	0.377711	5.92795	0.0206473	0.63994	-0.0392038	cytochrome P450 family 27 subfamily A member 1 [Source:HGNC Symbol;Acc:HGNC:2605]
PIGV	0.00510393	3.76278	5.91953	0.0206605	0.63994	0.00859941	phosphatidylinositol glycan anchor biosynthesis class V [Source:HGNC Symbol;Acc:HGNC:26031]
GPR162	-0.0244988	-0.566277	5.92104	0.0206656	0.63994	-0.0412744	G protein-coupled receptor 162 [Source:HGNC Symbol;Acc:HGNC:16693]
KCNQ3	0.0190014	0.604044	5.9196	0.0206908	0.63994	0.0320027	potassium voltage-gated channel subfamily Q member 3 [Source:HGNC Symbol;Acc:HGNC:6297]
ALDH5A1	0.00543855	4.77117	5.91621	0.0206933	0.63994	0.00915945	aldehyde dehydrogenase 5 family member A1 [Source:HGNC Symbol;Acc:HGNC:408]
FAHD2A	0.00221184	4.76992	5.91444	0.0207108	0.63994	0.0037243	fumarylacetoacetate hydrolase domain containing 2A [Source:HGNC Symbol;Acc:HGNC:24252]
ARHGEF10L	-0.0289812	0.805634	5.91804	0.0207844	0.63994	-0.048754	Rho guanine nucleotide exchange factor 10 like [Source:HGNC Symbol;Acc:HGNC:25540]
CPOX	0.00279166	4.70306	5.90675	0.0207871	0.63994	0.00469615	coproporphyrinogen oxidase [Source:HGNC Symbol;Acc:HGNC:2321]
SLC4A10	0.0174725	5.5705	5.92199	0.0207876	0.63994	0.0293922	solute carrier family 4 member 10 [Source:HGNC Symbol;Acc:HGNC:13811]
CLEC4A	-0.0173847	-0.180378	5.90585	0.020796	0.63994	-0.0292414	C-type lectin domain family 4 member A [Source:HGNC Symbol;Acc:HGNC:13257]
HDHD3	0.00582973	2.7631	5.90216	0.0208327	0.63994	0.00980126	haloacid dehalogenase like hydrolase domain containing 3 [Source:HGNC Symbol;Acc:HGNC:28171]
SULF2	-0.0204158	3.08717	5.91573	0.0208496	0.63994	-0.034317	sulfatase 2 [Source:HGNC Symbol;Acc:HGNC:20392]
C11orf68	0.004286	5.09866	5.89499	0.0209042	0.63994	0.00719948	chromosome 11 open reading frame 68 [Source:HGNC Symbol;Acc:HGNC:28801]
S100A8	-0.028772	3.69652	5.90943	0.0209122	0.63994	-0.0483254	S100 calcium binding protein A8 [Source:HGNC Symbol;Acc:HGNC:10498]
RAB32	-0.0272674	0.136059	5.89847	0.0209572	0.63994	-0.0457729	RAB32, member RAS oncogene family [Source:HGNC Symbol;Acc:HGNC:9772]
TRPM8	0.0133865	-0.592431	5.88359	0.0210185	0.63994	0.0224545	transient receptor potential cation channel subfamily M member 8 [Source:HGNC Symbol;Acc:HGNC:17961]
KCNC3	-0.0224639	1.23456	5.89122	0.0210337	0.63994	-0.0376738	potassium voltage-gated channel subfamily C member 3 [Source:HGNC Symbol;Acc:HGNC:6235]
DBN1	0.010215	6.07564	5.89418	0.0210646	0.63994	0.017125	drebrin 1 [Source:HGNC Symbol;Acc:HGNC:2695]
TIMP1	-0.00647638	4.55927	5.87043	0.0211689	0.63994	-0.0108434	TIMP metallopeptidase inhibitor 1 [Source:HGNC Symbol;Acc:HGNC:11820]
ADGRE3	-0.0346145	-0.776632	5.87572	0.0211722	0.63994	-0.0579527	adhesion G protein-coupled receptor E3 [Source:HGNC Symbol;Acc:HGNC:23647]
SIRPA	-0.023022	2.5866	5.88094	0.021198	0.63994	-0.0385321	signal regulatory protein alpha [Source:HGNC Symbol;Acc:HGNC:9662]
DUSP5	-0.0156257	3.67988	5.87805	0.0212272	0.63994	-0.0261434	dual specificity phosphatase 5 [Source:HGNC Symbol;Acc:HGNC:3071]
CES1	-0.0204415	3.08619	5.87677	0.0212401	0.63994	-0.0341953	carboxylesterase 1 [Source:HGNC Symbol;Acc:HGNC:1863]
PHACTR2	0.00816348	5.85526	5.866	0.021313	0.63994	0.0136441	phosphatase and actin regulator 2 [Source:HGNC Symbol;Acc:HGNC:20956]
LILRB2	-0.019295	3.81017	5.86894	0.0213196	0.63994	-0.0322463	leukocyte immunoglobulin like receptor B2 [Source:HGNC Symbol;Acc:HGNC:6606]
CDKN1C	-0.0146809	1.44606	5.85022	0.0213708	0.63994	-0.0245198	cyclin dependent kinase inhibitor 1C [Source:HGNC Symbol;Acc:HGNC:1786]
F7	0.0163718	-0.223085	5.84494	0.0214112	0.63994	0.0273304	coagulation factor VII [Source:HGNC Symbol;Acc:HGNC:3544]
MAFB	-0.0281704	1.78815	5.85541	0.0214576	0.63994	-0.047	MAF bZIP transcription factor B [Source:HGNC Symbol;Acc:HGNC:6408]
DCDC2	-0.0210717	-1.96376	5.83961	0.021466	0.63994	-0.0351528	doublecortin domain containing 2 [Source:HGNC Symbol;Acc:HGNC:18141]
COL25A1	-0.0303018	-1.93461	5.83866	0.0214758	0.63994	-0.0505449	collagen type XXV alpha 1 chain [Source:HGNC Symbol;Acc:HGNC:18603]
WDR12	0.00393795	4.20554	5.83812	0.0214813	0.63994	0.00656827	WD repeat domain 12 [Source:HGNC Symbol;Acc:HGNC:14098]
ALOX12B	0.00588638	1.96833	5.83666	0.0214963	0.63994	0.00981634	arachidonate 12-lipoxygenase, 12R type [Source:HGNC Symbol;Acc:HGNC:430]
CDC42EP4	-0.0160826	-0.164296	5.8345	0.0215186	0.63994	-0.0268127	CDC42 effector protein 4 [Source:HGNC Symbol;Acc:HGNC:17147]
R3HDM2	-0.00223248	7.25917	5.83434	0.0215203	0.63994	-0.00372188	R3H domain containing 2 [Source:HGNC Symbol;Acc:HGNC:29167]
UHRF1BP1L	-0.00309098	4.86103	5.83	0.0215651	0.63994	-0.00515035	UHRF1 binding protein 1 like [Source:HGNC Symbol;Acc:HGNC:29102]
FCHO2	-0.00891401	2.55968	5.8212	0.0216563	0.63994	-0.0148366	FCH and mu domain containing endocytic adaptor 2 [Source:HGNC Symbol;Acc:HGNC:25180]
FLT4	0.0105005	5.8996	5.82684	0.0217523	0.63994	0.0174571	fms related receptor tyrosine kinase 4 [Source:HGNC Symbol;Acc:HGNC:3767]
NAIF1	0.00356482	3.95812	5.8108	0.0217647	0.63994	0.00592562	nuclear apoptosis inducing factor 1 [Source:HGNC Symbol;Acc:HGNC:25446]
ZNF74	0.00324634	4.5352	5.80392	0.0218367	0.63994	0.00539157	zinc finger protein 74 [Source:HGNC Symbol;Acc:HGNC:13144]
ZBTB8B	-0.00626773	0.804356	5.80309	0.0218454	0.63994	-0.0104085	zinc finger and BTB domain containing 8B [Source:HGNC Symbol;Acc:HGNC:37057]
TSEN2	0.00768221	2.20621	5.79711	0.0219082	0.63994	0.0127478	tRNA splicing endonuclease subunit 2 [Source:HGNC Symbol;Acc:HGNC:28422]
AK1	-0.00548429	4.43671	5.79483	0.0219322	0.63994	-0.00909797	adenylate kinase 1 [Source:HGNC Symbol;Acc:HGNC:361]
LHFPL5	-0.00539664	3.47286	5.79303	0.0219512	0.63994	-0.00895054	LHFPL tetraspan subfamily member 5 [Source:HGNC Symbol;Acc:HGNC:21253]
DUSP8	-0.00812277	4.7819	5.79555	0.0220231	0.63994	-0.0134604	dual specificity phosphatase 8 [Source:HGNC Symbol;Acc:HGNC:3074]
PID1	-0.0290732	0.545774	5.79443	0.0220426	0.63994	-0.0481666	phosphotyrosine interaction domain containing 1 [Source:HGNC Symbol;Acc:HGNC:26084]
SLC28A2	0.0120866	-0.183474	5.77883	0.0221015	0.63994	0.0200104	solute carrier family 28 member 2 [Source:HGNC Symbol;Acc:HGNC:11002]
CD14	-0.0275346	3.73934	5.79169	0.022121	0.63994	-0.0455751	CD14 molecule [Source:HGNC Symbol;Acc:HGNC:1628]
PILRA	-0.0147565	2.73653	5.78364	0.0221395	0.63994	-0.0244195	paired immunoglobin like type 2 receptor alpha [Source:HGNC Symbol;Acc:HGNC:20396]
C22orf15	0.00954636	1.36207	5.77077	0.0221873	0.63994	0.0157887	chromosome 22 open reading frame 15 [Source:HGNC Symbol;Acc:HGNC:15558]
CCDC88A	-0.00551725	4.74529	5.76598	0.0222385	0.63994	-0.00911943	coiled-coil domain containing 88A [Source:HGNC Symbol;Acc:HGNC:25523]
CST3	-0.0236833	4.35133	5.77484	0.0223002	0.63994	-0.0391176	cystatin C [Source:HGNC Symbol;Acc:HGNC:2475]
ZNF404	0.00775549	2.33704	5.75679	0.022337	0.63994	0.0128041	zinc finger protein 404 [Source:HGNC Symbol;Acc:HGNC:19417]
NCOA2	-0.0038535	6.34609	5.7536	0.0223712	0.63994	-0.00635948	nuclear receptor coactivator 2 [Source:HGNC Symbol;Acc:HGNC:7669]
DPF1	-0.0127874	-1.083	5.75013	0.0224086	0.63994	-0.0210939	double PHD fingers 1 [Source:HGNC Symbol;Acc:HGNC:20225]
NAPSA	0.00920212	1.93257	5.74417	0.0224731	0.63994	0.0151682	napsin A aspartic peptidase [Source:HGNC Symbol;Acc:HGNC:13395]
LRRC8D	0.00330041	5.76305	5.73872	0.0225321	0.63994	0.00543643	leucine rich repeat containing 8 VRAC subunit D [Source:HGNC Symbol;Acc:HGNC:16992]
WDR77	0.00273284	5.49383	5.73723	0.0225482	0.63994	0.00450068	WD repeat domain 77 [Source:HGNC Symbol;Acc:HGNC:29652]
PLA2G4A	-0.03701	-2.2623	5.73242	0.0226053	0.63994	-0.0609107	phospholipase A2 group IVA [Source:HGNC Symbol;Acc:HGNC:9035]
NLRP12	-0.0214617	1.00842	5.73768	0.0226185	0.63994	-0.0353159	NLR family pyrin domain containing 12 [Source:HGNC Symbol;Acc:HGNC:22938]
BST1	-0.0187584	1.31367	5.7343	0.0226314	0.63994	-0.0308629	bone marrow stromal cell antigen 1 [Source:HGNC Symbol;Acc:HGNC:1118]
KIF19	-0.0185615	3.69869	5.73592	0.02272	0.63994	-0.0305075	kinesin family member 19 [Source:HGNC Symbol;Acc:HGNC:26735]
CYP2E1	0.0144629	2.28042	5.72481	0.0227225	0.63994	0.0237703	cytochrome P450 family 2 subfamily E member 1 [Source:HGNC Symbol;Acc:HGNC:2631]
RPL21P93	0.00633031	2.2227	5.72009	0.0227352	0.63994	0.0104026	ribosomal protein L21 pseudogene 93 [Source:HGNC Symbol;Acc:HGNC:35646]
IL23R	0.0178043	1.45593	5.72478	0.0227509	0.63994	0.0292526	interleukin 23 receptor [Source:HGNC Symbol;Acc:HGNC:19100]
CYBB	-0.0276901	4.49384	5.7296	0.022789	0.63994	-0.0454747	cytochrome b-245 beta chain [Source:HGNC Symbol;Acc:HGNC:2578]
OSCAR	-0.0198687	1.70338	5.71417	0.0228953	0.63994	-0.0325897	osteoclast associated Ig-like receptor [Source:HGNC Symbol;Acc:HGNC:29960]
MS4A7	-0.0282226	1.98703	5.71935	0.0229014	0.63994	-0.0462889	membrane spanning 4-domains A7 [Source:HGNC Symbol;Acc:HGNC:13378]
ERCC8	-0.00333137	3.86415	5.70416	0.0229104	0.63994	-0.00546333	ERCC excision repair 8, CSA ubiquitin ligase complex subunit [Source:HGNC Symbol;Acc:HGNC:3439]
IQCF3	-0.0374685	-1.94622	5.70385	0.0229425	0.63994	-0.0614243	IQ motif containing F3 [Source:HGNC Symbol;Acc:HGNC:31816]
POM121	0.00215662	7.63939	5.69921	0.0229652	0.63994	0.00353455	POM121 transmembrane nucleoporin [Source:HGNC Symbol;Acc:HGNC:19702]
OR14L1P	-0.00924506	-0.589587	5.69295	0.0230347	0.63994	-0.0151399	olfactory receptor family 14 subfamily L member 1 pseudogene [Source:HGNC Symbol;Acc:HGNC:15023]
MPEG1	-0.027662	4.92162	5.70435	0.0230669	0.63994	-0.0452829	macrophage expressed 1 [Source:HGNC Symbol;Acc:HGNC:29619]
RASGRP4	-0.0229975	1.63539	5.69766	0.0230968	0.63994	-0.0376343	RAS guanyl releasing protein 4 [Source:HGNC Symbol;Acc:HGNC:18958]
DAGLA	-0.0166467	0.103333	5.6836	0.0231389	0.63994	-0.0272284	diacylglycerol lipase alpha [Source:HGNC Symbol;Acc:HGNC:1165]
GIT2	-0.00184912	6.95234	5.68281	0.0231476	0.63994	-0.00302422	GIT ArfGAP 2 [Source:HGNC Symbol;Acc:HGNC:4273]
NR3C1	-0.00273625	6.53989	5.682	0.0231567	0.63994	-0.00447465	nuclear receptor subfamily 3 group C member 1 [Source:HGNC Symbol;Acc:HGNC:7978]
REPIN1	0.00286584	6.81812	5.67779	0.0232038	0.63994	0.00468404	replication initiator 1 [Source:HGNC Symbol;Acc:HGNC:17922]
CD300E	-0.026873	3.09324	5.69178	0.0232067	0.63994	-0.0439209	CD300e molecule [Source:HGNC Symbol;Acc:HGNC:28874]
ARPIN	-0.0122211	0.889746	5.67612	0.0232225	0.63994	-0.0199704	actin related protein 2/3 complex inhibitor [Source:HGNC Symbol;Acc:HGNC:28782]
ZNF616	0.00439396	3.57575	5.67383	0.0232483	0.63994	0.00717802	zinc finger protein 616 [Source:HGNC Symbol;Acc:HGNC:28062]
FBXO33	-0.00398904	5.43385	5.66273	0.0233731	0.63994	-0.00650725	F-box protein 33 [Source:HGNC Symbol;Acc:HGNC:19833]
DIO2	-0.0156771	-1.74744	5.66243	0.0233766	0.63994	-0.0255728	iodothyronine deiodinase 2 [Source:HGNC Symbol;Acc:HGNC:2884]
WBP1LP2	0.0141834	-1.83057	5.66158	0.0233862	0.63994	0.0231337	WBP1L pseudogene 2 [Source:HGNC Symbol;Acc:HGNC:43949]
PPARGC1A	-0.0268306	-2.73001	5.65943	0.0234105	0.63994	-0.0437496	PPARG coactivator 1 alpha [Source:HGNC Symbol;Acc:HGNC:9237]
LOXL2	0.00497852	2.71341	5.65763	0.0234309	0.63994	0.00811604	lysyl oxidase like 2 [Source:HGNC Symbol;Acc:HGNC:6666]
TMEM234	0.00317901	3.43742	5.64922	0.0235263	0.641288	0.00517684	transmembrane protein 234 [Source:HGNC Symbol;Acc:HGNC:28837]
CYP2C19	-0.00920941	0.269077	5.64309	0.0235961	0.641288	-0.0149852	cytochrome P450 family 2 subfamily C member 19 [Source:HGNC Symbol;Acc:HGNC:2621]
LAMC1	-0.0242546	-1.08038	5.63659	0.0236704	0.641288	-0.0394329	laminin subunit gamma 1 [Source:HGNC Symbol;Acc:HGNC:6492]
SOS2	-0.00234408	6.14557	5.63126	0.0237315	0.641288	-0.00380836	SOS Ras/Rho guanine nucleotide exchange factor 2 [Source:HGNC Symbol;Acc:HGNC:11188]
MATN1	0.0047308	2.68325	5.62019	0.023859	0.641288	0.00767501	matrilin 1 [Source:HGNC Symbol;Acc:HGNC:6907]
GPR63	-0.0107216	0.182844	5.61659	0.0239006	0.641288	-0.017386	G protein-coupled receptor 63 [Source:HGNC Symbol;Acc:HGNC:13302]
CAPN8	-0.0117721	0.0373164	5.61641	0.0239027	0.641288	-0.0190891	calpain 8 [Source:HGNC Symbol;Acc:HGNC:1485]
AGL	0.00298353	5.35667	5.61501	0.0239189	0.641288	0.00483708	amylo-alpha-1, 6-glucosidase, 4-alpha-glucanotransferase [Source:HGNC Symbol;Acc:HGNC:321]
SIRPB2	-0.0275671	1.24603	5.62074	0.0239755	0.641288	-0.0446651	signal regulatory protein beta 2 [Source:HGNC Symbol;Acc:HGNC:16247]
ZMYM5	-0.00219461	4.87895	5.60953	0.0239825	0.641288	-0.0035555	zinc finger MYM-type containing 5 [Source:HGNC Symbol;Acc:HGNC:13029]
CSTA	-0.0281717	0.735182	5.6074	0.0241238	0.641288	-0.0455692	cystatin A [Source:HGNC Symbol;Acc:HGNC:2481]
TCN2	-0.0200594	-0.56798	5.59697	0.0241287	0.641288	-0.0324454	transcobalamin 2 [Source:HGNC Symbol;Acc:HGNC:11653]
CFP	-0.0191171	4.02285	5.60707	0.0241729	0.641288	-0.0309061	complement factor properdin [Source:HGNC Symbol;Acc:HGNC:8864]
TICAM2	-0.0211901	0.0551221	5.59291	0.0241848	0.641288	-0.0342529	toll like receptor adaptor molecule 2 [Source:HGNC Symbol;Acc:HGNC:21354]
EP300	-0.00351551	7.75321	5.58333	0.0242888	0.641288	-0.00567612	E1A binding protein p300 [Source:HGNC Symbol;Acc:HGNC:3373]
MS4A6A	-0.0280866	2.6954	5.58303	0.024455	0.641288	-0.0452653	membrane spanning 4-domains A6A [Source:HGNC Symbol;Acc:HGNC:13375]
SCYL2P1	-0.00986288	0.290773	5.56917	0.0244562	0.641288	-0.0158951	SCYL2 pseudogene 1 [Source:HGNC Symbol;Acc:HGNC:54685]
NDUFAF1	0.00479012	2.71479	5.56788	0.0244714	0.641288	0.00771852	NADH:ubiquinone oxidoreductase complex assembly factor 1 [Source:HGNC Symbol;Acc:HGNC:18828]
CFAP45	-0.0117734	-0.353799	5.56685	0.0244836	0.641288	-0.0189684	cilia and flagella associated protein 45 [Source:HGNC Symbol;Acc:HGNC:17229]
YY1AP1	-0.0020343	6.41916	5.56478	0.0245083	0.641288	-0.00327662	YY1 associated protein 1 [Source:HGNC Symbol;Acc:HGNC:30935]
PLXNB2	-0.0199106	4.70302	5.57392	0.0245628	0.641288	-0.0320505	plexin B2 [Source:HGNC Symbol;Acc:HGNC:9104]
PMS2P1	0.00332051	5.43748	5.55646	0.0246074	0.641288	0.00534248	PMS1 homolog 2, mismatch repair system component pseudogene 1 [Source:HGNC Symbol;Acc:HGNC:9123]
ALDH1A1	-0.0252028	0.0754725	5.56078	0.0246274	0.641288	-0.0405408	aldehyde dehydrogenase 1 family member A1 [Source:HGNC Symbol;Acc:HGNC:402]
BLOC1S4	0.00287251	4.8621	5.54775	0.0247117	0.641288	0.00461641	biogenesis of lysosomal organelles complex 1 subunit 4 [Source:HGNC Symbol;Acc:HGNC:24206]
SLFN5	0.00306473	8.90126	5.54773	0.0247119	0.641288	0.00492531	schlafen family member 5 [Source:HGNC Symbol;Acc:HGNC:28286]
KLF6	-0.00512569	8.62918	5.54862	0.0247201	0.641288	-0.00823673	Kruppel like factor 6 [Source:HGNC Symbol;Acc:HGNC:2235]
PIGX	-0.00571072	1.91825	5.54189	0.0247822	0.641288	-0.00917063	phosphatidylinositol glycan anchor biosynthesis class X [Source:HGNC Symbol;Acc:HGNC:26046]
NECTIN2	-0.0147933	-0.141676	5.54062	0.0247974	0.641288	-0.023752	nectin cell adhesion molecule 2 [Source:HGNC Symbol;Acc:HGNC:9707]
ARHGEF5	0.00897166	4.03951	5.54464	0.0247977	0.641288	0.0144048	Rho guanine nucleotide exchange factor 5 [Source:HGNC Symbol;Acc:HGNC:13209]
LMO2	-0.0259344	0.87268	5.54902	0.0248115	0.641288	-0.0416336	LIM domain only 2 [Source:HGNC Symbol;Acc:HGNC:6642]
FZR1	-0.00387704	4.69916	5.53907	0.024816	0.641288	-0.00622369	fizzy and cell division cycle 20 related 1 [Source:HGNC Symbol;Acc:HGNC:24824]
PDGFD	-0.0129053	4.24715	5.5489	0.0248617	0.641288	-0.0207062	platelet derived growth factor D [Source:HGNC Symbol;Acc:HGNC:30620]
TEX261	0.00235886	6.43704	5.53521	0.0248627	0.641288	0.00378467	testis expressed 261 [Source:HGNC Symbol;Acc:HGNC:30712]
ZSWIM6	-0.00475789	4.44153	5.53462	0.0248699	0.641288	-0.00763322	zinc finger SWIM-type containing 6 [Source:HGNC Symbol;Acc:HGNC:29316]
MERTK	-0.0214865	-0.830197	5.53372	0.0248806	0.641288	-0.0344673	MER proto-oncogene, tyrosine kinase [Source:HGNC Symbol;Acc:HGNC:7027]
ATP5MC1	0.00316449	4.42946	5.53179	0.024904	0.641288	0.00507498	ATP synthase membrane subunit c locus 1 [Source:HGNC Symbol;Acc:HGNC:841]
TRAV8-6	0.0121751	2.46481	5.53039	0.024921	0.641288	0.019522	T cell receptor alpha variable 8-6 [Source:HGNC Symbol;Acc:HGNC:12151]
HNMT	-0.0203074	0.11305	5.52609	0.0249948	0.642183	-0.0325355	histamine N-methyltransferase [Source:HGNC Symbol;Acc:HGNC:5028]
TMPRSS5	-0.0130609	0.213083	5.52007	0.0250463	0.642503	-0.0209138	transmembrane serine protease 5 [Source:HGNC Symbol;Acc:HGNC:14908]
ARHGEF4	0.00862838	4.03403	5.4983	0.0253668	0.646199	0.0137686	Rho guanine nucleotide exchange factor 4 [Source:HGNC Symbol;Acc:HGNC:684]
IGLV3-9	-0.0105376	0.61244	5.48729	0.0254489	0.646199	-0.0168005	immunoglobulin lambda variable 3-9 [Source:HGNC Symbol;Acc:HGNC:5918]
FGL2	-0.0191804	5.03612	5.49599	0.025507	0.646199	-0.030561	fibrinogen like 2 [Source:HGNC Symbol;Acc:HGNC:3696]
PRKAR2B	-0.00904294	0.516358	5.48102	0.0255267	0.646199	-0.0144054	protein kinase cAMP-dependent type II regulatory subunit beta [Source:HGNC Symbol;Acc:HGNC:9392]
ZNF324B	0.00360119	3.08726	5.48091	0.0255281	0.646199	0.00573663	zinc finger protein 324B [Source:HGNC Symbol;Acc:HGNC:33107]
USP32P3	-0.00936713	4.8601	5.48891	0.0255552	0.646199	-0.0149174	ubiquitin specific peptidase 32 pseudogene 3 [Source:HGNC Symbol;Acc:HGNC:43576]
SCFD1	-0.00282452	5.13186	5.47371	0.0256178	0.646199	-0.0044951	sec1 family domain containing 1 [Source:HGNC Symbol;Acc:HGNC:20726]
ZKSCAN4	0.00446447	3.51081	5.47163	0.0256438	0.646199	0.00710305	zinc finger with KRAB and SCAN domains 4 [Source:HGNC Symbol;Acc:HGNC:13854]
ONECUT1	-0.0137599	-1.73596	5.47015	0.0256622	0.646199	-0.0218879	one cut homeobox 1 [Source:HGNC Symbol;Acc:HGNC:8138]
YRDC	-0.00500016	4.21051	5.46739	0.0256968	0.646199	-0.00795086	yrdC N6-threonylcarbamoyltransferase domain containing [Source:HGNC Symbol;Acc:HGNC:28905]
TMEM176B	-0.0246333	0.900615	5.47589	0.0257083	0.646199	-0.0391652	transmembrane protein 176B [Source:HGNC Symbol;Acc:HGNC:29596]
DRAM1	-0.00610697	2.47665	5.46555	0.0257199	0.646199	-0.00970843	DNA damage regulated autophagy modulator 1 [Source:HGNC Symbol;Acc:HGNC:25645]
MAN2A1	-0.00417259	5.27005	5.45495	0.0258531	0.646199	-0.00662394	mannosidase alpha class 2A member 1 [Source:HGNC Symbol;Acc:HGNC:6824]
RBL1	-0.00328402	4.89064	5.44447	0.0259856	0.646199	-0.00520606	RB transcriptional corepressor like 1 [Source:HGNC Symbol;Acc:HGNC:9893]
ARHGAP24	-0.0261995	-0.811432	5.43535	0.0261167	0.646199	-0.0414759	Rho GTPase activating protein 24 [Source:HGNC Symbol;Acc:HGNC:25361]
SLC16A2	0.0126147	-0.133715	5.43174	0.0261475	0.646199	0.0199637	solute carrier family 16 member 2 [Source:HGNC Symbol;Acc:HGNC:10923]
MIEF2	0.00333441	3.5111	5.42452	0.0262399	0.646199	0.00527183	mitochondrial elongation factor 2 [Source:HGNC Symbol;Acc:HGNC:17920]
SGCE	-0.00890555	1.75597	5.42433	0.0262423	0.646199	-0.0140797	sarcoglycan epsilon [Source:HGNC Symbol;Acc:HGNC:10808]
CD300LB	-0.0232592	1.12472	5.43207	0.0262477	0.646199	-0.0367707	CD300 molecule like family member b [Source:HGNC Symbol;Acc:HGNC:30811]
FRMPD3	-0.0156653	3.5055	5.42766	0.0263467	0.646199	-0.0247399	FERM and PDZ domain containing 3 [Source:HGNC Symbol;Acc:HGNC:29382]
PATE4	-0.0122224	-1.14821	5.4157	0.0263531	0.646199	-0.0193012	prostate and testis expressed 4 [Source:HGNC Symbol;Acc:HGNC:35427]
PPP1R35	0.00212852	5.56691	5.41353	0.026381	0.646199	0.00336031	protein phosphatase 1 regulatory subunit 35 [Source:HGNC Symbol;Acc:HGNC:28320]
PDP1	-0.00480546	4.76098	5.41182	0.0264031	0.646199	-0.00758468	pyruvate dehydrogenase phosphatase catalytic subunit 1 [Source:HGNC Symbol;Acc:HGNC:9279]
LYPD2	-0.0460472	-2.35787	5.41373	0.0264138	0.646199	-0.0726703	LY6/PLAUR domain containing 2 [Source:HGNC Symbol;Acc:HGNC:25215]
CD33	-0.0222173	1.44598	5.41978	0.0264144	0.646199	-0.0350624	CD33 molecule [Source:HGNC Symbol;Acc:HGNC:1659]
SLC4A8	-0.00936842	3.39201	5.41086	0.026434	0.646199	-0.0147818	solute carrier family 4 member 8 [Source:HGNC Symbol;Acc:HGNC:11034]
TLR4	-0.0277476	2.11434	5.41284	0.0265583	0.646199	-0.0437247	toll like receptor 4 [Source:HGNC Symbol;Acc:HGNC:11850]
CDKAL1	-0.0032531	4.0351	5.39833	0.0265778	0.646199	-0.00512521	CDK5 regulatory subunit associated protein 1 like 1 [Source:HGNC Symbol;Acc:HGNC:21050]
HLA-DQB2	-0.0179749	-1.41502	5.39526	0.0266177	0.646199	-0.0283074	major histocompatibility complex, class II, DQ beta 2 [Source:HGNC Symbol;Acc:HGNC:4945]
MFSD1	-0.00326601	5.07535	5.39345	0.0266412	0.646199	-0.00514216	major facilitator superfamily domain containing 1 [Source:HGNC Symbol;Acc:HGNC:25874]
PPP1R32	-0.0048208	2.87304	5.39328	0.0266434	0.646199	-0.00758991	protein phosphatase 1 regulatory subunit 32 [Source:HGNC Symbol;Acc:HGNC:28869]
FRS2	-0.00434038	4.34252	5.39296	0.0266476	0.646199	-0.00683324	fibroblast growth factor receptor substrate 2 [Source:HGNC Symbol;Acc:HGNC:16971]
TDRD6	-0.0427645	-1.60216	5.39186	0.0267671	0.646199	-0.0672428	tudor domain containing 6 [Source:HGNC Symbol;Acc:HGNC:21339]
KBTBD2	-0.00258345	5.86478	5.38344	0.026772	0.646199	-0.00406201	kelch repeat and BTB domain containing 2 [Source:HGNC Symbol;Acc:HGNC:21751]
FAM24B	-0.00526099	2.52872	5.38145	0.0267981	0.646199	-0.00826974	family with sequence similarity 24 member B [Source:HGNC Symbol;Acc:HGNC:23475]
SYDE1	0.01951	-0.374736	5.38138	0.026799	0.646199	0.0306675	synapse defective Rho GTPase homolog 1 [Source:HGNC Symbol;Acc:HGNC:25824]
H2AC18	0.0527334	-0.769699	5.39372	0.0268068	0.646199	0.082884	H2A clustered histone 18 [Source:HGNC Symbol;Acc:HGNC:4736]
VCAN	-0.0274165	5.50545	5.3926	0.0268213	0.646199	-0.0430856	versican [Source:HGNC Symbol;Acc:HGNC:2464]
HK3	-0.0268678	2.97043	5.37304	0.0270783	0.646199	-0.042112	hexokinase 3 [Source:HGNC Symbol;Acc:HGNC:4925]
ALKBH2	0.00421128	3.32072	5.35584	0.0271361	0.646199	0.00659677	alkB homolog 2, alpha-ketoglutarate dependent dioxygenase [Source:HGNC Symbol;Acc:HGNC:32487]
CD93	-0.0186666	3.47553	5.36489	0.0271861	0.646199	-0.0292255	CD93 molecule [Source:HGNC Symbol;Acc:HGNC:15855]
WNT9B	-0.0129353	-1.6495	5.3477	0.0272446	0.646199	-0.0202401	Wnt family member 9B [Source:HGNC Symbol;Acc:HGNC:12779]
AP1S3	-0.00710664	1.44558	5.34514	0.0272788	0.646199	-0.011116	adaptor related protein complex 1 subunit sigma 3 [Source:HGNC Symbol;Acc:HGNC:18971]
QPCT	-0.023128	-0.346481	5.34787	0.0272871	0.646199	-0.0361731	glutaminyl-peptide cyclotransferase [Source:HGNC Symbol;Acc:HGNC:9753]
WDR48	-0.00280662	6.06071	5.33999	0.0273477	0.646199	-0.00438697	WD repeat domain 48 [Source:HGNC Symbol;Acc:HGNC:30914]
PIK3R5	-0.00408335	6.94167	5.3398	0.0273502	0.646199	-0.00638243	phosphoinositide-3-kinase regulatory subunit 5 [Source:HGNC Symbol;Acc:HGNC:30035]
SBNO1	0.0017116	6.69144	5.3398	0.0273503	0.646199	0.0026753	strawberry notch homolog 1 [Source:HGNC Symbol;Acc:HGNC:22973]
ATAD3B	0.00365715	6.32488	5.33669	0.0273919	0.646199	0.00571384	ATPase family AAA domain containing 3B [Source:HGNC Symbol;Acc:HGNC:24007]
ZNF696	0.00456845	4.25341	5.33394	0.0274289	0.646199	0.00713496	zinc finger protein 696 [Source:HGNC Symbol;Acc:HGNC:25872]
APPL2	-0.00333215	5.67	5.3319	0.0274564	0.646199	-0.00520267	adaptor protein, phosphotyrosine interacting with PH domain and leucine zipper 2 [Source:HGNC Symbol;Acc:HGNC:18242]
YAE1	0.00590374	2.35314	5.33147	0.0274622	0.646199	0.00921731	YAE1 maturation factor of ABCE1 [Source:HGNC Symbol;Acc:HGNC:24857]
ARHGEF40	-0.0254608	1.63886	5.34128	0.0274725	0.646199	-0.0397469	Rho guanine nucleotide exchange factor 40 [Source:HGNC Symbol;Acc:HGNC:25516]
B3GAT2	-0.00649117	1.90663	5.32627	0.0275323	0.646199	-0.0101272	beta-1,3-glucuronyltransferase 2 [Source:HGNC Symbol;Acc:HGNC:922]
STAB1	-0.0295307	3.14583	5.33784	0.0275474	0.646199	-0.0460656	stabilin 1 [Source:HGNC Symbol;Acc:HGNC:18628]
C2CD4D	0.00824343	2.56825	5.32198	0.0275902	0.646199	0.0128535	C2 calcium dependent domain containing 4D [Source:HGNC Symbol;Acc:HGNC:37210]
RPSA	0.00413313	10.1151	5.32152	0.0275965	0.646199	0.00644415	ribosomal protein SA [Source:HGNC Symbol;Acc:HGNC:6502]
SHTN1	-0.0246981	0.12426	5.32158	0.0276763	0.646199	-0.038477	shootin 1 [Source:HGNC Symbol;Acc:HGNC:29319]
ZC3H12A	-0.0070661	5.41827	5.3215	0.0277052	0.646199	-0.011005	zinc finger CCCH-type containing 12A [Source:HGNC Symbol;Acc:HGNC:26259]
TRBV12-3	-0.0143642	2.64543	5.32061	0.0277174	0.646199	-0.0223687	T cell receptor beta variable 12-3 [Source:HGNC Symbol;Acc:HGNC:12185]
CD68	-0.0241337	3.75477	5.32476	0.027724	0.646199	-0.0375797	CD68 molecule [Source:HGNC Symbol;Acc:HGNC:1693]
CDIP1	0.00371565	5.59286	5.31124	0.027736	0.646199	0.0057851	cell death inducing p53 target 1 [Source:HGNC Symbol;Acc:HGNC:13234]
CD83	-0.00739505	1.93591	5.31015	0.0277508	0.646199	-0.0115121	CD83 molecule [Source:HGNC Symbol;Acc:HGNC:1703]
SMPD1	0.00395273	6.41071	5.30867	0.0277711	0.646199	0.00615206	sphingomyelin phosphodiesterase 1 [Source:HGNC Symbol;Acc:HGNC:11120]
RAB28	-0.00377919	3.84346	5.3071	0.0277925	0.646199	-0.0058807	RAB28, member RAS oncogene family [Source:HGNC Symbol;Acc:HGNC:9768]
RABEPK	0.00315918	3.99869	5.30365	0.0278396	0.646199	0.0049136	Rab9 effector protein with kelch motifs [Source:HGNC Symbol;Acc:HGNC:16896]
IGLV3-19	-0.0236093	-1.06652	5.30226	0.0278586	0.646199	-0.0367135	immunoglobulin lambda variable 3-19 [Source:HGNC Symbol;Acc:HGNC:5903]
SCD	0.00774993	3.95989	5.30069	0.0279118	0.646199	0.012045	stearoyl-CoA desaturase [Source:HGNC Symbol;Acc:HGNC:10571]
TRAV1-2	0.0109013	4.0973	5.30665	0.0279254	0.646199	0.0169406	T cell receptor alpha variable 1-2 [Source:HGNC Symbol;Acc:HGNC:12102]
SLC15A3	-0.0184545	1.75515	5.30293	0.0279376	0.646199	-0.0286748	solute carrier family 15 member 3 [Source:HGNC Symbol;Acc:HGNC:18068]
HOMEZ	0.00415852	3.65402	5.29038	0.0280217	0.646199	0.00645613	homeobox and leucine zipper encoding [Source:HGNC Symbol;Acc:HGNC:20164]
HMOX1	-0.0200824	2.22238	5.2938	0.0281017	0.646199	-0.0311531	heme oxygenase 1 [Source:HGNC Symbol;Acc:HGNC:5013]
ALG12	0.00238655	5.42307	5.28072	0.028155	0.646199	0.00370021	ALG12 alpha-1,6-mannosyltransferase [Source:HGNC Symbol;Acc:HGNC:19358]
TOM1	-0.00290255	5.21794	5.27864	0.0281837	0.646199	-0.00449897	target of myb1 membrane trafficking protein [Source:HGNC Symbol;Acc:HGNC:11982]
FGD2	-0.0164993	3.37991	5.28659	0.0282465	0.646199	-0.025558	FYVE, RhoGEF and PH domain containing 2 [Source:HGNC Symbol;Acc:HGNC:3664]
DAB1	0.0136333	0.212159	5.27302	0.0282617	0.646199	0.0211152	DAB adaptor protein 1 [Source:HGNC Symbol;Acc:HGNC:2661]
SPATA6	-0.0121562	1.30594	5.27284	0.0282642	0.646199	-0.0188271	spermatogenesis associated 6 [Source:HGNC Symbol;Acc:HGNC:18309]
RTN4IP1	0.00815483	2.24833	5.27048	0.028297	0.646199	0.0126258	reticulon 4 interacting protein 1 [Source:HGNC Symbol;Acc:HGNC:18647]
BGLAP	0.00820715	0.334465	5.26919	0.028315	0.646199	0.0127045	bone gamma-carboxyglutamate protein [Source:HGNC Symbol;Acc:HGNC:1043]
FAM217A	-0.00900921	-0.19154	5.26367	0.028392	0.646199	-0.0139355	family with sequence similarity 217 member A [Source:HGNC Symbol;Acc:HGNC:21362]
NDUFAF8	0.00328268	4.2335	5.26344	0.0283952	0.646199	0.0050775	NADH:ubiquinone oxidoreductase complex assembly factor 8 [Source:HGNC Symbol;Acc:HGNC:33551]
LPXN	0.00257015	7.03559	5.26339	0.0283959	0.646199	0.00397537	leupaxin [Source:HGNC Symbol;Acc:HGNC:14061]
RNF2	0.00314105	4.12324	5.26216	0.0284131	0.646199	0.00485758	ring finger protein 2 [Source:HGNC Symbol;Acc:HGNC:10061]
CRYZL2P	-0.00922078	0.528115	5.25973	0.0284471	0.646199	-0.014255	crystallin zeta like 2, pseudogene [Source:HGNC Symbol;Acc:HGNC:52164]
KIAA1671	-0.0136793	5.16693	5.26647	0.0285262	0.646253	-0.0211312	KIAA1671 [Source:HGNC Symbol;Acc:HGNC:29345]
FAM136A	0.00237179	5.40834	5.25396	0.0285279	0.646253	0.00366378	family with sequence similarity 136 member A [Source:HGNC Symbol;Acc:HGNC:25911]
PROK2	-0.0281983	2.23292	5.2634	0.0285692	0.6463	-0.043541	prokineticin 2 [Source:HGNC Symbol;Acc:HGNC:18455]
C11orf71	0.00407346	3.22611	5.24165	0.0287013	0.647049	0.00628168	chromosome 11 open reading frame 71 [Source:HGNC Symbol;Acc:HGNC:25937]
MTMR1	0.00208096	6.47304	5.24161	0.0287018	0.647049	0.00320903	myotubularin related protein 1 [Source:HGNC Symbol;Acc:HGNC:7449]
ZNF137P	0.00691466	2.60445	5.23512	0.0287938	0.647049	0.0106534	zinc finger protein 137, pseudogene [Source:HGNC Symbol;Acc:HGNC:12921]
RASSF5	0.00215102	9.02556	5.22661	0.0289148	0.647049	0.00331016	Ras association domain family member 5 [Source:HGNC Symbol;Acc:HGNC:17609]
TRMT10A	0.00662984	1.93916	5.22084	0.028997	0.647049	0.0101943	tRNA methyltransferase 10A [Source:HGNC Symbol;Acc:HGNC:28403]
BTBD11	0.00761316	5.2081	5.22779	0.0290084	0.647049	0.011705	BTB domain containing 11 [Source:HGNC Symbol;Acc:HGNC:23844]
RPL21P75	0.0201379	-0.591706	5.22021	0.0290112	0.647049	0.0309607	ribosomal protein L21 pseudogene 75 [Source:HGNC Symbol;Acc:HGNC:36460]
KMO	-0.0176766	-0.0736604	5.21871	0.0290276	0.647049	-0.0271723	kynurenine 3-monooxygenase [Source:HGNC Symbol;Acc:HGNC:6381]
PKD1L2	-0.00659259	1.16587	5.2129	0.0291108	0.647049	-0.0101259	polycystin 1 like 2 (gene/pseudogene) [Source:HGNC Symbol;Acc:HGNC:21715]
EI24	0.00269051	5.10971	5.20531	0.0292199	0.647049	0.0041281	EI24 autophagy associated transmembrane protein [Source:HGNC Symbol;Acc:HGNC:13276]
GAL3ST1	-0.00987576	-0.839367	5.20426	0.0292351	0.647049	-0.0151504	galactose-3-O-sulfotransferase 1 [Source:HGNC Symbol;Acc:HGNC:24240]
NHSL2	-0.0106996	5.78979	5.2109	0.0293148	0.647049	-0.0164016	NHS like 2 [Source:HGNC Symbol;Acc:HGNC:33737]
NOTCH4	-0.00650528	0.902222	5.19834	0.0293206	0.647049	-0.00997147	notch receptor 4 [Source:HGNC Symbol;Acc:HGNC:7884]
AARD	-0.0150166	-1.40306	5.19811	0.0293239	0.647049	-0.0230171	alanine and arginine rich domain containing protein [Source:HGNC Symbol;Acc:HGNC:33842]
NUGGC	-0.00986719	3.38024	5.19895	0.029369	0.647049	-0.0151176	nuclear GTPase, germinal center associated [Source:HGNC Symbol;Acc:HGNC:33550]
ZNF594	0.00595724	3.38313	5.19395	0.0293841	0.647049	0.00912582	zinc finger protein 594 [Source:HGNC Symbol;Acc:HGNC:29392]
TFRC	-0.00580419	5.80474	5.19151	0.0294963	0.647049	-0.00888176	transferrin receptor [Source:HGNC Symbol;Acc:HGNC:11763]
IQCG	-0.00387427	3.31202	5.18323	0.0295401	0.647049	-0.00592603	IQ motif containing G [Source:HGNC Symbol;Acc:HGNC:25251]
ZNF483	-0.00539669	3.75346	5.18135	0.0295676	0.647049	-0.00825254	zinc finger protein 483 [Source:HGNC Symbol;Acc:HGNC:23384]
LIN54	-0.0025009	4.69132	5.17926	0.0295981	0.647049	-0.00382323	lin-54 DREAM MuvB core complex component [Source:HGNC Symbol;Acc:HGNC:25397]
TMEM107	0.00369665	3.8655	5.17805	0.0296158	0.647049	0.00565024	transmembrane protein 107 [Source:HGNC Symbol;Acc:HGNC:28128]
FUNDC1	0.00383669	2.87673	5.17697	0.0296315	0.647049	0.00586341	FUN14 domain containing 1 [Source:HGNC Symbol;Acc:HGNC:28746]
SPRING1	0.00289249	5.85435	5.16975	0.0297374	0.647049	0.00441596	SREBF pathway regulator in golgi 1 [Source:HGNC Symbol;Acc:HGNC:26128]
TMEM170B	-0.0108098	3.35285	5.17457	0.0297439	0.647049	-0.0165022	transmembrane protein 170B [Source:HGNC Symbol;Acc:HGNC:34244]
LGALS2	-0.0242899	-0.22461	5.17033	0.0297936	0.647049	-0.0370634	galectin 2 [Source:HGNC Symbol;Acc:HGNC:6562]
MYC	0.00982589	6.78663	5.17586	0.0298243	0.647049	0.0149887	MYC proto-oncogene, bHLH transcription factor [Source:HGNC Symbol;Acc:HGNC:7553]
ALDH2	-0.0211338	3.48463	5.17003	0.0299099	0.647049	-0.0322119	aldehyde dehydrogenase 2 family member [Source:HGNC Symbol;Acc:HGNC:404]
PPP1R14B	0.00484753	4.17544	5.15646	0.0299333	0.647049	0.00738689	protein phosphatase 1 regulatory inhibitor subunit 14B [Source:HGNC Symbol;Acc:HGNC:9057]
ERVFRD-1	-0.015804	-1.78423	5.15438	0.0299641	0.647049	-0.0240758	endogenous retrovirus group FRD member 1, envelope [Source:HGNC Symbol;Acc:HGNC:33823]
P4HA1	-0.00279391	4.31659	5.15384	0.0299722	0.647049	-0.00425591	prolyl 4-hydroxylase subunit alpha 1 [Source:HGNC Symbol;Acc:HGNC:8546]
DHRS1	-0.00249015	4.77617	5.15133	0.0300094	0.647049	-0.00379186	dehydrogenase/reductase 1 [Source:HGNC Symbol;Acc:HGNC:16445]
ZNF337	0.00292689	5.98201	5.14934	0.030039	0.647049	0.00445564	zinc finger protein 337 [Source:HGNC Symbol;Acc:HGNC:15809]
DDX23	0.00171434	7.25874	5.13795	0.0302087	0.647049	0.00260556	DEAD-box helicase 23 [Source:HGNC Symbol;Acc:HGNC:17347]
ZNF181	0.00302464	4.39139	5.13657	0.0302293	0.647049	0.00459616	zinc finger protein 181 [Source:HGNC Symbol;Acc:HGNC:12971]
ARGFX	-0.00573781	1.17854	5.13358	0.0302741	0.647049	-0.00871533	arginine-fifty homeobox [Source:HGNC Symbol;Acc:HGNC:30146]
TLR7	-0.0232459	0.3271	5.13804	0.0302843	0.647049	-0.0353054	toll like receptor 7 [Source:HGNC Symbol;Acc:HGNC:15631]
EXD2	0.00298968	3.62587	5.12966	0.0303328	0.647049	0.0045386	exonuclease 3'-5' domain containing 2 [Source:HGNC Symbol;Acc:HGNC:20217]
CHRD	-0.012914	-0.313674	5.12809	0.0303565	0.647049	-0.0196002	chordin [Source:HGNC Symbol;Acc:HGNC:1949]
DDX39B	0.00216349	9.59311	5.12585	0.0303901	0.647049	0.00328259	DExD-box helicase 39B [Source:HGNC Symbol;Acc:HGNC:13917]
SLC11A1	-0.022662	3.40435	5.13733	0.0303957	0.647049	-0.0343825	solute carrier family 11 member 1 [Source:HGNC Symbol;Acc:HGNC:10907]
HTR6	0.0139007	1.47755	5.12355	0.0304366	0.647049	0.0210818	5-hydroxytryptamine receptor 6 [Source:HGNC Symbol;Acc:HGNC:5301]
ADAMTSL4	-0.0117624	2.98262	5.12608	0.0304594	0.647049	-0.0178351	ADAMTS like 4 [Source:HGNC Symbol;Acc:HGNC:19706]
SV2A	0.00534887	3.27751	5.11556	0.0305455	0.647049	0.00810382	synaptic vesicle glycoprotein 2A [Source:HGNC Symbol;Acc:HGNC:20566]
APCDD1	-0.02952	-2.21394	5.10759	0.0306663	0.647049	-0.0446737	APC down-regulated 1 [Source:HGNC Symbol;Acc:HGNC:15718]
PPAN	0.00311544	5.74554	5.10716	0.0306727	0.647049	0.00471443	peter pan homolog [Source:HGNC Symbol;Acc:HGNC:9227]
SLC46A1	0.00554274	3.30972	5.10279	0.0307393	0.647049	0.00838232	solute carrier family 46 member 1 [Source:HGNC Symbol;Acc:HGNC:30521]
CSF2RA	-0.0118931	1.04522	5.10155	0.0307582	0.647049	-0.0179828	colony stimulating factor 2 receptor subunit alpha [Source:HGNC Symbol;Acc:HGNC:2435]
FCMR	0.00404003	8.74948	5.09984	0.0307843	0.647049	0.00610719	Fc fragment of IgM receptor [Source:HGNC Symbol;Acc:HGNC:14315]
SPRY2	0.0164322	0.580473	5.09778	0.030821	0.647049	0.0248315	sprouty RTK signaling antagonist 2 [Source:HGNC Symbol;Acc:HGNC:11270]
UBE2J1	-0.00241084	6.19923	5.09667	0.0308327	0.647049	-0.00364275	ubiquitin conjugating enzyme E2 J1 [Source:HGNC Symbol;Acc:HGNC:17598]
PDHX	-0.00478581	3.68722	5.09537	0.0308525	0.647049	-0.00722997	pyruvate dehydrogenase complex component X [Source:HGNC Symbol;Acc:HGNC:21350]
INSR	-0.0166118	0.58886	5.09541	0.0308572	0.647049	-0.0250945	insulin receptor [Source:HGNC Symbol;Acc:HGNC:6091]
CD70	0.00982535	1.21883	5.09216	0.0309016	0.647049	0.0148365	CD70 molecule [Source:HGNC Symbol;Acc:HGNC:11937]
COX11	0.00252052	5.45704	5.0908	0.0309226	0.647049	0.00380529	cytochrome c oxidase copper chaperone COX11 [Source:HGNC Symbol;Acc:HGNC:2261]
MGAT4C	-0.0140453	0.0326334	5.09011	0.0309332	0.647049	-0.0212024	MGAT4 family member C [Source:HGNC Symbol;Acc:HGNC:30871]
SCN4A	0.0196189	-1.06027	5.08835	0.0309602	0.647049	0.0296087	sodium voltage-gated channel alpha subunit 4 [Source:HGNC Symbol;Acc:HGNC:10591]
ARHGAP29	-0.00566904	2.17921	5.0844	0.0310209	0.647049	-0.00855087	Rho GTPase activating protein 29 [Source:HGNC Symbol;Acc:HGNC:30207]
SEC14L1P1	-0.0054011	1.39371	5.08398	0.0310273	0.647049	-0.00814624	SEC14 like 1 pseudogene 1 [Source:HGNC Symbol;Acc:HGNC:44189]
XRRA1	0.00782631	4.16633	5.08681	0.0310601	0.647049	0.0118005	X-ray radiation resistance associated 1 [Source:HGNC Symbol;Acc:HGNC:18868]
KLRB1	0.0110786	7.49398	5.09286	0.0310703	0.647049	0.0167026	killer cell lectin like receptor B1 [Source:HGNC Symbol;Acc:HGNC:6373]
ADGRG2	-0.0128	-1.13762	5.0773	0.0311304	0.647049	-0.0192872	adhesion G protein-coupled receptor G2 [Source:HGNC Symbol;Acc:HGNC:4516]
GTF2E2	-0.00286656	4.61485	5.07621	0.0311472	0.647049	-0.0043187	general transcription factor IIE subunit 2 [Source:HGNC Symbol;Acc:HGNC:4651]
PRDM2	-0.00211579	7.36507	5.07214	0.0312101	0.647049	-0.00318576	PR/SET domain 2 [Source:HGNC Symbol;Acc:HGNC:9347]
IL27	-0.0182602	-2.29879	5.07173	0.0312165	0.647049	-0.0274928	interleukin 27 [Source:HGNC Symbol;Acc:HGNC:19157]
TMEM238	0.00613138	2.67988	5.0709	0.0312294	0.647049	0.00923039	transmembrane protein 238 [Source:HGNC Symbol;Acc:HGNC:40042]
EPHA10	0.0171209	-1.26755	5.07033	0.0312383	0.647049	0.0257723	EPH receptor A10 [Source:HGNC Symbol;Acc:HGNC:19987]
NUPR1	-0.00744853	0.660025	5.06881	0.0312618	0.647049	-0.0112099	nuclear protein 1, transcriptional regulator [Source:HGNC Symbol;Acc:HGNC:29990]
ZBTB21	-0.00587464	4.25788	5.06803	0.031274	0.647049	-0.00884026	zinc finger and BTB domain containing 21 [Source:HGNC Symbol;Acc:HGNC:13083]
CDH2	0.015561	-0.626422	5.06239	0.0313617	0.647541	0.0233975	cadherin 2 [Source:HGNC Symbol;Acc:HGNC:1759]
IQSEC2	-0.00934113	2.67182	5.06144	0.0313764	0.647541	-0.0140434	IQ motif and Sec7 domain ArfGEF 2 [Source:HGNC Symbol;Acc:HGNC:29059]
ADAP2	-0.0210506	0.593673	5.05507	0.0315335	0.649484	-0.0316018	ArfGAP with dual PH domains 2 [Source:HGNC Symbol;Acc:HGNC:16487]
NDUFAF3	0.00259434	4.66703	5.05037	0.0315494	0.649484	0.00389413	NADH:ubiquinone oxidoreductase complex assembly factor 3 [Source:HGNC Symbol;Acc:HGNC:29918]
ELOVL4	0.0140201	1.99425	5.04977	0.0315941	0.649593	0.0210357	ELOVL fatty acid elongase 4 [Source:HGNC Symbol;Acc:HGNC:14415]
CEBPB	-0.00800191	5.78778	5.0481	0.0317353	0.651682	-0.0119905	CCAAT enhancer binding protein beta [Source:HGNC Symbol;Acc:HGNC:1834]
ZSCAN2	-0.0043071	3.87919	5.03195	0.0318396	0.651832	-0.00644787	zinc finger and SCAN domain containing 2 [Source:HGNC Symbol;Acc:HGNC:20994]
SHMT1	0.00526093	4.19082	5.03158	0.0318456	0.651832	0.00787535	serine hydroxymethyltransferase 1 [Source:HGNC Symbol;Acc:HGNC:10850]
ZNF200	0.00486063	4.05617	5.02993	0.0318717	0.651832	0.00727439	zinc finger protein 200 [Source:HGNC Symbol;Acc:HGNC:12993]
TUT7	-0.00267801	6.42376	5.01906	0.0320445	0.651832	-0.00400161	terminal uridylyl transferase 7 [Source:HGNC Symbol;Acc:HGNC:25817]
NAA10	0.00217102	5.80404	5.01759	0.0320679	0.651832	0.00324336	N-alpha-acetyltransferase 10, NatA catalytic subunit [Source:HGNC Symbol;Acc:HGNC:18704]
ALOX5AP	0.0100127	-0.291507	5.00633	0.0322482	0.651832	0.014934	arachidonate 5-lipoxygenase activating protein [Source:HGNC Symbol;Acc:HGNC:436]
OR1A1	-0.0055709	2.12252	5.00469	0.0322745	0.651832	-0.008307	olfactory receptor family 1 subfamily A member 1 [Source:HGNC Symbol;Acc:HGNC:8179]
TPRG1	-0.00739851	3.29639	5.00353	0.0322931	0.651832	-0.0110304	tumor protein p63 regulated 1 [Source:HGNC Symbol;Acc:HGNC:24759]
BTBD7	-0.00299573	5.37418	5.00306	0.0323007	0.651832	-0.00446599	BTB domain containing 7 [Source:HGNC Symbol;Acc:HGNC:18269]
UBXN4	-0.00164723	7.22914	4.99898	0.0323665	0.651832	-0.00245422	UBX domain protein 4 [Source:HGNC Symbol;Acc:HGNC:14860]
MS4A4E	-0.00858274	1.98944	4.99796	0.0323829	0.651832	-0.0127856	membrane spanning 4-domains A4E [Source:HGNC Symbol;Acc:HGNC:14284]
PRKRIP1	0.00209949	6.25916	4.99556	0.0324216	0.651832	0.00312648	PRKR interacting protein 1 [Source:HGNC Symbol;Acc:HGNC:21894]
FARSA	0.0030962	5.39941	4.99506	0.0324297	0.651832	0.00461041	phenylalanyl-tRNA synthetase subunit alpha [Source:HGNC Symbol;Acc:HGNC:3592]
HINT2	0.00348527	3.75386	4.99221	0.0324758	0.651832	0.00518762	histidine triad nucleotide binding protein 2 [Source:HGNC Symbol;Acc:HGNC:18344]
ASIC1	0.0169234	3.15087	4.99965	0.0324901	0.651832	0.0251863	acid sensing ion channel subunit 1 [Source:HGNC Symbol;Acc:HGNC:100]
EIF3B	0.00165115	7.55137	4.99064	0.0325011	0.651832	0.00245707	eukaryotic translation initiation factor 3 subunit B [Source:HGNC Symbol;Acc:HGNC:3280]
TTLL4	-0.00326815	4.51154	4.99011	0.0325097	0.651832	-0.00486297	tubulin tyrosine ligase like 4 [Source:HGNC Symbol;Acc:HGNC:28976]
SGK1	-0.0147242	3.08297	4.99691	0.0325345	0.651832	-0.0219046	serum/glucocorticoid regulated kinase 1 [Source:HGNC Symbol;Acc:HGNC:10810]
LIMS3	0.0166928	-1.11673	4.98414	0.0326066	0.651832	0.0248171	LIM zinc finger domain containing 3 [Source:HGNC Symbol;Acc:HGNC:30047]
CHST13	-0.0308873	-1.35338	4.98712	0.032608	0.651832	-0.0459194	carbohydrate sulfotransferase 13 [Source:HGNC Symbol;Acc:HGNC:21755]
PDE4DIP	-0.00554321	6.28621	4.98818	0.0326211	0.651832	-0.00823999	phosphodiesterase 4D interacting protein [Source:HGNC Symbol;Acc:HGNC:15580]
NCDN	0.00226687	5.37357	4.97993	0.0326752	0.651832	0.00336807	neurochondrin [Source:HGNC Symbol;Acc:HGNC:17597]
ENC1	-0.0177116	4.81372	4.98611	0.0327577	0.651832	-0.0262962	ectodermal-neural cortex 1 [Source:HGNC Symbol;Acc:HGNC:3345]
NOL6	0.00214131	6.18205	4.97161	0.032811	0.651832	0.00317767	nucleolar protein 6 [Source:HGNC Symbol;Acc:HGNC:19910]
MYCL	-0.029746	0.586876	4.97897	0.032826	0.651832	-0.0441365	MYCL proto-oncogene, bHLH transcription factor [Source:HGNC Symbol;Acc:HGNC:7555]
PHIP	-0.00313061	7.01726	4.96896	0.0328545	0.651832	-0.00464397	pleckstrin homology domain interacting protein [Source:HGNC Symbol;Acc:HGNC:15673]
ZFAND5	-0.00341471	6.78872	4.96766	0.0328758	0.651832	-0.00506444	zinc finger AN1-type containing 5 [Source:HGNC Symbol;Acc:HGNC:13008]
AFDN	-0.0119319	3.74886	4.97292	0.0329383	0.651832	-0.0176866	afadin, adherens junction formation factor [Source:HGNC Symbol;Acc:HGNC:7137]
TRBV29-1	0.0127763	4.34557	4.97454	0.0329465	0.651832	0.018937	T cell receptor beta variable 29-1 [Source:HGNC Symbol;Acc:HGNC:12210]
SRPRB	0.00351143	4.60932	4.96187	0.0329709	0.651832	0.00520349	SRP receptor subunit beta [Source:HGNC Symbol;Acc:HGNC:24085]
ARID2	-0.00293008	5.64284	4.96056	0.0329923	0.651832	-0.00434117	AT-rich interaction domain 2 [Source:HGNC Symbol;Acc:HGNC:18037]
KIZ	-0.00266374	5.12449	4.95914	0.0330159	0.651832	-0.00394573	kizuna centrosomal protein [Source:HGNC Symbol;Acc:HGNC:15865]
C1QC	-0.0377412	-3.31603	4.95714	0.0330487	0.651832	-0.0558888	complement C1q C chain [Source:HGNC Symbol;Acc:HGNC:1245]
DUSP6	-0.0192826	3.31785	4.95168	0.0333232	0.654704	-0.0284853	dual specificity phosphatase 6 [Source:HGNC Symbol;Acc:HGNC:3072]
MLXIPL	-0.011781	-1.38521	4.93732	0.0333774	0.654704	-0.0173953	MLX interacting protein like [Source:HGNC Symbol;Acc:HGNC:12744]
ANG	-0.0190049	-1.76469	4.93601	0.0333994	0.654704	-0.0280563	angiogenin [Source:HGNC Symbol;Acc:HGNC:483]
DGKG	-0.0224494	-0.620092	4.93212	0.033481	0.654704	-0.0331174	diacylglycerol kinase gamma [Source:HGNC Symbol;Acc:HGNC:2853]
P2RY2	-0.0288484	-0.288813	4.9378	0.0334843	0.654704	-0.042556	purinergic receptor P2Y2 [Source:HGNC Symbol;Acc:HGNC:8541]
PIGHP1	-0.0111313	-0.737678	4.92951	0.033508	0.654704	-0.0164171	phosphatidylinositol glycan anchor biosynthesis class H pseudogene 1 [Source:HGNC Symbol;Acc:HGNC:45152]
CD36	-0.0264381	2.53867	4.93991	0.033519	0.654704	-0.0389885	CD36 molecule [Source:HGNC Symbol;Acc:HGNC:1663]
AGBL3	0.0091086	2.4136	4.92257	0.0336245	0.654704	0.0134201	AGBL carboxypeptidase 3 [Source:HGNC Symbol;Acc:HGNC:27981]
IPO11	-0.00545811	3.43166	4.92203	0.0336336	0.654704	-0.00804104	importin 11 [Source:HGNC Symbol;Acc:HGNC:20628]
EBAG9P1	-0.00983481	-1.22624	4.92152	0.0336421	0.654704	-0.0144878	EBAG9 pseudogene 1 [Source:HGNC Symbol;Acc:HGNC:45233]
TRAJ45	-0.0162119	-1.28861	4.91878	0.0336882	0.654704	-0.0238725	T cell receptor alpha joining 45 [Source:HGNC Symbol;Acc:HGNC:12076]
PHF19	-0.00240312	6.20872	4.91756	0.0337087	0.654704	-0.00353801	PHD finger protein 19 [Source:HGNC Symbol;Acc:HGNC:24566]
CSNK1G1	-0.00281604	5.70561	4.91742	0.0337111	0.654704	-0.00414585	casein kinase 1 gamma 1 [Source:HGNC Symbol;Acc:HGNC:2454]
H2BC15	-0.010285	-0.213189	4.90499	0.0339214	0.658012	-0.015114	H2B clustered histone 15 [Source:HGNC Symbol;Acc:HGNC:4749]
LRRC36	-0.0138984	-2.02884	4.90141	0.0339823	0.658417	-0.0204133	leucine rich repeat containing 36 [Source:HGNC Symbol;Acc:HGNC:25615]
SEL1L	-0.00355052	6.27079	4.89686	0.0340597	0.659142	-0.00521132	SEL1L adaptor subunit of ERAD E3 ubiquitin ligase [Source:HGNC Symbol;Acc:HGNC:10717]
DDX18	0.00221842	6.90262	4.88773	0.0342159	0.659196	0.0032517	DEAD-box helicase 18 [Source:HGNC Symbol;Acc:HGNC:2741]
DMXL2	-0.0138811	4.1376	4.89616	0.0342577	0.659196	-0.0203392	Dmx like 2 [Source:HGNC Symbol;Acc:HGNC:2938]
RNF24	-0.00447548	4.61468	4.88396	0.0342804	0.659196	-0.00655637	ring finger protein 24 [Source:HGNC Symbol;Acc:HGNC:13779]
ELF2P1	0.00760358	-0.296919	4.88113	0.0343291	0.659196	0.0111342	ELF2 pseudogene 1 [Source:HGNC Symbol;Acc:HGNC:33539]
PPP1R16A	-0.00523784	4.83598	4.88108	0.0343355	0.659196	-0.00766954	protein phosphatase 1 regulatory subunit 16A [Source:HGNC Symbol;Acc:HGNC:14941]
CPVL	-0.0245439	2.92142	4.89129	0.034341	0.659196	-0.0359368	carboxypeptidase vitellogenic like [Source:HGNC Symbol;Acc:HGNC:14399]
KCNJ10	0.0158808	-1.58132	4.88034	0.0343427	0.659196	0.0232521	potassium inwardly rectifying channel subfamily J member 10 [Source:HGNC Symbol;Acc:HGNC:6256]
NDUFB11	0.00291689	5.44679	4.87557	0.034425	0.659468	0.00426777	NADH:ubiquinone oxidoreductase subunit B11 [Source:HGNC Symbol;Acc:HGNC:20372]
GIMAP1	0.00430263	7.5601	4.87487	0.034437	0.659468	0.00629464	GTPase, IMAP family member 1 [Source:HGNC Symbol;Acc:HGNC:23237]
SLC12A5	0.015532	-1.10853	4.87242	0.0344793	0.659511	0.0227146	solute carrier family 12 member 5 [Source:HGNC Symbol;Acc:HGNC:13818]
EPB41L5	-0.00366034	2.95978	4.86691	0.0345747	0.659791	-0.00534864	erythrocyte membrane protein band 4.1 like 5 [Source:HGNC Symbol;Acc:HGNC:19819]
EID2B	0.00458577	2.49799	4.86289	0.0346444	0.659791	0.00669691	EP300 interacting inhibitor of differentiation 2B [Source:HGNC Symbol;Acc:HGNC:26796]
TTYH2	-0.00594986	4.60007	4.86368	0.0346661	0.659791	-0.00868736	tweety family member 2 [Source:HGNC Symbol;Acc:HGNC:13877]
ZFAND4	0.00268638	4.63544	4.86073	0.034682	0.659791	0.00392183	zinc finger AN1-type containing 4 [Source:HGNC Symbol;Acc:HGNC:23504]
KCNAB2	-0.00670585	9.25491	4.86511	0.0347185	0.659791	-0.00978678	potassium voltage-gated channel subfamily A regulatory beta subunit 2 [Source:HGNC Symbol;Acc:HGNC:6229]
CHTF8	0.00287662	6.52364	4.85632	0.0347587	0.659791	0.00419681	chromosome transmission fidelity factor 8 [Source:HGNC Symbol;Acc:HGNC:24353]
JOSD1	-0.0040924	6.67805	4.85368	0.0348048	0.659791	-0.0059682	Josephin domain containing 1 [Source:HGNC Symbol;Acc:HGNC:28953]
RANGRF	0.00235059	4.90875	4.84647	0.034931	0.659791	0.00342431	RAN guanine nucleotide release factor [Source:HGNC Symbol;Acc:HGNC:17679]
SLC5A9	-0.0209853	-1.52925	4.84602	0.0349389	0.659791	-0.0305692	solute carrier family 5 member 9 [Source:HGNC Symbol;Acc:HGNC:22146]
GABPB2	-0.00325134	5.71555	4.84571	0.0349442	0.659791	-0.00473599	GA binding protein transcription factor subunit beta 2 [Source:HGNC Symbol;Acc:HGNC:28441]
RCE1	-0.00299142	4.39548	4.84154	0.0350175	0.659791	-0.00435466	Ras converting CAAX endopeptidase 1 [Source:HGNC Symbol;Acc:HGNC:13721]
C1QA	-0.0331929	-1.53049	4.84495	0.0350219	0.659791	-0.0483176	complement C1q A chain [Source:HGNC Symbol;Acc:HGNC:1241]
TPPP3	-0.0350799	-0.411032	4.84881	0.035023	0.659791	-0.051064	tubulin polymerization promoting protein family member 3 [Source:HGNC Symbol;Acc:HGNC:24162]
CLEC4D	-0.0310514	-1.19029	4.83996	0.0351199	0.659791	-0.0451626	C-type lectin domain family 4 member D [Source:HGNC Symbol;Acc:HGNC:14554]
ENTPD4	-0.00292018	7.1595	4.83524	0.0351284	0.659791	-0.00424694	ectonucleoside triphosphate diphosphohydrolase 4 [Source:HGNC Symbol;Acc:HGNC:14573]
DUSP10	-0.0061377	2.93353	4.83474	0.0351372	0.659791	-0.00892565	dual specificity phosphatase 10 [Source:HGNC Symbol;Acc:HGNC:3065]
RAB6C-AS1	-0.0321366	0.0382348	4.84105	0.035175	0.659791	-0.0467191	RAB6C antisense RNA 1 [Source:HGNC Symbol;Acc:HGNC:49278]
CREB1	-0.00178248	6.32598	4.82548	0.0353011	0.661404	-0.00258853	cAMP responsive element binding protein 1 [Source:HGNC Symbol;Acc:HGNC:2345]
ZBP1	-0.00434819	5.77996	4.81549	0.0354787	0.662374	-0.00630502	Z-DNA binding protein 1 [Source:HGNC Symbol;Acc:HGNC:16176]
PIK3C2G	-0.0106292	-0.353615	4.81446	0.0354971	0.662374	-0.0154104	phosphatidylinositol-4-phosphate 3-kinase catalytic subunit type 2 gamma [Source:HGNC Symbol;Acc:HGNC:8973]
HSD17B1	0.00290471	4.28579	4.81261	0.0355301	0.662374	0.0042101	hydroxysteroid 17-beta dehydrogenase 1 [Source:HGNC Symbol;Acc:HGNC:5210]
GCNT3	-0.0161065	-0.462875	4.8123	0.0355356	0.662374	-0.0233438	glucosaminyl (N-acetyl) transferase 3, mucin type [Source:HGNC Symbol;Acc:HGNC:4205]
C19orf38	-0.0238434	1.31724	4.81908	0.035554	0.662374	-0.0345518	chromosome 19 open reading frame 38 [Source:HGNC Symbol;Acc:HGNC:34073]
KLRC4-KLRK1	-0.00937715	6.62484	4.81849	0.035614	0.662414	-0.0135817	KLRC4-KLRK1 readthrough [Source:HGNC Symbol;Acc:HGNC:48357]
IRAK3	-0.0261532	2.00946	4.81723	0.0356366	0.662414	-0.0378725	interleukin 1 receptor associated kinase 3 [Source:HGNC Symbol;Acc:HGNC:17020]
N6AMT1	0.00484833	3.72631	4.80186	0.0357227	0.663266	0.0070158	N-6 adenine-specific DNA methyltransferase 1 [Source:HGNC Symbol;Acc:HGNC:16021]
ZBTB49	-0.00500415	4.18355	4.79595	0.035829	0.66449	-0.00723484	zinc finger and BTB domain containing 49 [Source:HGNC Symbol;Acc:HGNC:19883]
AMIGO3	-0.00634377	2.52742	4.79004	0.0359357	0.665122	-0.00916341	adhesion molecule with Ig like domain 3 [Source:HGNC Symbol;Acc:HGNC:24075]
ITPKA	0.0183608	-0.992543	4.78766	0.0359788	0.665122	0.0265121	inositol-trisphosphate 3-kinase A [Source:HGNC Symbol;Acc:HGNC:6178]
SERPINA10	-0.00676701	1.41211	4.78712	0.0359886	0.665122	-0.00977044	serpin family A member 10 [Source:HGNC Symbol;Acc:HGNC:15996]
MPI	0.00354357	5.82201	4.78249	0.0360725	0.665122	0.00511274	mannose phosphate isomerase [Source:HGNC Symbol;Acc:HGNC:7216]
RAB3B	-0.00737046	0.401775	4.78135	0.0360934	0.665122	-0.0106324	RAB3B, member RAS oncogene family [Source:HGNC Symbol;Acc:HGNC:9778]
TLL2	-0.0143744	-1.09869	4.77892	0.0361374	0.665122	-0.0207285	tolloid like 2 [Source:HGNC Symbol;Acc:HGNC:11844]
PTPN21	-0.0295319	-1.90514	4.77626	0.0361935	0.665122	-0.0425663	protein tyrosine phosphatase non-receptor type 21 [Source:HGNC Symbol;Acc:HGNC:9651]
PLAAT2	-0.0216826	-0.592274	4.7762	0.0362042	0.665122	-0.0312499	phospholipase A and acyltransferase 2 [Source:HGNC Symbol;Acc:HGNC:17824]
DIAPH2	-0.0035952	4.03449	4.76646	0.036365	0.665122	-0.00517463	diaphanous related formin 2 [Source:HGNC Symbol;Acc:HGNC:2877]
LYZ	-0.0274537	7.09161	4.77345	0.0364275	0.665122	-0.0394941	lysozyme [Source:HGNC Symbol;Acc:HGNC:6740]
MRPS17	0.00385849	2.92326	4.76024	0.0364793	0.665122	0.00554834	mitochondrial ribosomal protein S17 [Source:HGNC Symbol;Acc:HGNC:14047]
ZNF500	0.00413531	4.62341	4.75718	0.0365355	0.665122	0.00594362	zinc finger protein 500 [Source:HGNC Symbol;Acc:HGNC:23716]
RNF222	-0.010315	-0.745286	4.75528	0.0365705	0.665122	-0.0148213	ring finger protein 222 [Source:HGNC Symbol;Acc:HGNC:34517]
ZNF749	0.00689914	3.40661	4.75406	0.036593	0.665122	0.00991131	zinc finger protein 749 [Source:HGNC Symbol;Acc:HGNC:32783]
DDX5	-0.00219334	10.8957	4.75336	0.0366059	0.665122	-0.00315063	DEAD-box helicase 5 [Source:HGNC Symbol;Acc:HGNC:2746]
GAL3ST2	-0.0170581	-1.22995	4.75327	0.0366077	0.665122	-0.0245027	galactose-3-O-sulfotransferase 2 [Source:HGNC Symbol;Acc:HGNC:24869]
SAP30	-0.00724477	2.48628	4.75306	0.0366114	0.665122	-0.0104063	Sin3A associated protein 30 [Source:HGNC Symbol;Acc:HGNC:10532]
ALKBH1	0.00358558	3.00771	4.75296	0.0366133	0.665122	0.00515019	alkB homolog 1, histone H2A dioxygenase [Source:HGNC Symbol;Acc:HGNC:17911]
TBC1D9	-0.0203296	1.4544	4.75695	0.0366584	0.665122	-0.0291898	TBC1 domain family member 9 [Source:HGNC Symbol;Acc:HGNC:21710]
USP50	-0.00664715	2.3128	4.74814	0.0367025	0.665122	-0.00954068	ubiquitin specific peptidase 50 [Source:HGNC Symbol;Acc:HGNC:20079]
CYRIA	-0.0103573	4.10906	4.75537	0.0367112	0.665122	-0.0148648	CYFIP related Rac1 interactor A [Source:HGNC Symbol;Acc:HGNC:25373]
CPNE7	0.0122939	0.966886	4.74178	0.0368203	0.665126	0.0176283	copine 7 [Source:HGNC Symbol;Acc:HGNC:2320]
MEFV	-0.0204192	1.94189	4.74844	0.0368377	0.665126	-0.0292752	MEFV innate immuity regulator, pyrin [Source:HGNC Symbol;Acc:HGNC:6998]
ZSCAN22	0.00491093	2.69356	4.73946	0.0368634	0.665126	0.00703935	zinc finger and SCAN domain containing 22 [Source:HGNC Symbol;Acc:HGNC:4929]
DDX43	-0.0191266	1.36222	4.74303	0.0369162	0.665126	-0.0274042	DEAD-box helicase 43 [Source:HGNC Symbol;Acc:HGNC:18677]
KDM1B	-0.00483006	4.36246	4.73454	0.0369551	0.665126	-0.00691822	lysine demethylase 1B [Source:HGNC Symbol;Acc:HGNC:21577]
ZNF189	0.00501973	3.88319	4.72933	0.0370524	0.665126	0.00718415	zinc finger protein 189 [Source:HGNC Symbol;Acc:HGNC:12980]
SLC2A9	-0.0104487	0.986445	4.72887	0.037061	0.665126	-0.014953	solute carrier family 2 member 9 [Source:HGNC Symbol;Acc:HGNC:13446]
SLC25A53	0.00286148	4.08333	4.72871	0.0370641	0.665126	0.00409491	solute carrier family 25 member 53 [Source:HGNC Symbol;Acc:HGNC:31894]
SIGLEC20P	-0.0418682	-3.46179	4.72484	0.0371366	0.665126	-0.0598798	sialic acid binding Ig like lectin 20, pseudogene [Source:HGNC Symbol;Acc:HGNC:15609]
DDX60L	-0.00484163	5.61571	4.724	0.0371649	0.665126	-0.00692289	DExD/H-box 60 like [Source:HGNC Symbol;Acc:HGNC:26429]
CBX4	-0.00421211	6.70723	4.72354	0.0371665	0.665126	-0.00602268	chromobox 4 [Source:HGNC Symbol;Acc:HGNC:1554]
FAM151B	-0.00956308	0.28222	4.72167	0.037196	0.665126	-0.0136705	family with sequence similarity 151 member B [Source:HGNC Symbol;Acc:HGNC:33716]
GPR3	-0.0113305	0.445219	4.71258	0.0373673	0.666637	-0.0161744	G protein-coupled receptor 3 [Source:HGNC Symbol;Acc:HGNC:4484]
ZNF799	0.00444836	2.78072	4.71159	0.037386	0.666637	0.00634911	zinc finger protein 799 [Source:HGNC Symbol;Acc:HGNC:28071]
S1PR3	-0.0154854	0.903625	4.70965	0.0374326	0.666637	-0.0220939	sphingosine-1-phosphate receptor 3 [Source:HGNC Symbol;Acc:HGNC:3167]
TVP23C	-0.00659965	2.71104	4.70652	0.0374818	0.666637	-0.00941229	trans-golgi network vesicle protein 23 homolog C [Source:HGNC Symbol;Acc:HGNC:30453]
CTLA4	-0.0120357	2.68234	4.70967	0.0374829	0.666637	-0.0171649	cytotoxic T-lymphocyte associated protein 4 [Source:HGNC Symbol;Acc:HGNC:2505]
ISY1-RAB43	0.00358802	5.9183	4.69925	0.0376197	0.667769	0.00511144	ISY1-RAB43 readthrough [Source:HGNC Symbol;Acc:HGNC:42969]
ZNF460	-0.00614024	2.83257	4.69498	0.0377011	0.667769	-0.00874152	zinc finger protein 460 [Source:HGNC Symbol;Acc:HGNC:21628]
CBFA2T3	-0.0222489	0.939574	4.70005	0.0377245	0.667769	-0.0316685	CBFA2/RUNX1 partner transcriptional co-repressor 3 [Source:HGNC Symbol;Acc:HGNC:1537]
SLC37A2	-0.0129621	2.03898	4.69505	0.0377253	0.667769	-0.0184499	solute carrier family 37 member 2 [Source:HGNC Symbol;Acc:HGNC:20644]
UTP11	0.00481183	3.46699	4.69241	0.0377502	0.667769	0.00684762	UTP11 small subunit processome component [Source:HGNC Symbol;Acc:HGNC:24329]
PGAM2	0.0148275	-1.21241	4.69033	0.0377898	0.667769	0.021094	phosphoglycerate mutase 2 [Source:HGNC Symbol;Acc:HGNC:8889]
JDP2	-0.0236145	0.219393	4.69307	0.0378478	0.668076	-0.0335789	Jun dimerization protein 2 [Source:HGNC Symbol;Acc:HGNC:17546]
MILR1	-0.0168335	-0.397851	4.67436	0.0380965	0.668519	-0.0238887	mast cell immunoglobulin like receptor 1 [Source:HGNC Symbol;Acc:HGNC:27570]
ZNF394	-0.00509138	6.14763	4.67668	0.0381149	0.668519	-0.00722419	zinc finger protein 394 [Source:HGNC Symbol;Acc:HGNC:18832]
CIITA	-0.0104138	3.78567	4.67789	0.0381607	0.668519	-0.0147707	class II major histocompatibility complex transactivator [Source:HGNC Symbol;Acc:HGNC:7067]
ATL2	0.00277015	4.92225	4.66792	0.038221	0.668519	0.00392723	atlastin GTPase 2 [Source:HGNC Symbol;Acc:HGNC:24047]
WWP1	-0.00280045	6.68337	4.66739	0.0382311	0.668519	-0.00396987	WW domain containing E3 ubiquitin protein ligase 1 [Source:HGNC Symbol;Acc:HGNC:17004]
POLR1G	0.00474615	1.97856	4.66657	0.0382472	0.668519	0.00672719	RNA polymerase I subunit G [Source:HGNC Symbol;Acc:HGNC:24219]
CTTNBP2	-0.0462771	-3.38457	4.6655	0.0382677	0.668519	-0.0655824	cortactin binding protein 2 [Source:HGNC Symbol;Acc:HGNC:15679]
PPTC7	-0.00144612	6.43355	4.66481	0.0382812	0.668519	-0.00204917	protein phosphatase targeting COQ7 [Source:HGNC Symbol;Acc:HGNC:30695]
FAM200A	0.0057918	2.58433	4.66393	0.0382982	0.668519	0.00820594	family with sequence similarity 200 member A [Source:HGNC Symbol;Acc:HGNC:25401]
PGAP2	0.00382956	4.07434	4.66344	0.0383078	0.668519	0.00542538	post-GPI attachment to proteins 2 [Source:HGNC Symbol;Acc:HGNC:17893]
CD200	0.0102944	-0.124032	4.65845	0.0384047	0.668519	0.014573	CD200 molecule [Source:HGNC Symbol;Acc:HGNC:7203]
HLX	-0.0232588	-0.563883	4.66062	0.0384258	0.668519	-0.0329199	H2.0 like homeobox [Source:HGNC Symbol;Acc:HGNC:4978]
LGALS17A	0.0141709	-1.17241	4.65331	0.0385049	0.668519	0.0200446	galectin 14 pseudogene [Source:NCBI gene (formerly Entrezgene);Acc:400696]
SLITRK4	-0.0238088	-1.79529	4.65257	0.0385192	0.668519	-0.0336734	SLIT and NTRK like family member 4 [Source:HGNC Symbol;Acc:HGNC:23502]
PITPNM2	0.0056874	4.67393	4.65332	0.038521	0.668519	0.00804369	phosphatidylinositol transfer protein membrane associated 2 [Source:HGNC Symbol;Acc:HGNC:21044]
HLA-DRA	-0.0156173	6.09927	4.6615	0.0385396	0.668519	-0.0220842	major histocompatibility complex, class II, DR alpha [Source:HGNC Symbol;Acc:HGNC:4947]
CHCHD1	0.00388811	3.45031	4.65034	0.038563	0.668519	0.00549713	coiled-coil-helix-coiled-coil-helix domain containing 1 [Source:HGNC Symbol;Acc:HGNC:23518]
RCHY1	0.00385178	3.71513	4.64331	0.0387005	0.670198	0.0054398	ring finger and CHY zinc finger domain containing 1 [Source:HGNC Symbol;Acc:HGNC:17479]
TRAV27	0.0112328	1.65097	4.63437	0.0388764	0.672537	0.0158418	T cell receptor alpha variable 27 [Source:HGNC Symbol;Acc:HGNC:12125]
BRSK2	-0.0121426	1.15382	4.62861	0.0389902	0.672938	-0.0171094	BR serine/threonine kinase 2 [Source:HGNC Symbol;Acc:HGNC:11405]
LSM2	0.00374752	4.41651	4.62578	0.0390462	0.672938	0.00527809	LSM2 homolog, U6 small nuclear RNA and mRNA degradation associated [Source:HGNC Symbol;Acc:HGNC:13940]
DEPDC1	0.0155776	-0.619481	4.61993	0.0391624	0.672938	0.0219197	DEP domain containing 1 [Source:HGNC Symbol;Acc:HGNC:22949]
ZNF773	0.00400179	3.69962	4.61674	0.0392259	0.672938	0.00562823	zinc finger protein 773 [Source:HGNC Symbol;Acc:HGNC:30487]
MXRA7	-0.0130976	3.61899	4.62464	0.0392552	0.672938	-0.0184166	matrix remodeling associated 7 [Source:HGNC Symbol;Acc:HGNC:7541]
SEC61A2	-0.00488963	3.73955	4.61189	0.0393225	0.672938	-0.00687169	SEC61 translocon subunit alpha 2 [Source:HGNC Symbol;Acc:HGNC:17702]
TRAF5	0.00236176	7.00157	4.60743	0.0394118	0.672938	0.00331679	TNF receptor associated factor 5 [Source:HGNC Symbol;Acc:HGNC:12035]
ZNF677	0.0082727	3.36307	4.60709	0.0394186	0.672938	0.0116173	zinc finger protein 677 [Source:HGNC Symbol;Acc:HGNC:28730]
SNX21	-0.00523667	2.60561	4.60661	0.0394282	0.672938	-0.00735329	sorting nexin family member 21 [Source:HGNC Symbol;Acc:HGNC:16154]
CREB5	-0.0286822	0.750425	4.61523	0.0394407	0.672938	-0.0402714	cAMP responsive element binding protein 5 [Source:HGNC Symbol;Acc:HGNC:16844]
HSD17B8	0.00391387	3.97783	4.60582	0.0394441	0.672938	0.00549515	hydroxysteroid 17-beta dehydrogenase 8 [Source:HGNC Symbol;Acc:HGNC:3554]
JRKL	0.00380936	3.9058	4.60468	0.0394669	0.672938	0.00534746	JRK like [Source:HGNC Symbol;Acc:HGNC:6200]
ATP5PDP4	-0.0122724	0.294531	4.60454	0.0394697	0.672938	-0.0172272	ATP synthase peripheral stalk subunit d pseudogene 4 [Source:HGNC Symbol;Acc:HGNC:49626]
HBP1	-0.00257196	6.26066	4.60444	0.0394716	0.672938	-0.00361031	HMG-box transcription factor 1 [Source:HGNC Symbol;Acc:HGNC:23200]
RPSAP26	0.0281647	-1.72114	4.60353	0.039516	0.672998	0.0395215	ribosomal protein SA pseudogene 26 [Source:HGNC Symbol;Acc:HGNC:36195]
NUDT9	0.00211939	4.26135	4.59978	0.0395653	0.673141	0.00297284	nudix hydrolase 9 [Source:HGNC Symbol;Acc:HGNC:8056]
SBNO2	-0.00254197	7.26362	4.59603	0.0396408	0.673484	-0.00356349	strawberry notch homolog 2 [Source:HGNC Symbol;Acc:HGNC:29158]
PLAUR	-0.0119791	1.77109	4.59412	0.0396792	0.673484	-0.0167879	plasminogen activator, urokinase receptor [Source:HGNC Symbol;Acc:HGNC:9053]
SIGLEC10	-0.0133522	3.92852	4.60243	0.0397081	0.673484	-0.018708	sialic acid binding Ig like lectin 10 [Source:HGNC Symbol;Acc:HGNC:15620]
PPM1N	0.00412192	3.38299	4.58957	0.0397711	0.673859	0.00577247	protein phosphatase, Mg2+/Mn2+ dependent 1N (putative) [Source:HGNC Symbol;Acc:HGNC:26845]
SMIM35	-0.00576394	2.84516	4.58706	0.0398219	0.674026	-0.00806882	small integral membrane protein 35 [Source:HGNC Symbol;Acc:HGNC:44179]
HNRNPA3P9	-0.0160183	-1.48717	4.58307	0.0399029	0.674702	-0.0224096	heterogeneous nuclear ribonucleoprotein A3 pseudogene 9 [Source:HGNC Symbol;Acc:HGNC:48755]
TSHZ3	-0.0142872	2.59979	4.58481	0.0399997	0.675049	-0.0199727	teashirt zinc finger homeobox 3 [Source:HGNC Symbol;Acc:HGNC:30700]
PDCD2L	0.00475145	2.53077	4.57689	0.0400284	0.675049	0.00664077	programmed cell death 2 like [Source:HGNC Symbol;Acc:HGNC:28194]
COL10A1	-0.0134527	-0.949416	4.57601	0.0400463	0.675049	-0.0187993	collagen type X alpha 1 chain [Source:HGNC Symbol;Acc:HGNC:2185]
KIF1B	-0.00486947	4.81967	4.56765	0.040217	0.676766	-0.00679579	kinesin family member 1B [Source:HGNC Symbol;Acc:HGNC:16636]
NSA2P5	-0.0140159	-1.73971	4.56649	0.0402409	0.676766	-0.0195568	NSA2 pseudogene 5 [Source:HGNC Symbol;Acc:HGNC:54584]
ING4	0.00262443	5.48673	4.565	0.0402715	0.676766	0.00366109	inhibitor of growth family member 4 [Source:HGNC Symbol;Acc:HGNC:19423]
NR1H2	-0.00252838	6.32169	4.56228	0.0403272	0.677011	-0.00352558	nuclear receptor subfamily 1 group H member 2 [Source:HGNC Symbol;Acc:HGNC:7965]
HSP90B2P	-0.0129772	-1.55265	4.55817	0.0404116	0.677738	-0.0180837	heat shock protein 90 beta family member 2, pseudogene [Source:HGNC Symbol;Acc:HGNC:12099]
FLRT1	-0.0112453	-0.327883	4.54534	0.0406766	0.67817	-0.0156383	fibronectin leucine rich transmembrane protein 1 [Source:HGNC Symbol;Acc:HGNC:3760]
ZNF33A	-0.00181238	6.37176	4.5447	0.04069	0.67817	-0.00252014	zinc finger protein 33A [Source:HGNC Symbol;Acc:HGNC:13096]
DHX36	-0.00220176	6.3	4.54463	0.0406915	0.67817	-0.00306154	DEAH-box helicase 36 [Source:HGNC Symbol;Acc:HGNC:14410]
PRR9	-0.0106227	0.517181	4.54441	0.0406959	0.67817	-0.0147703	proline rich 9 [Source:HGNC Symbol;Acc:HGNC:32057]
CAMSAP1	-0.00303265	5.73601	4.54392	0.0407061	0.67817	-0.00421641	calmodulin regulated spectrin associated protein 1 [Source:HGNC Symbol;Acc:HGNC:19946]
DOCK5	-0.0129949	3.83237	4.55154	0.040737	0.67817	-0.0180631	dedicator of cytokinesis 5 [Source:HGNC Symbol;Acc:HGNC:23476]
FLYWCH2	0.00285882	3.79581	4.54184	0.0407494	0.67817	0.00397341	FLYWCH family member 2 [Source:HGNC Symbol;Acc:HGNC:25178]
DDTP1	-0.0154722	-1.76103	4.541	0.0407668	0.67817	-0.0215017	D-dopachrome tautomerase pseudogene 1 [Source:HGNC Symbol;Acc:HGNC:44546]
RPUSD3	0.00205882	4.89194	4.5368	0.0408541	0.67844	0.00285921	RNA pseudouridine synthase D3 [Source:HGNC Symbol;Acc:HGNC:28437]
SBDSP1	-0.00344858	4.91875	4.53626	0.0408654	0.67844	-0.00478885	SBDS pseudogene 1 [Source:HGNC Symbol;Acc:HGNC:21646]
SEPTIN14P19	-0.0134848	-1.34188	4.53144	0.0409659	0.678855	-0.0187113	septin 14 pseudogene 19 [Source:HGNC Symbol;Acc:HGNC:51707]
P2RY13	-0.0245334	0.488626	4.53399	0.041039	0.678855	-0.034023	purinergic receptor P2Y13 [Source:HGNC Symbol;Acc:HGNC:4537]
SAMD15	-0.0206368	-1.59712	4.52502	0.0411003	0.678855	-0.0286058	sterile alpha motif domain containing 15 [Source:HGNC Symbol;Acc:HGNC:18631]
LMO4	0.00312455	4.54647	4.51893	0.0412283	0.678855	0.00432689	LIM domain only 4 [Source:HGNC Symbol;Acc:HGNC:6644]
SMIM3	-0.00860556	1.549	4.51799	0.0412481	0.678855	-0.0119152	small integral membrane protein 3 [Source:HGNC Symbol;Acc:HGNC:30248]
ZNF607	0.00506727	3.34804	4.51697	0.0412696	0.678855	0.00701498	zinc finger protein 607 [Source:HGNC Symbol;Acc:HGNC:28192]
CRTAP	-0.00410478	5.97785	4.51666	0.0412761	0.678855	-0.00568226	cartilage associated protein [Source:HGNC Symbol;Acc:HGNC:2379]
SOD2	-0.00407684	6.40796	4.51373	0.0413379	0.678855	-0.00564093	superoxide dismutase 2 [Source:HGNC Symbol;Acc:HGNC:11180]
NEFL	-0.0261084	1.10509	4.51786	0.0414405	0.678855	-0.0360969	neurofilament light chain [Source:HGNC Symbol;Acc:HGNC:7739]
RNASE2	-0.0310474	-0.47769	4.51374	0.0414735	0.678855	-0.0429146	ribonuclease A family member 2 [Source:HGNC Symbol;Acc:HGNC:10045]
GCDH	0.00248735	5.12969	4.50709	0.0414782	0.678855	0.00343797	glutaryl-CoA dehydrogenase [Source:HGNC Symbol;Acc:HGNC:4189]
RCAN2	-0.0200528	1.23115	4.51222	0.0414957	0.678855	-0.027713	regulator of calcineurin 2 [Source:HGNC Symbol;Acc:HGNC:3041]
CCL20	0.0132102	-1.23119	4.50539	0.0415141	0.678855	0.0182539	C-C motif chemokine ligand 20 [Source:HGNC Symbol;Acc:HGNC:10619]
ZEB2	-0.0109226	6.99001	4.51406	0.04153	0.678855	-0.0150911	zinc finger E-box binding homeobox 2 [Source:HGNC Symbol;Acc:HGNC:14881]
MOBP	-0.00909935	-0.743296	4.5012	0.0416031	0.678855	-0.0125651	myelin associated oligodendrocyte basic protein [Source:HGNC Symbol;Acc:HGNC:7189]
EPB41L3	-0.0223258	1.2087	4.50706	0.0416226	0.678855	-0.0308245	erythrocyte membrane protein band 4.1 like 3 [Source:HGNC Symbol;Acc:HGNC:3380]
PLAC8L1	-0.0125564	-1.24211	4.49874	0.0416555	0.678855	-0.017332	PLAC8 like 1 [Source:HGNC Symbol;Acc:HGNC:31746]
HTR7	-0.0229387	-2.39276	4.49667	0.0416996	0.678855	-0.0316524	5-hydroxytryptamine receptor 7 [Source:HGNC Symbol;Acc:HGNC:5302]
CYP21A2	-0.0110457	-0.542019	4.4954	0.0417267	0.678855	-0.0152384	cytochrome P450 family 21 subfamily A member 2 [Source:HGNC Symbol;Acc:HGNC:2600]
EOMES	0.00707524	6.66224	4.49866	0.0418249	0.678855	0.00975368	eomesodermin [Source:HGNC Symbol;Acc:HGNC:3372]
ZNF629	0.00727216	3.31763	4.4849	0.0419511	0.678855	0.0100156	zinc finger protein 629 [Source:HGNC Symbol;Acc:HGNC:29008]
RHOD	0.0126552	-1.96501	4.48299	0.0419921	0.678855	0.0174241	ras homolog family member D [Source:HGNC Symbol;Acc:HGNC:670]
DUSP7	0.00484472	5.37709	4.48352	0.0420039	0.678855	0.00666977	dual specificity phosphatase 7 [Source:HGNC Symbol;Acc:HGNC:3073]
SERTAD3	-0.0111297	3.33536	4.48721	0.0420261	0.678855	-0.0153198	SERTA domain containing 3 [Source:HGNC Symbol;Acc:HGNC:17931]
TLR8	-0.0255976	1.54912	4.49	0.0420418	0.678855	-0.0352305	toll like receptor 8 [Source:HGNC Symbol;Acc:HGNC:15632]
KIT	0.0162023	1.09352	4.47685	0.0421609	0.678855	0.0222796	KIT proto-oncogene, receptor tyrosine kinase [Source:HGNC Symbol;Acc:HGNC:6342]
CPED1	-0.0168215	-0.245495	4.47447	0.0421756	0.678855	-0.0231285	cadherin like and PC-esterase domain containing 1 [Source:HGNC Symbol;Acc:HGNC:26159]
OSMR	-0.008229	1.26625	4.47422	0.0421809	0.678855	-0.0113139	oncostatin M receptor [Source:HGNC Symbol;Acc:HGNC:8507]
SLC7A3	0.0183583	0.0412875	4.47498	0.0421827	0.678855	0.0252402	solute carrier family 7 member 3 [Source:HGNC Symbol;Acc:HGNC:11061]
AFF4	-0.00282432	6.96426	4.46965	0.0422797	0.678855	-0.00388024	AF4/FMR2 family member 4 [Source:HGNC Symbol;Acc:HGNC:17869]
SIGLEC18P	-0.0133474	-0.607356	4.46879	0.0422983	0.678855	-0.018335	sialic acid binding Ig like lectin 18, pseudogene [Source:HGNC Symbol;Acc:HGNC:15491]
SCARF1	-0.0115058	0.842175	4.46719	0.042333	0.678855	-0.0158011	scavenger receptor class F member 1 [Source:HGNC Symbol;Acc:HGNC:16820]
INTS6L	-0.00327411	5.78653	4.46672	0.0423431	0.678855	-0.00449607	integrator complex subunit 6 like [Source:HGNC Symbol;Acc:HGNC:27334]
RRP9	0.00198548	4.41034	4.45871	0.0425172	0.678855	0.00272296	ribosomal RNA processing 9, U3 small nucleolar RNA binding protein [Source:HGNC Symbol;Acc:HGNC:16829]
RTP5	-0.00946034	3.75071	4.46128	0.042564	0.678855	-0.0129697	receptor transporter protein 5 (putative) [Source:HGNC Symbol;Acc:HGNC:26585]
UBL4A	0.00347231	5.30762	4.45322	0.0426367	0.678855	0.00475782	ubiquitin like 4A [Source:HGNC Symbol;Acc:HGNC:12505]
SLC36A4	-0.00341862	3.88076	4.45134	0.0426779	0.678855	-0.00468282	solute carrier family 36 member 4 [Source:HGNC Symbol;Acc:HGNC:19660]
ANKRD16	0.00373956	3.03572	4.45025	0.0427017	0.678855	0.00512153	ankyrin repeat domain 16 [Source:HGNC Symbol;Acc:HGNC:23471]
NUDT12	0.0166428	0.418675	4.44737	0.0427647	0.678855	0.0227826	nudix hydrolase 12 [Source:HGNC Symbol;Acc:HGNC:18826]
TRAT1	0.00524262	5.4635	4.44842	0.0427922	0.678855	0.00717523	T cell receptor associated transmembrane adaptor 1 [Source:HGNC Symbol;Acc:HGNC:30698]
CD1D	-0.0250224	1.39894	4.45337	0.042796	0.678855	-0.0342456	CD1d molecule [Source:HGNC Symbol;Acc:HGNC:1637]
FAM171A1	0.00685415	3.52416	4.44435	0.0428309	0.678855	0.00937814	family with sequence similarity 171 member A1 [Source:HGNC Symbol;Acc:HGNC:23522]
TNFRSF8	-0.0198887	-0.435078	4.44181	0.042905	0.678855	-0.0271976	TNF receptor superfamily member 8 [Source:HGNC Symbol;Acc:HGNC:11923]
KBTBD7	0.00680844	2.48374	4.43638	0.0430063	0.678855	0.00930352	kelch repeat and BTB domain containing 7 [Source:HGNC Symbol;Acc:HGNC:25266]
PNPLA1	-0.00577789	-0.872134	4.43576	0.0430199	0.678855	-0.00789451	patatin like phospholipase domain containing 1 [Source:HGNC Symbol;Acc:HGNC:21246]
LTK	0.0156553	6.41555	4.44376	0.0430454	0.678855	0.0213863	leukocyte receptor tyrosine kinase [Source:HGNC Symbol;Acc:HGNC:6721]
RNF125	-0.00316758	6.78479	4.43365	0.0430665	0.678855	-0.00432647	ring finger protein 125 [Source:HGNC Symbol;Acc:HGNC:21150]
SYNE3	-0.00350089	6.74553	4.4332	0.0430764	0.678855	-0.00478138	spectrin repeat containing nuclear envelope family member 3 [Source:HGNC Symbol;Acc:HGNC:19861]
EID2	0.00308913	4.40231	4.43298	0.0430813	0.678855	0.00421886	EP300 interacting inhibitor of differentiation 2 [Source:HGNC Symbol;Acc:HGNC:28292]
CD4	-0.0152787	4.06203	4.43774	0.0431779	0.678855	-0.0208514	CD4 molecule [Source:HGNC Symbol;Acc:HGNC:1678]
PSMA5	0.00256083	6.02945	4.4269	0.0432158	0.678855	0.00349388	proteasome 20S subunit alpha 5 [Source:HGNC Symbol;Acc:HGNC:9534]
LRRFIP2	-0.00255641	4.87934	4.42605	0.0432345	0.678855	-0.00348737	LRR binding FLII interacting protein 2 [Source:HGNC Symbol;Acc:HGNC:6703]
CRNKL1	-0.00259881	4.91437	4.42593	0.0432372	0.678855	-0.00354515	crooked neck pre-mRNA splicing factor 1 [Source:HGNC Symbol;Acc:HGNC:15762]
ZSCAN12P1	-0.00994534	-1.08668	4.42581	0.0432399	0.678855	-0.0135666	zinc finger and SCAN domain containing 12 pseudogene 1 [Source:HGNC Symbol;Acc:HGNC:13850]
SIGLEC9	-0.0143371	0.272128	4.42309	0.0433003	0.678855	-0.0195487	sialic acid binding Ig like lectin 9 [Source:HGNC Symbol;Acc:HGNC:10878]
NCR3	0.00762951	5.6051	4.43054	0.0433078	0.678855	0.0104023	natural cytotoxicity triggering receptor 3 [Source:HGNC Symbol;Acc:HGNC:19077]
DKC1	0.00219682	6.04082	4.42114	0.0433437	0.678855	0.00299443	dyskerin pseudouridine synthase 1 [Source:HGNC Symbol;Acc:HGNC:2890]
POLRMT	0.00197006	7.03185	4.4209	0.0433489	0.678855	0.00268523	RNA polymerase mitochondrial [Source:HGNC Symbol;Acc:HGNC:9200]
MRPS14	0.00353603	4.34624	4.41852	0.043402	0.678855	0.00481781	mitochondrial ribosomal protein S14 [Source:HGNC Symbol;Acc:HGNC:14049]
SCN5A	-0.019829	0.373096	4.42251	0.0434021	0.678855	-0.0270168	sodium voltage-gated channel alpha subunit 5 [Source:HGNC Symbol;Acc:HGNC:10593]
HAAO	-0.00981826	0.522661	4.41839	0.0434048	0.678855	-0.013377	3-hydroxyanthranilate 3,4-dioxygenase [Source:HGNC Symbol;Acc:HGNC:4796]
NRIP1	0.00650889	5.95189	4.42197	0.0434633	0.679124	0.00886431	nuclear receptor interacting protein 1 [Source:HGNC Symbol;Acc:HGNC:8001]
HLA-DOA	0.00767176	5.13134	4.41775	0.0435573	0.679257	0.0104408	major histocompatibility complex, class II, DO alpha [Source:HGNC Symbol;Acc:HGNC:4936]
DSC2	-0.0204113	-0.352796	4.41146	0.0435855	0.679257	-0.0277727	desmocollin 2 [Source:HGNC Symbol;Acc:HGNC:3036]
PRMT5	0.00415466	4.8149	4.40985	0.0435955	0.679257	0.00565265	protein arginine methyltransferase 5 [Source:HGNC Symbol;Acc:HGNC:10894]
UBA2	0.00186558	6.57514	4.40476	0.0437095	0.680285	0.00253612	ubiquitin like modifier activating enzyme 2 [Source:HGNC Symbol;Acc:HGNC:30661]
AK9	-0.00526005	2.58008	4.40322	0.0437441	0.680285	-0.00714883	adenylate kinase 9 [Source:HGNC Symbol;Acc:HGNC:33814]
SEPTIN9	-0.00224321	10.1311	4.39864	0.0438471	0.680809	-0.00304641	septin 9 [Source:HGNC Symbol;Acc:HGNC:7323]
TLR2	-0.016571	2.15797	4.40133	0.0439212	0.680809	-0.0224922	toll like receptor 2 [Source:HGNC Symbol;Acc:HGNC:11848]
MNDA	-0.0234235	3.32035	4.4029	0.0439542	0.680809	-0.0317857	myeloid cell nuclear differentiation antigen [Source:HGNC Symbol;Acc:HGNC:7183]
ARHGAP17	-0.00225799	5.93416	4.39368	0.0439591	0.680809	-0.00306398	Rho GTPase activating protein 17 [Source:HGNC Symbol;Acc:HGNC:18239]
NSD3	-0.00170499	7.65947	4.39255	0.0439845	0.680809	-0.00231316	nuclear receptor binding SET domain protein 3 [Source:HGNC Symbol;Acc:HGNC:12767]
ERGIC1	0.00227204	6.96279	4.38956	0.0440521	0.681215	0.00308096	endoplasmic reticulum-golgi intermediate compartment 1 [Source:HGNC Symbol;Acc:HGNC:29205]
NOLC1	0.00217352	6.85485	4.38533	0.0441481	0.681726	0.00294531	nucleolar and coiled-body phosphoprotein 1 [Source:HGNC Symbol;Acc:HGNC:15608]
HCN1	-0.0117355	-0.725045	4.38126	0.0442404	0.681726	-0.015892	hyperpolarization activated cyclic nucleotide gated potassium channel 1 [Source:HGNC Symbol;Acc:HGNC:4845]
AGPAT4	-0.00685949	5.3278	4.38439	0.0443124	0.681726	-0.00928415	1-acylglycerol-3-phosphate O-acyltransferase 4 [Source:HGNC Symbol;Acc:HGNC:20885]
OSTC	0.00312371	5.03547	4.37661	0.0443465	0.681726	0.00422682	oligosaccharyltransferase complex non-catalytic subunit [Source:HGNC Symbol;Acc:HGNC:24448]
CLNS1A	0.00243414	5.91913	4.37523	0.0443779	0.681726	0.00329298	chloride nucleotide-sensitive channel 1A [Source:HGNC Symbol;Acc:HGNC:2080]
SLC25A23	0.00340954	5.24017	4.37461	0.044392	0.681726	0.00461206	solute carrier family 25 member 23 [Source:HGNC Symbol;Acc:HGNC:19375]
PDK4	-0.0330744	0.715986	4.38233	0.0444101	0.681726	-0.0447338	pyruvate dehydrogenase kinase 4 [Source:HGNC Symbol;Acc:HGNC:8812]
ZNF543	0.00595753	2.28586	4.37355	0.0444163	0.681726	0.0080573	zinc finger protein 543 [Source:HGNC Symbol;Acc:HGNC:25281]
U2SURP	-0.00170356	7.26251	4.37137	0.0444661	0.681855	-0.00230317	U2 snRNP associated SURP domain containing [Source:HGNC Symbol;Acc:HGNC:30855]
SORT1	-0.00839381	2.43835	4.36527	0.0446057	0.682233	-0.0113368	sortilin 1 [Source:HGNC Symbol;Acc:HGNC:11186]
SESN1	0.00643033	5.69221	4.37047	0.044622	0.682233	0.00868385	sestrin 1 [Source:HGNC Symbol;Acc:HGNC:21595]
ZRANB2	0.00176626	6.99124	4.35979	0.0447318	0.682233	0.00238336	zinc finger RANBP2-type containing 2 [Source:HGNC Symbol;Acc:HGNC:13058]
NFIL3	-0.0107118	3.53875	4.36315	0.0447939	0.682233	-0.0144478	nuclear factor, interleukin 3 regulated [Source:HGNC Symbol;Acc:HGNC:7787]
C1S	-0.00508973	0.886979	4.35539	0.0448333	0.682233	-0.00686299	complement C1s [Source:HGNC Symbol;Acc:HGNC:1247]
MAP3K3	-0.00288046	6.8555	4.35447	0.0448545	0.682233	-0.00388342	mitogen-activated protein kinase kinase kinase 3 [Source:HGNC Symbol;Acc:HGNC:6855]
TRIM6	-0.011055	-1.04427	4.35441	0.0448559	0.682233	-0.0149042	tripartite motif containing 6 [Source:HGNC Symbol;Acc:HGNC:16277]
TPO	-0.0189125	-1.59549	4.35226	0.0449055	0.682233	-0.0254884	thyroid peroxidase [Source:HGNC Symbol;Acc:HGNC:12015]
CDHR1	0.00799725	3.44012	4.35218	0.0449364	0.682233	0.0107755	cadherin related family member 1 [Source:HGNC Symbol;Acc:HGNC:14550]
COASY	0.00166963	6.06938	4.35068	0.0449421	0.682233	0.00224957	Coenzyme A synthase [Source:HGNC Symbol;Acc:HGNC:29932]
SULT1C2	-0.00850463	0.0907115	4.35049	0.0449465	0.682233	-0.0114583	sulfotransferase family 1C member 2 [Source:HGNC Symbol;Acc:HGNC:11456]
H2BP2	-0.0235966	-1.53591	4.34656	0.0450376	0.682987	-0.0317711	H2B histone pseudogene 2 [Source:HGNC Symbol;Acc:HGNC:20654]
ITM2C	0.00759563	5.30559	4.34944	0.0451183	0.683581	0.010221	integral membrane protein 2C [Source:HGNC Symbol;Acc:HGNC:6175]
BCL6	-0.00544059	4.34393	4.33807	0.0452409	0.684037	-0.00731471	BCL6 transcription repressor [Source:HGNC Symbol;Acc:HGNC:1001]
PDE11A	-0.00871096	-0.440394	4.33034	0.0454156	0.684037	-0.011697	phosphodiesterase 11A [Source:HGNC Symbol;Acc:HGNC:8773]
KIF27	-0.00344066	2.98476	4.32953	0.0454345	0.684037	-0.00461948	kinesin family member 27 [Source:HGNC Symbol;Acc:HGNC:18632]
SIGLEC14	-0.0287507	1.05919	4.33762	0.0454503	0.684037	-0.0385968	sialic acid binding Ig like lectin 14 [Source:HGNC Symbol;Acc:HGNC:32926]
CPA3	0.0194298	-1.23889	4.32829	0.0454635	0.684037	0.0260813	carboxypeptidase A3 [Source:HGNC Symbol;Acc:HGNC:2298]
NPIPA3	0.0245493	1.03996	4.33452	0.045469	0.684037	0.0329522	nuclear pore complex interacting protein family member A3 [Source:HGNC Symbol;Acc:HGNC:41978]
SLC7A9	-0.00974156	-0.799027	4.32684	0.0454976	0.684037	-0.0130733	solute carrier family 7 member 9 [Source:HGNC Symbol;Acc:HGNC:11067]
ZNF350	-0.00420286	3.97892	4.32626	0.0455112	0.684037	-0.00563974	zinc finger protein 350 [Source:HGNC Symbol;Acc:HGNC:16656]
SEMA7A	0.00804977	3.01544	4.32378	0.0455694	0.684037	0.0107974	semaphorin 7A (John Milton Hagen blood group) [Source:HGNC Symbol;Acc:HGNC:10741]
TANGO6	-0.00308017	4.79613	4.32277	0.0455932	0.684037	-0.00413081	transport and golgi organization 6 homolog [Source:HGNC Symbol;Acc:HGNC:25749]
SH3RF3	0.0128845	3.57475	4.32861	0.0456052	0.684037	0.0172779	SH3 domain containing ring finger 3 [Source:HGNC Symbol;Acc:HGNC:24699]
B3GAT3	0.00145765	6.08603	4.31891	0.0456841	0.684596	0.00195359	beta-1,3-glucuronyltransferase 3 [Source:HGNC Symbol;Acc:HGNC:923]
SYCP2	-0.0087474	3.85773	4.3197	0.0457758	0.685031	-0.011716	synaptonemal complex protein 2 [Source:HGNC Symbol;Acc:HGNC:11490]
SBDS	-0.00435959	6.07754	4.30956	0.0459285	0.685031	-0.00583277	SBDS ribosome maturation factor [Source:HGNC Symbol;Acc:HGNC:19440]
WFS1	0.00483804	2.61277	4.30836	0.0459333	0.685031	0.00647267	wolframin ER transmembrane glycoprotein [Source:HGNC Symbol;Acc:HGNC:12762]
S100Z	-0.0255612	-1.56056	4.30745	0.0459736	0.685031	-0.0341879	S100 calcium binding protein Z [Source:HGNC Symbol;Acc:HGNC:30367]
NR1D1	0.00623624	5.06531	4.30151	0.0462033	0.685031	0.00832743	nuclear receptor subfamily 1 group D member 1 [Source:HGNC Symbol;Acc:HGNC:7962]
GOSR2	0.00164995	5.88649	4.29572	0.0462341	0.685031	0.00220275	golgi SNAP receptor complex member 2 [Source:HGNC Symbol;Acc:HGNC:4431]
TMEM203	0.00196358	5.26352	4.29193	0.0463249	0.685031	0.00261978	transmembrane protein 203 [Source:HGNC Symbol;Acc:HGNC:28217]
CDH24	0.00395696	2.10544	4.29156	0.0463336	0.685031	0.005279	cadherin 24 [Source:HGNC Symbol;Acc:HGNC:14265]
SUV39H1	0.00261906	4.09832	4.29087	0.0463503	0.685031	0.00349369	SUV39H1 histone lysine methyltransferase [Source:HGNC Symbol;Acc:HGNC:11479]
EXOC6B	-0.00298567	4.06398	4.29008	0.0463691	0.685031	-0.0039822	exocyst complex component 6B [Source:HGNC Symbol;Acc:HGNC:17085]
UGGT2	-0.0106031	0.437297	4.27819	0.046655	0.685031	-0.0141139	UDP-glucose glycoprotein glucosyltransferase 2 [Source:HGNC Symbol;Acc:HGNC:15664]
TENT5C	-0.015295	6.41905	4.28647	0.0466623	0.685031	-0.0203582	terminal nucleotidyltransferase 5C [Source:HGNC Symbol;Acc:HGNC:24712]
PTGES2	0.00212057	5.53053	4.27412	0.0467532	0.685031	0.00282076	prostaglandin E synthase 2 [Source:HGNC Symbol;Acc:HGNC:17822]
KDM7A	-0.00350938	6.49939	4.2736	0.0467658	0.685031	-0.00466773	lysine demethylase 7A [Source:HGNC Symbol;Acc:HGNC:22224]
TMEM254	0.00314441	3.75992	4.27296	0.0467812	0.685031	0.00418184	transmembrane protein 254 [Source:HGNC Symbol;Acc:HGNC:25804]
IER3IP1	0.00288496	4.59351	4.27261	0.0467898	0.685031	0.00383656	immediate early response 3 interacting protein 1 [Source:HGNC Symbol;Acc:HGNC:18550]
C1QTNF4	0.0152576	-0.874295	4.2655	0.0469621	0.685031	0.0202659	C1q and TNF related 4 [Source:HGNC Symbol;Acc:HGNC:14346]
XYLT1	-0.00380189	5.83297	4.26545	0.0469634	0.685031	-0.00504982	xylosyltransferase 1 [Source:HGNC Symbol;Acc:HGNC:15516]
ABHD8	0.00403427	3.52874	4.26206	0.0470457	0.685031	0.00535541	abhydrolase domain containing 8 [Source:HGNC Symbol;Acc:HGNC:23759]
ZBTB41	-0.00289806	4.09056	4.2619	0.0470496	0.685031	-0.00384702	zinc finger and BTB domain containing 41 [Source:HGNC Symbol;Acc:HGNC:24819]
PLB1	-0.0222242	0.133558	4.26547	0.0470526	0.685031	-0.0295007	phospholipase B1 [Source:HGNC Symbol;Acc:HGNC:30041]
GNB3	0.00921481	1.06131	4.26119	0.0470669	0.685031	0.0122307	G protein subunit beta 3 [Source:HGNC Symbol;Acc:HGNC:4400]
TNFSF4	0.00489105	1.47524	4.26064	0.0470804	0.685031	0.0064912	TNF superfamily member 4 [Source:HGNC Symbol;Acc:HGNC:11934]
PCDHGA8	-0.00855954	-0.550422	4.26048	0.0470844	0.685031	-0.0113596	protocadherin gamma subfamily A, 8 [Source:HGNC Symbol;Acc:HGNC:8706]
LRATD2	-0.00340007	5.37682	4.25929	0.0471131	0.685031	-0.00451142	LRAT domain containing 2 [Source:HGNC Symbol;Acc:HGNC:24166]
FAM184A	0.00830905	1.90509	4.25913	0.0471172	0.685031	0.0110246	family with sequence similarity 184 member A [Source:HGNC Symbol;Acc:HGNC:20991]
SCRN1	0.0102126	5.24833	4.26717	0.0471287	0.685031	0.0135492	secernin 1 [Source:HGNC Symbol;Acc:HGNC:22192]
HERPUD1	-0.0051703	6.17079	4.26199	0.0471387	0.685031	-0.00685904	homocysteine inducible ER protein with ubiquitin like domain 1 [Source:HGNC Symbol;Acc:HGNC:13744]
DCX	-0.0118666	-1.49967	4.2557	0.0472008	0.685031	-0.0157357	doublecortin [Source:HGNC Symbol;Acc:HGNC:2714]
CDKL5	-0.00420432	3.55358	4.25558	0.0472038	0.685031	-0.00557502	cyclin dependent kinase like 5 [Source:HGNC Symbol;Acc:HGNC:11411]
FAM160A2	0.00302463	6.49316	4.25257	0.0472775	0.685031	0.00400868	NA
SLC8A1	-0.0228965	0.871322	4.25686	0.0473196	0.685031	-0.0303369	solute carrier family 8 member A1 [Source:HGNC Symbol;Acc:HGNC:11068]
TFPI	-0.00354381	5.21114	4.24905	0.0473637	0.685031	-0.00469397	tissue factor pathway inhibitor [Source:HGNC Symbol;Acc:HGNC:11760]
DCHS1	0.0089054	5.96923	4.25555	0.0474121	0.685031	0.0117917	dachsous cadherin-related 1 [Source:HGNC Symbol;Acc:HGNC:13681]
PLK3	-0.00562103	5.03416	4.2495	0.047424	0.685031	-0.00744225	polo like kinase 3 [Source:HGNC Symbol;Acc:HGNC:2154]
SERPINB10	-0.0145161	-2.03372	4.24381	0.0474925	0.685031	-0.0192103	serpin family B member 10 [Source:HGNC Symbol;Acc:HGNC:8942]
TNFSF14	0.00722023	4.38726	4.24641	0.047558	0.685031	0.00955075	TNF superfamily member 14 [Source:HGNC Symbol;Acc:HGNC:11930]
PRDX3P1	-0.0107251	-0.00489172	4.23999	0.0475866	0.685031	-0.0141841	peroxiredoxin 3 pseudogene 1 [Source:HGNC Symbol;Acc:HGNC:39264]
TNFRSF25	0.00574406	7.65801	4.24429	0.0476059	0.685031	0.00759559	TNF receptor superfamily member 25 [Source:HGNC Symbol;Acc:HGNC:11910]
ZFYVE28	-0.00542488	6.08405	4.24259	0.0476412	0.685031	-0.00717178	zinc finger FYVE-type containing 28 [Source:HGNC Symbol;Acc:HGNC:29334]
SIGLEC5	-0.0234072	-0.152806	4.24047	0.0476759	0.685031	-0.0309373	sialic acid binding Ig like lectin 5 [Source:HGNC Symbol;Acc:HGNC:10874]
TRBV23-1	0.0147246	2.22738	4.2349	0.0478188	0.685031	0.0194424	T cell receptor beta variable 23-1 (non-functional) [Source:HGNC Symbol;Acc:HGNC:12201]
RPS6KB1	-0.00207064	5.65332	4.22935	0.0478495	0.685031	-0.00273349	ribosomal protein S6 kinase B1 [Source:HGNC Symbol;Acc:HGNC:10436]
CLTCL1	-0.0120863	0.629618	4.22889	0.0478611	0.685031	-0.0159541	clathrin heavy chain like 1 [Source:HGNC Symbol;Acc:HGNC:2093]
TMCC3	-0.012873	3.63809	4.23639	0.0478712	0.685031	-0.0169914	transmembrane and coiled-coil domain family 3 [Source:HGNC Symbol;Acc:HGNC:29199]
SHC4	-0.00571611	1.20967	4.22847	0.0478715	0.685031	-0.00754483	SHC adaptor protein 4 [Source:HGNC Symbol;Acc:HGNC:16743]
NID2	0.00620692	0.660112	4.22605	0.0479315	0.685031	0.00818928	nidogen 2 [Source:HGNC Symbol;Acc:HGNC:13389]
NTAN1	-0.0027291	4.57593	4.2246	0.0479675	0.685031	-0.00359983	N-terminal asparagine amidase [Source:HGNC Symbol;Acc:HGNC:29909]
EMSY	-0.00254299	5.53556	4.22398	0.0479829	0.685031	-0.00335399	EMSY transcriptional repressor, BRCA2 interacting [Source:HGNC Symbol;Acc:HGNC:18071]
ZNF25	-0.00251234	4.5678	4.22363	0.0479918	0.685031	-0.00331336	zinc finger protein 25 [Source:HGNC Symbol;Acc:HGNC:13043]
ZNF250	-0.00650355	2.92887	4.2235	0.047995	0.685031	-0.00857691	zinc finger protein 250 [Source:HGNC Symbol;Acc:HGNC:13044]
VDR	-0.0177553	0.133728	4.22119	0.0480765	0.685031	-0.0234028	vitamin D receptor [Source:HGNC Symbol;Acc:HGNC:12679]
DHX8	-0.00207912	6.09578	4.2174	0.0481469	0.685031	-0.0027391	DEAH-box helicase 8 [Source:HGNC Symbol;Acc:HGNC:2749]
PIM1	0.00463265	8.50308	4.21769	0.0481715	0.685031	0.00610217	Pim-1 proto-oncogene, serine/threonine kinase [Source:HGNC Symbol;Acc:HGNC:8986]
CERS6	0.00574758	5.26852	4.2182	0.0482123	0.685031	0.00756865	ceramide synthase 6 [Source:HGNC Symbol;Acc:HGNC:23826]
NFE2	-0.022279	0.568067	4.21973	0.0482188	0.685031	-0.0293367	nuclear factor, erythroid 2 [Source:HGNC Symbol;Acc:HGNC:7780]
FOXL2NB	-0.00620575	0.323531	4.21402	0.0482314	0.685031	-0.00817092	FOXL2 neighbor [Source:HGNC Symbol;Acc:HGNC:34428]
PHKA2	0.00185152	6.14744	4.21343	0.0482464	0.685031	0.0024376	phosphorylase kinase regulatory subunit alpha 2 [Source:HGNC Symbol;Acc:HGNC:8926]
PLA2G4B	0.0124801	3.8933	4.22148	0.0482541	0.685031	0.0164296	phospholipase A2 group IVB [Source:HGNC Symbol;Acc:HGNC:9036]
PMFBP1	0.00690424	0.795351	4.2126	0.0482671	0.685031	0.00908839	polyamine modulated factor 1 binding protein 1 [Source:HGNC Symbol;Acc:HGNC:17728]
KLHL23	0.00603163	1.00741	4.21248	0.0482701	0.685031	0.00793957	kelch like family member 23 [Source:HGNC Symbol;Acc:HGNC:27506]
CCDC28B	0.00416844	3.6932	4.21161	0.048292	0.685031	0.00548619	coiled-coil domain containing 28B [Source:HGNC Symbol;Acc:HGNC:28163]
C1orf198	0.00400409	2.55434	4.20708	0.0484057	0.685897	0.00526579	chromosome 1 open reading frame 198 [Source:HGNC Symbol;Acc:HGNC:25900]
SCGB3A1	0.0580055	1.54639	4.21419	0.0484364	0.685897	0.0762673	secretoglobin family 3A member 1 [Source:HGNC Symbol;Acc:HGNC:18384]
STK17B	-0.00265105	8.35403	4.20111	0.0485558	0.686272	-0.00348284	serine/threonine kinase 17b [Source:HGNC Symbol;Acc:HGNC:11396]
CXCR2P1	-0.0215478	-0.810986	4.2008	0.0485797	0.686272	-0.028304	C-X-C motif chemokine receptor 2 pseudogene 1 [Source:HGNC Symbol;Acc:HGNC:6028]
DGKE	-0.00346807	5.82166	4.19808	0.0486324	0.686272	-0.00455383	diacylglycerol kinase epsilon [Source:HGNC Symbol;Acc:HGNC:2852]
OR9H1P	-0.00707679	0.464308	4.19512	0.0487072	0.686272	-0.00928763	olfactory receptor family 9 subfamily H member 1 pseudogene [Source:HGNC Symbol;Acc:HGNC:15038]
GIMAP6	0.00383838	7.87261	4.19502	0.0487096	0.686272	0.00503743	GTPase, IMAP family member 6 [Source:HGNC Symbol;Acc:HGNC:21918]
ATP6AP1L	0.00841317	1.35821	4.19489	0.0487129	0.686272	0.0110411	ATPase H+ transporting accessory protein 1 like (pseudogene) [Source:HGNC Symbol;Acc:HGNC:28091]
FSBP	0.00985045	2.85361	4.19201	0.048805	0.686982	0.0129192	fibrinogen silencer binding protein [Source:HGNC Symbol;Acc:HGNC:43653]
FAM20C	-0.018516	0.318759	4.1896	0.0488997	0.687728	-0.0242688	FAM20C golgi associated secretory pathway kinase [Source:HGNC Symbol;Acc:HGNC:22140]
STAM	-0.00372735	4.32474	4.18476	0.0489699	0.68777	-0.0048831	signal transducing adaptor molecule [Source:HGNC Symbol;Acc:HGNC:11357]
LKAAEAR1	0.0265725	-2.04762	4.18467	0.0489862	0.68777	0.034808	LKAAEAR motif containing 1 [Source:HGNC Symbol;Acc:HGNC:33718]
ABCA3	-0.00394089	4.57623	4.18005	0.0490901	0.687827	-0.00515865	ATP binding cassette subfamily A member 3 [Source:HGNC Symbol;Acc:HGNC:33]
CWC25	0.00209816	5.37178	4.17973	0.0490982	0.687827	0.00274635	CWC25 spliceosome associated protein homolog [Source:HGNC Symbol;Acc:HGNC:25989]
SEPHS2	0.00399703	5.67246	4.17905	0.0491156	0.687827	0.00523123	selenophosphate synthetase 2 [Source:HGNC Symbol;Acc:HGNC:19686]
TRPM4	-0.0102726	0.0662153	4.17475	0.0492254	0.688315	-0.0134346	transient receptor potential cation channel subfamily M member 4 [Source:HGNC Symbol;Acc:HGNC:17993]
RAB15	0.00532838	4.05563	4.17442	0.049234	0.688315	0.00696811	RAB15, member RAS oncogene family [Source:HGNC Symbol;Acc:HGNC:20150]
OR6B1	-0.0105344	-1.24692	4.16664	0.0494335	0.689934	-0.0137577	olfactory receptor family 6 subfamily B member 1 [Source:HGNC Symbol;Acc:HGNC:8354]
FKBP11	0.0029794	6.22275	4.16662	0.0494342	0.689934	0.00389101	FKBP prolyl isomerase 11 [Source:HGNC Symbol;Acc:HGNC:18624]
RHOB	-0.00872161	5.01615	4.17114	0.0495282	0.689934	-0.011383	ras homolog family member B [Source:HGNC Symbol;Acc:HGNC:668]
GFPT2	-0.0156847	2.23787	4.16739	0.0495635	0.689934	-0.020466	glutamine-fructose-6-phosphate transaminase 2 [Source:HGNC Symbol;Acc:HGNC:4242]
TMEM30BP1	-0.0391569	-3.61488	4.16026	0.049598	0.689934	-0.0510816	TMEM30B pseudogene 1 [Source:HGNC Symbol;Acc:HGNC:55058]
SULT1B1	0.00668921	5.13014	4.16522	0.0496012	0.689934	0.00872612	sulfotransferase family 1B member 1 [Source:HGNC Symbol;Acc:HGNC:17845]
AHRR	-0.0174294	-0.361128	4.15782	0.0496609	0.690181	-0.0227277	aryl-hydrocarbon receptor repressor [Source:HGNC Symbol;Acc:HGNC:346]
RHOJ	-0.0112843	-1.65583	4.15413	0.0497564	0.6909	-0.0147052	ras homolog family member J [Source:HGNC Symbol;Acc:HGNC:688]
KLF11	-0.0104391	4.7322	4.16051	0.0498023	0.6909	-0.0135996	Kruppel like factor 11 [Source:HGNC Symbol;Acc:HGNC:11811]
RBP7	-0.0223225	-0.91647	4.1527	0.0498385	0.6909	-0.0290736	retinol binding protein 7 [Source:HGNC Symbol;Acc:HGNC:30316]

## Sheet: Monocyte
geneID	log(change in gene expression per 1 nmol/L 25(OH)D)	logCPM	F	PValue	FDR	weff	description
HAUS1	0.00577842	3.63025	16.8258	0.000307069	0.885138	0.0202982	HAUS augmin like complex subunit 1 [Source:HGNC Symbol;Acc:HGNC:25174]
TP53TG5	-0.0231543	-1.0603	15.8861	0.000420845	0.885138	-0.078166	TP53 target 5 [Source:HGNC Symbol;Acc:HGNC:15856]
AL671277.2	0.0528538	-1.69471	15.5272	0.000495348	0.885138	0.174686	NA
FADS6	-0.0246882	-2.12595	15.0536	0.000559918	0.885138	-0.080283	fatty acid desaturase 6 [Source:HGNC Symbol;Acc:HGNC:30459]
AL139353.1	-0.0118387	0.683343	14.7438	0.000623689	0.885138	-0.0379434	NA
KHK	-0.0118605	1.86222	14.2282	0.000747782	0.885138	-0.0370785	ketohexokinase [Source:HGNC Symbol;Acc:HGNC:6315]
ZBTB8B	-0.0129498	-0.0549107	14.224	0.000748902	0.885138	-0.0404754	zinc finger and BTB domain containing 8B [Source:HGNC Symbol;Acc:HGNC:37057]
HDGFL3P1	-0.0161853	-1.83579	13.8797	0.000846553	0.885138	-0.0497269	HDGFL3 pseudogene 1 [Source:HGNC Symbol;Acc:HGNC:54965]
CACNB1	-0.00752035	3.6811	13.7757	0.000878688	0.885138	-0.0229834	calcium voltage-gated channel auxiliary subunit beta 1 [Source:HGNC Symbol;Acc:HGNC:1401]
WDR6	-0.00668746	6.64144	13.6667	0.000914019	0.885138	-0.0203235	WD repeat domain 6 [Source:HGNC Symbol;Acc:HGNC:12758]
ZNF519	-0.00912439	2.34421	13.6414	0.000922163	0.885138	-0.0276943	zinc finger protein 519 [Source:HGNC Symbol;Acc:HGNC:30574]
NDUFA10	-0.00640718	4.63926	13.3394	0.00102854	0.885138	-0.0191432	NADH:ubiquinone oxidoreductase subunit A10 [Source:HGNC Symbol;Acc:HGNC:7684]
ZNF143	0.00676349	4.9355	13.2042	0.00108039	0.885138	0.0200633	zinc finger protein 143 [Source:HGNC Symbol;Acc:HGNC:12928]
OR4D9	-0.011084	0.106961	12.8429	0.00123328	0.885138	-0.0322426	olfactory receptor family 4 subfamily D member 9 [Source:HGNC Symbol;Acc:HGNC:15178]
MPHOSPH10	0.00308204	4.65516	12.8172	0.00124502	0.885138	0.00895278	M-phase phosphoprotein 10 [Source:HGNC Symbol;Acc:HGNC:7213]
POLR3G	0.0269223	0.358725	12.6819	0.00131702	0.885138	0.0775474	RNA polymerase III subunit G [Source:HGNC Symbol;Acc:HGNC:30075]
BTF3L4	0.0027204	5.82956	12.4774	0.00141192	0.885138	0.00775366	basic transcription factor 3 like 4 [Source:HGNC Symbol;Acc:HGNC:30547]
PARPBP	-0.00894667	0.0352332	12.4504	0.00142621	0.885138	-0.0254606	PARP1 binding protein [Source:HGNC Symbol;Acc:HGNC:26074]
NOL10	0.00433504	4.18899	12.4232	0.0014407	0.885138	0.0123177	nucleolar protein 10 [Source:HGNC Symbol;Acc:HGNC:25862]
KCNA3	-0.00988897	2.71971	12.3109	0.0015024	0.885138	-0.0279187	potassium voltage-gated channel subfamily A member 3 [Source:HGNC Symbol;Acc:HGNC:6221]
POLA1	0.00821996	3.1527	12.1743	0.00158128	0.885138	0.023024	DNA polymerase alpha 1, catalytic subunit [Source:HGNC Symbol;Acc:HGNC:9173]
PPP1R26P1	-0.0218437	-2.45911	12.1065	0.00162208	0.885138	-0.0609423	protein phosphatase 1 regulatory subunit 26 pseudogene 1 [Source:HGNC Symbol;Acc:HGNC:42015]
ZCCHC24	0.00636574	4.47945	11.9436	0.00172482	0.885138	0.0175902	zinc finger CCHC-type containing 24 [Source:HGNC Symbol;Acc:HGNC:26911]
GSTM3	-0.0163427	-0.00862624	11.9147	0.00174377	0.885138	-0.0450816	glutathione S-transferase mu 3 [Source:HGNC Symbol;Acc:HGNC:4635]
GSTM4	-0.0189583	3.52805	12.0223	0.00175296	0.885138	-0.0522535	glutathione S-transferase mu 4 [Source:HGNC Symbol;Acc:HGNC:4636]
RNF187	0.00312123	5.54831	11.8812	0.00176597	0.885138	0.00859279	ring finger protein 187 [Source:HGNC Symbol;Acc:HGNC:27146]
NEDD4L	-0.00931418	2.80597	11.6753	0.0019096	0.885138	-0.0253258	NEDD4 like E3 ubiquitin protein ligase [Source:HGNC Symbol;Acc:HGNC:7728]
SLC16A4	-0.0110883	-0.309651	11.593	0.00197047	0.885138	-0.0299987	solute carrier family 16 member 4 [Source:HGNC Symbol;Acc:HGNC:10925]
ATP11C	-0.00554999	4.75272	11.579	0.00198109	0.885138	-0.0150022	ATPase phospholipid transporting 11C [Source:HGNC Symbol;Acc:HGNC:13554]
PRDM5	-0.0136693	-0.779046	11.3157	0.0021916	0.885138	-0.0363499	PR/SET domain 5 [Source:HGNC Symbol;Acc:HGNC:9349]
PIK3R4	0.00544693	4.7368	11.262	0.00223739	0.885138	0.0144358	phosphoinositide-3-kinase regulatory subunit 4 [Source:HGNC Symbol;Acc:HGNC:8982]
C17orf97	0.036475	1.33018	11.157	0.00243405	0.885138	0.0953336	chromosome 17 open reading frame 97 [Source:HGNC Symbol;Acc:HGNC:33800]
CCDC115	0.00407849	5.58183	10.9295	0.00254516	0.885138	0.0105808	coiled-coil domain containing 115 [Source:HGNC Symbol;Acc:HGNC:28178]
UTP18	0.00407922	4.61433	10.9065	0.0025681	0.885138	0.0105668	UTP18 small subunit processome component [Source:HGNC Symbol;Acc:HGNC:24274]
TVP23C	-0.00992408	0.507379	10.6815	0.00280445	0.885138	-0.0253277	trans-golgi network vesicle protein 23 homolog C [Source:HGNC Symbol;Acc:HGNC:30453]
IL12A	-0.0163787	-1.17277	10.6656	0.00282202	0.885138	-0.0417566	interleukin 12A [Source:HGNC Symbol;Acc:HGNC:5969]
NUPR1	-0.0150725	0.653437	10.6197	0.00287347	0.885138	-0.0383082	nuclear protein 1, transcriptional regulator [Source:HGNC Symbol;Acc:HGNC:29990]
C2CD2	-0.00599383	3.88998	10.6132	0.00288074	0.885138	-0.0152273	C2 calcium dependent domain containing 2 [Source:HGNC Symbol;Acc:HGNC:1266]
OR8A1	-0.0116009	-1.00949	10.6106	0.00288372	0.885138	-0.0294668	olfactory receptor family 8 subfamily A member 1 [Source:HGNC Symbol;Acc:HGNC:8469]
ZNF727	-0.0163293	-1.48471	10.6026	0.00289281	0.885138	-0.041455	zinc finger protein 727 [Source:HGNC Symbol;Acc:HGNC:22785]
KCTD15	0.00432813	5.23168	10.5993	0.00289661	0.885138	0.0109853	potassium channel tetramerization domain containing 15 [Source:HGNC Symbol;Acc:HGNC:23297]
ENTPD4	-0.00303413	6.30467	10.588	0.00290955	0.885138	-0.00769509	ectonucleoside triphosphate diphosphohydrolase 4 [Source:HGNC Symbol;Acc:HGNC:14573]
RBM27	0.00490981	5.43175	10.5372	0.00296839	0.885138	0.0124094	RNA binding motif protein 27 [Source:HGNC Symbol;Acc:HGNC:29243]
IGHG2	-0.0370193	-1.61456	10.4174	0.00312938	0.885138	-0.0927164	immunoglobulin heavy constant gamma 2 (G2m marker) [Source:HGNC Symbol;Acc:HGNC:5526]
TCF23	-0.0139638	-1.7352	10.3927	0.0031429	0.885138	-0.0349469	transcription factor 23 [Source:HGNC Symbol;Acc:HGNC:18602]
GABRA4	0.0369829	-2.13579	10.3645	0.00317817	0.885138	0.0923766	gamma-aminobutyric acid type A receptor subunit alpha4 [Source:HGNC Symbol;Acc:HGNC:4078]
TMEM45A	-0.00787396	4.17482	10.3634	0.00318239	0.885138	-0.0196632	transmembrane protein 45A [Source:HGNC Symbol;Acc:HGNC:25480]
INTS7	0.00467135	3.85382	10.3228	0.00323132	0.885138	0.0116346	integrator complex subunit 7 [Source:HGNC Symbol;Acc:HGNC:24484]
PMS2P7	-0.00944076	0.639835	10.2907	0.00327271	0.885138	-0.0234612	PMS1 homolog 2, mismatch repair system component pseudogene 7 [Source:HGNC Symbol;Acc:HGNC:33515]
RGS17P1	-0.0173787	-1.89526	10.2855	0.00327949	0.885138	-0.0431721	regulator of G protein signaling 17 pseudogene 1 [Source:HGNC Symbol;Acc:HGNC:39729]
UMPS	0.00633675	3.6217	10.2446	0.00333327	0.885138	0.015697	uridine monophosphate synthetase [Source:HGNC Symbol;Acc:HGNC:12563]
FOXP2	-0.032933	-0.976056	10.2336	0.00336019	0.885138	-0.0814642	forkhead box P2 [Source:HGNC Symbol;Acc:HGNC:13875]
WDR33	0.0040612	5.90911	10.1585	0.00344977	0.885138	0.00999952	WD repeat domain 33 [Source:HGNC Symbol;Acc:HGNC:25651]
TBRG4	0.00398813	5.34254	10.1442	0.00346944	0.885138	0.00980976	transforming growth factor beta regulator 4 [Source:HGNC Symbol;Acc:HGNC:17443]
NUP43	0.0047644	4.28847	10.0583	0.00359079	0.885138	0.011648	nucleoporin 43 [Source:HGNC Symbol;Acc:HGNC:21182]
KCNMB3	0.00878939	0.59374	10.0443	0.0036109	0.885138	0.0214671	potassium calcium-activated channel subfamily M regulatory beta subunit 3 [Source:HGNC Symbol;Acc:HGNC:6287]
PLK2	-0.0119827	1.16098	10.0431	0.00361276	0.885138	-0.0292637	polo like kinase 2 [Source:HGNC Symbol;Acc:HGNC:19699]
RGPD6	-0.0142005	1.61693	10.0399	0.00361739	0.885138	-0.0346721	RANBP2 like and GRIP domain containing 6 [Source:HGNC Symbol;Acc:HGNC:32419]
C1orf43	0.00347109	7.45638	10.0283	0.00363419	0.885138	0.00846804	chromosome 1 open reading frame 43 [Source:HGNC Symbol;Acc:HGNC:29876]
ASXL3	-0.0210853	-1.95169	9.97283	0.00371601	0.885138	-0.0512357	ASXL transcriptional regulator 3 [Source:HGNC Symbol;Acc:HGNC:29357]
C9orf131	-0.0191595	-0.581263	9.92118	0.00379398	0.885138	-0.0463834	chromosome 9 open reading frame 131 [Source:HGNC Symbol;Acc:HGNC:31418]
NSG1	-0.035908	-1.5124	9.92125	0.00381423	0.885138	-0.0868467	neuronal vesicle trafficking associated 1 [Source:HGNC Symbol;Acc:HGNC:18790]
POLR1D	0.0039936	6.67073	9.86706	0.00387757	0.885138	0.00963034	RNA polymerase I and III subunit D [Source:HGNC Symbol;Acc:HGNC:20422]
KNTC1	-0.00588886	3.13671	9.85704	0.00389328	0.885138	-0.0141903	kinetochore associated 1 [Source:HGNC Symbol;Acc:HGNC:17255]
TAPBPL	0.0052888	6.15061	9.82308	0.00394698	0.885138	0.0127129	TAP binding protein like [Source:HGNC Symbol;Acc:HGNC:30683]
RFPL4A	-0.0733266	0.427935	9.93609	0.00399212	0.885138	-0.175895	ret finger protein like 4A [Source:HGNC Symbol;Acc:HGNC:16449]
LSR	-0.0215421	-0.847754	9.73265	0.00409392	0.885138	-0.0514395	lipolysis stimulated lipoprotein receptor [Source:HGNC Symbol;Acc:HGNC:29572]
ZNF385C	0.0107382	-0.671264	9.69787	0.00415201	0.885138	0.0255757	zinc finger protein 385C [Source:HGNC Symbol;Acc:HGNC:33722]
RREB1	-0.00307117	6.50127	9.65828	0.00421923	0.885138	-0.0072933	ras responsive element binding protein 1 [Source:HGNC Symbol;Acc:HGNC:10449]
CASK	-0.00409198	3.67233	9.64876	0.00423556	0.885138	-0.00971063	calcium/calmodulin dependent serine protein kinase [Source:HGNC Symbol;Acc:HGNC:1497]
RFPL4AL1	-0.0786036	-0.0726298	9.77355	0.00424275	0.885138	-0.186475	ret finger protein like 4A like 1 [Source:HGNC Symbol;Acc:HGNC:45147]
TSKU	-0.00951271	0.114987	9.62759	0.00427214	0.885138	-0.022539	tsukushi, small leucine rich proteoglycan [Source:HGNC Symbol;Acc:HGNC:28850]
CA13	-0.00687506	1.59126	9.59673	0.00432606	0.885138	-0.016252	carbonic anhydrase 13 [Source:HGNC Symbol;Acc:HGNC:14914]
ZNF30	0.0254186	-0.455298	9.59979	0.00433014	0.885138	0.0600767	zinc finger protein 30 [Source:HGNC Symbol;Acc:HGNC:13090]
ODR4	0.00724722	4.33322	9.5657	0.00439559	0.885138	0.0170816	odr-4 GPCR localization factor homolog [Source:HGNC Symbol;Acc:HGNC:24299]
LRP3	0.00639068	5.17626	9.51771	0.00446956	0.885138	0.0150164	LDL receptor related protein 3 [Source:HGNC Symbol;Acc:HGNC:6695]
CLINT1	0.00318385	6.95977	9.4852	0.00452718	0.885138	0.0074635	clathrin interactor 1 [Source:HGNC Symbol;Acc:HGNC:23186]
RASEF	-0.0104235	1.21911	9.4512	0.00459049	0.885138	-0.0243716	RAS and EF-hand domain containing [Source:HGNC Symbol;Acc:HGNC:26464]
USP32P3	-0.0103287	4.42673	9.4834	0.00460269	0.885138	-0.0241381	ubiquitin specific peptidase 32 pseudogene 3 [Source:HGNC Symbol;Acc:HGNC:43576]
AC022384.1	0.00458476	4.05393	9.3623	0.0047606	0.885138	0.0106474	NA
NME4	-0.012666	3.92344	9.41438	0.00476204	0.885138	-0.0294131	NME/NM23 nucleoside diphosphate kinase 4 [Source:HGNC Symbol;Acc:HGNC:7852]
ACP1	0.00228617	5.54037	9.34063	0.00480308	0.885138	0.00530045	acid phosphatase 1 [Source:HGNC Symbol;Acc:HGNC:122]
CELSR2	-0.00692314	2.74349	9.33236	0.00481941	0.885138	-0.016041	cadherin EGF LAG seven-pass G-type receptor 2 [Source:HGNC Symbol;Acc:HGNC:3231]
SYF2	0.00257702	6.18564	9.28274	0.00491862	0.885138	0.00594817	SYF2 pre-mRNA splicing factor [Source:HGNC Symbol;Acc:HGNC:19824]
MRPS31P5	-0.00800504	2.04474	9.25463	0.0049758	0.885138	-0.0184367	mitochondrial ribosomal protein S31 pseudogene 5 [Source:HGNC Symbol;Acc:HGNC:39253]
PDCD2L	0.00792645	0.813754	9.1684	0.00515576	0.885138	0.0181334	programmed cell death 2 like [Source:HGNC Symbol;Acc:HGNC:28194]
PTPRS	-0.00804858	0.0600912	9.16517	0.00516263	0.885138	-0.0184081	protein tyrosine phosphatase receptor type S [Source:HGNC Symbol;Acc:HGNC:9681]
TIGD1	-0.00372779	3.31904	9.1409	0.0052146	0.885138	-0.00850971	tigger transposable element derived 1 [Source:HGNC Symbol;Acc:HGNC:14523]
CRYL1	0.00529966	4.73575	9.13778	0.00522135	0.885138	0.012095	crystallin lambda 1 [Source:HGNC Symbol;Acc:HGNC:18246]
LONRF3	-0.00592922	2.06847	9.12117	0.0052573	0.885138	-0.0135141	LON peptidase N-terminal domain and ring finger 3 [Source:HGNC Symbol;Acc:HGNC:21152]
HDAC11	-0.00495629	2.62096	9.00755	0.00551056	0.885138	-0.0111953	histone deacetylase 11 [Source:HGNC Symbol;Acc:HGNC:19086]
ELP5	0.0049393	4.49263	8.96894	0.00559959	0.885138	0.0111225	elongator acetyltransferase complex subunit 5 [Source:HGNC Symbol;Acc:HGNC:30617]
RGS1	-0.0424246	-1.30308	8.96767	0.00565541	0.885138	-0.0953507	regulator of G protein signaling 1 [Source:HGNC Symbol;Acc:HGNC:9991]
ZMAT5	0.00249977	4.1792	8.9351	0.00567893	0.885138	0.00561383	zinc finger matrin-type 5 [Source:HGNC Symbol;Acc:HGNC:28046]
AF228730.5	-0.00802398	0.879896	8.92747	0.00569699	0.885138	-0.0180087	NA
BNC2	-0.0261129	-2.05252	8.88355	0.00580212	0.885138	-0.0583994	basonuclin 2 [Source:HGNC Symbol;Acc:HGNC:30988]
EMBP1	-0.00867268	1.44502	8.87765	0.0058164	0.885138	-0.0193864	embigin pseudogene 1 [Source:HGNC Symbol;Acc:HGNC:38661]
RGMB	-0.0205944	-1.32642	8.77707	0.00606585	0.885138	-0.0456599	repulsive guidance molecule BMP co-receptor b [Source:HGNC Symbol;Acc:HGNC:26896]
TLCD3A	-0.0175505	-2.09664	8.74769	0.00614089	0.885138	-0.0388177	TLC domain containing 3A [Source:HGNC Symbol;Acc:HGNC:29646]
CLDN7P1	-0.0156479	-1.61479	8.72995	0.00618667	0.885138	-0.034559	CLDN7 pseudogene 1 [Source:HGNC Symbol;Acc:HGNC:54935]
UBE2Q2P2	-0.0200496	-1.65358	8.71439	0.00622715	0.885138	-0.0442236	ubiquitin conjugating enzyme E2 Q2 pseudogene 2 [Source:HGNC Symbol;Acc:HGNC:37440]
WDR81	0.00318146	6.78383	8.6792	0.00631974	0.885138	0.00699699	WD repeat domain 81 [Source:HGNC Symbol;Acc:HGNC:26600]
SCIN	-0.0140304	0.968981	8.67889	0.00632058	0.885138	-0.0308564	scinderin [Source:HGNC Symbol;Acc:HGNC:21695]
OR9H1P	-0.0109295	0.730514	8.6421	0.00641897	0.885138	-0.0239633	olfactory receptor family 9 subfamily H member 1 pseudogene [Source:HGNC Symbol;Acc:HGNC:15038]
CDC27	0.00374327	5.46074	8.5844	0.0065767	0.885138	0.00816777	cell division cycle 27 [Source:HGNC Symbol;Acc:HGNC:1728]
ZNF200	0.00589543	3.09307	8.56801	0.00662227	0.885138	0.0128461	zinc finger protein 200 [Source:HGNC Symbol;Acc:HGNC:12993]
ZNF473	0.0042499	2.97277	8.54253	0.00669376	0.885138	0.00924068	zinc finger protein 473 [Source:HGNC Symbol;Acc:HGNC:23239]
RAD21	0.00249522	7.32906	8.52876	0.00673275	0.885138	0.00541914	RAD21 cohesin complex component [Source:HGNC Symbol;Acc:HGNC:9811]
DDX43	-0.0218069	-0.369508	8.49626	0.00682578	0.885138	-0.0472305	DEAD-box helicase 43 [Source:HGNC Symbol;Acc:HGNC:18677]
AL096711.2	0.0331643	-1.51828	8.48727	0.00687245	0.885138	0.0717308	NA
KCNJ16	-0.0175645	-1.90603	8.4687	0.00690576	0.885138	-0.0379532	potassium inwardly rectifying channel subfamily J member 16 [Source:HGNC Symbol;Acc:HGNC:6262]
TMEM107	0.00501804	2.96746	8.4679	0.00690807	0.885138	0.0108422	transmembrane protein 107 [Source:HGNC Symbol;Acc:HGNC:28128]
NAT1	0.00747546	2.23868	8.46369	0.00692039	0.885138	0.016146	N-acetyltransferase 1 [Source:HGNC Symbol;Acc:HGNC:7645]
SYNJ1	0.00461797	5.45088	8.46257	0.00692367	0.885138	0.00997326	synaptojanin 1 [Source:HGNC Symbol;Acc:HGNC:11503]
IFI27L2	0.00296215	4.07791	8.42622	0.00703102	0.885138	0.00637746	interferon alpha inducible protein 27 like 2 [Source:HGNC Symbol;Acc:HGNC:19753]
CPT2	0.00345079	4.72075	8.37807	0.00717597	0.885138	0.00739891	carnitine palmitoyltransferase 2 [Source:HGNC Symbol;Acc:HGNC:2330]
TMEM69	0.00344482	4.89623	8.36087	0.00722853	0.885138	0.00737519	transmembrane protein 69 [Source:HGNC Symbol;Acc:HGNC:28035]
XDH	-0.0193719	-0.349373	8.34688	0.00727162	0.885138	-0.0414242	xanthine dehydrogenase [Source:HGNC Symbol;Acc:HGNC:12805]
DCUN1D1	0.00384494	4.78788	8.3397	0.00729381	0.885138	0.00821682	defective in cullin neddylation 1 domain containing 1 [Source:HGNC Symbol;Acc:HGNC:18184]
BX005428.8	-0.0861722	-0.138868	8.42631	0.00733092	0.885138	-0.183964	NA
NEK9	0.00491919	6.86643	8.32676	0.00733404	0.885138	0.0105008	NIMA related kinase 9 [Source:HGNC Symbol;Acc:HGNC:18591]
MIS12	-0.00525379	3.35774	8.3102	0.00738586	0.885138	-0.011199	MIS12 kinetochore complex component [Source:HGNC Symbol;Acc:HGNC:24967]
DOK1	0.00279144	5.98812	8.29991	0.00741825	0.885138	0.00594493	docking protein 1 [Source:HGNC Symbol;Acc:HGNC:2990]
TSC1	-0.00332846	5.86759	8.28266	0.00747292	0.885138	-0.00707799	TSC complex subunit 1 [Source:HGNC Symbol;Acc:HGNC:12362]
ARHGEF33	-0.015628	-0.38974	8.25576	0.00755902	0.885138	-0.0331553	Rho guanine nucleotide exchange factor 33 [Source:HGNC Symbol;Acc:HGNC:37252]
IMP4	0.00364532	5.13125	8.23187	0.0076364	0.885138	0.00771756	IMP U3 small nucleolar ribonucleoprotein 4 [Source:HGNC Symbol;Acc:HGNC:30856]
IL3RA	0.0108	3.08793	8.22198	0.00771405	0.885138	0.0228174	interleukin 3 receptor subunit alpha [Source:HGNC Symbol;Acc:HGNC:6012]
GIMAP1-GIMAP5	0.00670111	5.2739	8.21272	0.00774097	0.885138	0.0141474	GIMAP1-GIMAP5 readthrough [Source:HGNC Symbol;Acc:HGNC:51257]
WDR13	0.00252145	5.6798	8.138	0.00794885	0.885138	0.00529428	WD repeat domain 13 [Source:HGNC Symbol;Acc:HGNC:14352]
PGM5P2	-0.00866048	-0.00551034	8.13363	0.00796374	0.885138	-0.0181773	phosphoglucomutase 5 pseudogene 2 [Source:HGNC Symbol;Acc:HGNC:18965]
TLN2	-0.0138531	0.277128	8.11449	0.00802926	0.885138	-0.0290268	talin 2 [Source:HGNC Symbol;Acc:HGNC:15447]
ATP6V1F	0.0020328	6.41754	8.08268	0.00813949	0.885138	0.00424734	ATPase H+ transporting V1 subunit F [Source:HGNC Symbol;Acc:HGNC:16832]
BTG3	-0.00977915	0.90841	8.0811	0.008145	0.885138	-0.0204297	BTG anti-proliferation factor 3 [Source:HGNC Symbol;Acc:HGNC:1132]
NOVA1	-0.0244585	-2.60833	8.05578	0.00823396	0.885138	-0.0509812	NOVA alternative splicing regulator 1 [Source:HGNC Symbol;Acc:HGNC:7886]
TRAPPC8	0.00324715	6.16915	8.04914	0.00825745	0.885138	0.00676432	trafficking protein particle complex 8 [Source:HGNC Symbol;Acc:HGNC:29169]
IKBIP	0.00408213	4.36912	8.0033	0.00842173	0.885138	0.00846878	IKBKB interacting protein [Source:HGNC Symbol;Acc:HGNC:26430]
MAPKAPK3	0.00258619	8.35801	8.00253	0.00842453	0.885138	0.00536493	MAPK activated protein kinase 3 [Source:HGNC Symbol;Acc:HGNC:6888]
CCR5	0.0123952	4.07991	8.04929	0.00845964	0.885138	0.0256909	C-C motif chemokine receptor 5 [Source:HGNC Symbol;Acc:HGNC:1606]
SLC9A4	-0.0164519	-1.81538	7.98262	0.00849699	0.885138	-0.0340676	solute carrier family 9 member A4 [Source:HGNC Symbol;Acc:HGNC:11077]
EREG	-0.0166712	3.74656	8.00316	0.0086644	0.885138	-0.0343804	epiregulin [Source:HGNC Symbol;Acc:HGNC:3443]
AMN1	-0.00568174	1.78148	7.93173	0.00868537	0.885138	-0.0117113	antagonist of mitotic exit network 1 homolog [Source:HGNC Symbol;Acc:HGNC:27281]
OR5BA1P	-0.0120252	-1.12868	7.87405	0.00890433	0.885138	-0.0246565	olfactory receptor family 5 subfamily BA member 1 pseudogene [Source:HGNC Symbol;Acc:HGNC:15270]
ICOSLG	-0.00609766	4.36416	7.87351	0.00890641	0.885138	-0.012502	inducible T cell costimulator ligand [Source:HGNC Symbol;Acc:HGNC:17087]
SMIM35	-0.00984399	1.11097	7.86064	0.00895609	0.885138	-0.0201593	small integral membrane protein 35 [Source:HGNC Symbol;Acc:HGNC:44179]
KRT8P33	-0.0131962	-1.12038	7.83157	0.00906944	0.885138	-0.0269521	keratin 8 pseudogene 33 [Source:HGNC Symbol;Acc:HGNC:39867]
SERPINF1	0.00897985	2.81949	7.79473	0.00921532	0.885138	0.0182784	serpin family F member 1 [Source:HGNC Symbol;Acc:HGNC:8824]
GCNT3	-0.0127304	-0.799694	7.79362	0.00921978	0.885138	-0.0259099	glucosaminyl (N-acetyl) transferase 3, mucin type [Source:HGNC Symbol;Acc:HGNC:4205]
GPR89B	-0.00652061	3.04644	7.77425	0.00929752	0.885138	-0.0132475	G protein-coupled receptor 89B [Source:HGNC Symbol;Acc:HGNC:13840]
PDE4B	-0.0103535	4.95917	7.77466	0.00949744	0.885138	-0.0209389	phosphodiesterase 4B [Source:HGNC Symbol;Acc:HGNC:8781]
CREBRF	-0.00461738	5.70866	7.70717	0.00957241	0.885138	-0.00932239	CREB3 regulatory factor [Source:HGNC Symbol;Acc:HGNC:24050]
ITPR3	-0.011063	2.75294	7.7123	0.0095797	0.885138	-0.0223323	inositol 1,4,5-trisphosphate receptor type 3 [Source:HGNC Symbol;Acc:HGNC:6182]
PTPN18	0.00365604	8.63012	7.69038	0.00964259	0.885138	0.00736986	protein tyrosine phosphatase non-receptor type 18 [Source:HGNC Symbol;Acc:HGNC:9649]
OCLN	0.0296719	2.16912	7.77812	0.00965555	0.885138	0.0597955	occludin [Source:HGNC Symbol;Acc:HGNC:8104]
RPAP2	0.00414384	4.84952	7.68137	0.00968046	0.885138	0.00834613	RNA polymerase II associated protein 2 [Source:HGNC Symbol;Acc:HGNC:25791]
CBX1	0.00289091	5.65025	7.67947	0.00968849	0.885138	0.00582156	chromobox 1 [Source:HGNC Symbol;Acc:HGNC:1551]
SPTLC1	0.00201601	6.01487	7.66638	0.00974386	0.885138	0.00405474	serine palmitoyltransferase long chain base subunit 1 [Source:HGNC Symbol;Acc:HGNC:11277]
LCLAT1	-0.00484405	2.36454	7.6565	0.00978589	0.885138	-0.00973363	lysocardiolipin acyltransferase 1 [Source:HGNC Symbol;Acc:HGNC:26756]
ALG11	-0.00381215	4.59667	7.65191	0.0098055	0.885138	-0.00765682	ALG11 alpha-1,2-mannosyltransferase [Source:HGNC Symbol;Acc:HGNC:32456]
XPR1	0.00359238	5.37849	7.6497	0.00981492	0.885138	0.00721391	xenotropic and polytropic retrovirus receptor 1 [Source:HGNC Symbol;Acc:HGNC:12827]
UPK3B	0.0128153	-0.161198	7.64353	0.00984137	0.885138	0.0257197	uroplakin 3B [Source:HGNC Symbol;Acc:HGNC:21444]
MINDY4	-0.0154331	-1.51653	7.63632	0.00987234	0.885138	-0.0309524	MINDY lysine 48 deubiquitinase 4 [Source:HGNC Symbol;Acc:HGNC:21916]
RHOH	-0.0167635	-0.258879	7.63526	0.00987693	0.885138	-0.0336171	ras homolog family member H [Source:HGNC Symbol;Acc:HGNC:686]
TMLHE	0.00397311	4.47247	7.62153	0.00993623	0.885138	0.00795726	trimethyllysine hydroxylase, epsilon [Source:HGNC Symbol;Acc:HGNC:18308]
CFAP70	-0.0107686	0.155707	7.59319	0.0100599	0.885138	-0.0215093	cilia and flagella associated protein 70 [Source:HGNC Symbol;Acc:HGNC:30726]
UBA6	0.00405796	5.12199	7.59306	0.0100605	0.885138	0.00810528	ubiquitin like modifier activating enzyme 6 [Source:HGNC Symbol;Acc:HGNC:25581]
MAP1S	0.0028394	5.5955	7.56395	0.0101893	0.885138	0.00565566	microtubule associated protein 1S [Source:HGNC Symbol;Acc:HGNC:15715]
TRGC2	-0.0504564	0.497497	7.61673	0.010303	0.885138	-0.100259	T cell receptor gamma constant 2 [Source:HGNC Symbol;Acc:HGNC:12276]
ANKRD36BP2	-0.00925531	-0.456343	7.53101	0.0103372	0.885138	-0.0183773	ankyrin repeat domain 36B pseudogene 2 [Source:HGNC Symbol;Acc:HGNC:33607]
GUSB	0.00262294	6.76306	7.51724	0.0103998	0.885138	0.00520124	glucuronidase beta [Source:HGNC Symbol;Acc:HGNC:4696]
MXD1	-0.0063611	6.56143	7.52974	0.010422	0.885138	-0.012608	MAX dimerization protein 1 [Source:HGNC Symbol;Acc:HGNC:6761]
ZNF684	0.00506726	1.54446	7.47577	0.0105906	0.885138	0.0100082	zinc finger protein 684 [Source:HGNC Symbol;Acc:HGNC:28418]
MUC12	-0.0261858	-1.83361	7.47395	0.010599	0.885138	-0.0517101	mucin 12, cell surface associated [Source:HGNC Symbol;Acc:HGNC:7510]
ANAPC7	0.00269677	4.74789	7.46529	0.0106394	0.885138	0.00532094	anaphase promoting complex subunit 7 [Source:HGNC Symbol;Acc:HGNC:17380]
EFCAB2	-0.00650994	2.59331	7.46345	0.010648	0.885138	-0.0128424	EF-hand calcium binding domain 2 [Source:HGNC Symbol;Acc:HGNC:28166]
CLEC4F	0.0352757	2.90368	7.52637	0.0107546	0.885138	0.0694369	C-type lectin domain family 4 member F [Source:HGNC Symbol;Acc:HGNC:25357]
BIK	-0.0138086	-1.70194	7.43353	0.0107888	0.885138	-0.0271618	BCL2 interacting killer [Source:HGNC Symbol;Acc:HGNC:1051]
PIAS4	0.00345264	4.4786	7.43183	0.0107969	0.885138	0.0067903	protein inhibitor of activated STAT 4 [Source:HGNC Symbol;Acc:HGNC:17002]
RNF103	-0.00483403	3.94709	7.4194	0.0108561	0.885138	-0.00949562	ring finger protein 103 [Source:HGNC Symbol;Acc:HGNC:12859]
GPATCH3	0.00346523	4.10906	7.37852	0.0110531	0.885138	0.00677978	G-patch domain containing 3 [Source:HGNC Symbol;Acc:HGNC:25720]
SLC28A2	-0.0142764	-1.6779	7.37536	0.0110685	0.885138	-0.0279233	solute carrier family 28 member 2 [Source:HGNC Symbol;Acc:HGNC:11002]
CDC42SE2	-0.00368051	6.49521	7.3644	0.0111221	0.885138	-0.00719102	CDC42 small effector 2 [Source:HGNC Symbol;Acc:HGNC:18547]
LRRCC1	-0.00731565	2.02108	7.31361	0.0113741	0.885138	-0.0142222	leucine rich repeat and coiled-coil centrosomal protein 1 [Source:HGNC Symbol;Acc:HGNC:29373]
PYGO2	0.00287219	5.08201	7.30276	0.0114287	0.885138	0.0055778	pygopus family PHD finger 2 [Source:HGNC Symbol;Acc:HGNC:30257]
TVP23A	-0.0151388	1.41164	7.3031	0.0114532	0.885138	-0.0293854	trans-golgi network vesicle protein 23 homolog A [Source:HGNC Symbol;Acc:HGNC:20398]
PLEKHA6	0.0176392	-0.111179	7.29632	0.0114767	0.885138	0.0342232	pleckstrin homology domain containing A6 [Source:HGNC Symbol;Acc:HGNC:17053]
STAC2	-0.0171998	-2.14608	7.28814	0.0115028	0.885138	-0.0333538	SH3 and cysteine rich domain 2 [Source:HGNC Symbol;Acc:HGNC:23990]
AC001226.2	-0.016228	-0.470745	7.2612	0.0116407	0.885138	-0.0313853	NA
ANKS1A	0.00380937	5.10844	7.21606	0.0118757	0.885138	0.00733434	ankyrin repeat and sterile alpha motif domain containing 1A [Source:HGNC Symbol;Acc:HGNC:20961]
COQ7	0.00352697	3.58141	7.20979	0.0119088	0.885138	0.00678636	coenzyme Q7, hydroxylase [Source:HGNC Symbol;Acc:HGNC:2244]
KMT5B	0.00239823	5.51752	7.17389	0.0121	0.885138	0.00459792	lysine methyltransferase 5B [Source:HGNC Symbol;Acc:HGNC:24283]
MCM3	0.00268422	4.75294	7.14028	0.012282	0.885138	0.00512882	minichromosome maintenance complex component 3 [Source:HGNC Symbol;Acc:HGNC:6945]
SNX11	0.00327277	5.48544	7.0954	0.0125298	0.885138	0.00622499	sorting nexin 11 [Source:HGNC Symbol;Acc:HGNC:14975]
STXBP5	-0.00382142	4.72192	7.07218	0.0126601	0.885138	-0.00725139	syntaxin binding protein 5 [Source:HGNC Symbol;Acc:HGNC:19665]
HGH1	0.00362969	3.90102	7.06774	0.0126852	0.885138	0.00688445	HGH1 homolog [Source:HGNC Symbol;Acc:HGNC:24161]
CFAP54	-0.00645969	1.54203	7.04971	0.0127876	0.885138	-0.0122296	cilia and flagella associated protein 54 [Source:HGNC Symbol;Acc:HGNC:26456]
CCDC144B	-0.0113299	4.26954	7.07704	0.0128631	0.885138	-0.0214209	coiled-coil domain containing 144B (pseudogene) [Source:HGNC Symbol;Acc:HGNC:26704]
NOL12	0.00270739	4.74901	7.03319	0.0128822	0.885138	0.00511699	nucleolar protein 12 [Source:HGNC Symbol;Acc:HGNC:28585]
OR2G6	-0.00826473	-0.550313	7.02056	0.0129552	0.885138	-0.0156001	olfactory receptor family 2 subfamily G member 6 [Source:HGNC Symbol;Acc:HGNC:27019]
TMEM145	-0.0161351	-0.378909	7.01875	0.0129656	0.885138	-0.0304502	transmembrane protein 145 [Source:HGNC Symbol;Acc:HGNC:26912]
TAS2R14	-0.0119003	-0.994331	7.01296	0.0129992	0.885138	-0.0224449	taste 2 receptor member 14 [Source:HGNC Symbol;Acc:HGNC:14920]
C10orf105	0.00547066	4.00089	7.0106	0.0130129	0.885138	0.0103156	chromosome 10 open reading frame 105 [Source:HGNC Symbol;Acc:HGNC:20304]
DISP2	0.0178908	1.77415	7.03566	0.0130336	0.885138	0.0337231	dispatched RND transporter family member 2 [Source:HGNC Symbol;Acc:HGNC:19712]
TMEM39B	0.00256558	4.59158	7.00179	0.0130642	0.885138	0.00483334	transmembrane protein 39B [Source:HGNC Symbol;Acc:HGNC:25510]
CADM1	-0.0289682	-0.684839	7.01271	0.013091	0.885138	-0.054548	cell adhesion molecule 1 [Source:HGNC Symbol;Acc:HGNC:5951]
TNC	-0.0223188	-0.310774	6.99292	0.0131275	0.885138	-0.042	tenascin C [Source:HGNC Symbol;Acc:HGNC:5318]
SCAMP2	0.00201069	7.45122	6.98792	0.0131456	0.885138	0.00378255	secretory carrier membrane protein 2 [Source:HGNC Symbol;Acc:HGNC:10564]
DNAH7	0.0154734	-0.382108	6.98104	0.013186	0.885138	0.0290883	dynein axonemal heavy chain 7 [Source:HGNC Symbol;Acc:HGNC:18661]
AC010132.3	0.00542261	3.30461	6.95818	0.0133217	0.885138	0.0101698	NA
SPTB	-0.0283715	-1.32032	6.93871	0.0134646	0.885138	-0.0530776	spectrin beta, erythrocytic [Source:HGNC Symbol;Acc:HGNC:11274]
NIF3L1	0.00344032	3.78092	6.93366	0.0134689	0.885138	0.0064357	NGG1 interacting factor 3 like 1 [Source:HGNC Symbol;Acc:HGNC:13390]
CYP21A2	-0.0176727	-1.44896	6.9299	0.0134916	0.885138	-0.0330468	cytochrome P450 family 21 subfamily A member 2 [Source:HGNC Symbol;Acc:HGNC:2600]
FBLN5	-0.0202574	-1.40558	6.92475	0.0135228	0.885138	-0.0378598	fibulin 5 [Source:HGNC Symbol;Acc:HGNC:3602]
PUS7L	0.00729873	1.82977	6.9028	0.0136566	0.885138	0.0136096	pseudouridine synthase 7 like [Source:HGNC Symbol;Acc:HGNC:25276]
ZNF471	-0.00824088	1.75449	6.88594	0.0137604	0.885138	-0.0153393	zinc finger protein 471 [Source:HGNC Symbol;Acc:HGNC:23226]
TNRC18P1	-0.0150733	-0.924589	6.87821	0.0138083	0.885138	-0.0280343	trinucleotide repeat containing 18 pseudogene 1 [Source:HGNC Symbol;Acc:HGNC:43881]
TMEM269	-0.0313041	0.0989564	6.90745	0.0138141	0.885138	-0.0582156	transmembrane protein 269 [Source:HGNC Symbol;Acc:HGNC:52381]
NCLP1	-0.0178966	-1.88947	6.8564	0.0139443	0.885138	-0.033209	nucleolin pseudogene 1 [Source:HGNC Symbol;Acc:HGNC:35472]
PDCD7	0.00577852	4.65488	6.85621	0.0139464	0.885138	0.0107223	programmed cell death 7 [Source:HGNC Symbol;Acc:HGNC:8767]
LRRC8D	0.00516783	6.61626	6.83604	0.0141017	0.885138	0.00956425	leucine rich repeat containing 8 VRAC subunit D [Source:HGNC Symbol;Acc:HGNC:16992]
PMS2P10	0.0153475	-1.57653	6.82308	0.014155	0.885138	0.028379	PMS1 homolog 2, mismatch repair system component pseudogene 10 [Source:HGNC Symbol;Acc:HGNC:9124]
HPCAL4	-0.0245494	-1.93835	6.81854	0.014184	0.885138	-0.0453723	hippocalcin like 4 [Source:HGNC Symbol;Acc:HGNC:18212]
BX005091.3	-0.0867027	-2.55243	7.32613	0.0142122	0.885138	-0.160169	NA
GORASP2	0.00237768	6.10846	6.81291	0.01422	0.885138	0.00439181	golgi reassembly stacking protein 2 [Source:HGNC Symbol;Acc:HGNC:17500]
METTL18	0.00820879	0.960658	6.80571	0.0142662	0.885138	0.0151509	methyltransferase like 18 [Source:HGNC Symbol;Acc:HGNC:28793]
TPH2	-0.00950443	0.104313	6.80285	0.0142846	0.885138	-0.0175369	tryptophan hydroxylase 2 [Source:HGNC Symbol;Acc:HGNC:20692]
AC024560.2	-0.0133385	-1.74637	6.79942	0.0143067	0.885138	-0.0246024	NA
FAM9C	-0.0269718	-2.40909	6.79875	0.014311	0.885138	-0.0497448	family with sequence similarity 9 member C [Source:HGNC Symbol;Acc:HGNC:18405]
DDX47	0.00351405	4.77346	6.79415	0.0143407	0.885138	0.0064779	DEAD-box helicase 47 [Source:HGNC Symbol;Acc:HGNC:18682]
SULT1A1	-0.0131702	6.51609	6.83414	0.0145205	0.885138	-0.024207	sulfotransferase family 1A member 1 [Source:HGNC Symbol;Acc:HGNC:11453]
LRFN3	-0.0221447	-1.21973	6.76339	0.0145411	0.885138	-0.0406888	leucine rich repeat and fibronectin type III domain containing 3 [Source:HGNC Symbol;Acc:HGNC:28370]
AC132825.4	-0.0229596	0.00531049	6.76911	0.0145576	0.885138	-0.0421748	NA
SGPP2	-0.00920121	-0.353838	6.75554	0.0145927	0.885138	-0.0168922	sphingosine-1-phosphate phosphatase 2 [Source:HGNC Symbol;Acc:HGNC:19953]
NBPF15	-0.00929837	3.62558	6.76527	0.0146167	0.885138	-0.0170639	NBPF member 15 [Source:HGNC Symbol;Acc:HGNC:28791]
MACROH2A1	0.00191449	9.16392	6.75092	0.0146232	0.885138	0.003513	macroH2A.1 histone [Source:HGNC Symbol;Acc:HGNC:4740]
LPAR6	0.00600425	6.64979	6.75987	0.0146568	0.885138	0.0110116	lysophosphatidic acid receptor 6 [Source:HGNC Symbol;Acc:HGNC:15520]
PPP1R8	0.00248934	5.38186	6.74218	0.0146811	0.885138	0.00456356	protein phosphatase 1 regulatory subunit 8 [Source:HGNC Symbol;Acc:HGNC:9296]
PWP2	0.0247451	1.42341	6.76775	0.0147826	0.885138	0.0452898	PWP2 small subunit processome component [Source:HGNC Symbol;Acc:HGNC:9711]
SMYD2	-0.00366421	4.1846	6.72457	0.0147985	0.885138	-0.00670471	SET and MYND domain containing 2 [Source:HGNC Symbol;Acc:HGNC:20982]
PSMD1	0.00378881	5.87263	6.71737	0.0148467	0.885138	0.00692734	proteasome 26S subunit, non-ATPase 1 [Source:HGNC Symbol;Acc:HGNC:9554]
KHDRBS2	0.0127138	-1.08437	6.71426	0.0148676	0.885138	0.0232377	KH RNA binding domain containing, signal transduction associated 2 [Source:HGNC Symbol;Acc:HGNC:18114]
SCUBE3	-0.0158437	-1.531	6.69838	0.0149748	0.885138	-0.028909	signal peptide, CUB domain and EGF like domain containing 3 [Source:HGNC Symbol;Acc:HGNC:13655]
CPSF1P1	0.0189918	0.950922	6.70973	0.0149888	0.885138	0.0346454	CPSF1 pseudogene 1 [Source:HGNC Symbol;Acc:HGNC:19251]
LRRN2	-0.00744719	0.991542	6.69382	0.0150058	0.885138	-0.0135817	leucine rich repeat neuronal 2 [Source:HGNC Symbol;Acc:HGNC:16914]
BCL2L15	0.0129138	0.709057	6.68301	0.0150794	0.885138	0.0235239	BCL2 like 15 [Source:HGNC Symbol;Acc:HGNC:33624]
RBBP5	0.00352931	4.26807	6.6826	0.0150822	0.885138	0.00642876	RB binding protein 5, histone lysine methyltransferase complex subunit [Source:HGNC Symbol;Acc:HGNC:9888]
RFXANK	0.00208831	4.90694	6.66532	0.0152008	0.885138	0.00379683	regulatory factor X associated ankyrin containing protein [Source:HGNC Symbol;Acc:HGNC:9987]
C10orf67	-0.0174033	-2.34147	6.64092	0.0153699	0.885138	-0.031558	chromosome 10 open reading frame 67 [Source:HGNC Symbol;Acc:HGNC:28716]
IGFL4	-0.00883202	-0.859614	6.62169	0.0155046	0.885138	-0.0159819	IGF like family member 4 [Source:HGNC Symbol;Acc:HGNC:32931]
NPM1P7	0.01426	-0.338257	6.61887	0.0155245	0.885138	0.0257961	nucleophosmin 1 pseudogene 7 [Source:HGNC Symbol;Acc:HGNC:7927]
SPRED3	-0.019357	-0.940828	6.61199	0.0155731	0.885138	-0.0349901	sprouty related EVH1 domain containing 3 [Source:HGNC Symbol;Acc:HGNC:31041]
ZNF66	-0.00659437	3.00183	6.61189	0.0155739	0.885138	-0.01192	zinc finger protein 66 [Source:HGNC Symbol;Acc:HGNC:13135]
PLXDC1	-0.0170445	0.269388	6.59899	0.0156654	0.885138	-0.0307664	plexin domain containing 1 [Source:HGNC Symbol;Acc:HGNC:20945]
AANAT	-0.00829976	-0.17222	6.59781	0.0156738	0.885138	-0.0149796	aralkylamine N-acetyltransferase [Source:HGNC Symbol;Acc:HGNC:19]
RAB31	0.00276563	8.5588	6.59037	0.0157269	0.885138	0.00498742	RAB31, member RAS oncogene family [Source:HGNC Symbol;Acc:HGNC:9771]
C1orf167	-0.0168999	-1.59375	6.57155	0.0158621	0.885138	-0.0304136	chromosome 1 open reading frame 167 [Source:HGNC Symbol;Acc:HGNC:25262]
ADAMTS16	-0.0143806	-2.31483	6.55909	0.0159523	0.885138	-0.0258445	ADAM metallopeptidase with thrombospondin type 1 motif 16 [Source:HGNC Symbol;Acc:HGNC:17108]
CDCA7L	-0.0126252	1.91104	6.56301	0.0159565	0.885138	-0.0226883	cell division cycle associated 7 like [Source:HGNC Symbol;Acc:HGNC:30777]
PATE4	-0.0173686	-2.06566	6.54141	0.0160813	0.885138	-0.0311537	prostate and testis expressed 4 [Source:HGNC Symbol;Acc:HGNC:35427]
ZNF33A	-0.00340182	5.51805	6.52516	0.0162009	0.885138	-0.00609083	zinc finger protein 33A [Source:HGNC Symbol;Acc:HGNC:13096]
AC183084.1	-0.0131902	2.15569	6.52614	0.0162746	0.885138	-0.0235905	NA
WSB2	0.00423474	6.05204	6.51308	0.0162904	0.885138	0.00757201	WD repeat and SOCS box containing 2 [Source:HGNC Symbol;Acc:HGNC:19222]
HERC4	-0.00480609	4.01531	6.50435	0.0163554	0.885138	-0.00858531	HECT and RLD domain containing E3 ubiquitin protein ligase 4 [Source:HGNC Symbol;Acc:HGNC:24521]
PSMB7	0.00196968	6.13871	6.47356	0.016587	0.885138	0.00350649	proteasome 20S subunit beta 7 [Source:HGNC Symbol;Acc:HGNC:9544]
SOCS3	-0.0136929	6.20576	6.53943	0.0165918	0.885138	-0.0243748	suppressor of cytokine signaling 3 [Source:HGNC Symbol;Acc:HGNC:19391]
RPS6KA1	0.00253752	8.04353	6.4723	0.0165966	0.885138	0.00451674	ribosomal protein S6 kinase A1 [Source:HGNC Symbol;Acc:HGNC:10430]
NHLRC2	-0.00599214	4.16464	6.46282	0.0166687	0.885138	-0.0106546	NHL repeat containing 2 [Source:HGNC Symbol;Acc:HGNC:24731]
PIGP	0.00453174	2.65097	6.44834	0.0167794	0.885138	0.00804485	phosphatidylinositol glycan anchor biosynthesis class P [Source:HGNC Symbol;Acc:HGNC:3046]
SRD5A3	0.00895104	3.6789	6.43321	0.0169997	0.885138	0.0158394	steroid 5 alpha-reductase 3 [Source:HGNC Symbol;Acc:HGNC:25812]
IFT88	-0.0110428	1.05556	6.41611	0.0170288	0.885138	-0.0195327	intraflagellar transport 88 [Source:HGNC Symbol;Acc:HGNC:20606]
AKR1C3	0.0098301	-0.716919	6.41171	0.0170632	0.885138	0.017379	aldo-keto reductase family 1 member C3 [Source:HGNC Symbol;Acc:HGNC:386]
PRKG1	-0.0158561	-1.99218	6.4054	0.0171126	0.885138	-0.0280128	protein kinase cGMP-dependent 1 [Source:HGNC Symbol;Acc:HGNC:9414]
GPR161	0.0105904	0.163034	6.40463	0.0171186	0.885138	0.0187082	G protein-coupled receptor 161 [Source:HGNC Symbol;Acc:HGNC:23694]
TF	-0.0048467	2.99726	6.39743	0.0171752	0.885138	-0.00855491	transferrin [Source:HGNC Symbol;Acc:HGNC:11740]
KIAA0408	0.0218378	-1.17823	6.38695	0.0172579	0.885138	0.0385002	KIAA0408 [Source:HGNC Symbol;Acc:HGNC:21636]
DUOX1	-0.0198647	0.0373193	6.38941	0.0172836	0.885138	-0.035009	dual oxidase 1 [Source:HGNC Symbol;Acc:HGNC:3062]
PDS5A	0.00245093	7.11231	6.36524	0.0174307	0.885138	0.00431041	PDS5 cohesin associated factor A [Source:HGNC Symbol;Acc:HGNC:29088]
ADCY9	-0.00492615	5.10059	6.36401	0.0174406	0.885138	-0.00866234	adenylate cyclase 9 [Source:HGNC Symbol;Acc:HGNC:240]
TRAPPC11	0.00272967	6.417	6.36197	0.0174569	0.885138	0.00479885	trafficking protein particle complex 11 [Source:HGNC Symbol;Acc:HGNC:25751]
SHROOM1	-0.0114247	4.37047	6.39714	0.0174639	0.885138	-0.0200831	shroom family member 1 [Source:HGNC Symbol;Acc:HGNC:24084]
YAE1	0.00817147	0.546282	6.35252	0.0175328	0.885138	0.0143503	YAE1 maturation factor of ABCE1 [Source:HGNC Symbol;Acc:HGNC:24857]
C15orf61	-0.00584127	1.86779	6.34851	0.0175651	0.885138	-0.0102535	chromosome 15 open reading frame 61 [Source:HGNC Symbol;Acc:HGNC:34453]
SART1	0.00271768	6.39342	6.33375	0.0176847	0.885138	0.00476247	spliceosome associated factor 1, recruiter of U4/U6.U5 tri-snRNP [Source:HGNC Symbol;Acc:HGNC:10538]
EIF4EP1	-0.0132142	-0.479697	6.332	0.0176989	0.885138	-0.023152	eukaryotic translation initiation factor 4E pseudogene 1 [Source:HGNC Symbol;Acc:HGNC:3292]
ELAPOR1	-0.0105596	0.102583	6.31248	0.0178586	0.885138	-0.0184599	endosome-lysosome associated apoptosis and autophagy regulator 1 [Source:HGNC Symbol;Acc:HGNC:29618]
GRSF1	0.00208391	6.44625	6.301	0.0179532	0.885138	0.00363821	G-rich RNA sequence binding factor 1 [Source:HGNC Symbol;Acc:HGNC:4610]
UBE3A	0.00260089	6.1128	6.29614	0.0179934	0.885138	0.00453825	ubiquitin protein ligase E3A [Source:HGNC Symbol;Acc:HGNC:12496]
NOL7	0.00217421	4.79782	6.295	0.0180028	0.885138	0.00379325	nucleolar protein 7 [Source:HGNC Symbol;Acc:HGNC:21040]
PAPSS1	0.00361689	5.97831	6.29362	0.0180143	0.885138	0.00630924	3'-phosphoadenosine 5'-phosphosulfate synthase 1 [Source:HGNC Symbol;Acc:HGNC:8603]
VANGL1	-0.0114129	2.17984	6.2971	0.0180303	0.885138	-0.019904	VANGL planar cell polarity protein 1 [Source:HGNC Symbol;Acc:HGNC:15512]
EDRF1	0.00245728	4.63019	6.2808	0.018121	0.885138	0.00428014	erythroid differentiation regulatory factor 1 [Source:HGNC Symbol;Acc:HGNC:24640]
AC131160.1	-0.0138544	1.22586	6.27978	0.0181295	0.885138	-0.024129	NA
PITPNB	0.00234156	5.41768	6.27349	0.0181821	0.885138	0.00407514	phosphatidylinositol transfer protein beta [Source:HGNC Symbol;Acc:HGNC:9002]
BSCL2	0.0126362	2.11801	6.27865	0.0182244	0.885138	0.0219787	BSCL2 lipid droplet biogenesis associated, seipin [Source:HGNC Symbol;Acc:HGNC:15832]
OSM	-0.0186927	2.48607	6.30147	0.018259	0.885138	-0.0324978	oncostatin M [Source:HGNC Symbol;Acc:HGNC:8506]
CKM	0.0154869	-1.42799	6.26125	0.018285	0.885138	0.0269147	creatine kinase, M-type [Source:HGNC Symbol;Acc:HGNC:1994]
ERO1A	-0.00278778	6.40833	6.23586	0.0185005	0.885138	-0.00483072	endoplasmic reticulum oxidoreductase 1 alpha [Source:HGNC Symbol;Acc:HGNC:13280]
VASH1	-0.0155114	6.28822	6.2903	0.0185655	0.885138	-0.0268548	vasohibin 1 [Source:HGNC Symbol;Acc:HGNC:19964]
PCMTD1	0.00221803	5.65596	6.22772	0.0185702	0.885138	0.00383982	protein-L-isoaspartate (D-aspartate) O-methyltransferase domain containing 1 [Source:HGNC Symbol;Acc:HGNC:30483]
C1D	0.00515	3.45617	6.22494	0.018594	0.885138	0.00891273	C1D nuclear receptor corepressor [Source:HGNC Symbol;Acc:HGNC:29911]
AZIN2	-0.0230594	-1.40842	6.22439	0.0185988	0.885138	-0.0399046	antizyme inhibitor 2 [Source:HGNC Symbol;Acc:HGNC:29957]
DGCR2	0.00332764	6.94945	6.22419	0.0186005	0.885138	0.0057584	DiGeorge syndrome critical region gene 2 [Source:HGNC Symbol;Acc:HGNC:2845]
ZMYM4	0.00323544	5.77451	6.22369	0.0186047	0.885138	0.00559852	zinc finger MYM-type containing 4 [Source:HGNC Symbol;Acc:HGNC:13055]
PATZ1	0.00203484	4.89266	6.21935	0.0186421	0.885138	0.00351927	POZ/BTB and AT hook containing zinc finger 1 [Source:HGNC Symbol;Acc:HGNC:13071]
TNFSF9	-0.0167374	-0.979038	6.21852	0.0186492	0.885138	-0.0289447	TNF superfamily member 9 [Source:HGNC Symbol;Acc:HGNC:11939]
CAST	0.00300268	9.18717	6.21761	0.0186571	0.885138	0.00519211	calpastatin [Source:HGNC Symbol;Acc:HGNC:1515]
SBK2	-0.0151538	-1.92012	6.21543	0.0186759	0.885138	-0.0261967	SH3 domain binding kinase family member 2 [Source:HGNC Symbol;Acc:HGNC:34416]
TMEM255B	-0.00673428	1.45654	6.21539	0.0186763	0.885138	-0.0116416	transmembrane protein 255B [Source:HGNC Symbol;Acc:HGNC:28297]
SULT2A1	-0.0145397	-2.21818	6.21167	0.0187084	0.885138	-0.0251241	sulfotransferase family 2A member 1 [Source:HGNC Symbol;Acc:HGNC:11458]
DPCD	0.00449779	1.66875	6.20774	0.0187424	0.885138	0.00776847	deleted in primary ciliary dyskinesia homolog (mouse) [Source:HGNC Symbol;Acc:HGNC:24542]
GNPDA1	0.00325702	5.28168	6.1999	0.0188105	0.885138	0.00562031	glucosamine-6-phosphate deaminase 1 [Source:HGNC Symbol;Acc:HGNC:4417]
OR52I1	-0.012922	-1.82207	6.18686	0.0189242	0.885138	-0.0222644	olfactory receptor family 52 subfamily I member 1 [Source:HGNC Symbol;Acc:HGNC:15220]
NECTIN4	-0.0220029	-1.39085	6.1817	0.0189695	0.885138	-0.0378878	nectin cell adhesion molecule 4 [Source:HGNC Symbol;Acc:HGNC:19688]
TSHZ3	-0.00309343	5.41415	6.18082	0.0189772	0.885138	-0.00532617	teashirt zinc finger homeobox 3 [Source:HGNC Symbol;Acc:HGNC:30700]
KIF27	-0.00543298	2.32928	6.17938	0.0189898	0.885138	-0.00935275	kinesin family member 27 [Source:HGNC Symbol;Acc:HGNC:18632]
INTS13	0.00426807	3.45692	6.17869	0.0189959	0.885138	0.0073468	integrator complex subunit 13 [Source:HGNC Symbol;Acc:HGNC:20174]
SMARCAD1	0.00329378	4.67205	6.17077	0.0190657	0.885138	0.00566446	SWI/SNF-related, matrix-associated actin-dependent regulator of chromatin, subfamily a, containing DEAD/H box 1 [Source:HGNC Symbol;Acc:HGNC:18398]
OSBP	0.00287458	5.73721	6.16125	0.01915	0.885138	0.00493805	oxysterol binding protein [Source:HGNC Symbol;Acc:HGNC:8503]
BCL3	-0.00491176	5.91013	6.1651	0.0191508	0.885138	-0.00843748	BCL3 transcription coactivator [Source:HGNC Symbol;Acc:HGNC:998]
ANOS1	-0.0197149	0.0309594	6.16483	0.0191537	0.885138	-0.0338653	anosmin 1 [Source:HGNC Symbol;Acc:HGNC:6211]
RNASE3	0.0130071	1.9631	6.15594	0.0192443	0.885138	0.0223162	ribonuclease A family member 3 [Source:HGNC Symbol;Acc:HGNC:10046]
SLC22A20P	-0.00413744	2.11281	6.14976	0.0192521	0.885138	-0.00709787	solute carrier family 22 member 20, pseudogene [Source:HGNC Symbol;Acc:HGNC:29867]
NOP14	0.00239698	5.13716	6.14293	0.0193132	0.885138	0.00410877	NOP14 nucleolar protein [Source:HGNC Symbol;Acc:HGNC:16821]
METTL14	0.00359765	3.90065	6.14004	0.0193391	0.885138	0.0061648	methyltransferase like 14 [Source:HGNC Symbol;Acc:HGNC:29330]
CSNK1D	0.0021911	7.3255	6.13954	0.0193435	0.885138	0.00375437	casein kinase 1 delta [Source:HGNC Symbol;Acc:HGNC:2452]
KIAA1328	-0.00521829	3.61191	6.13274	0.0194047	0.885138	-0.00893421	KIAA1328 [Source:HGNC Symbol;Acc:HGNC:29248]
RPAP1	-0.00432434	4.2776	6.12358	0.0194873	0.885138	-0.00739569	RNA polymerase II associated protein 1 [Source:HGNC Symbol;Acc:HGNC:24567]
GOLGA6L22	-0.00999099	0.880698	6.12266	0.0194956	0.885138	-0.0170852	golgin A6 family like 22 [Source:HGNC Symbol;Acc:HGNC:50289]
FNIP1	-0.00248265	4.39271	6.10849	0.0196243	0.885138	-0.0042384	folliculin interacting protein 1 [Source:HGNC Symbol;Acc:HGNC:29418]
LNX1	-0.00765779	-0.351742	6.10718	0.0196361	0.885138	-0.0130714	ligand of numb-protein X 1 [Source:HGNC Symbol;Acc:HGNC:6657]
AC090360.1	0.0183285	-1.68112	6.09684	0.0197307	0.885138	0.0312474	NA
NFATC3	0.00224147	6.4168	6.08578	0.0198324	0.885138	0.00381639	nuclear factor of activated T cells 3 [Source:HGNC Symbol;Acc:HGNC:7777]
AP000346.2	0.00953571	2.40776	6.07609	0.019924	0.885138	0.0162166	NA
NEURL1	0.00497657	4.39103	6.07381	0.019943	0.885138	0.00846122	neuralized E3 ubiquitin protein ligase 1 [Source:HGNC Symbol;Acc:HGNC:7761]
SEL1L	-0.00221525	7.3937	6.07174	0.0199622	0.885138	-0.00376546	SEL1L adaptor subunit of ERAD E3 ubiquitin ligase [Source:HGNC Symbol;Acc:HGNC:10717]
BRMS1L	0.00798291	1.37277	6.06898	0.0199879	0.885138	0.0135648	BRMS1 like transcriptional repressor [Source:HGNC Symbol;Acc:HGNC:20512]
NAP1L5	-0.0126693	-1.32013	6.03581	0.0202989	0.885138	-0.0214432	nucleosome assembly protein 1 like 5 [Source:HGNC Symbol;Acc:HGNC:19968]
PRUNE2	-0.0157824	2.28206	6.06066	0.0203218	0.885138	-0.0267044	prune homolog 2 with BCH domain [Source:HGNC Symbol;Acc:HGNC:25209]
CD300LD	-0.00758635	-0.784249	6.02753	0.0203772	0.885138	-0.0128274	CD300 molecule like family member d [Source:HGNC Symbol;Acc:HGNC:16848]
SLC25A12	0.00291729	4.00891	6.02205	0.0204294	0.885138	0.00492947	solute carrier family 25 member 12 [Source:HGNC Symbol;Acc:HGNC:10982]
AJUBA	-0.0291718	-2.29075	6.01741	0.0204736	0.885138	-0.0492654	ajuba LIM protein [Source:HGNC Symbol;Acc:HGNC:20250]
GFM1	0.00250341	5.39788	6.01383	0.0205078	0.885138	0.00422596	G elongation factor mitochondrial 1 [Source:HGNC Symbol;Acc:HGNC:13780]
RPS26P6	-0.0889723	-2.463	6.04312	0.0205378	0.885138	-0.150136	ribosomal protein S26 pseudogene 6 [Source:HGNC Symbol;Acc:HGNC:31090]
ITGA1	-0.00931863	2.03689	6.00086	0.0206322	0.885138	-0.0157061	integrin subunit alpha 1 [Source:HGNC Symbol;Acc:HGNC:6134]
ARHGAP10	-0.00441134	3.27071	5.98602	0.0207757	0.885138	-0.00742183	Rho GTPase activating protein 10 [Source:HGNC Symbol;Acc:HGNC:26099]
CDKN2D	-0.00386634	5.94782	5.98376	0.0207975	0.885138	-0.00650314	cyclin dependent kinase inhibitor 2D [Source:HGNC Symbol;Acc:HGNC:1790]
GIT1	0.00218727	6.53297	5.97697	0.0208636	0.885138	0.00367595	GIT ArfGAP 1 [Source:HGNC Symbol;Acc:HGNC:4272]
CDKN1A	-0.00721249	6.09374	5.99654	0.0209239	0.885138	-0.0121124	cyclin dependent kinase inhibitor 1A [Source:HGNC Symbol;Acc:HGNC:1784]
ZNF714	0.00691818	2.61429	5.97051	0.0209266	0.885138	0.0116177	zinc finger protein 714 [Source:HGNC Symbol;Acc:HGNC:27124]
GPCPD1	-0.00436943	7.57551	5.96732	0.0209578	0.885138	-0.00733475	glycerophosphocholine phosphodiesterase 1 [Source:HGNC Symbol;Acc:HGNC:26957]
WDR3	0.00402404	4.34706	5.95825	0.0210469	0.885138	0.00674755	WD repeat domain 3 [Source:HGNC Symbol;Acc:HGNC:12755]
PARP6	-0.00208388	6.26507	5.947	0.0211579	0.885138	-0.00348951	poly(ADP-ribose) polymerase family member 6 [Source:HGNC Symbol;Acc:HGNC:26921]
ZC3H14	0.00306335	5.53064	5.93031	0.0213237	0.885138	0.00511929	zinc finger CCCH-type containing 14 [Source:HGNC Symbol;Acc:HGNC:20509]
AC015813.2	-0.00861465	1.98008	5.90462	0.0215818	0.885138	-0.0143513	NA
TMEM266	-0.0128748	-1.66494	5.89676	0.0216614	0.885138	-0.0214278	transmembrane protein 266 [Source:HGNC Symbol;Acc:HGNC:26763]
AREG	-0.0246071	-1.49125	5.89044	0.0217256	0.885138	-0.0409223	amphiregulin [Source:HGNC Symbol;Acc:HGNC:651]
COA4	0.00280516	4.2005	5.88328	0.0217987	0.885138	0.00466097	cytochrome c oxidase assembly factor 4 homolog [Source:HGNC Symbol;Acc:HGNC:24604]
THOC6	0.00233601	4.88121	5.87897	0.0218429	0.885138	0.00387939	THO complex 6 [Source:HGNC Symbol;Acc:HGNC:28369]
PPAN	0.00314872	3.61847	5.87351	0.0218989	0.885138	0.00522555	peter pan homolog [Source:HGNC Symbol;Acc:HGNC:9227]
SSTR2	-0.008118	0.916546	5.85387	0.0221017	0.885138	-0.0134399	somatostatin receptor 2 [Source:HGNC Symbol;Acc:HGNC:11331]
CCT3	0.00213043	6.57522	5.85348	0.0221058	0.885138	0.00352691	chaperonin containing TCP1 subunit 3 [Source:HGNC Symbol;Acc:HGNC:1616]
PHB2	0.00297083	7.03385	5.84925	0.0221497	0.885138	0.00491562	prohibitin 2 [Source:HGNC Symbol;Acc:HGNC:30306]
SIPA1L2	0.00699132	4.39436	5.8584	0.0221635	0.885138	0.0115662	signal induced proliferation associated 1 like 2 [Source:HGNC Symbol;Acc:HGNC:23800]
MAPK10	-0.00681173	2.45159	5.84599	0.0221836	0.885138	-0.0112664	mitogen-activated protein kinase 10 [Source:HGNC Symbol;Acc:HGNC:6872]
NIN	0.00287949	7.62463	5.84204	0.0222249	0.885138	0.00476025	ninein [Source:HGNC Symbol;Acc:HGNC:14906]
AL449283.1	-0.012906	-1.31184	5.8366	0.0222818	0.885138	-0.0213213	NA
DENND2C	-0.010343	-0.801301	5.82495	0.0224041	0.885138	-0.0170626	DENN domain containing 2C [Source:HGNC Symbol;Acc:HGNC:24748]
SLC18A2	-0.00986543	-0.622771	5.82312	0.0224234	0.885138	-0.016271	solute carrier family 18 member A2 [Source:HGNC Symbol;Acc:HGNC:10935]
HGF	0.00359182	4.9884	5.81701	0.022488	0.885138	0.00591951	hepatocyte growth factor [Source:HGNC Symbol;Acc:HGNC:4893]
SUCLA2	0.00296779	4.50563	5.80098	0.0226582	0.885138	0.00488135	succinate-CoA ligase ADP-forming subunit beta [Source:HGNC Symbol;Acc:HGNC:11448]
ZNF532	-0.0050695	4.85209	5.79758	0.0226946	0.885138	-0.00833465	zinc finger protein 532 [Source:HGNC Symbol;Acc:HGNC:30940]
SNX1	0.00273366	7.52869	5.78613	0.0228173	0.885138	0.00448794	sorting nexin 1 [Source:HGNC Symbol;Acc:HGNC:11172]
BHLHE40	-0.00815928	6.24656	5.81576	0.0228631	0.885138	-0.0133883	basic helix-loop-helix family member e40 [Source:HGNC Symbol;Acc:HGNC:1046]
SMPD4	0.00278934	5.70136	5.7814	0.0228681	0.885138	0.00457666	sphingomyelin phosphodiesterase 4 [Source:HGNC Symbol;Acc:HGNC:32949]
TIMM10B	0.00214045	4.54443	5.77779	0.0229071	0.885138	0.0035104	translocase of inner mitochondrial membrane 10B [Source:HGNC Symbol;Acc:HGNC:4022]
ZMYND8	-0.00461637	4.93449	5.77779	0.0229071	0.885138	-0.00757098	zinc finger MYND-type containing 8 [Source:HGNC Symbol;Acc:HGNC:9397]
GADD45B	-0.00607207	5.94546	5.78453	0.0230212	0.885138	-0.00994528	growth arrest and DNA damage inducible beta [Source:HGNC Symbol;Acc:HGNC:4096]
SLC35A4	0.00263694	6.65246	5.76547	0.0230405	0.885138	0.00431801	solute carrier family 35 member A4 [Source:HGNC Symbol;Acc:HGNC:20753]
PCYOX1L	0.00446855	5.11685	5.76378	0.0230589	0.885138	0.00731574	prenylcysteine oxidase 1 like [Source:HGNC Symbol;Acc:HGNC:28477]
AC068831.6	-0.0067265	1.63718	5.758	0.0231218	0.885138	-0.0110044	NA
CD22	0.0115236	0.444866	5.74563	0.0232572	0.885138	0.0188232	CD22 molecule [Source:HGNC Symbol;Acc:HGNC:1643]
GSDMD	-0.00317166	6.57321	5.73792	0.0233419	0.885138	-0.00517572	gasdermin D [Source:HGNC Symbol;Acc:HGNC:25697]
STX18	0.00222686	4.77008	5.7377	0.0233443	0.885138	0.00363383	syntaxin 18 [Source:HGNC Symbol;Acc:HGNC:15942]
KRT23	-0.00837456	1.9662	5.73652	0.0233574	0.885138	-0.0136637	keratin 23 [Source:HGNC Symbol;Acc:HGNC:6438]
WDR70	0.00299409	4.68485	5.72395	0.0234965	0.885138	0.00487736	WD repeat domain 70 [Source:HGNC Symbol;Acc:HGNC:25495]
ATP5F1C	0.00188179	6.7678	5.71423	0.0236046	0.885138	0.00306168	ATP synthase F1 subunit gamma [Source:HGNC Symbol;Acc:HGNC:833]
PTAR1	-0.00391062	5.74514	5.71079	0.023643	0.885138	-0.00635982	protein prenyltransferase alpha subunit repeat containing 1 [Source:HGNC Symbol;Acc:HGNC:30449]
RALGPS2	-0.00639353	3.50617	5.70753	0.0236795	0.885138	-0.0103935	Ral GEF with PH domain and SH3 binding motif 2 [Source:HGNC Symbol;Acc:HGNC:30279]
TMEM18	0.00420479	4.10321	5.70553	0.0237019	0.885138	0.00683369	transmembrane protein 18 [Source:HGNC Symbol;Acc:HGNC:25257]
IFT172	-0.00470215	3.55881	5.69973	0.023767	0.885138	-0.00763641	intraflagellar transport 172 [Source:HGNC Symbol;Acc:HGNC:30391]
SKAP2	0.00242235	7.46102	5.69971	0.0237673	0.885138	0.00393395	src kinase associated phosphoprotein 2 [Source:HGNC Symbol;Acc:HGNC:15687]
IFITM2	0.00718549	7.7859	5.72213	0.0238073	0.885138	0.0116641	interferon induced transmembrane protein 2 [Source:HGNC Symbol;Acc:HGNC:5413]
UTS2B	-0.00855165	-0.0105915	5.69589	0.0238102	0.885138	-0.0138814	urotensin 2B [Source:HGNC Symbol;Acc:HGNC:30894]
RRP8	0.0031002	3.94571	5.69028	0.0238735	0.885138	0.00502879	ribosomal RNA processing 8 [Source:HGNC Symbol;Acc:HGNC:29030]
HNRNPA3P9	-0.0200859	-2.30757	5.68775	0.0239021	0.885138	-0.0325706	heterogeneous nuclear ribonucleoprotein A3 pseudogene 9 [Source:HGNC Symbol;Acc:HGNC:48755]
GTF3C4	0.0026761	4.58916	5.68408	0.0239437	0.885138	0.00433744	general transcription factor IIIC subunit 4 [Source:HGNC Symbol;Acc:HGNC:4667]
CDK8	0.00367682	3.79149	5.68257	0.0239607	0.885138	0.00595828	cyclin dependent kinase 8 [Source:HGNC Symbol;Acc:HGNC:1779]
INO80C	-0.00330677	3.30939	5.67368	0.0240619	0.885138	-0.00535258	INO80 complex subunit C [Source:HGNC Symbol;Acc:HGNC:26994]
AC013489.1	0.0190375	1.32053	5.68881	0.024078	0.885138	0.0308099	NA
RALGPS1	-0.00615486	2.47156	5.66136	0.0242026	0.885138	-0.0099471	Ral GEF with PH domain and SH3 binding motif 1 [Source:HGNC Symbol;Acc:HGNC:16851]
MYORG	-0.00492797	1.89309	5.65622	0.0242617	0.885138	-0.00795906	myogenesis regulating glycosidase (putative) [Source:HGNC Symbol;Acc:HGNC:19918]
PLAG1	-0.00820778	0.0447683	5.6487	0.0243483	0.885138	-0.0132435	PLAG1 zinc finger [Source:HGNC Symbol;Acc:HGNC:9045]
GTF2IP12	-0.00483454	4.82581	5.6344	0.024514	0.885138	-0.00778644	general transcription factor IIi pseudogene 12 [Source:HGNC Symbol;Acc:HGNC:51723]
METAP1D	0.0123954	1.02637	5.63273	0.0245334	0.885138	0.0199596	methionyl aminopeptidase type 1D, mitochondrial [Source:HGNC Symbol;Acc:HGNC:32583]
PPIEL	-0.00991695	3.16862	5.64198	0.0245542	0.885138	-0.015965	peptidylprolyl isomerase E like pseudogene [Source:HGNC Symbol;Acc:HGNC:33195]
NRBF2	0.00553338	5.04372	5.63366	0.0245753	0.885138	0.00890599	nuclear receptor binding factor 2 [Source:HGNC Symbol;Acc:HGNC:19692]
SLC3A2	-0.00231499	6.65106	5.62022	0.0246795	0.885138	-0.00372172	solute carrier family 3 member 2 [Source:HGNC Symbol;Acc:HGNC:11026]
ZBTB18	-0.00223278	5.68839	5.61948	0.0246882	0.885138	-0.00358922	zinc finger and BTB domain containing 18 [Source:HGNC Symbol;Acc:HGNC:13030]
ASNSD1	0.0037505	4.66245	5.61335	0.0247602	0.885138	0.00602423	asparagine synthetase domain containing 1 [Source:HGNC Symbol;Acc:HGNC:24910]
SENP8	-0.0078455	0.572291	5.61296	0.0247647	0.885138	-0.0126012	SUMO peptidase family member, NEDD8 specific [Source:HGNC Symbol;Acc:HGNC:22992]
GLOD4	0.00254947	5.38503	5.61111	0.0247865	0.885138	0.0040939	glyoxalase domain containing 4 [Source:HGNC Symbol;Acc:HGNC:14111]
METTL1	0.0065303	1.37141	5.61062	0.0247923	0.885138	0.0104856	methyltransferase like 1 [Source:HGNC Symbol;Acc:HGNC:7030]
ZFR	0.00248057	6.61042	5.60985	0.0248014	0.885138	0.00398262	zinc finger RNA binding protein [Source:HGNC Symbol;Acc:HGNC:17277]
CDC42	0.00180749	9.08117	5.6036	0.0248751	0.885138	0.00289964	cell division cycle 42 [Source:HGNC Symbol;Acc:HGNC:1736]
GEMIN6	0.00398098	3.27048	5.60079	0.0249083	0.885138	0.00638413	gem nuclear organelle associated protein 6 [Source:HGNC Symbol;Acc:HGNC:20044]
KLC3	-0.0100507	-1.53776	5.59814	0.0249397	0.885138	-0.0161124	kinesin light chain 3 [Source:HGNC Symbol;Acc:HGNC:20717]
PASK	-0.00570534	2.47825	5.57853	0.0251733	0.885138	-0.00912318	PAS domain containing serine/threonine kinase [Source:HGNC Symbol;Acc:HGNC:17270]
PGF	0.0112829	-1.58291	5.57755	0.0251851	0.885138	0.0180397	placental growth factor [Source:HGNC Symbol;Acc:HGNC:8893]
MAGI3	-0.0115115	0.115198	5.57216	0.0252498	0.885138	-0.0183923	membrane associated guanylate kinase, WW and PDZ domain containing 3 [Source:HGNC Symbol;Acc:HGNC:29647]
ZNF135	-0.0150962	-0.86385	5.56854	0.0252932	0.885138	-0.0241086	zinc finger protein 135 [Source:HGNC Symbol;Acc:HGNC:12919]
MRPL14	0.00280485	3.61497	5.56596	0.0253244	0.885138	0.00447783	mitochondrial ribosomal protein L14 [Source:HGNC Symbol;Acc:HGNC:14279]
TSHR	0.0111021	-0.196612	5.56552	0.0253297	0.885138	0.017723	thyroid stimulating hormone receptor [Source:HGNC Symbol;Acc:HGNC:12373]
RYK	-0.00317177	4.50319	5.56431	0.0253442	0.885138	-0.00506254	receptor like tyrosine kinase [Source:HGNC Symbol;Acc:HGNC:10481]
PTPN3	-0.0149854	-0.486622	5.56314	0.0253584	0.885138	-0.0239148	protein tyrosine phosphatase non-receptor type 3 [Source:HGNC Symbol;Acc:HGNC:9655]
CTCFL	-0.00874218	-1.0703	5.56302	0.0253598	0.885138	-0.0139513	CCCTC-binding factor like [Source:HGNC Symbol;Acc:HGNC:16234]
STAG2	0.00384937	7.49755	5.56293	0.0253608	0.885138	0.00614297	stromal antigen 2 [Source:HGNC Symbol;Acc:HGNC:11355]
TFCP2	0.00187819	6.36745	5.55894	0.0254091	0.885138	0.00299573	transcription factor CP2 [Source:HGNC Symbol;Acc:HGNC:11748]
ATP5PO	0.0015806	6.24127	5.5556	0.0254495	0.885138	0.00251998	ATP synthase peripheral stalk subunit OSCP [Source:HGNC Symbol;Acc:HGNC:850]
GOLGA5	0.0016843	5.46116	5.55504	0.0254563	0.885138	0.00268512	golgin A5 [Source:HGNC Symbol;Acc:HGNC:4428]
S100A5	0.00969045	-1.66861	5.54674	0.0255572	0.885138	0.0154319	S100 calcium binding protein A5 [Source:HGNC Symbol;Acc:HGNC:10495]
SLA	0.00523512	7.1538	5.55387	0.0255661	0.885138	0.00833606	Src like adaptor [Source:HGNC Symbol;Acc:HGNC:10902]
MYL3	-0.00759337	-0.56208	5.53918	0.0256494	0.885138	-0.0120805	myosin light chain 3 [Source:HGNC Symbol;Acc:HGNC:7584]
KPNA2	0.00332989	4.26626	5.53873	0.0256549	0.885138	0.00529728	karyopherin subunit alpha 2 [Source:HGNC Symbol;Acc:HGNC:6395]
MPP5	-0.00373509	2.79803	5.53815	0.0256619	0.885138	-0.00594145	membrane palmitoylated protein 5 [Source:HGNC Symbol;Acc:HGNC:18669]
NR4A2	-0.0140172	4.12086	5.56446	0.0258011	0.885138	-0.0222643	nuclear receptor subfamily 4 group A member 2 [Source:HGNC Symbol;Acc:HGNC:7981]
RGSL1	-0.0317163	-2.58328	5.51799	0.0259098	0.885138	-0.050319	regulator of G protein signaling like 1 [Source:HGNC Symbol;Acc:HGNC:18636]
PRNP	0.00253935	7.36987	5.51736	0.0259177	0.885138	0.00402843	prion protein [Source:HGNC Symbol;Acc:HGNC:9449]
VMP1	0.00312753	8.34108	5.5149	0.0259481	0.885138	0.00495993	vacuole membrane protein 1 [Source:HGNC Symbol;Acc:HGNC:29559]
NIBAN3	-0.00509614	1.43513	5.51439	0.0259543	0.885138	-0.00808141	niban apoptosis regulator 3 [Source:HGNC Symbol;Acc:HGNC:24130]
AC093155.3	-0.0204378	-1.9387	5.51405	0.0259586	0.885138	-0.0324086	NA
TNFAIP3	-0.00810438	7.1961	5.5425	0.0259774	0.885138	-0.0128487	TNF alpha induced protein 3 [Source:HGNC Symbol;Acc:HGNC:11896]
PIM2	-0.00564932	3.30347	5.50887	0.0260228	0.885138	-0.00895217	Pim-2 proto-oncogene, serine/threonine kinase [Source:HGNC Symbol;Acc:HGNC:8987]
VPS4B	0.00405755	6.09838	5.49962	0.0261379	0.885138	0.00642199	vacuolar protein sorting 4 homolog B [Source:HGNC Symbol;Acc:HGNC:10895]
TRIM71	0.0120642	0.133796	5.49821	0.0261556	0.885138	0.0190908	tripartite motif containing 71 [Source:HGNC Symbol;Acc:HGNC:32669]
RNF139	-0.00420308	5.70606	5.48279	0.026349	0.885138	-0.00663765	ring finger protein 139 [Source:HGNC Symbol;Acc:HGNC:17023]
LRRC49	-0.012027	-0.446776	5.47927	0.0263934	0.885138	-0.0189846	leucine rich repeat containing 49 [Source:HGNC Symbol;Acc:HGNC:25965]
TMC7	-0.0137126	-1.40152	5.47447	0.0264539	0.885138	-0.0216318	transmembrane channel like 7 [Source:HGNC Symbol;Acc:HGNC:23000]
MOGAT3	-0.00984957	-1.07249	5.47441	0.0264548	0.885138	-0.0155377	monoacylglycerol O-acyltransferase 3 [Source:HGNC Symbol;Acc:HGNC:23249]
RAB3GAP2	0.00311116	5.47027	5.47339	0.0264677	0.885138	0.00490718	RAB3 GTPase activating non-catalytic protein subunit 2 [Source:HGNC Symbol;Acc:HGNC:17168]
SEC23A	0.00241711	5.78711	5.47236	0.0264807	0.885138	0.00381195	SEC23 homolog A, COPII coat complex component [Source:HGNC Symbol;Acc:HGNC:10701]
NOVA2	-0.0464106	-2.14667	5.45943	0.0268181	0.885138	-0.0729376	NOVA alternative splicing regulator 2 [Source:HGNC Symbol;Acc:HGNC:7887]
CYP2C9	-0.0142166	-1.60381	5.4439	0.0268436	0.885138	-0.0223365	cytochrome P450 family 2 subfamily C member 9 [Source:HGNC Symbol;Acc:HGNC:2623]
ALOX15B	0.0122655	3.30061	5.45002	0.0270562	0.885138	0.019229	arachidonate 15-lipoxygenase type B [Source:HGNC Symbol;Acc:HGNC:434]
CHRNA10	-0.00896118	-0.585488	5.42317	0.0271115	0.885138	-0.0140408	cholinergic receptor nicotinic alpha 10 subunit [Source:HGNC Symbol;Acc:HGNC:13800]
HMG20A	0.00240105	4.74977	5.41984	0.0271548	0.885138	0.00376041	high mobility group 20A [Source:HGNC Symbol;Acc:HGNC:5001]
C12orf73	0.00528898	1.31374	5.41864	0.0271704	0.885138	0.00828203	chromosome 12 open reading frame 73 [Source:HGNC Symbol;Acc:HGNC:34450]
OR1A1	-0.00425461	2.02542	5.41839	0.0271737	0.885138	-0.00666208	olfactory receptor family 1 subfamily A member 1 [Source:HGNC Symbol;Acc:HGNC:8179]
YIF1B	-0.00177368	5.52383	5.41608	0.0272038	0.885138	-0.00277646	Yip1 interacting factor homolog B, membrane trafficking protein [Source:HGNC Symbol;Acc:HGNC:30511]
AC100821.1	-0.0195838	-2.54109	5.41419	0.0272285	0.885138	-0.0306482	NA
AC087359.1	-0.0102884	-1.11737	5.41372	0.0272346	0.885138	-0.0161001	NA
CDON	-0.0104688	-0.989514	5.40605	0.0273349	0.885138	-0.0163657	cell adhesion associated, oncogene regulated [Source:HGNC Symbol;Acc:HGNC:17104]
GIMAP2	0.00334205	5.86341	5.40479	0.0273515	0.885138	0.00522369	GTPase, IMAP family member 2 [Source:HGNC Symbol;Acc:HGNC:21789]
ZC3H12A	-0.00985452	4.17676	5.42803	0.0273617	0.885138	-0.0154012	zinc finger CCCH-type containing 12A [Source:HGNC Symbol;Acc:HGNC:26259]
ZNF485	0.00611615	0.514834	5.39979	0.0274172	0.885138	0.00955329	zinc finger protein 485 [Source:HGNC Symbol;Acc:HGNC:23440]
TMEM177	0.00750299	0.174421	5.3948	0.0274829	0.885138	0.0117117	transmembrane protein 177 [Source:HGNC Symbol;Acc:HGNC:28143]
GAN	-0.00484845	2.93428	5.37665	0.0277234	0.885138	-0.00754979	gigaxonin [Source:HGNC Symbol;Acc:HGNC:4137]
MRPL45P2	-0.00823988	0.471699	5.36757	0.0278446	0.885138	-0.0128152	mitochondrial ribosomal protein L45 pseudogene 2 [Source:HGNC Symbol;Acc:HGNC:29716]
SPDYE2	-0.011997	1.58338	5.36434	0.0278878	0.885138	-0.0186504	speedy/RINGO cell cycle regulator family member E2 [Source:HGNC Symbol;Acc:HGNC:33841]
MIER2	0.00316071	4.83301	5.36363	0.0278973	0.885138	0.00491312	MIER family member 2 [Source:HGNC Symbol;Acc:HGNC:29210]
NOP58	0.00330915	4.86128	5.36131	0.0279285	0.885138	0.00514226	NOP58 ribonucleoprotein [Source:HGNC Symbol;Acc:HGNC:29926]
KHDRBS3	-0.0126328	-1.64411	5.35877	0.0279625	0.885138	-0.0196241	KH RNA binding domain containing, signal transduction associated 3 [Source:HGNC Symbol;Acc:HGNC:18117]
NR6A1	-0.00527448	2.41859	5.35852	0.0279659	0.885138	-0.00819322	nuclear receptor subfamily 6 group A member 1 [Source:HGNC Symbol;Acc:HGNC:7985]
MXD4	0.00208628	6.6476	5.3555	0.0280066	0.885138	0.00323945	MAX dimerization protein 4 [Source:HGNC Symbol;Acc:HGNC:13906]
AL109827.1	-0.0193052	-1.17156	5.34494	0.0281492	0.885138	-0.0299333	NA
PLSCR3	0.00205225	5.98789	5.34391	0.0281631	0.885138	0.00318164	phospholipid scramblase 3 [Source:HGNC Symbol;Acc:HGNC:16495]
RPL7L1	0.00188713	6.47813	5.34329	0.0281715	0.885138	0.00292541	ribosomal protein L7 like 1 [Source:HGNC Symbol;Acc:HGNC:21370]
UIMC1	-0.00328559	5.27114	5.34011	0.0282146	0.885138	-0.00509111	ubiquitin interaction motif containing 1 [Source:HGNC Symbol;Acc:HGNC:30298]
NUMB	0.00214874	8.26736	5.33903	0.0282293	0.885138	0.00332905	NUMB endocytic adaptor protein [Source:HGNC Symbol;Acc:HGNC:8060]
FDX1	0.0039475	3.75097	5.3367	0.028261	0.885138	0.00611394	ferredoxin 1 [Source:HGNC Symbol;Acc:HGNC:3638]
SERPINH1	-0.00564273	2.17457	5.33663	0.0282619	0.885138	-0.00873945	serpin family H member 1 [Source:HGNC Symbol;Acc:HGNC:1546]
PYM1	0.00285483	4.15455	5.33653	0.0282633	0.885138	0.00442149	PYM homolog 1, exon junction complex associated factor [Source:HGNC Symbol;Acc:HGNC:30258]
TRPC2	-0.0166778	-0.311491	5.3359	0.0282718	0.885138	-0.025828	transient receptor potential cation channel subfamily C member 2 (pseudogene) [Source:HGNC Symbol;Acc:HGNC:12334]
C1orf50	-0.0058965	2.82252	5.33232	0.0283207	0.885138	-0.00912718	chromosome 1 open reading frame 50 [Source:HGNC Symbol;Acc:HGNC:28795]
FRRS1L	-0.00830066	-0.319573	5.32523	0.0284175	0.885138	-0.0128363	ferric chelate reductase 1 like [Source:HGNC Symbol;Acc:HGNC:1362]
ANGPT2	-0.00980627	-1.70774	5.31946	0.0284966	0.885138	-0.0151527	angiopoietin 2 [Source:HGNC Symbol;Acc:HGNC:485]
ASAP3	-0.00897045	0.136546	5.31179	0.028602	0.885138	-0.0138468	ArfGAP with SH3 domain, ankyrin repeat and PH domain 3 [Source:HGNC Symbol;Acc:HGNC:14987]
LY86	0.00317118	6.8346	5.31139	0.0286076	0.885138	0.00489477	lymphocyte antigen 86 [Source:HGNC Symbol;Acc:HGNC:16837]
ZFAND6	0.00215761	5.51411	5.30713	0.0286663	0.885138	0.00332839	zinc finger AN1-type containing 6 [Source:HGNC Symbol;Acc:HGNC:30164]
CYB5B	0.00199895	5.32323	5.30224	0.0287339	0.885138	0.00308159	cytochrome b5 type B [Source:HGNC Symbol;Acc:HGNC:24374]
C22orf23	-0.00601084	0.532639	5.29888	0.0287805	0.885138	-0.00926211	chromosome 22 open reading frame 23 [Source:HGNC Symbol;Acc:HGNC:18589]
AC106795.4	0.00867885	1.98344	5.29571	0.0288246	0.885138	0.0133675	NA
FSD1L	-0.00609909	2.88687	5.29401	0.0288482	0.885138	-0.00939188	fibronectin type III and SPRY domain containing 1 like [Source:HGNC Symbol;Acc:HGNC:13753]
ITGB8	-0.0144886	-1.43518	5.29153	0.0288827	0.885138	-0.0223032	integrin subunit beta 8 [Source:HGNC Symbol;Acc:HGNC:6163]
MPZL2	-0.00472694	4.20731	5.29135	0.0288852	0.885138	-0.00727629	myelin protein zero like 2 [Source:HGNC Symbol;Acc:HGNC:3496]
RAE1	0.00289984	4.74181	5.28853	0.0289245	0.885138	0.00446209	ribonucleic acid export 1 [Source:HGNC Symbol;Acc:HGNC:9828]
BOC	0.0321962	-2.87707	5.28496	0.0289744	0.885138	0.0495173	BOC cell adhesion associated, oncogene regulated [Source:HGNC Symbol;Acc:HGNC:17173]
SLC47A2	-0.0143039	-2.20814	5.27927	0.0290541	0.885138	-0.0219821	solute carrier family 47 member 2 [Source:HGNC Symbol;Acc:HGNC:26439]
IFT20	-0.00228078	4.59801	5.27782	0.0290744	0.885138	-0.0035044	intraflagellar transport 20 [Source:HGNC Symbol;Acc:HGNC:30989]
ZZZ3	0.00271855	4.5219	5.276	0.0291	0.885138	0.00417599	zinc finger ZZ-type containing 3 [Source:HGNC Symbol;Acc:HGNC:24523]
ORAI3	0.00213197	5.53628	5.27293	0.0291431	0.885138	0.00327356	ORAI calcium release-activated calcium modulator 3 [Source:HGNC Symbol;Acc:HGNC:28185]
TCEAL8	0.00300816	3.67655	5.26969	0.0291887	0.885138	0.00461689	transcription elongation factor A like 8 [Source:HGNC Symbol;Acc:HGNC:28683]
HBEGF	-0.0182152	4.30061	5.30817	0.0292921	0.885138	-0.0279284	heparin binding EGF like growth factor [Source:HGNC Symbol;Acc:HGNC:3059]
AC002310.4	0.0501455	-2.57081	5.26867	0.0293352	0.885138	0.0768536	NA
PHETA2	0.00486275	2.53701	5.2585	0.0293469	0.885138	0.00745185	PH domain containing endocytic trafficking adaptor 2 [Source:HGNC Symbol;Acc:HGNC:27161]
SLFN12	0.00558093	4.28304	5.25735	0.0293632	0.885138	0.00855108	schlafen family member 12 [Source:HGNC Symbol;Acc:HGNC:25500]
RASL11A	0.00984696	2.30768	5.25974	0.0293667	0.885138	0.015087	RAS like family 11 member A [Source:HGNC Symbol;Acc:HGNC:23802]
ZNF131	0.00255266	4.66309	5.25701	0.029368	0.885138	0.003911	zinc finger protein 131 [Source:HGNC Symbol;Acc:HGNC:12915]
WDR25	0.00547125	2.52911	5.25666	0.0293729	0.885138	0.00838224	WD repeat domain 25 [Source:HGNC Symbol;Acc:HGNC:21064]
PTPRA	0.00205628	6.55814	5.25501	0.0293964	0.885138	0.00314962	protein tyrosine phosphatase receptor type A [Source:HGNC Symbol;Acc:HGNC:9664]
EXOSC5	0.0033243	3.63931	5.25448	0.0294039	0.885138	0.00509148	exosome component 5 [Source:HGNC Symbol;Acc:HGNC:24662]
LHFPL5	-0.00638466	1.13237	5.25313	0.0294232	0.885138	-0.0097769	LHFPL tetraspan subfamily member 5 [Source:HGNC Symbol;Acc:HGNC:21253]
RXFP4	-0.0126474	-0.808649	5.25148	0.0294466	0.885138	-0.0193628	relaxin family peptide/INSL5 receptor 4 [Source:HGNC Symbol;Acc:HGNC:14666]
C19orf44	-0.00780607	1.36086	5.25046	0.0294611	0.885138	-0.0119492	chromosome 19 open reading frame 44 [Source:HGNC Symbol;Acc:HGNC:26141]
PTCH2	-0.00983487	0.0864897	5.24945	0.0294755	0.885138	-0.0150527	patched 2 [Source:HGNC Symbol;Acc:HGNC:9586]
ATP5MF	0.00243284	6.07694	5.2329	0.0297123	0.885138	0.0037151	ATP synthase membrane subunit f [Source:HGNC Symbol;Acc:HGNC:848]
TFPI	-0.00545178	2.25098	5.23027	0.0297501	0.885138	-0.00832221	tissue factor pathway inhibitor [Source:HGNC Symbol;Acc:HGNC:11760]
TSPAN10	-0.0103766	-1.50628	5.22824	0.0297794	0.885138	-0.0158355	tetraspanin 10 [Source:HGNC Symbol;Acc:HGNC:29942]
RBM48	0.00450719	3.1779	5.22565	0.0298167	0.885138	0.0068759	RNA binding motif protein 48 [Source:HGNC Symbol;Acc:HGNC:21785]
SNAPC1	-0.00433828	2.244	5.22437	0.0298352	0.885138	-0.00661705	small nuclear RNA activating complex polypeptide 1 [Source:HGNC Symbol;Acc:HGNC:11134]
PCDHGC3	-0.0127895	-1.59107	5.22406	0.0298397	0.885138	-0.0195066	protocadherin gamma subfamily C, 3 [Source:HGNC Symbol;Acc:HGNC:8716]
TTLL13P	-0.0275512	-1.1645	5.22858	0.0298764	0.885138	-0.0420066	tubulin tyrosine ligase like 13, pseudogene [Source:HGNC Symbol;Acc:HGNC:32484]
PAPLN	-0.00567214	2.65494	5.21686	0.0299438	0.885138	-0.00864261	papilin, proteoglycan like sulfated glycoprotein [Source:HGNC Symbol;Acc:HGNC:19262]
CWF19L2	0.0035918	3.5052	5.21638	0.0299507	0.885138	0.00547244	CWF19 like cell cycle control factor 2 [Source:HGNC Symbol;Acc:HGNC:26508]
ARHGAP20	0.0161523	-2.0156	5.21436	0.0299801	0.885138	0.0246027	Rho GTPase activating protein 20 [Source:HGNC Symbol;Acc:HGNC:18357]
TBC1D12	-0.00640884	4.18183	5.21595	0.0300142	0.885138	-0.00975857	TBC1 domain family member 12 [Source:HGNC Symbol;Acc:HGNC:29082]
LUZP1	-0.00284696	4.91108	5.21037	0.0300381	0.885138	-0.004334	leucine zipper protein 1 [Source:HGNC Symbol;Acc:HGNC:14985]
TIGD5	0.00332393	3.06562	5.21035	0.0300384	0.885138	0.0050601	tigger transposable element derived 5 [Source:HGNC Symbol;Acc:HGNC:18336]
UGT8	-0.00787334	0.0467232	5.20541	0.0301103	0.885138	-0.0119776	UDP glycosyltransferase 8 [Source:HGNC Symbol;Acc:HGNC:12555]
ACAD9	0.00202987	4.99678	5.19648	0.0302409	0.885138	0.00308419	acyl-CoA dehydrogenase family member 9 [Source:HGNC Symbol;Acc:HGNC:21497]
ANKRD26	-0.00359615	3.05173	5.18983	0.0303385	0.885138	-0.00545899	ankyrin repeat domain 26 [Source:HGNC Symbol;Acc:HGNC:29186]
PDCD5	0.00298233	4.19885	5.18901	0.0303506	0.885138	0.00452667	programmed cell death 5 [Source:HGNC Symbol;Acc:HGNC:8764]
ASTN2	-0.00532142	2.45109	5.1885	0.030358	0.885138	-0.00807645	astrotactin 2 [Source:HGNC Symbol;Acc:HGNC:17021]
UBAP2L	0.0016397	7.33608	5.18572	0.0303989	0.885138	0.00248767	ubiquitin associated protein 2 like [Source:HGNC Symbol;Acc:HGNC:29877]
PKD1L1	-0.0117105	-0.406582	5.18061	0.0304743	0.885138	-0.0177538	polycystin 1 like 1, transient receptor potential channel interacting [Source:HGNC Symbol;Acc:HGNC:18053]
PARN	0.00228081	5.33653	5.1778	0.0305159	0.885138	0.00345651	poly(A)-specific ribonuclease [Source:HGNC Symbol;Acc:HGNC:8609]
PRKAA1	0.0020006	6.17729	5.17414	0.0305702	0.885138	0.00303031	protein kinase AMP-activated catalytic subunit alpha 1 [Source:HGNC Symbol;Acc:HGNC:9376]
MRPL32	0.00265983	4.03528	5.17245	0.0305952	0.885138	0.00402791	mitochondrial ribosomal protein L32 [Source:HGNC Symbol;Acc:HGNC:14035]
ABCC2	-0.006501	1.25673	5.1694	0.0306405	0.885138	-0.00984059	ATP binding cassette subfamily C member 2 [Source:HGNC Symbol;Acc:HGNC:53]
ADD3	0.00307389	7.59213	5.16642	0.0306849	0.885138	0.00465103	adducin 3 [Source:HGNC Symbol;Acc:HGNC:245]
GALNS	-0.00347361	5.68648	5.16166	0.0307558	0.885138	-0.00525235	galactosamine (N-acetyl)-6-sulfatase [Source:HGNC Symbol;Acc:HGNC:4122]
DCTD	0.00277597	5.48611	5.15191	0.0309018	0.885138	0.00419176	dCMP deaminase [Source:HGNC Symbol;Acc:HGNC:2710]
MKKS	0.00277012	4.97015	5.14988	0.0309323	0.885138	0.00418175	McKusick-Kaufman syndrome [Source:HGNC Symbol;Acc:HGNC:7108]
CLGN	-0.0117308	-1.47138	5.1472	0.0309725	0.885138	-0.017702	calmegin [Source:HGNC Symbol;Acc:HGNC:2060]
CICP16	-0.0107878	-1.333	5.14343	0.0310293	0.885138	-0.0162705	capicua transcriptional repressor pseudogene 16 [Source:HGNC Symbol;Acc:HGNC:38550]
TSNAX	0.002244	5.4715	5.13905	0.0310954	0.885138	0.00338239	translin associated factor X [Source:HGNC Symbol;Acc:HGNC:12380]
COL28A1	-0.00861705	-1.10504	5.12905	0.0312469	0.885138	-0.0129703	collagen type XXVIII alpha 1 chain [Source:HGNC Symbol;Acc:HGNC:22442]
TNFAIP1	0.00327541	4.44946	5.11723	0.0314272	0.885138	0.00492195	TNF alpha induced protein 1 [Source:HGNC Symbol;Acc:HGNC:11894]
RNF40	0.0018325	6.99969	5.11647	0.0314387	0.885138	0.0027534	ring finger protein 40 [Source:HGNC Symbol;Acc:HGNC:16867]
MRPL35	0.00295771	3.90724	5.10991	0.0315393	0.885138	0.00443997	mitochondrial ribosomal protein L35 [Source:HGNC Symbol;Acc:HGNC:14489]
ZNF84	0.00824034	1.81958	5.10705	0.0315831	0.885138	0.012365	zinc finger protein 84 [Source:HGNC Symbol;Acc:HGNC:13159]
TBC1D3	0.111587	0.159183	5.15037	0.0315846	0.885138	0.167439	TBC1 domain family member 3 [Source:HGNC Symbol;Acc:HGNC:19031]
PGGT1B	0.00308548	5.24821	5.10535	0.0316093	0.885138	0.00462879	protein geranylgeranyltransferase type I subunit beta [Source:HGNC Symbol;Acc:HGNC:8895]
TRGC1	-0.0522239	0.415583	5.14362	0.0316474	0.885138	-0.0783182	T cell receptor gamma constant 1 [Source:HGNC Symbol;Acc:HGNC:12275]
MCM6	0.00573113	2.23913	5.102	0.0316608	0.885138	0.0085937	minichromosome maintenance complex component 6 [Source:HGNC Symbol;Acc:HGNC:6949]
SCML4	-0.011454	0.551055	5.09925	0.0317034	0.885138	-0.0171683	Scm polycomb group protein like 4 [Source:HGNC Symbol;Acc:HGNC:21397]
TUBG1	0.00295649	3.15806	5.09654	0.0317452	0.885138	0.00442977	tubulin gamma 1 [Source:HGNC Symbol;Acc:HGNC:12417]
LSM14B	0.00171966	5.78775	5.06942	0.0321675	0.885138	0.00256673	LSM family member 14B [Source:HGNC Symbol;Acc:HGNC:15887]
ZNF675	-0.0054851	2.90382	5.06395	0.0322534	0.885138	-0.00818061	zinc finger protein 675 [Source:HGNC Symbol;Acc:HGNC:30768]
NTRK3	-0.0123245	-1.13882	5.06127	0.0322956	0.885138	-0.018374	neurotrophic receptor tyrosine kinase 3 [Source:HGNC Symbol;Acc:HGNC:8033]
CCDC146	-0.00585464	2.32957	5.05416	0.032408	0.885138	-0.00871959	coiled-coil domain containing 146 [Source:HGNC Symbol;Acc:HGNC:29296]
TLR7	0.00768353	6.12484	5.08087	0.0324114	0.885138	0.0114431	toll like receptor 7 [Source:HGNC Symbol;Acc:HGNC:15631]
NFKBIL1	0.00296938	3.75245	5.05328	0.0324219	0.885138	0.00442189	NFKB inhibitor like 1 [Source:HGNC Symbol;Acc:HGNC:7800]
CBWD5	0.00517062	4.2045	5.05016	0.0324713	0.885138	0.00769647	COBW domain containing 5 [Source:HGNC Symbol;Acc:HGNC:24584]
PACSIN2	0.00223288	6.63032	5.04706	0.0325205	0.885138	0.00332218	protein kinase C and casein kinase substrate in neurons 2 [Source:HGNC Symbol;Acc:HGNC:8571]
TOR1AIP2	-0.00321347	4.79654	5.03878	0.0326522	0.885138	-0.0047755	torsin 1A interacting protein 2 [Source:HGNC Symbol;Acc:HGNC:24055]
CHST5	-0.0139482	-1.91223	5.03385	0.0327309	0.885138	-0.0207137	carbohydrate sulfotransferase 5 [Source:HGNC Symbol;Acc:HGNC:1973]
GABRG2	-0.00769492	1.41026	5.03006	0.0327917	0.885138	-0.0114211	gamma-aminobutyric acid type A receptor subunit gamma2 [Source:HGNC Symbol;Acc:HGNC:4087]
B3GLCT	-0.00429629	1.78663	5.02854	0.0328159	0.885138	-0.00637534	beta 3-glucosyltransferase [Source:HGNC Symbol;Acc:HGNC:20207]
UNC80	-0.00544642	2.07659	5.02445	0.0328816	0.885138	-0.00807729	unc-80 homolog, NALCN channel complex subunit [Source:HGNC Symbol;Acc:HGNC:26582]
MSH6	0.00365208	4.81957	5.01671	0.0330064	0.885138	0.00541021	mutS homolog 6 [Source:HGNC Symbol;Acc:HGNC:7329]
AC010547.4	0.00963051	0.0875996	5.0148	0.0330372	0.885138	0.0142628	NA
AL049779.1	-0.027406	-0.297236	5.02487	0.0330889	0.885138	-0.0405696	NA
CACNA1D	0.0076324	-0.108045	5.0106	0.0331051	0.885138	0.0112968	calcium voltage-gated channel subunit alpha1 D [Source:HGNC Symbol;Acc:HGNC:1391]
SLC2A12	0.00852854	-0.40731	5.00645	0.0331724	0.885138	0.0126156	solute carrier family 2 member 12 [Source:HGNC Symbol;Acc:HGNC:18067]
GPER1	0.0140306	2.15112	5.01064	0.0333618	0.885138	0.0207197	G protein-coupled estrogen receptor 1 [Source:HGNC Symbol;Acc:HGNC:4485]
STIM2	0.00434694	3.53901	4.99141	0.0334174	0.885138	0.00641619	stromal interaction molecule 2 [Source:HGNC Symbol;Acc:HGNC:19205]
KPNA3	0.00270371	5.26306	4.9886	0.0334634	0.885138	0.00398914	karyopherin subunit alpha 3 [Source:HGNC Symbol;Acc:HGNC:6396]
TOX2	-0.0126299	-0.927738	4.98389	0.0335407	0.885138	-0.0186219	TOX high mobility group box family member 2 [Source:HGNC Symbol;Acc:HGNC:16095]
AC093323.1	0.00345305	2.88227	4.97834	0.033632	0.885138	0.0050872	NA
MIGA1	-0.0025178	3.82748	4.97834	0.0336321	0.885138	-0.00370934	mitoguardin 1 [Source:HGNC Symbol;Acc:HGNC:24741]
PFKP	-0.00567813	4.47957	4.9764	0.0337158	0.885138	-0.00835916	phosphofructokinase, platelet [Source:HGNC Symbol;Acc:HGNC:8878]
ARHGEF28	0.0338619	-2.66717	4.97511	0.0337303	0.885138	0.049844	Rho guanine nucleotide exchange factor 28 [Source:HGNC Symbol;Acc:HGNC:30322]
FAM111B	-0.00626492	-0.175712	4.96226	0.0338982	0.885138	-0.00920832	FAM111 trypsin like peptidase B [Source:HGNC Symbol;Acc:HGNC:24200]
FGF13	-0.00669821	2.3094	4.96161	0.0339089	0.885138	-0.00984427	fibroblast growth factor 13 [Source:HGNC Symbol;Acc:HGNC:3670]
NTMT1	0.00311963	3.50309	4.96013	0.0339335	0.885138	0.00458389	N-terminal Xaa-Pro-Lys N-methyltransferase 1 [Source:HGNC Symbol;Acc:HGNC:23373]
ATP5F1B	0.00226431	8.86764	4.95896	0.033953	0.885138	0.00332655	ATP synthase F1 subunit beta [Source:HGNC Symbol;Acc:HGNC:830]
TCTEX1D4	-0.00971593	-0.339474	4.95686	0.033988	0.885138	-0.0142695	NA
NUP153	0.00179724	5.65824	4.95284	0.0340552	0.885138	0.00263802	nucleoporin 153 [Source:HGNC Symbol;Acc:HGNC:8062]
OR2A12	-0.0088572	-1.44021	4.95049	0.0340945	0.885138	-0.0129963	olfactory receptor family 2 subfamily A member 12 [Source:NCBI gene (formerly Entrezgene);Acc:346525]
FABP5	0.00606957	2.39464	4.94858	0.0341264	0.885138	0.0089035	fatty acid binding protein 5 [Source:HGNC Symbol;Acc:HGNC:3560]
GPR83	-0.00825839	-1.66023	4.94823	0.0341323	0.885138	-0.0121137	G protein-coupled receptor 83 [Source:HGNC Symbol;Acc:HGNC:4523]
TRMT61B	0.00456765	2.55685	4.94642	0.0341626	0.885138	0.00669823	tRNA methyltransferase 61B [Source:HGNC Symbol;Acc:HGNC:26070]
ZNF217	0.00579091	6.9494	4.95807	0.0341871	0.885138	0.00849027	zinc finger protein 217 [Source:HGNC Symbol;Acc:HGNC:13009]
RNPS1	0.00194624	6.83372	4.9432	0.0342165	0.885138	0.00285273	RNA binding protein with serine rich domain 1 [Source:HGNC Symbol;Acc:HGNC:10080]
NRP1	-0.012415	2.78943	4.95385	0.0342889	0.885138	-0.0181861	neuropilin 1 [Source:HGNC Symbol;Acc:HGNC:8004]
ZNF346	0.00468391	3.63561	4.93842	0.0342969	0.885138	0.00686073	zinc finger protein 346 [Source:HGNC Symbol;Acc:HGNC:16403]
CLYBL	-0.00546754	0.866993	4.92935	0.0344501	0.885138	-0.00799797	citramalyl-CoA lyase [Source:HGNC Symbol;Acc:HGNC:18355]
TWIST2	-0.0199874	-1.47629	4.92267	0.0345634	0.885138	-0.0292093	twist family bHLH transcription factor 2 [Source:HGNC Symbol;Acc:HGNC:20670]
SMIM17	-0.0238128	-2.46543	4.92199	0.0345749	0.885138	-0.0347962	small integral membrane protein 17 [Source:HGNC Symbol;Acc:HGNC:27114]
MTHFD2P1	-0.0159318	-1.79111	4.92033	0.0346031	0.885138	-0.0232745	methylenetetrahydrofolate dehydrogenase (NADP+ dependent) 2, methenyltetrahydrofolate cyclohydrolase pseudogene 1 [Source:HGNC Symbol;Acc:HGNC:48859]
FAM24B	-0.0120755	0.472879	4.91978	0.0346125	0.885138	-0.0176395	family with sequence similarity 24 member B [Source:HGNC Symbol;Acc:HGNC:23475]
ZNF322	0.00430029	4.45353	4.91558	0.034684	0.885138	0.00627786	zinc finger protein 322 [Source:HGNC Symbol;Acc:HGNC:23640]
ZDBF2	-0.0112295	-0.487441	4.9058	0.0348512	0.885138	-0.0163701	zinc finger DBF-type containing 2 [Source:HGNC Symbol;Acc:HGNC:29313]
CYP4F11	-0.0147683	-2.07977	4.90193	0.0349175	0.885138	-0.0215167	cytochrome P450 family 4 subfamily F member 11 [Source:HGNC Symbol;Acc:HGNC:13265]
FAM3A	0.00445813	4.41571	4.90113	0.0349313	0.885138	0.00649454	FAM3 metabolism regulating signaling molecule A [Source:HGNC Symbol;Acc:HGNC:13749]
SECISBP2L	0.00220845	5.91778	4.89608	0.0350183	0.885138	0.00321486	SECIS binding protein 2 like [Source:HGNC Symbol;Acc:HGNC:28997]
CAPZA1	0.00259076	8.16354	4.89596	0.0350202	0.885138	0.00377132	capping actin protein of muscle Z-line subunit alpha 1 [Source:HGNC Symbol;Acc:HGNC:1488]
LRRC10	-0.0099239	0.76515	4.89525	0.0350325	0.885138	-0.0144445	leucine rich repeat containing 10 [Source:HGNC Symbol;Acc:HGNC:20264]
RIOK1	0.0025105	3.79982	4.89362	0.0350606	0.885138	0.00365323	RIO kinase 1 [Source:HGNC Symbol;Acc:HGNC:18656]
DBR1	0.00349488	3.51194	4.87774	0.0353357	0.885138	0.00507381	debranching RNA lariats 1 [Source:HGNC Symbol;Acc:HGNC:15594]
MRPS11	0.00180791	4.346	4.87166	0.0354417	0.885138	0.00262235	mitochondrial ribosomal protein S11 [Source:HGNC Symbol;Acc:HGNC:14050]
CDRT4	-0.00998093	0.176251	4.86752	0.0355141	0.885138	-0.0144684	CMT1A duplicated region transcript 4 [Source:HGNC Symbol;Acc:HGNC:14383]
PIGN	-0.00371335	5.2481	4.86437	0.0355692	0.885138	-0.00538036	phosphatidylinositol glycan anchor biosynthesis class N [Source:HGNC Symbol;Acc:HGNC:8967]
HMGB1P5	0.0229174	-1.83623	4.86311	0.0355932	0.885138	0.033199	high mobility group box 1 pseudogene 5 [Source:HGNC Symbol;Acc:HGNC:4997]
CDK5R1	-0.00542385	2.56746	4.86092	0.0356298	0.885138	-0.00785475	cyclin dependent kinase 5 regulatory subunit 1 [Source:HGNC Symbol;Acc:HGNC:1775]
DNASE1L3	-0.0108819	-1.35363	4.85886	0.0356661	0.885138	-0.0157543	deoxyribonuclease 1 like 3 [Source:HGNC Symbol;Acc:HGNC:2959]
LONP1	0.00229506	5.50071	4.8534	0.0357621	0.885138	0.00331998	lon peptidase 1, mitochondrial [Source:HGNC Symbol;Acc:HGNC:9479]
MLLT6	-0.00396518	7.10978	4.85279	0.0357729	0.885138	-0.00573542	MLLT6, PHD finger containing [Source:HGNC Symbol;Acc:HGNC:7138]
RPL32P1	-0.0103902	0.236562	4.85002	0.0358219	0.885138	-0.0150227	ribosomal protein L32 pseudogene 1 [Source:HGNC Symbol;Acc:HGNC:10339]
H2BC6	-0.00920966	-1.07562	4.84958	0.0358296	0.885138	-0.0133149	H2B clustered histone 6 [Source:HGNC Symbol;Acc:HGNC:4753]
DTX2P1	0.00723728	2.46564	4.84852	0.0358483	0.885138	0.0104617	DTX2 pseudogene 1 [Source:HGNC Symbol;Acc:HGNC:42352]
NME1-NME2	-0.0120288	1.07545	4.84271	0.0359513	0.885138	-0.0173731	NME1-NME2 readthrough [Source:HGNC Symbol;Acc:HGNC:33531]
PTAFR	-0.00224538	8.71176	4.83256	0.0361319	0.885138	-0.00323808	platelet activating factor receptor [Source:HGNC Symbol;Acc:HGNC:9582]
FRG1JP	-0.0200516	-2.32331	4.82147	0.0363303	0.885138	-0.0288688	FSHD region gene 1 family member J, pseudogene [Source:HGNC Symbol;Acc:HGNC:51768]
FILIP1	-0.00985921	-1.17701	4.81677	0.0364148	0.885138	-0.0141847	filamin A interacting protein 1 [Source:HGNC Symbol;Acc:HGNC:21015]
HORMAD1	-0.00773579	1.46088	4.81469	0.0364521	0.885138	-0.0111262	HORMA domain containing 1 [Source:HGNC Symbol;Acc:HGNC:25245]
NOTCH1	-0.00357965	7.2616	4.8119	0.0365025	0.885138	-0.00514637	notch receptor 1 [Source:HGNC Symbol;Acc:HGNC:7881]
CRIM1	-0.00798122	1.88277	4.80268	0.0366692	0.885138	-0.0114586	cysteine rich transmembrane BMP regulator 1 [Source:HGNC Symbol;Acc:HGNC:2359]
ZNF672	0.00269859	5.25608	4.80093	0.036701	0.885138	0.00387335	zinc finger protein 672 [Source:HGNC Symbol;Acc:HGNC:26179]
ZHX1	0.00215694	4.90159	4.79841	0.0367468	0.885138	0.00309474	zinc fingers and homeoboxes 1 [Source:HGNC Symbol;Acc:HGNC:12871]
SRP68	0.00226248	5.94939	4.78776	0.0369409	0.885138	0.00324098	signal recognition particle 68 [Source:HGNC Symbol;Acc:HGNC:11302]
NUDT16	0.0023764	7.12149	4.78171	0.0370516	0.885138	0.00340108	nudix hydrolase 16 [Source:HGNC Symbol;Acc:HGNC:26442]
TBC1D8B	-0.00489985	3.10251	4.78062	0.0370717	0.885138	-0.00701147	TBC1 domain family member 8B [Source:HGNC Symbol;Acc:HGNC:24715]
GPR157	-0.00461627	2.08147	4.77574	0.0371614	0.885138	-0.00660084	G protein-coupled receptor 157 [Source:HGNC Symbol;Acc:HGNC:23687]
ZNF264	-0.00335861	4.68767	4.76409	0.0373763	0.885138	-0.0047941	zinc finger protein 264 [Source:HGNC Symbol;Acc:HGNC:13057]
FCRL5	-0.00747944	0.796891	4.75673	0.0375129	0.885138	-0.0106643	Fc receptor like 5 [Source:HGNC Symbol;Acc:HGNC:18508]
STAG3L5P	-0.00586748	3.63453	4.75299	0.0375825	0.885138	-0.00836124	stromal antigen 3-like 5 pseudogene [Source:HGNC Symbol;Acc:HGNC:48896]
OPLAH	0.00420555	3.82757	4.75161	0.0376083	0.885138	0.00599172	5-oxoprolinase, ATP-hydrolysing [Source:HGNC Symbol;Acc:HGNC:8149]
ZMYM2	-0.00319891	5.84129	4.74377	0.0377548	0.885138	-0.00455214	zinc finger MYM-type containing 2 [Source:HGNC Symbol;Acc:HGNC:12989]
REXO1L1P	-0.00819922	-0.170262	4.73731	0.037876	0.885138	-0.0116563	REXO1 like 1, pseudogene [Source:HGNC Symbol;Acc:HGNC:24660]
C11orf49	-0.00303233	2.67521	4.73608	0.037899	0.885138	-0.00431007	chromosome 11 open reading frame 49 [Source:HGNC Symbol;Acc:HGNC:28720]
SPDYE6	-0.0116544	2.18234	4.74129	0.0379173	0.885138	-0.0165628	speedy/RINGO cell cycle regulator family member E6 [Source:HGNC Symbol;Acc:HGNC:35465]
YY1AP1	0.00143219	6.68661	4.73438	0.0379311	0.885138	0.00203515	YY1 associated protein 1 [Source:HGNC Symbol;Acc:HGNC:30935]
TRGV9	-0.023035	-1.8647	4.73146	0.037986	0.885138	-0.0327184	T cell receptor gamma variable 9 [Source:HGNC Symbol;Acc:HGNC:12295]
NR4A3	-0.0216539	-1.9914	4.72841	0.0380437	0.885138	-0.0307424	nuclear receptor subfamily 4 group A member 3 [Source:HGNC Symbol;Acc:HGNC:7982]
CDYL	0.00299497	4.76626	4.72812	0.0380491	0.885138	0.00425183	chromodomain Y like [Source:HGNC Symbol;Acc:HGNC:1811]
AC015818.10	-0.0184995	-2.07383	4.71362	0.0383241	0.885138	-0.026205	NA
TIMM13	0.0030531	4.21741	4.71335	0.0383293	0.885138	0.00432462	translocase of inner mitochondrial membrane 13 [Source:HGNC Symbol;Acc:HGNC:11816]
UBC	-0.00246481	11.0447	4.71279	0.03834	0.885138	-0.00349104	ubiquitin C [Source:HGNC Symbol;Acc:HGNC:12468]
PPTC7	-0.0029814	6.53253	4.69912	0.0386014	0.885138	-0.0042139	protein phosphatase targeting COQ7 [Source:HGNC Symbol;Acc:HGNC:30695]
FBLIM1	-0.0117655	-2.06295	4.69821	0.0386187	0.885138	-0.0166271	filamin binding LIM protein 1 [Source:HGNC Symbol;Acc:HGNC:24686]
EGLN2	0.00313769	6.29293	4.69374	0.0387048	0.885138	0.00443116	egl-9 family hypoxia inducible factor 2 [Source:HGNC Symbol;Acc:HGNC:14660]
NSL1	0.00298636	5.04321	4.6931	0.038717	0.885138	0.00421703	NSL1 component of MIS12 kinetochore complex [Source:HGNC Symbol;Acc:HGNC:24548]
GDI2	0.00296883	8.75506	4.69293	0.0387204	0.885138	0.00419217	GDP dissociation inhibitor 2 [Source:HGNC Symbol;Acc:HGNC:4227]
SYNJ2BP-COX16	-0.00600013	1.18904	4.68819	0.0388117	0.885138	-0.00846641	SYNJ2BP-COX16 readthrough [Source:HGNC Symbol;Acc:HGNC:48350]
UFD1	0.00217253	5.46326	4.67817	0.0390057	0.885138	0.00306081	ubiquitin recognition factor in ER associated degradation 1 [Source:HGNC Symbol;Acc:HGNC:12520]
SNAPC3	0.00385341	4.91873	4.67321	0.0391022	0.885138	0.00542483	small nuclear RNA activating complex polypeptide 3 [Source:HGNC Symbol;Acc:HGNC:11136]
SH3GL1P3	-0.00838015	0.20178	4.67291	0.0391079	0.885138	-0.011797	SH3 domain containing GRB2 like 1, endophilin A2 pseudogene 3 [Source:HGNC Symbol;Acc:HGNC:10837]
CPLANE2	0.0106092	0.696052	4.67087	0.0391478	0.885138	0.0149302	ciliogenesis and planar polarity effector 2 [Source:HGNC Symbol;Acc:HGNC:28127]
RNF121	0.00269075	3.60663	4.66495	0.0392634	0.885138	0.00378322	ring finger protein 121 [Source:HGNC Symbol;Acc:HGNC:21070]
BRF1	-0.0027955	4.78491	4.66171	0.0393267	0.885138	-0.00392856	BRF1 RNA polymerase III transcription initiation factor subunit [Source:HGNC Symbol;Acc:HGNC:11551]
BCAS4	-0.00511398	0.847183	4.65858	0.0393881	0.885138	-0.00718327	breast carcinoma amplified sequence 4 [Source:HGNC Symbol;Acc:HGNC:14367]
PDZD3	-0.012914	-0.887019	4.65229	0.0395118	0.885138	-0.0181219	PDZ domain containing 3 [Source:HGNC Symbol;Acc:HGNC:19891]
HECTD1	-0.00230731	6.6328	4.65031	0.0395509	0.885138	-0.0032368	HECT domain E3 ubiquitin protein ligase 1 [Source:HGNC Symbol;Acc:HGNC:20157]
PNMA8B	0.0289849	0.848448	4.67356	0.0396367	0.885138	0.040634	PNMA family member 8B [Source:HGNC Symbol;Acc:HGNC:29206]
LSM12P1	0.00310039	2.82633	4.64575	0.0396409	0.885138	0.0043463	LSM12 pseudogene 1 [Source:HGNC Symbol;Acc:HGNC:32453]
OR5AS1	-0.00371939	2.72342	4.64483	0.039659	0.885138	-0.00521331	olfactory receptor family 5 subfamily AS member 1 [Source:HGNC Symbol;Acc:HGNC:15261]
OR14J1	-0.00630699	1.31744	4.63868	0.0397809	0.885138	-0.00883184	olfactory receptor family 14 subfamily J member 1 [Source:HGNC Symbol;Acc:HGNC:13971]
SPOCK1	0.00528625	2.63706	4.62854	0.0399826	0.885138	0.00739085	SPARC (osteonectin), cwcv and kazal like domains proteoglycan 1 [Source:HGNC Symbol;Acc:HGNC:11251]
L1TD1	-0.0205933	0.45126	4.6401	0.0400134	0.885138	-0.0287852	LINE1 type transposase domain containing 1 [Source:HGNC Symbol;Acc:HGNC:25595]
CALM1	0.00223881	7.87854	4.62593	0.0400348	0.885138	0.00312887	calmodulin 1 [Source:HGNC Symbol;Acc:HGNC:1442]
ABCG8	-0.00952976	-0.432205	4.62222	0.040109	0.885138	-0.0133108	ATP binding cassette subfamily G member 8 [Source:HGNC Symbol;Acc:HGNC:13887]
RAB37	0.00465653	5.76567	4.6242	0.0401569	0.885138	0.00650164	RAB37, member RAS oncogene family [Source:HGNC Symbol;Acc:HGNC:30268]
RRM2	-0.00990941	-0.994956	4.61785	0.0401966	0.885138	-0.0138317	ribonucleotide reductase regulatory subunit M2 [Source:HGNC Symbol;Acc:HGNC:10452]
SCAF1	0.00190482	5.66289	4.60218	0.0405125	0.885138	0.0026523	SR-related CTD associated factor 1 [Source:HGNC Symbol;Acc:HGNC:30403]
CELSR3	-0.00826359	2.06411	4.59409	0.0406767	0.885138	-0.0114918	cadherin EGF LAG seven-pass G-type receptor 3 [Source:HGNC Symbol;Acc:HGNC:3230]
NUP98	0.00240345	6.76412	4.58705	0.0408203	0.885138	0.00333869	nucleoporin 98 and 96 precursor [Source:HGNC Symbol;Acc:HGNC:8068]
ZNF571	-0.00623325	1.29181	4.58676	0.0408261	0.885138	-0.00865837	zinc finger protein 571 [Source:HGNC Symbol;Acc:HGNC:25000]
DCAF10	0.0029247	4.80267	4.58603	0.0408411	0.885138	0.00406213	DDB1 and CUL4 associated factor 10 [Source:HGNC Symbol;Acc:HGNC:23686]
SLC14A2	-0.0123545	-2.11717	4.58415	0.0408794	0.885138	-0.0171542	solute carrier family 14 member 2 [Source:HGNC Symbol;Acc:HGNC:10919]
RPH3AL	-0.00966086	1.69968	4.58276	0.040908	0.885138	-0.0134111	rabphilin 3A like (without C2 domains) [Source:HGNC Symbol;Acc:HGNC:10296]
CLDN4	-0.0199906	-1.50258	4.58043	0.0409557	0.885138	-0.0277407	claudin 4 [Source:HGNC Symbol;Acc:HGNC:2046]
B9D1	-0.00863584	-0.00324135	4.57995	0.0409654	0.885138	-0.0119829	B9 domain containing 1 [Source:HGNC Symbol;Acc:HGNC:24123]
HDHD5	0.00281431	5.69603	4.57603	0.0410459	0.885138	0.00390269	haloacid dehalogenase like hydrolase domain containing 5 [Source:HGNC Symbol;Acc:HGNC:1843]
CNN2	0.00416212	8.14426	4.57757	0.0410566	0.885138	0.00577127	calponin 2 [Source:HGNC Symbol;Acc:HGNC:2156]
DMAC2L	-0.00328918	3.48993	4.57393	0.0410892	0.885138	-0.0045597	distal membrane arm assembly complex 2 like [Source:HGNC Symbol;Acc:HGNC:18799]
STKLD1	-0.0116706	-0.825299	4.57045	0.0411607	0.885138	-0.0161698	serine/threonine kinase like domain containing 1 [Source:HGNC Symbol;Acc:HGNC:28669]
RNASE2	0.00940092	5.90485	4.59605	0.0412053	0.885138	0.0130207	ribonuclease A family member 2 [Source:HGNC Symbol;Acc:HGNC:10045]
TATDN2P2	-0.00681618	0.951806	4.56611	0.0412504	0.885138	-0.00943749	TatD DNase domain containing 2 pseudogene 2 [Source:HGNC Symbol;Acc:HGNC:39255]
MYO1D	-0.0204313	1.41473	4.58304	0.0412839	0.885138	-0.0282814	myosin ID [Source:HGNC Symbol;Acc:HGNC:7598]
KATNAL2	-0.00857599	0.0761504	4.56312	0.0413121	0.885138	-0.0118685	katanin catalytic subunit A1 like 2 [Source:HGNC Symbol;Acc:HGNC:25387]
DHRS1	0.0029234	4.32585	4.55913	0.0413947	0.885138	0.00404322	dehydrogenase/reductase 1 [Source:HGNC Symbol;Acc:HGNC:16445]
PDGFA	-0.00391225	2.88667	4.55547	0.0414707	0.885138	-0.00540774	platelet derived growth factor subunit A [Source:HGNC Symbol;Acc:HGNC:8799]
DACH1	0.00697445	1.29081	4.55507	0.0414792	0.885138	0.00963988	dachshund family transcription factor 1 [Source:HGNC Symbol;Acc:HGNC:2663]
SETD3	0.00190763	6.34177	4.55492	0.0414822	0.885138	0.00263661	SET domain containing 3, actin histidine methyltransferase [Source:HGNC Symbol;Acc:HGNC:20493]
AP001267.5	-0.0122672	-0.129041	4.55348	0.0415121	0.885138	-0.0169512	NA
KANTR	-0.00560477	2.19061	4.55297	0.0415229	0.885138	-0.00774419	KDM5C adjacent transcript [Source:HGNC Symbol;Acc:HGNC:49510]
ZNF85	0.00700014	1.32923	4.55152	0.041553	0.885138	0.00966998	zinc finger protein 85 [Source:HGNC Symbol;Acc:HGNC:13160]
PSMG2	0.00189532	5.13785	4.54357	0.0417189	0.885138	0.00261491	proteasome assembly chaperone 2 [Source:HGNC Symbol;Acc:HGNC:24929]
BANK1	0.00801778	2.43292	4.54342	0.041722	0.885138	0.0110616	B cell scaffold protein with ankyrin repeats 1 [Source:HGNC Symbol;Acc:HGNC:18233]
CEACAM4	0.00473859	5.14213	4.54516	0.041728	0.885138	0.00653723	CEA cell adhesion molecule 4 [Source:HGNC Symbol;Acc:HGNC:1816]
CARD16	0.00222477	7.00114	4.54198	0.0417522	0.885138	0.00306868	caspase recruitment domain family member 16 [Source:HGNC Symbol;Acc:HGNC:33701]
TFDP2	0.00569101	3.14861	4.53236	0.0419542	0.885138	0.00783779	transcription factor Dp-2 [Source:HGNC Symbol;Acc:HGNC:11751]
EPS15	0.00201649	6.90897	4.52594	0.0420895	0.885138	0.00277434	epidermal growth factor receptor pathway substrate 15 [Source:HGNC Symbol;Acc:HGNC:3419]
IMMT	0.00203372	5.83399	4.52589	0.0420907	0.885138	0.00279802	inner membrane mitochondrial protein [Source:HGNC Symbol;Acc:HGNC:6047]
PGLYRP2	-0.0155784	-2.05198	4.52155	0.0421825	0.885138	-0.0214182	peptidoglycan recognition protein 2 [Source:HGNC Symbol;Acc:HGNC:30013]
AGL	0.00408165	3.60643	4.5174	0.0422705	0.885138	0.00560803	amylo-alpha-1, 6-glucosidase, 4-alpha-glucanotransferase [Source:HGNC Symbol;Acc:HGNC:321]
TSPAN4	0.004089	5.21744	4.51642	0.0422912	0.885138	0.00561726	tetraspanin 4 [Source:HGNC Symbol;Acc:HGNC:11859]
PDXK	-0.00255722	6.75268	4.51225	0.0423798	0.885138	-0.00351066	pyridoxal kinase [Source:HGNC Symbol;Acc:HGNC:8819]
IL1B	-0.0173183	5.32517	4.54323	0.0424603	0.885138	-0.0237609	interleukin 1 beta [Source:HGNC Symbol;Acc:HGNC:5992]
ULK2	0.00318789	5.97059	4.50814	0.0424675	0.885138	0.00437361	unc-51 like autophagy activating kinase 2 [Source:HGNC Symbol;Acc:HGNC:13480]
COMMD2	0.00225114	4.80877	4.50772	0.0424766	0.885138	0.00308822	COMM domain containing 2 [Source:HGNC Symbol;Acc:HGNC:24993]
SDHAF2	0.00202598	4.74729	4.50577	0.0425182	0.885138	0.00277848	succinate dehydrogenase complex assembly factor 2 [Source:HGNC Symbol;Acc:HGNC:26034]
TEX35	-0.00697158	-0.515892	4.50574	0.0425187	0.885138	-0.00956096	testis expressed 35 [Source:HGNC Symbol;Acc:HGNC:25366]
SDHC	0.00213397	6.17787	4.49968	0.0426484	0.885138	0.00292375	succinate dehydrogenase complex subunit C [Source:HGNC Symbol;Acc:HGNC:10682]
EHHADH	0.00778635	1.55171	4.49183	0.0428171	0.885138	0.0106547	enoyl-CoA hydratase and 3-hydroxyacyl CoA dehydrogenase [Source:HGNC Symbol;Acc:HGNC:3247]
CYP2C19	-0.00508031	0.154536	4.48928	0.042872	0.885138	-0.00694899	cytochrome P450 family 2 subfamily C member 19 [Source:HGNC Symbol;Acc:HGNC:2621]
CDC40	0.00225471	5.56551	4.48621	0.0429384	0.885138	0.00308254	cell division cycle 40 [Source:HGNC Symbol;Acc:HGNC:17350]
AC069544.2	-0.00689999	1.43933	4.48413	0.0429834	0.885138	-0.00943022	NA
LRATD2	-0.0128401	-1.43365	4.48068	0.043058	0.885138	-0.0175389	LRAT domain containing 2 [Source:HGNC Symbol;Acc:HGNC:24166]
TMEM168	0.00273907	4.54257	4.47962	0.0430809	0.885138	0.0037408	transmembrane protein 168 [Source:HGNC Symbol;Acc:HGNC:25826]
AIFM1	0.00190597	4.9492	4.47792	0.0431179	0.885138	0.0026023	apoptosis inducing factor mitochondria associated 1 [Source:HGNC Symbol;Acc:HGNC:8768]
ZNF2	0.00477778	2.32409	4.47736	0.0431298	0.885138	0.00652273	zinc finger protein 2 [Source:HGNC Symbol;Acc:HGNC:12991]
GSTM2	-0.00953252	3.05355	4.47906	0.0433022	0.885138	-0.0129975	glutathione S-transferase mu 2 [Source:HGNC Symbol;Acc:HGNC:4634]
DNHD1	-0.0047524	4.67988	4.46382	0.0434269	0.885138	-0.00647391	dynein heavy chain domain 1 [Source:HGNC Symbol;Acc:HGNC:26532]
BEST1	-0.00405274	5.27924	4.46047	0.0434983	0.885138	-0.00551791	bestrophin 1 [Source:HGNC Symbol;Acc:HGNC:12703]
H2BC12	-0.00414403	2.52285	4.4571	0.0435723	0.885138	-0.00563915	H2B clustered histone 12 [Source:HGNC Symbol;Acc:HGNC:13954]
AC114936.2	0.00788739	1.9792	4.45603	0.0435957	0.885138	0.0107312	NA
COX7A2L	0.00182829	6.17781	4.45522	0.0436136	0.885138	0.00248717	cytochrome c oxidase subunit 7A2 like [Source:HGNC Symbol;Acc:HGNC:2289]
MAN2A1	-0.00184968	6.45133	4.45515	0.0436151	0.885138	-0.00251623	mannosidase alpha class 2A member 1 [Source:HGNC Symbol;Acc:HGNC:6824]
OR7D4	-0.0114133	-1.98289	4.4549	0.0436206	0.885138	-0.0155256	olfactory receptor family 7 subfamily D member 4 [Source:HGNC Symbol;Acc:HGNC:8380]
P2RY12	0.00985942	1.49718	4.45221	0.0436798	0.885138	0.013406	purinergic receptor P2Y12 [Source:HGNC Symbol;Acc:HGNC:18124]
PIK3C2G	-0.00756731	-1.22654	4.45028	0.0437222	0.885138	-0.0102862	phosphatidylinositol-4-phosphate 3-kinase catalytic subunit type 2 gamma [Source:HGNC Symbol;Acc:HGNC:8973]
[truncated: 126 more rows]

## Sheet: B cell
geneID	log(change in gene expression per 1 nmol/L 25(OH)D)	logCPM	F	PValue	FDR	weff	description
[truncated: 731 more rows]
