# Supplementary material for: Transcriptomics identifies blunted immunomodulatory effects of vitamin D in people with multiple sclerosis
Source: Sci Rep. 2024 Jan 16;14:1436. doi: 10.1038/s41598-024-51779-0 (PMC10792011; doi:10.1038/s41598-024-51779-0)
Supplement: Supplementary file 1 — Supplementary Information. [file 41598_2024_51779_MOESM1_ESM.zip › Supplementary Table 2 - HC CD4 GSEA results.xlsx]

## Sheet: MSigDB
Description	setSize	enrichmentScore	NES	pvalue	FDR	rank	leading_edge	core_enrichment
HALLMARK_TNFA_SIGNALING_VIA_NFKB	171	-0.828828	-2.04853	1e-10	8.272e-07	984	tags=41%, list=7%, signal=39%	CCND1/DUSP4/RNF19B/KDM6B/SLC2A6/SOD2/MXD1/SOCS3/FOSB/MAP2K3/LDLR/IL12B/ICOSLG/ETS2/CCL5/BCL2A1/NR4A3/SPHK1/BCL6/BTG2/PTPRE/JUNB/CEBPB/NFKBIE/MAFF/SERPINE1/TNFAIP2/EGR2/BCL3/ZC3H12A/CEBPD/LIF/PFKFB3/IRF1/SLC2A3/ICAM1/GADD45B/SIK1/DUSP5/TIPARP/FOS/NR4A1/TRIB1/B4GALT5/PLEK/PER1/MAP3K8/CCRL2/DUSP1/PLAUR/EGR3/ZFP36/SGK1/CDKN1A/PLK2/FOSL2/VEGFA/CCL4/NR4A2/IL1B/TNFAIP3/CD83/HBEGF/TNFSF9/NFIL3/DUSP2/PTGS…
GOBP_REGULATION_OF_IMMUNE_EFFECTOR_PROCESS	328	-0.665461	-1.75731	6.49143e-08	0.000202961	1654	tags=30%, list=12%, signal=27%	CD1B/BTK/IL18RAP/C2/GRN/NOD2/HK1/ZP3/A2M/ITGB2/LILRB4/SMAD7/TRPM4/C4BPA/FFAR2/TLR4/GPI/NFKBIZ/TLR3/LOXL3/TNFSF13/RIPK2/C1S/C12orf4/PYCARD/UNC13D/TNF/LYN/STXBP1/GAB2/CLEC12B/SEC14L1/IFNLR1/FGR/NECTIN2/ANGPT1/HLA-DRA/LILRB1/CD36/MICB/EIF2AK4/ARG1/ADGRE2/CLEC7A/HFE/HMOX1/C5/LGALS3/CR1/VSIG4/CD300A/IL20RB/HLA-G/C5AR2/NFKBID/IL12B/TRAF3/SLC22A13/CD86/APOA2/CD1D/TYROBP/STXBP2/NR4A3/FCGR2B/C3/BCL6/IL10/…
GOBP_REGULATION_OF_HEMOPOIESIS	330	-0.66186	-1.74964	7.36076e-08	0.000202961	1507	tags=22%, list=11%, signal=20%	SPI1/FBN1/SMAD7/JAG1/RB1/TLR4/FBXW7/NFKBIZ/TLR3/LOXL3/RIPK2/H3C10/SLC46A2/INPP5D/TNF/NFKBIA/H4C5/LYN/LOX/HIF1A/H4C9/LTF/CD101/H4C15/FANCA/HLA-DRA/LILRB1/LGALS3/CR1/CSF3R/HLA-G/NFKBID/LILRB2/IL12B/CD86/TYROBP/NR4A3/FCGR2B/CTLA4/SOX13/BCL6/IL10/NME1/CD74/TESC/IFNG/MAFB/CEBPB/CREBBP/NLRP3/ZC3H12A/IL15/CCL3/TMEM176B/LIF/IRF1/FAXDC2/IL27/THBS1/FOS/TRIB1/TMEM176A/EGR3/LILRB3/C1QC/ZFP36/SLAMF8/ITGA2B/CD…
GOMF_MAP_KINASE_ACTIVITY	13	0.98642	1.81196	1.57957e-07	0.000281066	1	tags=8%, list=0%, signal=8%	MAPK15
GOBP_REGULATION_OF_TELOMERASE_ACTIVITY	45	0.922588	2.03776	1.6989e-07	0.000281066	1	tags=2%, list=0%, signal=2%	MAPK15
GOBP_REGULATION_OF_LEUKOCYTE_DIFFERENTIATION	224	-0.696229	-1.78455	5.51883e-07	0.000656684	1662	tags=26%, list=12%, signal=23%	CASP8/BTK/CA2/LILRB4/FBN1/SMAD7/RB1/TLR4/FBXW7/NFKBIZ/TLR3/LOXL3/RIPK2/SLC46A2/INPP5D/TNF/LYN/LTF/CD101/FANCA/HLA-DRA/LILRB1/CR1/HLA-G/NFKBID/LILRB2/IL12B/CD86/TYROBP/FCGR2B/CTLA4/SOX13/BCL6/IL10/NME1/CD74/TESC/IFNG/MAFB/CEBPB/NLRP3/ZC3H12A/IL15/CCL3/TMEM176B/LIF/IRF1/IL27/FOS/TRIB1/TMEM176A/EGR3/LILRB3/C1QC/SLAMF8/CD83/TNFSF9/ZNF683
GOBP_REGULATION_OF_CELL_ACTIVATION	455	-0.60827	-1.64642	5.55705e-07	0.000656684	1837	tags=26%, list=13%, signal=24%	EMILIN1/NFAM1/ZFP36L1/MPL/PRKCD/CD209/HLA-DOA/ENPP3/GPR183/IRS2/BTN2A2/EBI3/CD33/BTK/GRN/NOD2/ZP3/ITGB2/LILRB4/HLA-DPA1/FCER1G/SMAD7/DLG5/TLR4/FGF10/HLA-DPB1/SIRPA/LRRK2/NFKBIZ/LOXL3/TNFSF13/RIPK2/C12orf4/PYCARD/UNC13D/SLC46A2/INPP5D/CST7/LYN/SH2B3/STXBP1/GAB2/CLECL1/SFTPD/FGR/LILRA2/NECTIN2/FANCA/HLA-DRA/LILRB1/TLR6/ARG1/ADGRE2/CLEC7A/HFE/HAMP/HMOX1/LGALS3/CR1/VSIG4/IL31RA/CD300A/TYRO3/TNFSF13B/…
GOBP_REGULATION_OF_TELOMERE_CAPPING	26	0.937809	1.90774	9.41726e-07	0.000973745	1	tags=4%, list=0%, signal=4%	MAPK15
WP_IL18_SIGNALING_PATHWAY	220	-0.687381	-1.76413	2.24999e-06	0.00206799	1897	tags=25%, list=14%, signal=22%	ACTA2/IRAK1/BAX/REL/PRKCD/NFKB2/PTX3/TGM2/CASP8/IL18RAP/GRN/TNIP3/SEMA6C/FBXW7/NFKBIZ/PLA2G7/TNF/NFKBIA/RGS16/CCDC9/CD36/CXCL8/ARG1/SOCS3/HMOX1/COX17/BSG/IL12B/NCF1/CCL5/NCF2/IL10/HCAR2/BTG2/IFNG/CEBPB/NFKBIE/TNFAIP2/ZC3H12A/CCL3/EPS8/IRF1/ICAM1/FOS/NR4A1/ALS2/COL1A2/NPPA/ITGA2B/VEGFA/CCL4/IL1B/TNFAIP3/CD83/PTGS2/ATF3
REACTOME_SIGNALING_BY_INTERLEUKINS	382	-0.61578	-1.65151	2.61808e-06	0.00216568	2241	tags=26%, list=16%, signal=23%	NDN/PTPN14/P4HB/GSTO1/PSMB2/JUN/IKBKG/IL33/TALDO1/VIM/FBXW11/IL12RB1/SYK/TNFRSF1B/IL7/NKIRAS1/CCR1/IRAK1/F13A1/CSF2RB/GSDMD/IL17RE/CSF2RA/NFKB2/IL26/PTPN20/IRS2/EBI3/ITGAX/IL18RAP/NOD2/ITGB2/PTPN12/PTPN13/S100A12/SMARCA4/RIPK2/H3C10/MAP2K6/INPP5D/TNF/DUSP6/NFKBIA/IL1R2/LYN/HIF1A/GAB2/PSMB9/IFNLR1/CCND1/DUSP4/CD36/IL17C/HGF/SOD2/CXCL8/SOCS3/FPR1/CSF1R/HMOX1/IL31RA/ALOX5/MAP2K3/CSF3R/IL20RB/IL1RN/P…
KEGG_LEISHMANIA_INFECTION	66	-0.818503	-1.787	3.44823e-06	0.00259307	1883	tags=42%, list=14%, signal=36%	IRAK1/HLA-DQB1/HLA-DOA/ITGB2/HLA-DPA1/TLR4/HLA-DPB1/FCGR3B/FCGR1A/TNF/NFKBIA/CYBA/HLA-DRA/CR1/IL12B/HLA-DMA/NCF1/NCF4/NCF2/C3/IL10/IFNG/HLA-DMB/ITGAM/FOS/HLA-DRB3/IL1B/PTGS2
GOBP_POSITIVE_REGULATION_OF_TELOMERE_MAINTENANCE	49	0.892944	1.98033	4.12299e-06	0.00284211	1	tags=2%, list=0%, signal=2%	MAPK15
GOBP_REGULATION_OF_TELOMERE_MAINTENANCE	77	0.842792	1.99007	4.66955e-06	0.00297127	1	tags=1%, list=0%, signal=1%	MAPK15
GOBP_POSITIVE_REGULATION_OF_CHROMOSOME_SEPARATION	16	0.967477	1.8322	5.75213e-06	0.00339869	1	tags=6%, list=0%, signal=6%	MAPK15
HALLMARK_COMPLEMENT	170	-0.699472	-1.7281	8.44251e-06	0.00465576	2441	tags=38%, list=18%, signal=31%	GZMA/F8/ZFPM2/COL4A2/MMP14/LAP3/PPP4C/CASP1/GMFB/CASP5/PDGFB/CTSD/XPNPEP1/SRC/PRKCD/DOCK4/TIMP2/CTSL/CPM/PIK3R5/C2/CA2/FCER1G/KYNU/S100A12/PLA2G7/C1S/ERAP2/DUSP6/LYN/SH2B3/MSRB1/LTF/PSMB9/SERPINA1/CPQ/KLKB1/CD36/LRP1/CP/LGALS3/CR1/CTSC/S100A9/ANXA5/ANG/CCL5/C3/CASP7/CDA/PLG/CEBPB/MAFF/SERPINE1/CLU/ITGAM/CTSH/IRF1/DUSP5/PLEK/PLAUR/C1QC/C1QA/TNFAIP3
GOBP_POSITIVE_REGULATION_OF_TELOMERASE_ACTIVITY	32	0.944356	2.00409	9.17399e-06	0.00474295	1	tags=3%, list=0%, signal=3%	MAPK15
GOBP_REGULATION_OF_EXTRINSIC_APOPTOTIC_SIGNALING_PATHWAY_VIA_DEATH_DOMAIN_RECEPTORS	47	-0.832317	-1.72722	1.23503e-05	0.00600949	1171	tags=28%, list=8%, signal=25%	PMAIP1/TNFRSF10B/GPX1/HGF/HMOX1/LGALS3/ITPRIP/SERPINE1/ICAM1/THBS1/STK3/TNFAIP3/ATF3
GOBP_ADAPTIVE_IMMUNE_RESPONSE	349	-0.603575	-1.59893	1.66777e-05	0.00745846	1829	tags=29%, list=13%, signal=26%	CD244/HLA-DQB1/PRKCD/SEMA4A/CD209/HLA-DOA/CLEC4A/NFKB2/CTSL/GPR183/EBI3/CD1B/BTK/C2/NOD2/LAT2/ZP3/LILRB4/HLA-DPA1/FCER1G/SMAD7/JAG1/TRPM4/C4BPA/TLR4/DBNL/HLA-DPB1/ALCAM/NFKBIZ/LOXL3/TNFSF13/RIPK2/C1S/SLAMF7/PYCARD/UNC13D/INPP5D/TNF/ERAP2/LYN/HLA-DQB2/CLEC6A/NECTIN2/UNC93B1/RNF19B/TMEM98/HLA-DRA/LILRB1/MICB/EIF2AK4/ARG1/HFE/C5/IL4I1/CR1/TNFSF13B/CTSC/PDCD1/IL20RB/HLA-G/NFKBID/LILRB2/IL12B/SLC22A13…
WP_NUCLEAR_RECEPTORS_METAPATHWAY	238	-0.657207	-1.69145	1.71314e-05	0.00745846	1875	tags=30%, list=13%, signal=27%	BAX/SRC/UGT1A1/FTL/ABCC4/NFKB2/ABHD2/NQO1/IRS2/CYP2C9/ESR1/SLC6A20/SLC6A4/SLC2A5/B3GNT5/PDK4/CYP2A6/VDR/NR1I3/SLC6A6/PPARA/FGD4/PRRG4/TNF/GSTM3/SEC14L1/FTH1/BHLHE40/ENC1/MGST2/SERPINA1/CCND1/DNAJB1/SLC6A8/BLVRB/SLC2A6/HGF/HMOX1/CYP4F12/IL12B/GSTM2/THBD/APOA2/IL11/CYP1B1/SLC6A13/FASN/IFNG/JUNB/TNS4/MAFF/SLC5A12/SRGN/FGF13/RGS2/SLC2A3/GADD45B/CPEB4/MYOF/GSTM5/SULT1A1/GSTA4/POU5F1/PLK2/SLC2A9/IL1B/T…
GOBP_TELOMERE_CAPPING	47	0.867152	1.91948	1.8999e-05	0.00775996	1	tags=2%, list=0%, signal=2%	MAPK15
GOBP_POSITIVE_REGULATION_OF_TELOMERE_CAPPING	17	0.97049	1.85645	1.97001e-05	0.00775996	1	tags=6%, list=0%, signal=6%	MAPK15
REACTOME_NEUTROPHIL_DEGRANULATION	422	-0.580283	-1.56577	2.14295e-05	0.00779447	2396	tags=32%, list=17%, signal=28%	KCNAB2/FGL2/SDCBP/ANXA2/RETN/PDXK/AOC1/BST1/LPCAT1/B4GALT1/DOK3/TCIRG1/MVP/AMPD3/CEACAM8/SIGLEC14/CAT/RHOA/DOCK2/MGAM/SLCO4C1/SYNGR1/ATG7/OSTF1/ACAA1/TNFRSF1B/AZU1/STK10/MAN2B1/GAA/CTSD/COMMD9/CHRNB4/NFAM1/GSDMD/PGLYRP1/FTL/PRKCD/CYBB/PAFAH1B2/TIMP2/PTX3/GYG1/ITGAX/CD33/RAB24/UBR4/FPR2/GRN/ATP8B4/ITGB2/AGA/DSP/CD68/FCER1G/SLC2A5/ARHGAP45/CLEC5A/AGPAT2/DBNL/S100A12/GLA/SIRPA/GLIPR1/DYNLT1/GPI/FCGR…
GOBP_RNA_DEPENDENT_DNA_BIOSYNTHETIC_PROCESS	69	0.835343	1.94365	2.16723e-05	0.00779447	1	tags=1%, list=0%, signal=1%	MAPK15
REACTOME_INTERLEUKIN_4_AND_INTERLEUKIN_13_SIGNALING	89	-0.772525	-1.76414	2.39914e-05	0.00794874	1191	tags=31%, list=9%, signal=29%	TNF/HIF1A/CCND1/CD36/HGF/CXCL8/SOCS3/HMOX1/ALOX5/IL12B/OSM/BCL6/IL10/NANOG/JUNB/CEBPD/ITGAM/LIF/ICAM1/POMC/FCER2/FOS/LAMA5/COL1A2/CDKN1A/VEGFA/IL1B/PTGS2
GOBP_POSITIVE_REGULATION_OF_TELOMERE_MAINTENANCE_VIA_TELOMERE_LENGTHENING	35	0.935665	1.99181	2.48859e-05	0.00794874	1	tags=3%, list=0%, signal=3%	MAPK15
GOBP_REGULATION_OF_LYMPHOCYTE_ACTIVATION	361	-0.605218	-1.61367	2.55341e-05	0.00794874	1991	tags=25%, list=14%, signal=22%	IL12RB1/SYK/TNFRSF1B/IL7/LRRC32/SRC/NFAM1/ZFP36L1/MPL/CD209/HLA-DOA/GPR183/IRS2/BTN2A2/EBI3/BTK/NOD2/ZP3/LILRB4/HLA-DPA1/SMAD7/DLG5/TLR4/FGF10/HLA-DPB1/SIRPA/NFKBIZ/LOXL3/TNFSF13/RIPK2/PYCARD/SLC46A2/INPP5D/LYN/CLECL1/SFTPD/FGR/FANCA/HLA-DRA/LILRB1/ARG1/CLEC7A/HFE/LGALS3/CR1/VSIG4/CD300A/TYRO3/TNFSF13B/PDCD1/IL20RB/HLA-G/CHRNB2/NFKBID/LILRB2/IL12B/CD86/CD1D/TYROBP/ICOSLG/TNFRSF13B/CCL5/FCGR2B/CTL…
GOBP_REGULATION_OF_SPINDLE_ASSEMBLY	20	0.961485	1.87342	2.59449e-05	0.00794874	1	tags=5%, list=0%, signal=5%	MAPK15
GOBP_TELOMERE_MAINTENANCE_VIA_TELOMERE_LENGTHENING	78	0.828409	1.96145	3.15375e-05	0.00931708	550	tags=5%, list=4%, signal=5%	MAPK15/SLX1B/RPA1/RAD50
GOBP_REGULATION_OF_NITRIC_OXIDE_METABOLIC_PROCESS	45	-0.827675	-1.70148	3.39302e-05	0.00967829	1717	tags=42%, list=12%, signal=37%	PTX3/ITGB2/TSPO/TLR4/GLA/SIRPA/INSR/TNF/CD36/TLR6/CLEC7A/HBB/IL10/IFNG/ZC3H12A/CLU/ICAM1/IL1B/PTGS2
GOBP_HUMORAL_IMMUNE_RESPONSE	145	-0.687902	-1.67934	5.89008e-05	0.0162409	2112	tags=37%, list=15%, signal=32%	HPX/SPNS2/H2BC21/TF/AZU1/IL7/CFI/HLA-DQB1/PGLYRP1/GPR183/EBI3/C2/NOD2/ZP3/A2M/C4BPA/S100A12/GPI/C1S/TNF/S100A8/LTF/SFTPD/CXCL8/C5/CR1/VSIG4/ALOX5/PDCD1/H2BC8/C5AR2/S100A9/ANG/H2BC4/FCGR2B/C3/H2BC12/PAX5/IFNG/CPB2/PPBP/CFD/BCL3/CLU/FCER2/GNLY/C5AR1/C1QC/TREM1/MASP1/C1QA/IL1B/C1QB/CD83
GOBP_REGULATION_OF_SPINDLE_ORGANIZATION	33	0.925095	1.97268	7.07626e-05	0.0181164	1	tags=3%, list=0%, signal=3%	MAPK15
GOBP_POSITIVE_REGULATION_OF_CELL_ACTIVATION	285	-0.612345	-1.60001	7.2142e-05	0.0181164	1688	tags=25%, list=12%, signal=22%	GPR183/IRS2/EBI3/BTK/NOD2/ZP3/ITGB2/LILRB4/HLA-DPA1/TLR4/FGF10/HLA-DPB1/SIRPA/LRRK2/NFKBIZ/TNFSF13/RIPK2/PYCARD/INPP5D/LYN/STXBP1/GAB2/CLECL1/FGR/LILRA2/NECTIN2/HLA-DRA/LILRB1/TLR6/CLEC7A/HAMP/CR1/TNFSF13B/CTSC/PDCD1/HLA-G/CHRNB2/NFKBID/LILRB2/IL12B/CD86/CD1D/TYROBP/ICOSLG/CCL5/NR4A3/CTLA4/SOX13/BCL6/IL10/CLEC4D/CD74/IFNG/IL21/NLRP3/PTAFR/LILRA5/IL15/HLA-DMB/CCL3/ITGAM/THBS1/BCL10/PLEK/MAP3K8/EGR…
WP_REGULATION_OF_TOLLLIKE_RECEPTOR_SIGNALING_PATHWAY	115	-0.712459	-1.68958	7.23688e-05	0.0181164	1978	tags=26%, list=14%, signal=23%	SYK/IKBKE/IRAK1/NFKB2/CASP8/BTK/PIK3R5/TLR4/TLR3/MAP2K6/TNF/NFKBIA/SMAD6/SFTPD/TLR6/CXCL8/MAP2K3/PIK3CB/IL12B/TRAF3/CD86/CCL5/CD14/CCL3/FOS/MAP3K8/TREM1/CCL4/IL1B/TNFAIP3
GOBP_POSITIVE_REGULATION_OF_CYTOKINE_PRODUCTION	351	-0.590232	-1.56479	7.44629e-05	0.0181164	1991	tags=27%, list=14%, signal=24%	IL12RB1/SYK/AZU1/KPNA6/IL7/IRAK1/NFAM1/CD244/GSDMD/RNF135/NFKB2/IL26/FURIN/CASP8/EBI3/NOD2/HK1/ZP3/HLA-DPA1/NLRP12/FCER1G/FFAR2/SULF2/TLR4/AGPAT2/DDIT3/HLA-DPB1/TLR3/NLRP9/RIPK2/PYCARD/TNF/CYBA/HIF1A/F2R/CLEC6A/FGR/LILRA2/PLCG2/LILRB1/CD36/HGF/TLR6/LRP1/CLEC7A/LAMTOR5/CSF1R/HMOX1/C5/NLRC4/IL20RB/HLA-G/CARD9/LILRB2/IL12B/CD86/APOA2/CYP1B1/TYROBP/OSM/NR4A3/C3/SPHK1/IL10/USP50/CD74/AIM2/IFNG/IL21/CE…
GOBP_COMPLEMENT_ACTIVATION	45	-0.815329	-1.6761	7.90343e-05	0.0186792	765	tags=40%, list=5%, signal=38%	C2/A2M/C4BPA/C1S/C5/CR1/VSIG4/C5AR2/C3/CPB2/CFD/CLU/C5AR1/C1QC/MASP1/C1QA/IL1B/C1QB
GOBP_REGULATION_OF_LYMPHOCYTE_DIFFERENTIATION	142	-0.699893	-1.70825	8.61673e-05	0.019113	1292	tags=20%, list=9%, signal=19%	NFKBIZ/LOXL3/RIPK2/SLC46A2/INPP5D/FANCA/HLA-DRA/CR1/HLA-G/NFKBID/LILRB2/IL12B/CD86/CTLA4/SOX13/BCL6/IL10/CD74/IFNG/NLRP3/ZC3H12A/IL15/IRF1/IL27/EGR3/SLAMF8/CD83/TNFSF9/ZNF683
GOBP_POSITIVE_REGULATION_OF_METAPHASE_ANAPHASE_TRANSITION_OF_CELL_CYCLE	14	0.967888	1.78084	8.61735e-05	0.019113	1	tags=7%, list=0%, signal=7%	MAPK15
GOBP_REGULATION_OF_TELOMERE_MAINTENANCE_VIA_TELOMERE_LENGTHENING	59	0.877934	2.02414	9.14427e-05	0.019113	1	tags=2%, list=0%, signal=2%	MAPK15
HALLMARK_KRAS_SIGNALING_UP	151	-0.686861	-1.68189	9.21627e-05	0.019113	922	tags=15%, list=7%, signal=14%	RELN/ARG1/MAP7/CXCR4/MPZL2/DNMBP/MAFB/PPBP/TMEM176B/GALNT3/LIF/GADD45G/MALL/TRIB1/TMEM176A/PLAUR/IL1B/TNFAIP3/HBEGF/EREG/PTGS2/GFPT2/TNNT2
REACTOME_INTERLEUKIN_10_SIGNALING	38	-0.843103	-1.70402	9.24226e-05	0.019113	1191	tags=45%, list=9%, signal=41%	TNF/IL1R2/CXCL8/FPR1/IL1RN/IL12B/CD86/CCL5/IL10/PTAFR/CCL3/LIF/ICAM1/FCER2/CCL4/IL1B/PTGS2
GOBP_POSITIVE_REGULATION_OF_CELL_ADHESION	338	-0.582531	-1.54135	0.000100426	0.0202615	2117	tags=25%, list=15%, signal=22%	RHOD/HSD17B12/RHOA/BAG4/RREB1/PDGFB/IL12RB1/SYK/AZU1/IL7/MYADM/IRAK1/SRC/EMILIN1/DOCK5/CD209/TGM2/EBI3/FRMD5/NOD2/ZP3/ITGB2/LILRB4/HLA-DPA1/SMAD7/RIN2/CITED2/HLA-DPB1/SIRPA/NFKBIZ/RIPK2/PYCARD/UNC13D/ADGRG1/TNF/LYN/IQGAP1/CLECL1/NEDD9/EPB41L5/AFDN/ANGPT1/HLA-DRA/LILRB1/CD36/CHRD/CR1/TNFSF13B/ALOX5/FLNA/PDCD1/HLA-G/NFKBID/LILRB2/IL12B/CD86/CD1D/ICOSLG/CCL5/NR4A3/CTLA4/SOX13/BCL6/IL10/PPP3CA/CD74/I…
GOBP_REGULATION_OF_T_CELL_ACTIVATION	273	-0.606326	-1.58656	0.000105466	0.0207717	1587	tags=22%, list=11%, signal=20%	NOD2/ZP3/LILRB4/HLA-DPA1/SMAD7/DLG5/HLA-DPB1/SIRPA/NFKBIZ/LOXL3/RIPK2/PYCARD/SLC46A2/LYN/CLECL1/SFTPD/FANCA/HLA-DRA/LILRB1/ARG1/HFE/LGALS3/CR1/VSIG4/CD300A/TNFSF13B/PDCD1/IL20RB/HLA-G/NFKBID/LILRB2/IL12B/CD86/CD1D/ICOSLG/CCL5/FCGR2B/CTLA4/SOX13/BCL6/IL10/CD74/IFNG/IL21/CEBPB/NLRP3/ZC3H12A/IL15/HLA-DMB/IRF1/IL27/BCL10/MAP3K8/EGR3/HLA-DRB3/IL1B/CD83/TNFSF9/ZNF683
GOBP_POSITIVE_REGULATION_OF_DNA_METABOLIC_PROCESS	176	0.697135	1.83492	0.000110509	0.0212588	551	tags=5%, list=4%, signal=4%	MAPK15/FANCB/NPAS2/PDGFRB/MSH2/SLX1B/RAD50/SHLD2
GOBP_REGULATION_OF_T_CELL_DIFFERENTIATION	122	-0.706082	-1.68861	0.000113087	0.0212604	1292	tags=21%, list=9%, signal=20%	NFKBIZ/LOXL3/RIPK2/SLC46A2/FANCA/HLA-DRA/CR1/HLA-G/NFKBID/LILRB2/IL12B/CD86/CTLA4/SOX13/BCL6/CD74/IFNG/NLRP3/ZC3H12A/IL15/IRF1/IL27/EGR3/CD83/TNFSF9/ZNF683
GOBP_NEGATIVE_REGULATION_OF_INTRACELLULAR_SIGNAL_TRANSDUCTION	396	-0.574146	-1.54395	0.000118982	0.0215374	1662	tags=17%, list=12%, signal=16%	CASP8/CHP1/ESR1/LILRB4/TNIP3/NLRP12/ARHGAP35/ZNF385A/ERRFI1/HOMER2/KPTN/DLG5/TLR4/RNF149/DDIT3/SIRPA/LRRK2/PPARA/PYCARD/DUSP6/SPRED1/WNK2/LYN/SH2B3/HIF1A/SEC14L1/DUSP4/GPX1/PPM1A/SOD2/HERPUD1/WWC1/SH3RF2/PPIF/CASTOR2/XDH/CD300A/MAP2K3/WWC3/HLA-G/PIK3CB/DEPDC5/ITPR1/DYRK3/BCL6/APOE/CD74/NLRP3/ARHGAP24/PDZD3/HOMER3/ZC3H12A/CLU/RGS2/LIF/MECOM/DUSP5/THBS1/SNAI1/PLEK/PER1/DUSP1/PLAUR/KLHL31/NPPA/IL1B/…
GOBP_POSITIVE_REGULATION_OF_ORGANELLE_ASSEMBLY	60	0.862735	1.99247	0.000120496	0.0215374	1	tags=2%, list=0%, signal=2%	MAPK15
HALLMARK_INFLAMMATORY_RESPONSE	167	-0.658191	-1.62457	0.000122372	0.0215374	1688	tags=37%, list=12%, signal=32%	GPR183/KLF6/EBI3/IL18RAP/PIK3R5/P2RY2/NOD2/ABCA1/ADM/CLEC5A/FFAR2/CCL24/AQP9/TLR3/ATP2B1/RIPK2/KIF1B/NFKBIA/LYN/HIF1A/RGS16/ATP2A2/SGMS2/SLC31A2/RGS1/CXCL8/MXD1/GNA15/FPR1/CSF3R/LDLR/IL12B/KCNJ2/ICOSLG/OSM/CCL5/SPHK1/PROK2/IL10/BTG2/BEST1/PTPRE/NLRP3/FZD5/PTAFR/SERPINE1/CD14/IL15/LIF/IRF1/STAB1/ICAM1/C5AR1/CCRL2/PLAUR/CDKN1A/IL1B/HBEGF/TNFSF9/EREG/HRH1
KEGG_TOLL_LIKE_RECEPTOR_SIGNALING_PATHWAY	82	-0.755378	-1.70741	0.000135468	0.0229922	1662	tags=28%, list=12%, signal=25%	IKBKE/IRAK1/CASP8/PIK3R5/TLR4/TLR3/MAP2K6/TNF/NFKBIA/TLR6/CXCL8/MAP2K3/PIK3CB/IL12B/TRAF3/CD86/CCL5/CD14/CCL3/FOS/MAP3K8/CCL4/IL1B
GOBP_ADAPTIVE_IMMUNE_RESPONSE_BASED_ON_SOMATIC_RECOMBINATION_OF_IMMUNE_RECEPTORS_BUILT_FROM_IMMUNOGLOBULIN_SUPERFAMILY_DOMAINS	227	-0.625396	-1.60782	0.000136196	0.0229922	1826	tags=30%, list=13%, signal=26%	IL12RB1/TNFRSF1B/RELB/CFI/HLA-DQB1/PRKCD/SEMA4A/NFKB2/EBI3/CD1B/BTK/C2/NOD2/ZP3/LILRB4/FCER1G/SMAD7/JAG1/TRPM4/C4BPA/TLR4/NFKBIZ/LOXL3/TNFSF13/RIPK2/C1S/UNC13D/INPP5D/TNF/NECTIN2/TMEM98/HLA-DRA/LILRB1/ARG1/HFE/C5/CR1/TNFSF13B/CTSC/IL20RB/HLA-G/NFKBID/IL12B/SLC22A13/CD1D/FCGR2B/C3/BCL6/IL10/CD74/CD1A/NLRP3/FZD5/BCL3/ZC3H12A/CLU/CTSH/ICAM1/IL27/FCER2/BCL10/HLA-DRB3/C17orf99/C1QC/C1QA/IL1B/TNFAIP3/C…
GOBP_TELOMERE_ORGANIZATION	155	0.722563	1.86295	0.000147894	0.0244675	716	tags=5%, list=5%, signal=5%	MAPK15/CCNE1/SLX1B/RPA1/RAD50/POLE2/LTO1/EXO1
GOBP_POSITIVE_REGULATION_OF_DNA_BIOSYNTHETIC_PROCESS	62	0.860659	1.97929	0.000152603	0.0247251	220	tags=3%, list=2%, signal=3%	MAPK15/PDGFRB
GOBP_MYELOID_LEUKOCYTE_MEDIATED_IMMUNITY	479	-0.546785	-1.48554	0.000155428	0.0247251	2396	tags=32%, list=17%, signal=27%	KCNAB2/FGL2/SDCBP/ANXA2/RETN/PDXK/AOC1/BST1/LPCAT1/B4GALT1/DOK3/TCIRG1/MVP/AMPD3/CEACAM8/SIGLEC14/PRAM1/CAT/RHOA/DOCK2/MGAM/SLCO4C1/SYNGR1/ATG7/OSTF1/ACAA1/SYK/TNFRSF1B/AZU1/STK10/MAN2B1/GAA/CTSD/COMMD9/CHRNB4/NFAM1/GSDMD/PGLYRP1/FTL/PRKCD/CYBB/PAFAH1B2/TIMP2/PTX3/GYG1/ITGAX/CD33/RAB24/BTK/UBR4/FPR2/GRN/LAT2/ATP8B4/ITGB2/AGA/DSP/CD68/FCER1G/SLC2A5/ARHGAP45/CLEC5A/AGPAT2/DBNL/S100A12/GLA/SIRPA/GLI…
GOBP_POSITIVE_REGULATION_OF_CELL_CELL_ADHESION	225	-0.629365	-1.61431	0.000167808	0.0261907	1587	tags=23%, list=11%, signal=20%	NOD2/ZP3/ITGB2/LILRB4/HLA-DPA1/SMAD7/CITED2/HLA-DPB1/SIRPA/NFKBIZ/RIPK2/PYCARD/TNF/LYN/CLECL1/AFDN/HLA-DRA/LILRB1/CR1/TNFSF13B/ALOX5/PDCD1/HLA-G/NFKBID/LILRB2/IL12B/CD86/CD1D/ICOSLG/CCL5/NR4A3/CTLA4/SOX13/BCL6/IL10/CD74/IFNG/IL21/NLRP3/PTAFR/IL15/HLA-DMB/ICAM1/BCL10/MAP3K8/PLAUR/EGR3/HLA-DRB3/IL1B/CD83/TNFSF9
GOBP_REGULATION_OF_ER_TO_GOLGI_VESICLE_MEDIATED_TRANSPORT	14	0.961044	1.76825	0.000175925	0.0269492	1	tags=7%, list=0%, signal=7%	MAPK15
GOCC_CILIARY_BASAL_BODY	130	0.752926	1.9187	0.000185366	0.027879	793	tags=11%, list=6%, signal=10%	MAPK15/SAXO2/AGBL2/USH1G/CFAP410/EFHC2/CPLANE2/TTC26/CEP19/CCDC113/MKKS/DYNC2LI1/POC1A/CEP250
PID_TCR_CALCIUM_PATHWAY	24	-0.889426	-1.6719	0.000202032	0.029843	496	tags=25%, list=4%, signal=24%	PPP3CA/IFNG/JUNB/FOS/RCAN2/PTGS2
GOBP_LEUKOCYTE_DIFFERENTIATION	426	-0.555436	-1.49858	0.000217395	0.031549	1888	tags=23%, list=14%, signal=20%	CCR1/BAX/SRC/NFAM1/DNAJB9/ZFP36L1/WNT1/SEMA4A/HLA-DOA/CTSL/GPR183/CASP8/KLF6/BTK/CA2/CHD7/LILRB4/GAB3/FCER1G/SPI1/FBN1/SMAD7/JMJD6/RB1/TLR4/FBXW7/NFKBIZ/TLR3/LOXL3/RIPK2/PDE1B/SLC46A2/INPP5D/TNF/LYN/GAB2/LTF/CD101/SBNO2/FANCA/PLCG2/TMEM98/HLA-DRA/LILRB1/CSF1R/NRROS/CR1/IL31RA/TYRO3/LTBR/HLA-G/NFKBID/LILRB2/IL12B/CD86/IL11/CD1D/TYROBP/FCGR2B/CTLA4/SOX13/BCL6/IL10/FASN/NME1/CD74/TESC/IFNG/IL21/JUNB…
HALLMARK_ALLOGRAFT_REJECTION	175	-0.657088	-1.6318	0.000225935	0.0317167	1620	tags=26%, list=12%, signal=23%	IL18RAP/C2/ITGB2/LY86/SPI1/TLR3/RIPK2/TNF/DEGS1/LYN/HIF1A/F2R/ITGAL/FGR/HLA-DRA/TLR6/WARS1/FLNA/HLA-G/IL12B/CD86/IL11/CD1D/ICOSLG/HLA-DMA/DYRK3/CCL5/NCF4/FCGR2B/ST8SIA4/IL10/NME1/CD74/IFNG/NLRP3/SRGN/BCL3/IL15/HLA-DMB/LIF/STAB1/ICAM1/BCL10/CCL4/IL1B/EREG
GOBP_P38MAPK_CASCADE	38	-0.830077	-1.67769	0.000226219	0.0317167	873	tags=45%, list=6%, signal=42%	MAP3K5/HGF/XDH/MAP2K3/NCF1/SPHK1/MAP3K3/ZC3H12A/GADD45G/GADD45B/SASH1/PER1/DUSP1/ZFP36/RELL1/VEGFA/IL1B
PID_ERBB_NETWORK_PATHWAY	10	-0.965813	-1.60289	0.000244563	0.0337171	47	tags=40%, list=0%, signal=40%	ERBB3/HBEGF/EREG/AREG
WP_FOLLICLE_STIMULATING_HORMONE_FSH_SIGNALING_PATHWAY	22	-0.901955	-1.69136	0.000249051	0.0337729	98	tags=14%, list=1%, signal=14%	SRC/SGK1/AREG
GOBP_MEIOTIC_CHROMOSOME_SEGREGATION	65	0.788327	1.82019	0.000256634	0.03424	409	tags=11%, list=3%, signal=11%	MAPK15/M1AP/FANCM/SGO2/SYCE1/CCNE1/SMC2
GOBP_REGULATION_OF_GLIAL_CELL_DIFFERENTIATION	42	-0.827358	-1.69277	0.000279581	0.0367094	921	tags=21%, list=7%, signal=20%	TMEM98/EPHA4/CXCR4/LIN28A/LDLR/ASPA/EGR2/LIF/TENM4
GOBP_NEGATIVE_REGULATION_OF_HEMOPOIESIS	79	-0.725738	-1.62512	0.000291646	0.0376952	1551	tags=34%, list=11%, signal=31%	LILRB4/FBN1/SMAD7/TLR4/FBXW7/TLR3/LOXL3/INPP5D/LYN/LTF/LILRB1/CR1/HLA-G/FCGR2B/CTLA4/BCL6/NME1/CD74/MAFB/ZC3H12A/CCL3/TMEM176B/IRF1/TRIB1/TMEM176A/LILRB3/C1QC
GOBP_REGULATION_OF_CHROMOSOME_SEGREGATION	75	0.768966	1.81072	0.000329246	0.0418776	1	tags=1%, list=0%, signal=1%	MAPK15
GOBP_GRANULOCYTE_CHEMOTAXIS	81	-0.744726	-1.67889	0.000340077	0.0418776	1587	tags=30%, list=11%, signal=26%	NOD2/ITGB2/FCER1G/CCL24/S100A12/S100A8/CXCL8/ADGRE2/CSF1R/LGALS3/CSF3R/BSG/C5AR2/S100A9/CD300H/CCL5/DAPK2/CD74/PPBP/CCL3/THBS1/C5AR1/CCL4/HRH1
GOBP_POSITIVE_REGULATION_OF_LEUKOCYTE_CELL_CELL_ADHESION	199	-0.633536	-1.60456	0.000341777	0.0418776	1587	tags=23%, list=11%, signal=21%	NOD2/ZP3/ITGB2/LILRB4/HLA-DPA1/HLA-DPB1/SIRPA/NFKBIZ/RIPK2/PYCARD/TNF/LYN/CLECL1/HLA-DRA/LILRB1/CR1/TNFSF13B/ALOX5/PDCD1/HLA-G/NFKBID/LILRB2/IL12B/CD86/CD1D/ICOSLG/CCL5/NR4A3/CTLA4/SOX13/BCL6/CD74/IFNG/IL21/NLRP3/PTAFR/IL15/HLA-DMB/ICAM1/BCL10/MAP3K8/EGR3/HLA-DRB3/IL1B/CD83/TNFSF9
GOBP_POSITIVE_REGULATION_OF_REACTIVE_OXYGEN_SPECIES_BIOSYNTHETIC_PROCESS	39	-0.807834	-1.6433	0.000344255	0.0418776	1717	tags=41%, list=12%, signal=36%	PTX3/ITGB2/TLR4/INSR/TNF/CYBA/CD36/TLR6/SOD2/CLEC7A/HBB/IFNG/CLU/ICAM1/IL1B/PTGS2
GOBP_INTERLEUKIN_8_PRODUCTION	67	-0.750127	-1.64429	0.000358254	0.042949	1653	tags=37%, list=12%, signal=33%	SYK/CD244/CD33/NOD2/FFAR2/TLR4/DDIT3/TLR3/ANXA4/PYCARD/TNF/F2R/LILRA2/TLR6/CLEC7A/LAMTOR5/C5AR2/APOA2/IL10/CD74/SERPINE1/CD14/BCL3/BCL10/IL1B
WP_TOLLLIKE_RECEPTOR_SIGNALING_PATHWAY	83	-0.747828	-1.69502	0.000379536	0.0448503	1662	tags=28%, list=12%, signal=25%	IKBKE/IRAK1/CASP8/PIK3R5/TLR4/TLR3/MAP2K6/TNF/NFKBIA/TLR6/CXCL8/MAP2K3/PIK3CB/IL12B/TRAF3/CD86/CCL5/CD14/CCL3/FOS/MAP3K8/CCL4/IL1B
GOBP_MEIOSIS_I_CELL_CYCLE_PROCESS	98	0.741625	1.8244	0.000387714	0.0451714	404	tags=9%, list=3%, signal=9%	MAPK15/M1AP/CDC25A/FANCM/CDC25C/SGO2/RAD51B/SYCE1/CCNE1
WP_ALLOGRAFT_REJECTION	67	-0.747964	-1.63955	0.000393724	0.0452345	1826	tags=41%, list=13%, signal=36%	HLA-DQB1/HLA-DOA/CASP8/C2/HLA-DPA1/HLA-DPB1/LRRK2/TNF/HLA-DRA/CXCL8/C5/HLA-G/IL12B/CD86/HLA-DMA/CTLA4/C3/CASP7/IL10/IFNG/IL21/HLA-DMB/GNLY/C1QC/C1QA/VEGFA/IL1B/C1QB
GOBP_REGULATION_OF_CHROMOSOME_SEPARATION	64	0.778929	1.80235	0.000402859	0.04565	1	tags=2%, list=0%, signal=2%	MAPK15

## Sheet: KEGG
ID	Description	setSize	enrichmentScore	NES	pvalue	FDR	rank	leading_edge	core_enrichment
hsa05418	Fluid shear stress and atherosclerosis	113	-0.749867	-1.78184	2.02692e-05	0.00400804	1224	tags=21%, list=9%, signal=20%	MAP2K6/TNF/IL1R2/MAP3K5/CYBA/GSTM3/MGST2/HMOX1/PIK3CB/GSTM2/THBD/NCF1/NCF2/IFNG/ICAM1/GSTM5/FOS/GSTA4/DUSP1/ITGA2B/VEGFA/IL1B/GSTM1/GSTM4
hsa05140	Leishmaniasis	69	-0.811871	-1.81058	2.58665e-05	0.00400804	1883	tags=41%, list=14%, signal=36%	IRAK1/HLA-DQB1/CYBB/HLA-DOA/ITGB2/HLA-DPA1/TLR4/HLA-DPB1/FCGR3B/FCGR1A/TNF/NFKBIA/CYBA/HLA-DRA/CR1/IL12B/HLA-DMA/NCF1/NCF4/NCF2/C3/IL10/IFNG/HLA-DMB/ITGAM/FOS/HLA-DRB3/IL1B/PTGS2
hsa05152	Tuberculosis	148	-0.702276	-1.72104	3.63266e-05	0.00400804	1978	tags=32%, list=14%, signal=28%	SYK/CTSD/IRAK1/BAX/SRC/ATP6V0B/HLA-DQB1/CD209/HLA-DOA/CASP8/ITGAX/NOD2/ITGB2/HLA-DPA1/FCER1G/VDR/TLR4/HLA-DPB1/ATP6V0D1/FCGR3B/RIPK2/FCGR1A/ATP6V0C/TNF/HLA-DRA/TLR6/CLEC7A/ATP6V0A1/CR1/CARD9/IL12B/ATP6V0D2/HLA-DMA/FCGR2B/C3/SPHK1/IL10/PPP3CA/CD74/IFNG/CEBPB/CREBBP/CD14/HLA-DMB/ITGAM/BCL10/HLA-DRB3/IL1B
hsa04380	Osteoclast differentiation	117	-0.73176	-1.75227	5.02816e-05	0.0041608	1996	tags=32%, list=14%, signal=28%	LILRA1/SYK/RELB/FOSL1/NFKB2/BTK/LILRB4/SPI1/SIRPA/FCGR3B/MAP2K6/FCGR1A/TNF/NFKBIA/CYBA/GAB2/LILRA2/PLCG2/LILRB1/SOCS3/CSF1R/FOSB/PIK3CB/LILRB2/TYROBP/NCF1/NCF4/FCGR2B/NCF2/PPP3CA/IFNG/JUNB/LILRA3/LILRA5/FOS/LILRB3/FOSL2/IL1B
hsa04620	Toll-like receptor signaling pathway	81	-0.770566	-1.76695	7.62595e-05	0.00504838	1388	tags=25%, list=10%, signal=22%	TLR4/TLR3/MAP2K6/TNF/NFKBIA/TLR6/CXCL8/MAP2K3/PIK3CB/IL12B/TRAF3/CD86/CCL5/CD14/CCL3/CCL4L2/FOS/MAP3K8/CCL4/IL1B
hsa05150	Staphylococcus aureus infection	55	-0.812974	-1.74756	0.000123958	0.00683835	1906	tags=59%, list=14%, signal=51%	CFI/HLA-DQB1/HLA-DOA/FPR3/FPR2/C2/ITGB2/HLA-DPA1/HLA-DPB1/FCGR3B/C1S/FCGR1A/ITGAL/HLA-DRA/FPR1/C5/HLA-DMA/FCGR2B/C3/IL10/PLG/PTAFR/CFD/HLA-DMB/ITGAM/ICAM1/C5AR1/FCAR/HLA-DRB3/C1QC/MASP1/C1QA/C1QB
hsa04625	C-type lectin receptor signaling pathway	95	-0.749623	-1.74279	0.000144835	0.00684862	2185	tags=37%, list=16%, signal=31%	JUN/IKBKG/RHOA/SYK/IKBKE/RELB/SRC/PRKCD/CD209/NFKB2/CASP8/FCER1G/PYCARD/TNF/NFKBIA/CLEC1B/CLEC6A/PLCG2/CLEC7A/PIK3CB/CARD9/IL12B/ITPR1/IL10/PPP3CA/CLEC4D/NLRP3/EGR2/BCL3/MRAS/IRF1/BCL10/EGR3/IL1B/PTGS2
hsa05133	Pertussis	68	-0.781062	-1.74623	0.000209361	0.00866233	1606	tags=34%, list=12%, signal=30%	C2/ITGB2/C4BPA/TLR4/C1S/PYCARD/TNF/CXCL8/C5/IL12B/C3/CASP7/IL10/NLRP3/CD14/ITGAM/IRF1/CFL2/FOS/C1QC/C1QA/IL1B/C1QB
hsa00983	Drug metabolism - other enzymes	51	-0.811649	-1.73197	0.000245008	0.00874631	1129	tags=25%, list=8%, signal=24%	GSTM3/MGST2/NME4/TYMP/XDH/GSTM2/CDA/NME1/GSTM5/GSTA4/CES1/GSTM1/GSTM4
hsa05417	Lipid and atherosclerosis	177	-0.64483	-1.61064	0.000264239	0.00874631	1958	tags=27%, list=14%, signal=24%	RXRA/IKBKE/IRAK1/BAX/SRC/CYBB/ERN1/CYP2C9/CASP8/ABCA1/CYP2A6/TLR4/DDIT3/PLCB3/PYCARD/MAP2K6/TNF/VLDLR/NFKBIA/TNFRSF10B/MAP3K5/CYBA/LYN/CD36/TLR6/SOD2/CXCL8/MAP2K3/PIK3CB/LDLR/IL12B/TRAF3/ITPR1/NCF1/CCL5/NCF4/NCF2/CASP7/PPP3CA/NLRP3/CD14/CCL3/CYP2C8/ICAM1/FOS/PLCB1/POU2F3/IL1B
hsa04145	Phagosome	128	-0.682523	-1.64908	0.000379567	0.0112501	1868	tags=33%, list=13%, signal=28%	ATP6V0B/TUBA1A/HLA-DQB1/ACTG1/CYBB/CD209/HLA-DOA/CTSL/ATP6V1B2/ITGB2/HLA-DPA1/TUBA1C/TLR4/HLA-DPB1/ATP6V0D1/FCGR3B/SEC61A2/FCGR1A/ATP6V0C/STX12/NOS1/CYBA/SFTPD/HLA-DRA/CD36/TLR6/CLEC7A/ATP6V0A1/HLA-G/ATP6V0D2/HLA-DMA/NCF1/NCF4/FCGR2B/NCF2/C3/CD14/HLA-DMB/ITGAM/THBS1/FCAR/HLA-DRB3
hsa05171	Coronavirus disease - COVID-19	171	-0.646294	-1.61164	0.00040786	0.0112501	1388	tags=18%, list=10%, signal=16%	SYK/IKBKE/IRAK1/F13A1/CYBB/MAS1/C2/TLR4/TLR3/C1S/TNF/NFKBIA/PLCG2/CXCL8/VWF/C5/PIK3CB/IL12B/TRAF3/C3/NLRP3/CFD/C5AR1/FOS/C1QC/MASP1/C1QA/IL1B/C1QB/HBEGF
hsa04668	TNF signaling pathway	96	-0.721367	-1.67055	0.000596665	0.015192	1224	tags=24%, list=9%, signal=22%	MAP2K6/TNF/NFKBIA/CREB5/MAP3K5/SOCS3/MAP2K3/PIK3CB/TRAF3/CCL5/CASP7/JUNB/CEBPB/BCL3/IL15/LIF/IRF1/ICAM1/FOS/MAP3K8/IL1B/TNFAIP3/PTGS2
hsa05163	Human cytomegalovirus infection	181	-0.630226	-1.57722	0.000711768	0.0168282	1390	tags=14%, list=10%, signal=13%	RB1/PLCB3/MAP2K6/TNF/NFKBIA/CREB5/ADCY6/CCND1/CXCL8/ADCY2/CXCR4/HLA-G/PIK3CB/ADCY9/GNAO1/ITPR1/CCL5/PPP3CA/CCL3/CCL4L2/PLCB1/CDKN1A/VEGFA/CCL4/IL1B/PTGS2
hsa05323	Rheumatoid arthritis	71	-0.751361	-1.6824	0.000827674	0.018264	1868	tags=47%, list=13%, signal=41%	ATP6V0B/HLA-DQB1/HLA-DOA/CTSL/ATP6V1B2/ITGB2/HLA-DPA1/TLR4/HLA-DPB1/ATP6V0D1/TNFSF13/ATP6V0C/TNF/ITGAL/ANGPT1/HLA-DRA/CXCL8/ATP6V0A1/TNFSF13B/CD86/ATP6V0D2/IL11/HLA-DMA/CCL5/CTLA4/IFNG/IL15/HLA-DMB/CCL3/ICAM1/FOS/HLA-DRB3/VEGFA/IL1B
hsa04068	FoxO signaling pathway	113	-0.686125	-1.63037	0.000966139	0.019987	1684	tags=19%, list=12%, signal=17%	IRS2/G6PC1/CCNB3/HOMER2/GADD45A/INSR/SETD7/G6PC3/CCND1/SOD2/PIK3CB/BCL6/IL10/CREBBP/HOMER3/GADD45G/GABARAPL1/GADD45B/SGK1/CDKN1A/PLK2/SGK2
hsa04010	MAPK signaling pathway	239	-0.591895	-1.51912	0.0010638	0.0207128	1454	tags=17%, list=10%, signal=15%	GADD45A/FGF23/FGF10/DDIT3/INSR/MAP2K6/TNF/DUSP6/FGFR4/MAP3K5/RASGRP4/DUSP4/ANGPT1/PPM1A/HGF/CSF1R/MAP2K3/FLNA/PDGFD/EFNA5/PPP3CA/FGF7/MAP3K3/NTRK1/CD14/MRAS/GADD45G/GADD45B/MECOM/DUSP5/STK3/FOS/NR4A1/MAP3K8/DUSP1/VEGFA/IL1B/EREG/DUSP2/AREG
hsa04613	Neutrophil extracellular trap formation	132	-0.664636	-1.61331	0.00176972	0.0325431	2334	tags=40%, list=17%, signal=34%	CASP1/H3C1/H3-3B/CLCN4/H2BC21/ATG7/HDAC11/SYK/AZU1/SRC/GSDMD/ACTG1/CYBB/FPR3/H2AC19/FPR2/HDAC8/ITGB2/H2AJ/H2BC5/TLR4/AQP9/PLCB3/FCGR3B/H3C10/FCGR1A/CYBA/H4C5/H4C9/ITGAL/H4C15/PLCG2/SIGLEC9/VWF/CLEC7A/FPR1/C5/PPIF/CR1/H2BC8/PIK3CB/H2AC20/NCF1/H2BC4/NCF4/NCF2/C3/H2BC12/ITGAM/C5AR1/PLCB1/PADI4/ITGA2B
hsa05225	Hepatocellular carcinoma	140	-0.645142	-1.56751	0.00193466	0.0337038	1875	tags=19%, list=13%, signal=17%	BAX/ACTG1/WNT1/NQO1/GAB1/GSTO2/FZD1/GADD45A/RB1/SMARCA4/SHC2/GSTM3/MGST2/CCND1/PLCG2/HGF/HMOX1/PIK3CB/GSTM2/FZD5/GADD45G/GADD45B/GSTM5/GSTA4/CDKN1A/GSTM1/GSTM4
hsa04936	Alcoholic liver disease	115	-0.649898	-1.55236	0.00270419	0.0447544	1662	tags=23%, list=12%, signal=21%	CASP8/CPT1C/C2/TLR4/ACOX3/PPARA/MAP2K6/TNF/NFKBIA/MAP3K5/TRA2A/CCND1/CXCL8/C5/MAP2K3/IL12B/TRAF3/CPT1B/ALDH2/C3/FASN/CD14/C5AR1/C1QC/C1QA/IL1B/C1QB
hsa05322	Systemic lupus erythematosus	79	-0.704686	-1.61045	0.00298215	0.0465745	1826	tags=41%, list=13%, signal=36%	HLA-DQB1/HLA-DOA/H2AC19/C2/HLA-DPA1/H2AJ/H2BC5/HLA-DPB1/FCGR3B/H3C10/C1S/FCGR1A/TNF/H4C5/H4C9/H4C15/HLA-DRA/C5/ACTN4/H2BC8/CD86/H2AC20/HLA-DMA/H2BC4/C3/IL10/H2BC12/IFNG/HLA-DMB/HLA-DRB3/C1QC/C1QA/C1QB
hsa04921	Oxytocin signaling pathway	122	-0.650427	-1.55328	0.00309558	0.0465745	2185	tags=24%, list=16%, signal=20%	JUN/KCNJ3/MYL6B/RHOA/GUCY1A1/SRC/ACTG1/ADCY3/RYR1/PIK3R5/CACNA2D4/PPP1R12C/PLCB3/GUCY1A2/ADCY6/CCND1/ADCY2/ADCY9/GNAO1/KCNJ2/ITPR1/PPP3CA/RGS2/FOS/PLCB1/CDKN1A/NPPA/MYL9/PTGS2
hsa04064	NF-kappa B signaling pathway	94	-0.693111	-1.60906	0.00338495	0.0487139	1191	tags=23%, list=9%, signal=22%	GADD45A/TLR4/TNF/NFKBIA/LYN/PIDD1/PLCG2/CXCL8/TNFSF13B/LTBR/TRAF3/BCL2A1/CD14/GADD45G/ICAM1/GADD45B/CCL4L2/BCL10/CCL4/IL1B/TNFAIP3/PTGS2
