# Supplementary material for: Transcriptomics identifies blunted immunomodulatory effects of vitamin D in people with multiple sclerosis
Source: Sci Rep. 2024 Jan 16;14:1436. doi: 10.1038/s41598-024-51779-0 (PMC10792011; doi:10.1038/s41598-024-51779-0)
Supplement: Supplementary file 1 — Supplementary Information. [file 41598_2024_51779_MOESM1_ESM.zip › Supplementary Table 3 - HC CD8 GSEA results.xlsx]

## Sheet: MSigDB
Description	setSize	enrichmentScore	NES	pvalue	FDR	rank	leading_edge	core_enrichment
GOBP_MYELOID_LEUKOCYTE_MEDIATED_IMMUNITY	479	-0.771763	-1.63546	1e-10	4.1325e-07	880	tags=21%, list=6%, signal=20%	PGLYRP1/LYN/ATP6V0A1/F2RL1/HPSE/GRN/JUP/ARG1/CR1/FCGR2B/FES/SLC2A3/ITGAM/DYNLT1/PSAP/KCNAB2/OLR1/CTSZ/ITGAV/CTSS/TIMP2/DEFA1/ACP3/GCA/MMP9/YPEL5/FPR2/VNN1/CCL3/NFASC/PLAUR/CLEC5A/DOK3/AZU1/LTF/GPR84/SERPINB10/SIGLEC9/CFD/PTX3/RAB44/PRAM1/TLR2/MILR1/CEACAM3/FRMPD3/HP/BPI/ADGRE2/CPPED1/FGL2/BST1/CFP/SIGLEC5/HMOX1/LILRB2/OSCAR/HRNR/ALOX5/TICAM2/SLC11A1/FCAR/CD33/FOLR3/QPCT/BTK/CD68/SIRPA/SIGLEC14/CD…
REACTOME_NEUTROPHIL_DEGRANULATION	422	-0.798491	-1.68945	1e-10	4.1325e-07	880	tags=20%, list=6%, signal=19%	ARG1/CR1/SLC2A3/ITGAM/DYNLT1/PSAP/KCNAB2/OLR1/CTSZ/ITGAV/CTSS/TIMP2/DEFA1/ACP3/GCA/MMP9/YPEL5/FPR2/VNN1/NFASC/PLAUR/CLEC5A/DOK3/AZU1/LTF/GPR84/SERPINB10/SIGLEC9/CFD/PTX3/RAB44/TLR2/CEACAM3/FRMPD3/HP/BPI/CPPED1/FGL2/BST1/CFP/SIGLEC5/LILRB2/OSCAR/HRNR/ALOX5/TICAM2/SLC11A1/FCAR/CD33/FOLR3/QPCT/CD68/SIRPA/SIGLEC14/CD36/LILRB3/CST3/LYZ/PTAFR/RAB31/ALDH3B1/HK3/RNASE2/PADI2/CLEC4D/CYBB/CD14/FPR1/S100A8/…
GOCC_SECRETORY_GRANULE_MEMBRANE	258	-0.769689	-1.61468	2.7531e-08	5.72997e-05	887	tags=21%, list=6%, signal=20%	SYT5/CR1/SLC2A3/ITGAM/PSAP/SCG3/KCNAB2/OLR1/ITGAV/ACP3/TEKT3/FPR2/VNN1/NFASC/PLAUR/CLEC5A/DOK3/AZU1/GPR84/SERPINB10/SIGLEC9/RAB44/TLR2/CEACAM3/FRMPD3/BST1/SIGLEC5/LILRB2/TICAM2/SLC11A1/FCAR/CD33/CD68/SIRPA/SIGLEC14/CD36/LILRB3/PTAFR/RAB31/ALDH3B1/CLEC4D/CYBB/CD14/FPR1/C5AR1/MCEMP1/NFAM1/P2RX1/ADGRE3/MGST1/CLEC12A/ANPEP/LILRA3
GOCC_TERTIARY_GRANULE	140	-0.825926	-1.68565	2.77313e-08	5.72997e-05	869	tags=29%, list=6%, signal=28%	CR1/SLC2A3/ITGAM/KCNAB2/OLR1/CTSS/TIMP2/MMP9/YPEL5/FPR2/NFASC/CLEC5A/DOK3/LTF/GPR84/SERPINB10/PTX3/FRMPD3/HP/CFP/SIGLEC5/LILRB2/OSCAR/SLC11A1/FCAR/CD33/FOLR3/QPCT/SIRPA/SIGLEC14/CST3/LYZ/PTAFR/CLEC4D/CYBB/FPR1/MCEMP1/ADGRE3/CDA/CLEC12A/LILRA3
NABA_MATRISOME_ASSOCIATED	407	-0.720462	-1.52335	5.96078e-08	9.85316e-05	1504	tags=30%, list=11%, signal=28%	CLEC4C/P4HA1/SERPINB8/ADAM29/CLEC3B/CLCF1/FGF2/TNF/FREM3/MUC21/ANXA13/LGALS1/CCL4/PZP/TGFB3/WNT9A/CSTB/TDGF1/ADAM11/SEMA5B/ISM1/NODAL/FGF11/AMH/SERPINE1/GRIFIN/FSTL1/PAPPA/CRLF1/PLXNA2/IL18/EREG/CLEC3A/HPSE/VEGFA/IL12A/FST/TNFSF13/IFNG/TGM2/IL17C/F13A1/TNFSF13B/ANGPTL4/ADAMTS5/CLEC4F/ADAMDEC1/SFTPD/MMP19/ADAM33/SERPINA10/CTSZ/WNT7A/A2M/CTSS/ANXA8/TIMP2/S100A5/TIMP1/EPGN/PARM1/IL10/ADAM23/MMP9/CCL…
GOCC_FICOLIN_1_RICH_GRANULE	165	-0.798844	-1.6502	8.52482e-08	0.000103497	924	tags=20%, list=7%, signal=19%	JUP/CR1/SLC2A3/DYNLT1/CTSZ/CTSS/TIMP2/MMP9/YPEL5/FPR2/NFASC/DOK3/SERPINB10/CFD/FGL2/SIGLEC5/LILRB2/ALOX5/SLC11A1/FCAR/QPCT/SIRPA/SIGLEC14/CST3/HK3/CLEC4D/FPR1/SERPINA1/ADGRE3/CRISPLD2/CDA/PYGL/LILRA3
GOCC_VESICLE_LUMEN	265	-0.75302	-1.5759	8.76561e-08	0.000103497	1507	tags=22%, list=11%, signal=20%	CYFIP1/CLEC3B/ATG7/RNASET2/DEFA3/LRG1/TGFB3/CSTB/NPC2/ROCK1/GSN/SERPINE1/VWF/PGLYRP1/HPSE/GRN/VEGFA/F13A1/JUP/ARG1/PROS1/DYNLT1/SCG3/CTSZ/A2M/F5/TIMP2/DEFA1/TIMP1/GCA/POMC/AZU1/LTF/CFD/PTX3/SERPING1/HP/BPI/CPPED1/CFP/OSCAR/HRNR/ALOX5/CLU/HGF/FOLR3/QPCT/LYZ/HK3/RNASE2/PADI2/S100A8/SERPINA1/S100A9/CRISPLD2/CDA/PYGL/S100A12
GOBP_REACTIVE_OXYGEN_SPECIES_METABOLIC_PROCESS	213	-0.763418	-1.58828	7.23551e-07	0.000728346	1293	tags=19%, list=9%, signal=18%	ADGRB1/PLA2R1/SOD2/GPX3/PMAIP1/PRKN/F2RL1/IFNG/ITGAM/SH3PXD2B/SFTPD/NCF4/ZC3H12A/IL10/NCF1/MTARC1/FPR2/DUOX1/PTX3/TLR2/LRRK2/NCF1C/HP/INSR/TPO/BST1/CDKN1A/ALOX5/CLU/SIRPA/CD36/NCF2/TLR4/PDK4/CYBB/PID1/CLEC7A/PTGS2/KLF4/CYP1B1/IL1B
GOBP_ACTIVATION_OF_IMMUNE_RESPONSE	384	-0.706858	-1.49548	7.93117e-07	0.000728346	1620	tags=18%, list=12%, signal=16%	FCGR2A/NR4A3/HLA-DQA1/PDE4B/MUC5B/PLCG2/CYFIP1/CLEC4C/DOCK1/ELF2/MUC21/CD300A/HLA-DRB3/CREBBP/PDE4D/HLA-DPB1/APPL2/BLNK/EP300/CPB2/CD226/ZBP1/ICOSLG/LYN/C1S/BAIAP2/CMKLR1/CR1/PROS1/PIK3R1/FCGR2B/A2M/ZC3H12A/VSIG4/IGLL5/CLEC6A/FPR2/FCGR1A/CTLA4/CFD/CD4/PRAM1/HLA-DRA/SERPING1/NECTIN2/SRC/HLA-DQB2/CLEC4A/HCK/CFP/C5AR2/CLEC4E/CLU/BTK/NLRC4/TLR4/CLEC4D/LILRB4/FPR1/C1QA/C5AR1/LILRA2/CLEC10A/NFAM1/C1QC/…
GOBP_RESPONSE_TO_BACTERIUM	417	-0.69807	-1.47707	9.03841e-07	0.000747024	1247	tags=23%, list=9%, signal=21%	FZD5/H2BC12/SOD2/F2R/SERPINE1/ZFP36/JUND/CD180/AXL/TNIP3/PGLYRP1/LYN/IL18/F2RL1/BAIAP2/GRN/IL12A/STAR/ADAMTS5/ARG1/NLRP3/UGT1A1/FCGR2B/SFTPD/WFDC11/JCHAIN/LILRB1/JUN/DEFA1/RGS1/ZC3H12A/CEBPB/IL10/RNASE6/LPL/IGLL5/FPR2/MRC1/TRIM6/CCL3/LY86/CSF2RB/AZU1/LTF/CD4/BCL3/CXCL8/TLR2/CD86/LYG2/CXCL9/TNFAIP3/CCL2/HP/BPI/CXCL10/THBD/KMO/IL27/ANG/SRC/PTGIR/HCK/CFP/FOS/LILRB2/CD1D/TICAM2/SLC11A1/CD68/IRAK3/SIR…
GOBP_CELLULAR_RESPONSE_TO_CHEMICAL_STRESS	291	-0.726578	-1.52757	1.14025e-06	0.000856741	1360	tags=17%, list=10%, signal=16%	NOL3/STOX1/ARHGEF2/PLA2R1/SOD2/GUCY1B1/GPX3/DDIT3/PRR5L/AXL/PRKN/ERRFI1/SLC1A1/PYROXD1/AIF1/ARG1/WNK3/FOXO3/NCF4/JUN/OSER1/ZC3H12A/RHOB/IL10/NCF1/MMP9/VNN1/PDGFD/TRPV4/LRRK2/TNFAIP3/SRC/HMOX1/FOS/ALOX5/HGF/NR4A2/BTK/SIRPA/CD36/NCF2/ALDH3B1/TLR4/PPARGC1A/CYBB/KLF4/MGST1/CYP1B1/DAPK1
GOBP_POSITIVE_REGULATION_OF_DEFENSE_RESPONSE	278	-0.730483	-1.53443	1.76694e-06	0.00121698	1181	tags=18%, list=8%, signal=16%	SERPINE1/CD226/ZBP1/CEBPA/LYN/IL18/EREG/F2RL1/GRN/IL12A/IFNG/TGM2/ARG1/NUPR1/OSMR/CEBPB/CCL24/LPL/CLEC6A/FPR2/TRIM6/CCL3/TLR2/LRRK2/NECTIN2/SRC/CLEC4A/HCK/CD1D/CLEC4E/TLR8/TLR7/NLRP12/BTK/IL21/NLRC4/TLR4/CLEC4D/S100A8/S100A9/LILRA2/PTGS2/CLEC10A/LILRA5/MEF2C/S100A12/CARD9/PLA2G7/IL1B
GOCC_SPECIFIC_GRANULE	140	-0.798799	-1.63028	2.10752e-06	0.00123068	1082	tags=26%, list=8%, signal=25%	PGLYRP1/HPSE/JUP/ARG1/SLC2A3/ITGAM/KCNAB2/OLR1/CTSZ/ITGAV/TIMP2/FPR2/PLAUR/CLEC5A/LTF/GPR84/PTX3/RAB44/CEACAM3/HP/BPI/BST1/CFP/OSCAR/FCAR/CD33/FOLR3/QPCT/CD36/LYZ/ALDH3B1/CLEC4D/CYBB/MCEMP1/P2RX1/CLEC12A/LILRA3
GOBP_LIPOPOLYSACCHARIDE_MEDIATED_SIGNALING_PATHWAY	52	-0.887711	-1.65323	2.22328e-06	0.00123068	519	tags=37%, list=4%, signal=35%	CD180/LYN/IL18/CCL3/LY86/LTF/TLR2/TNFAIP3/CCL2/BPI/HCK/CD36/PTAFR/TLR4/CD14/TRIB1/LILRA2/SASH1/IL1B
HALLMARK_TNFA_SIGNALING_VIA_NFKB	171	-0.77571	-1.60567	2.26984e-06	0.00123068	1619	tags=44%, list=12%, signal=39%	IL12B/NR4A3/PFKFB3/PDE4B/REL/SOCS3/JAG1/MXD1/SERPINB8/CLCF1/NFKBIE/TNF/PLPP3/BTG2/CCL4/EGR3/SOD2/TUBB2A/SERPINE1/ZFP36/MAP3K8/BCL2A1/ICOSLG/SLC16A6/IL18/JUNB/F2RL1/BCL6/VEGFA/IRS2/KLF6/MAFF/SLC2A3/FOSL2/DRAM1/BTG3/OLR1/JUN/ZC3H12A/RHOB/CD83/IFNGR2/CEBPB/PER1/IRF1/NFIL3/RNF19B/DUSP4/PLAUR/PTX3/GFPT2/BCL3/SGK1/TLR2/TNFAIP3/CCL2/CXCL10/DUSP5/AREG/SERPINB2/FOS/CDKN1A/NR4A2/FOSB/KYNU/NR4A1/ATF3/TRIB1/…
GOBP_ANTIGEN_PROCESSING_AND_PRESENTATION	208	-0.751982	-1.56594	2.38243e-06	0.00123068	1429	tags=19%, list=10%, signal=17%	HLA-DRB3/RILP/KIF3C/RAB34/HLA-DPB1/CD74/HLA-DMB/SNAP23/ERAP2/AP1S2/OSBPL1A/FCGR2B/NCF4/ITGAV/CTSS/RAB3B/CD1B/AP1S3/WDFY4/CD1E/NCF1/CD1C/FCGR1A/CLEC4M/CTSL/HLA-DRA/CD1A/HLA-DQB2/CLEC4A/MARCHF1/FGL2/LILRB2/CD1D/SLC11A1/CD68/CD36/NCF2/IFI30/CYBB/RAB32
GOBP_HUMORAL_IMMUNE_RESPONSE	145	-0.794785	-1.62676	2.76097e-06	0.00134232	1082	tags=31%, list=8%, signal=29%	PGLYRP1/C1S/GATA6/IFNG/CR1/PROS1/FCGR2B/SFTPD/WFDC11/JCHAIN/A2M/DEFA1/VSIG4/CD83/RNASE6/IGLL5/AZU1/LTF/CFD/BCL3/CXCL8/SERPING1/CXCL9/CCL2/BPI/CXCL10/ANG/BST1/CFP/C5AR2/ALOX5/SLC11A1/CLU/LYZ/C1QA/S100A8/C5AR1/S100A9/C1QC/MEF2C/S100A12/TREM1/CXCL2/IL1B/C1QB
GOBP_POSITIVE_REGULATION_OF_METAPHASE_ANAPHASE_TRANSITION_OF_CELL_CYCLE	14	0.97563	1.7692	3.08229e-06	0.00141529	1	tags=7%, list=0%, signal=7%	MAPK15
REACTOME_TOLL_LIKE_RECEPTOR_CASCADES	141	-0.786718	-1.60455	3.79426e-06	0.0016505	822	tags=16%, list=6%, signal=16%	ITGAM/SFTPD/CTSS/JUN/DUSP4/LY86/CTSL/TLR2/BPI/DUSP6/FOS/TICAM2/TLR8/TLR7/BTK/IRAK3/CD36/TLR4/CD14/S100A8/S100A9/MEF2C/S100A12
GOBP_ADAPTIVE_IMMUNE_RESPONSE	349	-0.705233	-1.48775	4.16728e-06	0.00172213	1090	tags=20%, list=8%, signal=19%	ICOSLG/LYN/C1S/IL18/BCL6/EMP2/IL12A/TNFSF13/IFNG/TNFSF13B/ARG1/NLRP3/CR1/FCGR2B/TFRC/MCOLN2/JCHAIN/IRF4/LILRB1/CTSS/CD1B/ZC3H12A/IL10/CD1E/IGLL5/TRPM4/IRF1/CLEC6A/GAPT/RNF19B/CD1C/TMEM98/CTLA4/SIGLEC10/CLEC4M/CD4/BCL3/CTSL/HLA-DRA/SERPING1/CD86/NECTIN2/TNFAIP3/LILRA6/IL27/CD1A/HLA-DQB2/CLEC4A/LILRB2/CD1D/SLC11A1/TLR8/CLU/BTK/LILRB3/TLR4/CLEC4D/LILRB4/C1QA/CLEC10A/C1QC/MEF2C/LOXL3/LILRA1/PLA2G4A/Z…
GOBP_CHEMOKINE_PRODUCTION	67	-0.857995	-1.63259	4.69498e-06	0.0017689	1047	tags=34%, list=8%, signal=32%	IL18/F2RL1/IFNG/AIF1/MCOLN2/IL10/LPL/ALOX15B/AZU1/LRP1/TLR2/MEFV/HMOX1/TLR7/SIRPA/TLR4/LILRB4/S100A8/CLEC7A/S100A9/KLF4/CSF1R/IL1B
GOBP_RESPONSE_TO_OXIDATIVE_STRESS	364	-0.698336	-1.47439	4.70851e-06	0.0017689	1276	tags=14%, list=9%, signal=13%	PLA2R1/ERCC8/SOD2/GUCY1B1/GPX3/PRR5L/AXL/PRKN/SLC1A1/PYROXD1/AIF1/STAR/ARG1/FOXO3/NCF4/JUN/OSER1/ZC3H12A/RHOB/MCTP1/IL10/NCF1/MMP9/VNN1/DUOX1/PDGFD/LRRK2/GNAO1/TNFAIP3/HP/TPO/SRC/SLC8A1/HMOX1/FOS/ALOX5/HGF/NR4A2/BTK/SIRPA/CD36/NCF2/ALDH3B1/TLR4/PPARGC1A/CYBB/PTGS2/KLF4/MGST1/PTGS1/CYP1B1/DAPK1
GOBP_INTERLEUKIN_1_BETA_PRODUCTION	79	-0.83143	-1.61785	9.7241e-06	0.00327653	1247	tags=32%, list=9%, signal=29%	FZD5/F2R/ERRFI1/F2RL1/IFNG/NLRP3/USP50/ZC3H12A/LPL/CCL3/AZU1/S1PR3/TNFAIP3/MEFV/CD33/TLR8/NLRP12/SIRPA/CD36/NLRC4/TLR4/LILRB4/CLEC7A/LILRA2/LILRA5
GOBP_INTERLEUKIN_1_PRODUCTION	90	-0.820504	-1.62746	9.82017e-06	0.00327653	1036	tags=31%, list=7%, signal=29%	FZD5/F2R/ERRFI1/F2RL1/IFNG/NLRP3/USP50/ZC3H12A/IL10/LPL/CCL3/AZU1/IL1R2/S1PR3/PANX2/TNFAIP3/MEFV/CD33/TLR8/NLRP12/SIRPA/CD36/NLRC4/TLR4/LILRB4/CLEC7A/LILRA2/LILRA5
GOBP_POSITIVE_REGULATION_OF_CHROMOSOME_SEPARATION	16	0.962719	1.80371	1.03626e-05	0.00327653	1	tags=6%, list=0%, signal=6%	MAPK15
GOBP_REGULATION_OF_REACTIVE_OXYGEN_SPECIES_METABOLIC_PROCESS	145	-0.783335	-1.60332	1.05544e-05	0.00327653	1051	tags=16%, list=8%, signal=15%	PRKN/F2RL1/IFNG/ITGAM/ZC3H12A/IL10/FPR2/PTX3/HP/INSR/BST1/CDKN1A/ALOX5/CLU/SIRPA/CD36/TLR4/PID1/CLEC7A/PTGS2/KLF4/CYP1B1/IL1B
GOBP_POSITIVE_REGULATION_OF_RESPONSE_TO_EXTERNAL_STIMULUS	382	-0.69542	-1.47069	1.07037e-05	0.00327653	1229	tags=21%, list=9%, signal=20%	MGST2/MUC5B/IL15/PLCG2/SCIMP/CLEC4C/FGF2/TNF/MUC21/CREBBP/CCL4/CD74/TIRAP/EP300/CXCR4/SERPINE1/CPB2/CD226/ZBP1/DNM1L/CEBPA/CD180/LYN/IL18/EREG/F2RL1/GRN/VEGFA/IL12A/CMKLR1/IFNG/TGM2/AIF1/ARG1/CDH13/NUPR1/OSMR/DAPK2/CEBPB/CCL24/LPL/CLEC6A/FPR2/TRIM6/CCL3/LY86/AZU1/PDGFD/LRP1/CXCL8/TLR2/LRRK2/NECTIN2/CXCL10/THBD/SRC/CLEC4A/HCK/LPAR1/CD1D/CLEC4E/TLR8/TLR7/NLRP12/BTK/IL21/NLRC4/TLR4/CLEC4D/S100A8/C5A…
GOBP_REGULATION_OF_IMMUNE_EFFECTOR_PROCESS	328	-0.705044	-1.4862	1.5152e-05	0.00447254	1518	tags=25%, list=11%, signal=23%	IL12B/NR4A3/FCER2/IL15/SCIMP/STX7/CLCF1/RNF125/TNF/CD300A/HLA-DRB3/CD74/HLA-DMB/TGFB3/APPL2/FZD5/CPB2/PIK3R6/CD226/LYN/C1S/IL18/F2RL1/BCL6/GRN/IL12A/TNFSF13/IFNG/APOA2/ARG1/NLRP3/CR1/PROS1/FCGR2B/FES/TFRC/ITGAM/A2M/IRF4/LILRB1/CD1B/ZC3H12A/VSIG4/ZDHHC1/IL10/CD1E/TRPM4/TRIM6/CD1C/PRAM1/HLA-DRA/SERPING1/CD86/NECTIN2/TNFAIP3/ADGRE2/IL27/CD1A/FGL2/CLEC12B/CFP/C5AR2/HMOX1/CD1D/CLU/BTK/IRAK3/CD36/PTAFR…
GOBP_INTERLEUKIN_6_PRODUCTION	116	-0.797732	-1.61374	1.78194e-05	0.00507853	1044	tags=28%, list=8%, signal=27%	CD74/TIRAP/ARHGEF2/F2R/EREG/F2RL1/IFNG/AIF1/RAB7B/ZC3H12A/CEBPB/IL10/LPL/TLR2/TNFAIP3/BPI/C5AR2/LILRB2/TLR8/TLR7/HGF/NLRP12/IRAK3/SIRPA/CD36/PTAFR/TLR4/LILRB4/CLEC7A/LILRA2/LILRA5/CARD9/IL1B
GOBP_NEGATIVE_REGULATION_OF_CYTOKINE_PRODUCTION	229	-0.72979	-1.52404	2.00283e-05	0.0054453	1170	tags=21%, list=8%, signal=20%	ZFP36/DDIT3/AXL/GATA6/ERRFI1/F2RL1/BCL6/IL12A/CMKLR1/IFNG/GPNMB/APOA2/ARG1/NLRP3/CR1/FCGR2B/SFTPD/LILRA4/LILRB1/LRRC32/ZC3H12A/VSIG4/CD83/IL10/POMC/LTF/IL1R2/BCL3/TNFAIP3/BPI/CLEC4A/MEFV/C5AR2/HMOX1/SLC11A1/MERTK/CD33/TLR8/HGF/NLRP12/BTK/IRAK3/SIRPA/TLR4/LILRB4/HOMER3/LILRA5/KLF4
REACTOME_RRNA_PROCESSING	162	0.64286	1.80345	2.0424e-05	0.0054453	3654	tags=55%, list=26%, signal=41%	PWP2/IMP4/UTP11/WDR12/RPSA/EXOSC4/MRM1/RPP40/NOL6/DKC1/DCAF13/RPL14/RPL10A/RPL13/RPL28/NHP2/RPL8/MRM2/UTP18/PES1/RPL29/RPL17/RPP21/RPP38/RPL15/RPS24/EXOSC7/NOP14/RPL18A/RPL37A/RPL32/RRP1/RPL36/RPL18/PRORP/RPL31/HSD17B10/RPS17/RPS11/NOP2/RPS6/RPL37/RPL23/RPS13/RPL35A/RPS15/RPL39/RPS3A/RPL22L1/TSR1/EBNA1BP2/RPL7/DIMT1/RPS29/RPL19/WDR46/RPL12/UTP14A/RPL10/RPS20/EXOSC3/RPS3/RPL7A/TBL3/RPL27/EXOSC5/IM…
REACTOME_ANTIGEN_PROCESSING_CROSS_PRESENTATION	91	-0.819164	-1.62814	2.18085e-05	0.00563273	751	tags=21%, list=5%, signal=20%	TIRAP/SNAP23/SEC61A2/NCF4/ITGAV/CTSS/NCF1/MRC1/FCGR1A/CTSL/TLR2/BTK/CD36/NCF2/TLR4/CYBB/CD14/S100A8/S100A9
GOBP_REACTIVE_NITROGEN_SPECIES_METABOLIC_PROCESS	61	-0.854152	-1.60688	2.42996e-05	0.00608593	682	tags=25%, list=5%, signal=23%	ZC3H12A/IL10/MTARC1/PTX3/TLR2/INSR/CLU/SIRPA/CD36/TLR4/CLEC7A/PTGS2/KLF4/CYP1B1/IL1B
HALLMARK_COMPLEMENT	170	-0.753714	-1.55853	2.6446e-05	0.00642872	1181	tags=27%, list=8%, signal=25%	GNB4/HPCAL4/SERPINE1/ERAP2/PIK3R5/LYN/C1S/PDP1/CPM/MAFF/CR1/ITGAM/CDH13/SCG3/OLR1/NOTCH4/CTSS/F5/TIMP2/TIMP1/CEBPB/GCA/IRF1/PLAUR/LTF/LRP1/CTSL/SERPING1/TNFAIP3/DUSP5/ANG/SRC/DUSP6/SERPINB2/DGKG/CLU/CD36/KYNU/C1QA/SERPINA1/S100A9/C1QC/CDA/PLA2G4A/S100A12/PLA2G7
GOBP_TUMOR_NECROSIS_FACTOR_SUPERFAMILY_CYTOKINE_PRODUCTION	123	-0.780849	-1.58901	3.36478e-05	0.00772377	1316	tags=29%, list=9%, signal=27%	TIRAP/ARHGEF2/FZD5/ZFP36/AXL/IFNG/PIK3R1/LILRA4/LILRB1/ZC3H12A/IL10/LPL/CCL3/POMC/AZU1/LTF/BCL3/TLR2/CD86/TNFAIP3/BPI/TNFRSF8/CLEC4A/C5AR2/CD33/CLU/IRAK3/SIRPA/CD36/PTAFR/TLR4/CD14/CLEC7A/LILRA2/LILRA5/CARD9
GOMF_AMIDE_BINDING	296	-0.702745	-1.48104	3.44381e-05	0.00772377	1429	tags=20%, list=10%, signal=18%	HLA-DRB3/ACVR1/GALR1/AVPR2/HLA-DPB1/CD74/MSR1/FZD5/GLP1R/GSTM3/ERAP2/SEC61A2/ACBD7/PRLR/FTCD/PIK3R1/FCGR2B/ITGAM/PSAP/PTH2R/RXRA/EPHB2/GSTM1/CD1B/CD1E/SLC7A9/FPR2/FOLR2/CD1C/FZD4/CLEC4M/LRP1/APBB2/HLA-DRA/TLR2/CRHBP/INSR/CD1A/ANG/GRIA3/GUCY2C/LILRB2/RXFP2/CD1D/CLU/FOLR3/EPHA4/CD36/CST3/TLR4/CD14/C1QA/CD300LF/COL25A1/LDLRAD3/GSTM4/PLA2G4A/MGST1/ANPEP
REACTOME_TRANSLATION	252	0.563036	1.64206	3.4577e-05	0.00772377	3472	tags=52%, list=25%, signal=39%	MRPL24/MRPL18/N6AMT1/RPSA/CHCHD1/SRPRB/MRPS18B/FARSA/MRPL50/EIF3C/MRPL35/VARS1/DARS2/MRPL12/RPL14/EIF3L/MRPL3/EIF3B/SRP19/RPL10A/RPL13/RPL28/RPL8/MRPL53/AARS1/PARS2/TSFM/FARSB/GSPT2/MRPL34/MRPL36/RPL29/AARS2/MRPS6/MRPL39/IARS2/RPL17/MRPS31/MRPL19/MRPS21/MRPL23/EIF4G1/GADD45GIP1/EIF2S2/RPL15/RPS24/RPL18A/RPL37A/MRPS24/RPL32/MRPS12/EIF3D/TARS1/RPL36/KARS1/RPL18/MRPS10/GARS1/MRPL4/RPL31/RPS17/SSR4/R…
GOMF_PEPTIDE_BINDING	228	-0.725932	-1.51577	3.68171e-05	0.00800773	1429	tags=23%, list=10%, signal=21%	HLA-DRB3/ACVR1/GALR1/AVPR2/HLA-DPB1/CD74/MSR1/FZD5/GLP1R/GSTM3/ERAP2/SEC61A2/PRLR/PIK3R1/FCGR2B/ITGAM/PTH2R/RXRA/EPHB2/GSTM1/CD1B/CD1E/SLC7A9/FPR2/CD1C/FZD4/CLEC4M/LRP1/APBB2/HLA-DRA/TLR2/CRHBP/INSR/CD1A/ANG/GRIA3/GUCY2C/LILRB2/RXFP2/CD1D/CLU/EPHA4/CD36/CST3/TLR4/CD14/C1QA/COL25A1/LDLRAD3/GSTM4/MGST1/ANPEP
GOBP_RESPONSE_TO_PURINE_CONTAINING_COMPOUND	103	-0.798908	-1.60018	3.86058e-05	0.00818146	1003	tags=22%, list=7%, signal=21%	AHR/XRN1/STAR/RYR3/KCNE1/MMP19/JUN/PER1/TRPM4/DUOX1/CRHBP/P2RY6/THBD/SLC8A1/FOS/AQP9/TRPC3/FOSB/PTAFR/P2RY2/PPARGC1A/CDO1/P2RX1
WP_TYROBP_CAUSAL_NETWORK	54	-0.86713	-1.62304	4.04265e-05	0.00835313	822	tags=31%, list=6%, signal=30%	NPC2/LYL1/IL18/ITGAM/RGS1/RNASE6/GAPT/CD4/CXCL16/ADAP2/NCF2/RBM47/IL13RA1/SLC7A7/C1QC/LOXL3/KCNE3
GOCC_PHAGOCYTIC_VESICLE	120	-0.790656	-1.60589	4.35737e-05	0.00850772	1613	tags=27%, list=12%, signal=24%	GNLY/UVRAG/PLD4/SCIMP/STXBP4/RILP/KIF5B/RAB34/APPL2/GSN/SNAP23/PGLYRP1/ATP6V0A1/NCF4/ITGAV/RAB7B/CTSS/RAB11FIP5/NCF1/RAB39A/LTF/TLR2/ATP6V0D2/CDC42EP4/SLC11A1/TLR7/CD36/NCF2/RAB31/MPEG1/CYBB/RAB32
REACTOME_IMMUNOREGULATORY_INTERACTIONS_BETWEEN_A_LYMPHOID_AND_A_NON_LYMPHOID_CELL	118	-0.788377	-1.59826	4.36698e-05	0.00850772	847	tags=27%, list=6%, signal=26%	FCGR2B/ITGB1/SFTPD/LILRA4/LILRB1/COL1A2/CD1B/KIR2DS1/CD1C/FCGR1A/SIGLEC10/SIGLEC9/CD300C/NECTIN2/PILRA/LILRA6/CD1A/SIGLEC5/LILRB2/OSCAR/CD1D/CD33/CD300LB/LILRB3/CD300E/LILRB4/CD300LF/LILRA2/LILRA5/LILRA1/TREM1/LILRA3
GOBP_NEGATIVE_REGULATION_OF_TUMOR_NECROSIS_FACTOR_SUPERFAMILY_CYTOKINE_PRODUCTION	47	-0.874634	-1.62076	4.42628e-05	0.00850772	730	tags=32%, list=5%, signal=30%	LILRA4/LILRB1/ZC3H12A/IL10/POMC/LTF/BCL3/TNFAIP3/BPI/CLEC4A/C5AR2/CD33/IRAK3/SIRPA/TLR4
GOBP_RESPONSE_TO_ORGANOPHOSPHORUS	92	-0.809848	-1.61281	4.81471e-05	0.00897963	1003	tags=24%, list=7%, signal=22%	AHR/STAR/RYR3/KCNE1/MMP19/JUN/PER1/TRPM4/DUOX1/CRHBP/P2RY6/THBD/LPAR1/SLC8A1/FOS/AQP9/TRPC3/FOSB/PTAFR/P2RY2/CDO1/P2RX1
GOBP_RESPONSE_TO_PEPTIDE	396	-0.676053	-1.4302	4.88909e-05	0.00897963	1631	tags=17%, list=12%, signal=16%	ADCY9/CRHR2/NR4A3/RAB12/SOCS3/KBTBD2/RHOQ/JAG1/CYFIP1/STXBP4/PHIP/LRP6/ADCY4/BTG2/GCK/ENHO/ARHGEF2/APPL2/GAB1/GPER1/GLP1R/ROCK1/MAP1B/JUND/LYN/CYP11B1/ATP6V0A1/EREG/ERRFI1/BAIAP2/PRLR/STAR/IRS2/ARG1/PIK3R1/FCGR2B/G6PC1/TIMP1/SORT1/IL10/MMP9/LPL/KLF11/PRKAR2B/FPR2/ID1/LRP1/TLR2/CRHBP/TNFAIP3/INSR/ATP6V0D2/SRC/EPHA4/NEFL/PLN/NR4A2/CD36/RAB31/TLR4/NR4A1/PDK4/CDO1/CYBB/PID1/KLF4/CARD9/IL1B/ADM
WP_IL18_SIGNALING_PATHWAY	220	-0.722809	-1.50493	5.04124e-05	0.00905779	1133	tags=18%, list=8%, signal=17%	LRRFIP1/TNIP3/IL18/RGS16/GRN/VEGFA/IFNG/TGM2/ADAMTS5/ARG1/PIK3R1/JUN/COL1A2/TIMP1/ZC3H12A/CD83/CEBPB/IL10/NCF1/MMP9/IRF1/CCL3/PTX3/CXCL8/HCAR2/TNFAIP3/CCL2/CXCL16/HMOX1/FOS/TICAM2/CD36/NCF2/NR4A1/ATF3/PTGS2/TNFAIP2/PLA2G7/CXCL2/IL1B
GOBP_EPITHELIAL_CELL_DIFFERENTIATION	417	-0.66619	-1.40962	5.6182e-05	0.00982804	1794	tags=22%, list=13%, signal=19%	ATRX/GPR4/SYNE4/SPINK9/CDH3/SLC4A7/FZD2/LGALS3/OPHN1/PAX6/CTSB/KRT23/PPP1R16B/MAGI2/JAG1/FGF2/TNF/DLX6/NCOA3/ACVR1/MYADM/PDE4D/BFSP1/EPB41L5/PALLD/ROCK1/CXCR4/NODAL/SERPINE1/GSTM3/ZFP36/FZR1/FSTL1/PKP3/FRS2/GATA6/EREG/PKP2/ERRFI1/F2RL1/VEGFA/IFNG/JUP/STRC/MAFF/MYO7A/FOSL2/LHFPL5/PSAP/MYO6/WWTR1/NOTCH4/WNT7A/DSC3/CLIC4/KRT80/CEBPB/MMP9/SPRED1/ID1/ALOX15B/AFDN/ADAMTSL4/WNT9B/NFIB/CTSL/ONECUT1/S1PR3…
GOBP_POSITIVE_REGULATION_OF_NITRIC_OXIDE_METABOLIC_PROCESS	29	-0.917426	-1.61535	5.70775e-05	0.00982804	418	tags=34%, list=3%, signal=34%	IFNG/PTX3/INSR/CLU/CD36/TLR4/CLEC7A/PTGS2/KLF4/IL1B
GOBP_REACTIVE_OXYGEN_SPECIES_BIOSYNTHETIC_PROCESS	91	-0.808218	-1.60638	5.91896e-05	0.00998371	682	tags=18%, list=5%, signal=17%	ZC3H12A/IL10/MTARC1/DUOX1/PTX3/INSR/ALOX5/CLU/SIRPA/CD36/TLR4/CLEC7A/PTGS2/KLF4/CYP1B1/IL1B
GOBP_CELLULAR_RESPONSE_TO_LIPID	413	-0.667089	-1.41167	6.52552e-05	0.0104183	1191	tags=23%, list=9%, signal=22%	IL12B/NR4A3/PDE4B/IL15/NPC1/SCIMP/MN1/TNF/LANCL2/NR3C1/NCOA3/TFPI/LRP6/DEFA3/WNT9A/TRIP4/GPER1/EP300/NODAL/SERPINE1/ZFP36/DNM1L/CD180/AXL/TNIP3/LYN/IL18/ERRFI1/AHR/STAR/ARG1/NLRP3/UGT1A1/FES/GRAMD1B/KCNMB1/POU4F1/RXRA/LILRB1/DNAAF4/DEFA1/ZC3H12A/CEBPB/IL10/PER1/LPL/HEYL/MRC1/CCL3/LY86/RET/LTF/FZD4/WNT9B/CXCL8/SGK1/TLR2/CD86/CRHBP/CXCL9/VDR/TNFAIP3/CCL2/BPI/CXCL10/KMO/WNT5B/SRC/DGAT2/HCK/LPAR1/FLT…
GOBP_RESPONSE_TO_MOLECULE_OF_BACTERIAL_ORIGIN	254	-0.715984	-1.5012	6.53686e-05	0.0104183	1247	tags=26%, list=9%, signal=24%	FZD5/SOD2/F2R/SERPINE1/ZFP36/JUND/CD180/AXL/TNIP3/LYN/IL18/IL12A/STAR/ARG1/NLRP3/UGT1A1/FCGR2B/LILRB1/JUN/DEFA1/ZC3H12A/CEBPB/IL10/MRC1/TRIM6/CCL3/LY86/CSF2RB/LTF/CXCL8/TLR2/CD86/CXCL9/TNFAIP3/CCL2/BPI/CXCL10/THBD/KMO/SRC/PTGIR/HCK/FOS/LILRB2/TICAM2/SLC11A1/CD68/IRAK3/SIRPA/CD36/PTAFR/TLR4/PPARGC1A/CD14/S100A8/C5AR1/TRIB1/S100A9/LILRA2/MEF2C/MGST1/CARD9/SASH1/CXCL2/IL1B/ADM
GOBP_POSITIVE_REGULATION_OF_REACTIVE_OXYGEN_SPECIES_METABOLIC_PROCESS	76	-0.820157	-1.58998	6.89028e-05	0.0104183	1024	tags=24%, list=7%, signal=22%	ADGRB1/SOD2/F2RL1/IFNG/ITGAM/ZC3H12A/FPR2/PTX3/INSR/CDKN1A/CLU/CD36/TLR4/PID1/CLEC7A/PTGS2/KLF4/IL1B
GOBP_REGULATION_OF_RESPONSE_TO_BIOTIC_STIMULUS	349	-0.678799	-1.43199	6.91462e-05	0.0104183	1572	tags=18%, list=11%, signal=16%	MUC5B/SOCS3/IL15/PLCG2/SCIMP/CLEC4C/RNF125/MUC21/HLA-DRB3/CREBBP/TIRAP/APPL2/EP300/PIK3R6/CD226/ZBP1/CD180/LYN/GATA6/EREG/F2RL1/GRN/IL12A/IFNG/ARG1/CR1/FCGR2B/A2M/LILRB1/ZC3H12A/VSIG4/IFNGR2/ZDHHC1/IRF1/CLEC6A/FPR2/TRIM6/LY86/LTF/SERPING1/NECTIN2/TNFAIP3/IL27/SRC/CLEC4A/HCK/FGL2/CLEC12B/CD1D/CLEC4E/TLR8/IRAK3/CD36/IL21/NLRC4/TLR4/CLEC4D/TRIB1/LILRA2/CLEC10A/CARD9/SASH1
GOBP_INTERLEUKIN_8_PRODUCTION	67	-0.834517	-1.58792	6.97124e-05	0.0104183	1551	tags=36%, list=11%, signal=32%	TLR5/TNF/LAMTOR5/CD74/TIRAP/F2R/SERPINE1/DDIT3/F2RL1/APOA2/IL10/BCL3/TLR2/BPI/C5AR2/CD33/TLR8/TLR7/TLR4/CD14/CLEC7A/LILRA2/KLF4/IL1B
GOBP_REGULATION_OF_PEPTIDASE_ACTIVITY	314	-0.681372	-1.43554	7.03603e-05	0.0104183	1419	tags=19%, list=10%, signal=18%	SERPINB8/TNF/LAMTOR5/TFPI/NOL3/PZP/CSTB/GPER1/APLP2/F2R/ROCK1/GSN/NODAL/SERPINE1/PMAIP1/UMODL1/LYN/HERPUD1/SLC1A1/GRN/VEGFA/NLRP3/CR1/PROS1/RCN3/CRB2/USP50/WFDC11/SERPINA10/A2M/ANXA8/TIMP2/TIMP1/UACA/ASPH/MMP9/SH3RF1/PLAUR/LTF/SERPINB10/LRP1/SERPING1/DLC1/SRC/MEFV/SERPINB2/HGF/NLRP12/EPHA4/CST3/NLRC4/CSTA/S100A8/CLEC7A/SERPINA1/S100A9/P2RX1/KLF4/CARD9/DAPK1
GOBP_POSITIVE_REGULATION_OF_PROTEIN_ACETYLATION	38	-0.880438	-1.59938	7.05896e-05	0.0104183	132	tags=8%, list=1%, signal=8%	AUTS2/PPARGC1A/IL1B
WP_HUMAN_COMPLEMENT_SYSTEM	68	-0.827638	-1.5818	7.8893e-05	0.0114128	1064	tags=28%, list=8%, signal=26%	C1S/F13A1/CR1/PROS1/VSIG4/GNA15/PLAUR/LAMA5/CFD/PTX3/CLEC4M/SERPING1/TLR2/CFP/C5AR2/LAMC1/FPR1/C5AR1/ADM
HALLMARK_MYC_TARGETS_V1	172	0.610088	1.70115	8.00901e-05	0.0114128	3538	tags=45%, list=25%, signal=34%	MYC/RFC4/SRSF1/NOP16/CCT3/ABCE1/MRPS18B/CLNS1A/CDK4/NOLC1/RPL14/UBA2/PHB/EIF3B/SNRPD2/NHP2/TOMM70/RUVBL2/APEX1/GLO1/PRPS2/MRPL23/EIF2S2/HSP90AB1/EXOSC7/EIF3D/PSMD1/G3BP1/ORC2/KARS1/RPL18/CCT4/PPIA/SRM/PCBP1/HNRNPA1/RPS6/SERBP1/MCM6/SET/CCNA2/PA2G4/RACK1/PSMA2/SYNCRIP/H2AZ1/RAN/NCBP2/PSMD14/CTPS1/RPS3/RNPS1/POLE3/UBE2L3/RPS10/FBL/HNRNPU/EEF1B2/TARDBP/EIF3J/RANBP1/PPM1G/RPLP0/PHB2/HNRNPA3/PABPC1/CC…
GOBP_REGULATION_OF_SPINDLE_ASSEMBLY	20	0.937446	1.84909	8.39561e-05	0.011761	1	tags=5%, list=0%, signal=5%	MAPK15
GOBP_ENDOCYTOSIS	457	-0.656584	-1.38877	9.13567e-05	0.0125844	1741	tags=21%, list=13%, signal=19%	SPHK1/PPP3CA/NR1H2/USP46/LGALS3/OPHN1/SAG/ARHGAP12/NPC1/MAGI2/ACKR2/RHOQ/RAB27B/ITSN1/PLCG2/CSNK1G1/DNAJC13/ITGB3/DOCK1/DNAJC6/TOM1/CD300A/TMPRSS3/TULP1/LRP6/RAB34/APPL2/ADGRB1/PLA2R1/MSR1/ROCK1/GSN/SERPINE1/DNM1L/AXL/F2RL1/VEGFA/SH3BP4/AIF1/TPCN2/SYT5/CLEC4F/FCGR2B/ITGB1/TFRC/ITGAM/SFTPD/CDH13/BTBD8/MYO6/OLR1/ITGAV/JCHAIN/RIN2/LILRB1/NLGN4Y/SORT1/MCTP1/JMJD6/APLP1/IGLL5/GSG1L/FPR2/RHOJ/LRP3/MRC1…
REACTOME_LEISHMANIA_INFECTION	173	-0.7381	-1.52915	9.32088e-05	0.012629	1751	tags=24%, list=13%, signal=21%	ADCY6/GGT5/HRH2/CYSLTR1/GGT1/ADCY9/CRHR2/FCGR2A/PLCG2/CYFIP1/DOCK1/AVPR2/ADCY4/GNB4/GLP1R/ADRB1/GPR83/LYN/IL18/BAIAP2/ADRB3/NLRP3/PTH2R/JUN/IL10/PRKAR2B/FCGR1A/POMC/GPR84/CD163/GPR27/SRC/MEFV/PTGIR/HCK/HMOX1/HTR7/RXFP2/GPBAR1/BTK/IL1B/ADM
GOBP_REGULATION_OF_TELOMERE_CAPPING	26	0.886111	1.85908	9.62584e-05	0.0126688	1	tags=4%, list=0%, signal=4%	MAPK15
GOBP_CELLULAR_RESPONSE_TO_BIOTIC_STIMULUS	181	-0.736667	-1.52882	9.65678e-05	0.0126688	1181	tags=27%, list=8%, signal=25%	SERPINE1/ZFP36/DDIT3/CD180/AXL/TNIP3/LYN/IL18/STAR/ARG1/NLRP3/FCGR2B/LILRB1/DEFA1/ZC3H12A/CEBPB/IL10/MRC1/CCL3/LY86/LTF/CXCL8/TLR2/CD86/CXCL9/TNFAIP3/CCL2/BPI/CXCL10/KMO/SRC/HCK/LILRB2/TICAM2/BTK/CD68/SIRPA/CD36/PTAFR/TLR4/PPARGC1A/CD14/CLEC7A/TRIB1/LILRA2/MEF2C/SASH1/CXCL2/IL1B
REACTOME_TOLL_LIKE_RECEPTOR_TLR1_TLR2_CASCADE	95	-0.795931	-1.59397	0.000121887	0.0157405	807	tags=16%, list=6%, signal=15%	SFTPD/JUN/DUSP4/TLR2/DUSP6/FOS/BTK/IRAK3/CD36/TLR4/CD14/S100A8/S100A9/MEF2C/S100A12
NABA_ECM_AFFILIATED	113	-0.774948	-1.56809	0.000127206	0.0158214	862	tags=25%, list=6%, signal=23%	CLEC4F/SFTPD/ANXA8/PARM1/CLEC6A/SDC3/PLXDC2/CLEC5A/CLEC4M/GPC1/SEMA3C/SEMA6B/SEMA3B/CLEC4A/LGALS12/CLEC12B/PLXNB2/CLEC4E/LGALS2/CLEC4D/CLEC1B/C1QA/CLEC7A/CLEC10A/C1QC/CLEC12A/SDC2/C1QB
GOCC_TERTIARY_GRANULE_MEMBRANE	66	-0.834536	-1.58874	0.000129816	0.0158214	835	tags=32%, list=6%, signal=30%	SLC2A3/ITGAM/KCNAB2/OLR1/FPR2/CLEC5A/GPR84/FRMPD3/SIGLEC5/LILRB2/SLC11A1/FCAR/CD33/SIRPA/SIGLEC14/PTAFR/CLEC4D/CYBB/MCEMP1/CLEC12A/LILRA3
GOBP_POSITIVE_REGULATION_OF_CYTOKINE_PRODUCTION	351	-0.675906	-1.42481	0.000129919	0.0158214	1619	tags=24%, list=12%, signal=22%	IL12B/NR4A3/PDE4B/IL15/TLR5/PLCG2/SCIMP/TNF/LAMTOR5/CREBBP/PDE4D/PELI1/HLA-DPB1/CD74/TIRAP/ARHGEF2/FZD5/EP300/F2R/NODAL/SERPINE1/CD226/DDIT3/ZBP1/LRRFIP1/GATA6/IL18/EREG/F2RL1/HPSE/IL12A/IFNG/AIF1/APOA2/NLRP3/PIK3R1/MCOLN2/USP50/RAB7B/IRF4/LILRB1/CD83/CEBPB/IL10/LPL/IRF1/CLEC6A/TRIM6/CCL3/ALOX15B/AZU1/LRP1/CD4/BCL3/TLR2/CD86/PANX2/TNFRSF8/IL27/HMOX1/LILRB2/SULF2/SLC11A1/TLR8/CLU/TLR7/HGF/NLRP12/C…
GOCC_FICOLIN_1_RICH_GRANULE_MEMBRANE	54	-0.853454	-1.59744	0.000131253	0.0158214	869	tags=31%, list=6%, signal=30%	ATP6V0A1/CR1/SLC2A3/FPR2/NFASC/DOK3/SERPINB10/SIGLEC5/LILRB2/SLC11A1/FCAR/SIRPA/SIGLEC14/CLEC4D/FPR1/ADGRE3/LILRA3
GOBP_POSITIVE_REGULATION_OF_PROTEOLYSIS	309	-0.67958	-1.43152	0.000132084	0.0158214	1255	tags=14%, list=9%, signal=13%	GPER1/F2R/GSN/NODAL/CDC20B/FZR1/PMAIP1/FGFR4/CEBPA/LYN/HERPUD1/PRKN/SLC1A1/GRN/IFNG/NLRP3/CR1/RCN3/USP50/RNF19A/ZC3H12A/NUPR1/UACA/BBS7/ASPH/RNF19B/DLC1/LRRK2/SRC/MEFV/CBFA2T3/CLU/NLRP12/EPHA4/NLRC4/S100A8/CLEC7A/TRIB1/S100A9/P2RX1/CARD9/IL1B/DAPK1
GOBP_POSITIVE_REGULATION_OF_REACTIVE_OXYGEN_SPECIES_BIOSYNTHETIC_PROCESS	39	-0.879228	-1.60416	0.000135881	0.0160436	418	tags=31%, list=3%, signal=30%	ADGRB1/SOD2/IFNG/PTX3/INSR/CLU/CD36/TLR4/CLEC7A/PTGS2/KLF4/IL1B
GOBP_ANTIMICROBIAL_HUMORAL_RESPONSE	57	-0.837039	-1.57361	0.00015046	0.0173749	1082	tags=39%, list=8%, signal=36%	PGLYRP1/GATA6/SFTPD/WFDC11/JCHAIN/DEFA1/RNASE6/AZU1/LTF/BCL3/CXCL8/CXCL9/BPI/CXCL10/ANG/SLC11A1/CLU/LYZ/S100A8/S100A9/S100A12/CXCL2
GOBP_REGULATION_OF_NITRIC_OXIDE_METABOLIC_PROCESS	45	-0.859954	-1.58536	0.000152539	0.0173749	682	tags=27%, list=5%, signal=25%	ZC3H12A/IL10/PTX3/INSR/CLU/SIRPA/CD36/TLR4/CLEC7A/PTGS2/KLF4/IL1B
GOBP_RESPONSE_TO_CAMP	62	-0.835423	-1.56946	0.000153462	0.0173749	1003	tags=24%, list=7%, signal=23%	AHR/STAR/KCNE1/MMP19/JUN/PER1/DUOX1/CRHBP/THBD/SLC8A1/FOS/AQP9/FOSB/PTAFR/CDO1
GOBP_CELLULAR_RESPONSE_TO_MOLECULE_OF_BACTERIAL_ORIGIN	157	-0.740686	-1.52235	0.00015882	0.0177384	1181	tags=29%, list=8%, signal=27%	SERPINE1/ZFP36/CD180/AXL/TNIP3/LYN/IL18/STAR/ARG1/NLRP3/FCGR2B/LILRB1/DEFA1/ZC3H12A/CEBPB/IL10/MRC1/CCL3/LY86/LTF/CXCL8/TLR2/CD86/CXCL9/TNFAIP3/CCL2/BPI/CXCL10/KMO/SRC/HCK/LILRB2/TICAM2/CD68/SIRPA/CD36/PTAFR/TLR4/PPARGC1A/CD14/TRIB1/LILRA2/MEF2C/SASH1/CXCL2/IL1B
GOBP_PATTERN_RECOGNITION_RECEPTOR_SIGNALING_PATHWAY	175	-0.729521	-1.51097	0.000161087	0.0177518	1551	tags=21%, list=11%, signal=19%	TLR5/SCIMP/RNF125/CD300A/PELI1/TIRAP/APPL2/SLC15A2/TNIP3/LYN/F2RL1/ITGAM/SFTPD/RAB7B/IRF4/LILRA4/CTSS/IRF1/LTF/CTSL/TLR2/TNFAIP3/SLC46A2/SLC15A3/TICAM2/CLEC4E/TLR8/TLR7/BTK/IRAK3/CD36/TLR4/CD14/S100A8/CD300LF/S100A9/LILRA2
GOBP_REGULATION_OF_SPINDLE_ORGANIZATION	33	0.856737	1.83354	0.000174558	0.0189538	478	tags=6%, list=3%, signal=6%	MAPK15/GNAI1
GOBP_REGULATION_OF_REACTIVE_OXYGEN_SPECIES_BIOSYNTHETIC_PROCESS	70	-0.820213	-1.57352	0.000176581	0.0189538	682	tags=19%, list=5%, signal=18%	ZC3H12A/IL10/PTX3/INSR/ALOX5/CLU/SIRPA/CD36/TLR4/CLEC7A/PTGS2/KLF4/IL1B
GOBP_NEGATIVE_REGULATION_OF_TRANSMEMBRANE_TRANSPORT	81	-0.799747	-1.55863	0.000182042	0.0192894	1086	tags=16%, list=8%, signal=15%	SESTD1/IRS2/KCNE1/CTTNBP2NL/EPHB2/RGS2/MMP9/KEL/SLC43A2/PLN/PID1/KCNE3/IL1B
GOCC_AZUROPHIL_GRANULE	136	-0.754374	-1.53922	0.000186453	0.019352	1498	tags=20%, list=11%, signal=18%	STX7/DNAJC13/TOM1/RNASET2/DEFA3/CEACAM8/NPC2/SNAP23/GRN/ARG1/PSAP/DEFA1/ACP3/GCA/VNN1/AZU1/RAB44/BPI/CPPED1/HRNR/CD68/LYZ/RNASE2/PADI2/FPR1/NFAM1/MGST1
NABA_SECRETED_FACTORS	160	-0.739292	-1.52213	0.000187315	0.019352	1487	tags=32%, list=11%, signal=29%	CLCF1/FGF2/TNF/CCL4/TGFB3/WNT9A/TDGF1/ISM1/NODAL/FGF11/AMH/FSTL1/CRLF1/IL18/EREG/VEGFA/IL12A/FST/TNFSF13/IFNG/IL17C/TNFSF13B/ANGPTL4/WNT7A/S100A5/EPGN/IL10/CCL24/CCL3/CHRD/WNT9B/PDGFD/IL1RN/CXCL8/CRHBP/CXCL9/CCL2/TPO/CXCL10/WNT5B/AREG/PDGFC/HRNR/S100Z/HGF/S100A8/S100A9/S100A12/HBEGF/CXCL2/IL1B
GOBP_GRANULOCYTE_CHEMOTAXIS	81	-0.798456	-1.55612	0.000205959	0.0210155	644	tags=30%, list=5%, signal=28%	CCL4/CD74/TIRAP/DNM1L/ITGA1/CMKLR1/DAPK2/CCL24/CCL3/CXCL8/CXCL9/CCL2/CXCL10/ADGRE2/BST1/C5AR2/CSF3R/S100A8/C5AR1/S100A9/CD300H/S100A12/CSF1R/CXCL2
GOMF_MAP_KINASE_ACTIVITY	13	0.957401	1.71424	0.00020996	0.0211625	1	tags=8%, list=0%, signal=8%	MAPK15
GOMF_CARBOHYDRATE_BINDING	204	-0.722724	-1.50542	0.000213063	0.0212165	1143	tags=20%, list=8%, signal=18%	GRIFIN/MAN2A1/ALDOB/CLEC3A/ACAN/NOMO2/CLEC4F/SLC2A3/CRYBG2/SFTPD/OLR1/PKD1L2/GALNT6/CLEC6A/MRC1/CLEC5A/SIGLEC10/SIGLEC9/PTX3/CLEC4M/HLA-DRA/CLEC4A/LGALS12/CLEC12B/SIGLEC5/CLEC4E/CD33/LGALS2/CD302/SIGLEC14/HK3/VCAN/CLEC4D/CLEC1B/ASGR1/CLEC7A/CLEC10A/ASGR2/PYGL/CLEC12A
GOBP_PROTEIN_LOCALIZATION_TO_CILIUM	55	0.786917	1.87449	0.000217999	0.0214495	133	tags=5%, list=1%, signal=5%	MAPK15/TULP2/WDR35
GOMF_STRUCTURAL_CONSTITUENT_OF_RIBOSOME	128	0.65286	1.72355	0.000221296	0.0215177	3373	tags=64%, list=24%, signal=49%	MRPL24/MRPL18/RPSA/MRPS18B/MRPL35/RPL13AP3/MRPL12/RPL14/MRPL3/RPL10A/RPL13/RPL28/RPL8/MRPL34/MRPL36/RPL29/MRPS6/RPL17/MRPS31/MRPL19/MRPS21/MRPL23/RPL15/RPS24/RPL18A/RPL37A/MRPS24/RPL32/MRPS12/RPL36/RPL18/MRPL4/RPL31/RPS17/RPS11/RPS6/RPL37/RPL23/MRPL27/MRPL46/RPS13/MRPL14/RPL35A/MRPL15/MRPS35/RPS15/RPL39/RPS3A/RPL22L1/MRPL42/MRPL49/RPL7/RPS29/RPL19/RPL12/MRPS16/MRPS18C/RPL10/RPS20/MRPL57/RPS3/RPL7…
GOCC_CENTRIOLE	127	0.645878	1.70281	0.000227951	0.0219072	281	tags=4%, list=2%, signal=4%	MAPK15/SAXO2/HAP1/TSKS/CETN3
GOCC_VACUOLAR_LUMEN	139	-0.75166	-1.5339	0.000232615	0.0220984	1029	tags=20%, list=7%, signal=19%	RNASET2/DEFA3/CD74/NPC2/ACAN/HPSE/GRN/ARG1/PSAP/CTSS/DEFA1/DAPK2/GCA/CD1E/SDC3/AZU1/GPC1/CTSL/BPI/CPPED1/TCN2/HRNR/LYZ/RNASE2/PADI2/VCAN/IFI30/SDC2
GOBP_IMMUNE_RESPONSE_REGULATING_SIGNALING_PATHWAY	355	-0.662878	-1.3975	0.000237772	0.0223317	1682	tags=18%, list=12%, signal=16%	PAK1/LGALS3/FCGR2A/NR4A3/HLA-DQA1/PDE4B/MUC5B/PLCG2/CYFIP1/CLEC4C/DOCK1/ELF2/MUC21/CD300A/MAPK10/HLA-DRB3/CREBBP/PDE4D/HLA-DPB1/APPL2/BLNK/EP300/CD226/ICOSLG/LYN/BAIAP2/CMKLR1/CR1/PIK3R1/FCGR2B/LILRA4/LILRB1/JUN/ZC3H12A/IGLL5/CLEC6A/FPR2/FCGR1A/CTLA4/CD4/PRAM1/HLA-DRA/NECTIN2/SRC/HLA-DQB2/CLEC4A/HCK/CLEC12B/C5AR2/FOS/LILRB2/CLEC4E/CD33/BTK/CLEC4D/LILRB4/FPR1/C5AR1/LILRA2/CLEC10A/NFAM1/MEF2C/CARD9
GOCC_SPECIFIC_GRANULE_MEMBRANE	84	-0.802902	-1.57576	0.000251731	0.0229921	835	tags=26%, list=6%, signal=25%	SLC2A3/ITGAM/KCNAB2/OLR1/ITGAV/FPR2/PLAUR/CLEC5A/GPR84/RAB44/CEACAM3/BST1/FCAR/CD33/CD36/ALDH3B1/CLEC4D/CYBB/MCEMP1/P2RX1/CLEC12A/LILRA3
GOBP_REGULATION_OF_CHROMOSOME_SEPARATION	64	0.747619	1.83776	0.000253112	0.0229921	404	tags=3%, list=3%, signal=3%	MAPK15/USP44
WP_REGULATION_OF_TOLLLIKE_RECEPTOR_SIGNALING_PATHWAY	115	-0.761064	-1.53887	0.00025315	0.0229921	1475	tags=25%, list=11%, signal=23%	TNF/MAPK10/PELI1/CCL4/TIRAP/MAP3K8/PIK3R5/CD180/IL12A/PIK3R1/SFTPD/JUN/CCL3/CXCL8/TLR2/CD86/CXCL9/TNFAIP3/CXCL10/FOS/TICAM2/TLR8/TLR7/BTK/IRAK3/TLR4/CD14/TREM1/IL1B
PID_TOLL_ENDOGENOUS_PATHWAY	22	-0.923838	-1.59186	0.000264932	0.0235636	366	tags=32%, list=3%, signal=31%	TIRAP/TLR2/VCAN/TLR4/CD14/S100A8/S100A9
GOBP_POSITIVE_REGULATION_OF_SMALL_MOLECULE_METABOLIC_PROCESS	104	-0.77196	-1.54756	0.000267875	0.0235636	1733	tags=28%, list=12%, signal=25%	PLIN5/NR1H2/ESRRB/NR4A3/PFKFB3/RDH10/TNF/GCK/CD74/GPER1/PFKFB4/PMAIP1/IFNG/STAR/IRS2/ACTN3/MLXIPL/P2RY6/INSR/SRC/DGAT2/CES1/PTAFR/PPARGC1A/GUCA1B/PID1/PTGS2/IL1B/ADM
REACTOME_IKK_COMPLEX_RECRUITMENT_MEDIATED_BY_RIP1	22	-0.923402	-1.59111	0.000267995	0.0235636	217	tags=23%, list=2%, signal=22%	UBE2D1/BIRC3/TICAM2/TLR4/CD14
KEGG_PRION_DISEASES	27	-0.904065	-1.58145	0.000280283	0.0243846	162	tags=19%, list=1%, signal=18%	LAMC1/C1QA/C1QC/IL1B/C1QB
GOCC_ENDOSOME_MEMBRANE	436	-0.646866	-1.36905	0.00030028	0.0258522	1621	tags=17%, list=12%, signal=15%	ABCA5/HLA-DQA1/RAB12/NPC1/RAB27B/STX7/FFAR4/DNAJC13/ANTXR2/HLA-DRB3/LAMTOR5/RILP/LRP6/MVB12B/STAM/HLA-DPB1/HLA-DMB/APPL2/GGA2/FZD5/KCNH1/VAC14/CORO1C/ATP6V0A1/SLC1A1/ZFYVE28/SNX21/FCGRT/CLCN4/GPNMB/TPCN2/SYT5/TFRC/MCOLN2/USP50/NCF4/RAB7B/ANXA8/WLS/CD1B/LAMP5/SORT1/RHOB/STEAP4/PARM1/ZDHHC1/RAB11FIP5/MRC1/CD1C/FCGR1A/RET/STEAP3/HLA-DRA/INSR/FGD2/ATP6V0D2/DAGLA/CD1A/HLA-DQB2/SLC15A3/MARCHF1/CD1D/TIC…
GOBP_HORMONE_METABOLIC_PROCESS	136	-0.744855	-1.51979	0.000305259	0.0260099	910	tags=16%, list=7%, signal=15%	STAR/TG/UGT1A1/CTSZ/CYP2W1/CYP21A2/RDH12/CYP2S1/DUOX1/CTSL/CRABP2/TPO/DIO2/DGAT2/PLB1/ADH1B/CES1/ALDH1A1/PPARGC1A/DHRS9/CYP1B1/ADM
REACTOME_CLEC7A_DECTIN_1_SIGNALING	90	-0.78551	-1.55805	0.000322081	0.0270136	292	tags=8%, list=2%, signal=8%	PRKCD/PPP3CA/PLCG2/SRC/CLEC7A/CARD9/IL1B
REACTOME_RHO_GTPASES_ACTIVATE_NADPH_OXIDASES	21	-0.91323	-1.56882	0.000325823	0.0270136	751	tags=29%, list=5%, signal=27%	NCF4/NCF1/NCF2/CYBB/S100A8/S100A9
GOBP_REGULATION_OF_CYSTEINE_TYPE_ENDOPEPTIDASE_ACTIVITY	190	-0.715541	-1.48663	0.000326844	0.0270136	1255	tags=15%, list=9%, signal=14%	GPER1/F2R/GSN/NODAL/PMAIP1/HERPUD1/SLC1A1/VEGFA/NLRP3/USP50/UACA/ASPH/MMP9/SH3RF1/PLAUR/LTF/DLC1/SRC/MEFV/HGF/NLRP12/NLRC4/S100A8/CLEC7A/S100A9/P2RX1/KLF4/CARD9/DAPK1
WP_NUCLEAR_RECEPTORS_METAPATHWAY	238	-0.701277	-1.46474	0.000336929	0.0275714	1229	tags=22%, list=9%, signal=21%	EP300/GPX3/GSTM3/JUND/NCOA2/SLC2A14/SLC6A20/JUNB/AHR/IL12A/IFNG/PTGR1/APOA2/ANGPTL4/IRS2/CYP2A6/MAFF/UGT1A1/SLC2A3/RXRA/CPEB4/FGD4/GSTM1/JUN/B3GNT5/RGS2/SLC2A9/CYP2C19/AHRR/VDR/CDKN1C/TNFAIP3/CCL2/ENC1/THBD/SRC/SERPINB2/SLC5A9/HMOX1/CES1/HGF/ABCG8/SLC6A17/PPARGC1A/PDK4/SERPINA1/PTGS2/MYOF/GSTM4/MGST1/HBEGF/CYP1B1/IL1B
REACTOME_SIGNALING_BY_INTERLEUKINS	382	-0.661137	-1.39818	0.000364827	0.0293696	1081	tags=16%, list=8%, signal=15%	CRLF1/LYN/IL18/JUNB/H3C10/BCL6/VEGFA/IL12A/IFNG/IL17C/F13A1/IRS2/PIK3R1/ITGB1/ITGAM/FOXO3/IL9R/IRF4/JUN/COL1A2/TIMP1/OSMR/IL10/MMP9/CCL3/DUSP4/POMC/CSF2RB/CSF2RA/IL1R2/LAMA5/CD4/IL1RN/CXCL8/CD86/CCL2/CXCL10/IL27/DUSP6/HCK/SERPINB2/HMOX1/FOS/CDKN1A/ALOX5/HGF/IRAK3/CD36/PTAFR/IL21/IL13RA1/FPR1/CSF3R/PTGS2/MEF2C/S100A12/CSF1R/CXCL2/IL1B/IL5RA
GOBP_POSITIVE_REGULATION_OF_PEPTIDYL_LYSINE_ACETYLATION	30	-0.8898	-1.57279	0.00036601	0.0293696	132	tags=10%, list=1%, signal=10%	AUTS2/PPARGC1A/IL1B
GOBP_REGULATION_OF_SYNAPTIC_TRANSMISSION_GABAERGIC	17	0.924314	1.74777	0.00038332	0.030125	53	tags=18%, list=0%, signal=18%	ADORA1/HAP1/CNR2
KEGG_NOD_LIKE_RECEPTOR_SIGNALING_PATHWAY	53	-0.842592	-1.5697	0.000385756	0.030125	387	tags=25%, list=3%, signal=24%	TNF/MAPK10/CASP5/IL18/NLRP3/CXCL8/TNFAIP3/CCL2/MEFV/NLRC4/CARD9/CXCL2/IL1B
GOBP_GRANULOCYTE_MIGRATION	99	-0.775786	-1.55716	0.000388158	0.030125	1343	tags=26%, list=10%, signal=24%	CCL4/CD74/TIRAP/DNM1L/UMODL1/ITGA1/CMKLR1/MCOLN2/DAPK2/CCL24/CCL3/CXCL8/CXCL9/CCL2/CXCL10/ADGRE2/BST1/C5AR2/CSF3R/S100A8/C5AR1/S100A9/CD300H/S100A12/CSF1R/CXCL2
GOBP_LEUKOCYTE_DIFFERENTIATION	426	-0.643792	-1.36221	0.000391967	0.030125	1252	tags=19%, list=9%, signal=18%	BLNK/EGR3/FZD5/EP300/LYL1/PIK3R6/CEBPA/AXL/LYN/IL18/JUNB/F2RL1/BCL6/VEGFA/IFNG/KLF6/SOX13/NLRP3/CR1/PIK3R1/FCGR2B/FES/ITGB1/TFRC/POU4F1/IRF4/LILRB1/GLI3/JUN/ZC3H12A/BATF2/CD83/CEBPB/JMJD6/IL10/MMP9/IRF1/SH3RF1/VNN1/CCL3/TMEM98/CTLA4/LTF/CD4/BCL3/CTSL/ONECUT1/HLA-DRA/TLR2/CD86/SLC46A2/IL27/SRC/CD101/FLT3/FGL2/FOS/CBFA2T3/LILRB2/OSCAR/CD1D/MERTK/BTK/LILRB3/TMEM176B/LTBR/IL21/TLR4/LILRB4/MAFB/SPI1/T…
WP_TYPE_II_INTERFERON_SIGNALING_IFNG	33	-0.872596	-1.55995	0.000393647	0.030125	970	tags=30%, list=7%, signal=28%	IFNG/IRF4/IFNGR2/IRF1/CIITA/CXCL9/CXCL10/CYBB/SPI1/IL1B
GOMF_CARGO_RECEPTOR_ACTIVITY	58	-0.830858	-1.56451	0.000402154	0.0304936	826	tags=29%, list=6%, signal=28%	TFRC/ITGAM/OLR1/FPR2/MRC1/FOLR2/ACKR4/LRP1/TMPRSS5/CD163/INSR/CXCL16/CD36/STAB1/ASGR1/ASGR2/LOXL3
WP_IL3_SIGNALING_PATHWAY	47	-0.846413	-1.56847	0.000410308	0.0308291	1070	tags=21%, list=8%, signal=20%	LYN/PIK3R1/JUN/CSF2RB/CXCL8/CD86/SRC/HCK/FOS/IL5RA
GOBP_POSITIVE_REGULATION_OF_INTERLEUKIN_1_PRODUCTION	52	-0.830356	-1.54642	0.000423607	0.0315416	970	tags=27%, list=7%, signal=25%	IFNG/NLRP3/USP50/LPL/CCL3/AZU1/PANX2/TLR8/NLRP12/NLRC4/TLR4/CLEC7A/LILRA2/LILRA5
GOCC_MEMBRANE_MICRODOMAIN	266	-0.68027	-1.42387	0.000432756	0.0318157	1561	tags=20%, list=11%, signal=18%	TUBA1A/NPC1/RHOQ/TNF/AHNAK/LAMTOR5/TFPI/LRP6/MYADM/PLPP3/ARID3A/TDGF1/F2R/MYO1A/CD226/CORO1C/ITGA1/LYN/EFNA5/HPSE/EMP2/CAVIN1/KCNE1/CR1/ITGB1/ITGAM/CDH13/OLR1/UNC5A/GLIPR1L1/SPRED1/PRKAR2B/RET/GPC1/CD4/TLR2/DLC1/LRRK2/INSR/SCN5A/CD1A/SRC/HCK/HMOX1/BTK/CD36/CD14/NFAM1/MYOF/P2RX1/MS4A4A/KCNE3
GOBP_MYD88_DEPENDENT_TOLL_LIKE_RECEPTOR_SIGNALING_PATHWAY	32	-0.878312	-1.56291	0.000435143	0.0318157	577	tags=28%, list=4%, signal=27%	IRF1/TLR2/TLR8/BTK/IRAK3/CD36/TLR4/CD14/CD300LF
GOBP_POSITIVE_REGULATION_OF_INTERLEUKIN_6_PRODUCTION	69	-0.79779	-1.53089	0.000442409	0.0318157	1327	tags=32%, list=10%, signal=29%	CD74/TIRAP/ARHGEF2/F2R/EREG/F2RL1/IFNG/AIF1/RAB7B/LPL/TLR2/LILRB2/TLR8/TLR7/CD36/PTAFR/TLR4/CLEC7A/LILRA2/LILRA5/CARD9/IL1B
GOBP_POSITIVE_REGULATION_OF_INFLAMMATORY_RESPONSE	92	-0.781501	-1.55636	0.000442687	0.0318157	1181	tags=29%, list=8%, signal=27%	SERPINE1/ZBP1/CEBPA/IL18/GRN/IFNG/TGM2/NUPR1/OSMR/CEBPB/CCL24/LPL/CCL3/TLR2/LRRK2/TLR7/NLRP12/BTK/IL21/TLR4/S100A8/S100A9/PTGS2/LILRA5/S100A12/PLA2G7/IL1B
WP_SPINAL_CORD_INJURY	89	-0.785248	-1.55849	0.000446743	0.0318305	1348	tags=33%, list=10%, signal=30%	BTG2/XYLT1/RGMA/ZFP36/PLXNA2/ACAN/TNFSF13/IFNG/TNFSF13B/AIF1/ARG1/CHST11/FOXO3/RHOB/MMP9/CXCL8/CCL2/CXCL10/FOS/LILRB2/EPHA4/LILRB3/VCAN/TLR4/NR4A1/PTGS2/CXCL2/IL1B/C1QB
GOBP_ANTIGEN_PROCESSING_AND_PRESENTATION_OF_EXOGENOUS_PEPTIDE_ANTIGEN_VIA_MHC_CLASS_I	70	-0.807224	-1.5486	0.00045945	0.032456	751	tags=14%, list=5%, signal=14%	SNAP23/NCF4/ITGAV/NCF1/FCGR1A/CLEC4A/CD36/NCF2/IFI30/CYBB
GOBP_POSITIVE_REGULATION_OF_TELOMERE_CAPPING	17	0.920315	1.7402	0.000481994	0.03376	1	tags=6%, list=0%, signal=6%	MAPK15
GOBP_REGULATION_OF_NUCLEOTIDE_BIOSYNTHETIC_PROCESS	30	-0.885418	-1.56504	0.000493052	0.033857	132	tags=17%, list=1%, signal=17%	PDP1/PPARGC1A/PDK4/GUCA1B/PID1
GOBP_REGULATION_OF_INNATE_IMMUNE_RESPONSE	267	-0.684726	-1.43359	0.000493667	0.033857	1572	tags=18%, list=11%, signal=16%	IL12B/MUC5B/SOCS3/PLCG2/CLEC4C/MUC21/CREBBP/TIRAP/APPL2/EP300/PIK3R6/CD226/ZBP1/LYN/EREG/GRN/IL12A/IFNG/ARG1/CR1/FCGR2B/A2M/LILRB1/VSIG4/IFNGR2/IRF1/CLEC6A/FPR2/TRIM6/SERPING1/NECTIN2/TNFAIP3/SRC/CLEC4A/HCK/CLEC12B/CD1D/CLEC4E/TLR8/IRAK3/IL21/NLRC4/TLR4/CLEC4D/LILRA2/CLEC10A/CARD9
GOBP_ADAPTIVE_IMMUNE_RESPONSE_BASED_ON_SOMATIC_RECOMBINATION_OF_IMMUNE_RECEPTORS_BUILT_FROM_IMMUNOGLOBULIN_SUPERFAMILY_DOMAINS	227	-0.693295	-1.4474	0.000496212	0.033857	1064	tags=20%, list=8%, signal=19%	C1S/IL18/BCL6/EMP2/IL12A/TNFSF13/TNFSF13B/ARG1/NLRP3/CR1/FCGR2B/TFRC/IRF4/LILRB1/CD1B/ZC3H12A/IL10/CD1E/IGLL5/TRPM4/GAPT/CD1C/TMEM98/CD4/BCL3/HLA-DRA/SERPING1/NECTIN2/TNFAIP3/IL27/CD1A/CD1D/SLC11A1/TLR8/CLU/BTK/TLR4/LILRB4/C1QA/C1QC/MEF2C/LOXL3/PLA2G4A/C17orf99/IL1B/C1QB
REACTOME_DISEASES_OF_IMMUNE_SYSTEM	28	-0.890474	-1.5623	0.000499764	0.033857	366	tags=29%, list=3%, signal=28%	TIRAP/TLR2/BTK/CD36/TLR4/CD14/S100A8/S100A9
GOBP_SYNAPTIC_TRANSMISSION_GABAERGIC	23	0.900369	1.81216	0.000511508	0.0341851	53	tags=17%, list=0%, signal=17%	ADORA1/TPBG/HAP1/CNR2
GOBP_COMPLEMENT_ACTIVATION	45	-0.842225	-1.55268	0.00051288	0.0341851	869	tags=38%, list=6%, signal=36%	CPB2/C1S/CR1/PROS1/A2M/VSIG4/IGLL5/CFD/SERPING1/CFP/C5AR2/CLU/C1QA/C5AR1/C1QC/IL1B/C1QB
GOCC_CALYX_OF_HELD	10	0.954969	1.6975	0.000527427	0.0347657	172	tags=30%, list=1%, signal=30%	ADORA1/NCS1/CPLX1
WP_ARYL_HYDROCARBON_RECEPTOR_PATHWAY	33	-0.867868	-1.5515	0.000531872	0.0347657	1229	tags=45%, list=9%, signal=42%	EP300/JUND/JUNB/AHR/IL12A/IFNG/UGT1A1/JUN/AHRR/SRC/SERPINB2/MYOF/MGST1/CYP1B1/IL1B
GOBP_METAPHASE_ANAPHASE_TRANSITION_OF_CELL_CYCLE	59	0.757385	1.83631	0.000537276	0.0347657	404	tags=3%, list=3%, signal=3%	MAPK15/USP44
GOBP_POSITIVE_REGULATION_OF_NUCLEOTIDE_BIOSYNTHETIC_PROCESS	13	-0.950625	-1.54735	0.000538416	0.0347657	132	tags=31%, list=1%, signal=31%	RCVRN/PPARGC1A/GUCA1B/PID1
GOBP_RESPIRATORY_BURST	29	-0.891491	-1.56969	0.000548226	0.0347832	995	tags=38%, list=7%, signal=35%	GRN/NCF4/JCHAIN/NCF1/NCF1C/INSR/HCK/SLC11A1/NCF2/CYBB/CLEC7A
GOMF_AMYLOID_BETA_BINDING	67	-0.806768	-1.53512	0.000549273	0.0347832	847	tags=28%, list=6%, signal=27%	FCGR2B/ITGAM/EPHB2/FPR2/FZD4/LRP1/APBB2/TLR2/INSR/GRIA3/LILRB2/CLU/EPHA4/CD36/CST3/TLR4/C1QA/COL25A1/LDLRAD3
GOBP_CELLULAR_RESPONSE_TO_PEPTIDE	303	-0.667984	-1.40661	0.000552126	0.0347832	1777	tags=18%, list=13%, signal=16%	PRKCD/ERFE/ADCY6/SOGA1/PAK1/ADCY9/CRHR2/NR4A3/RAB12/SOCS3/RHOQ/CYFIP1/STXBP4/PHIP/ADCY4/GCK/ENHO/ARHGEF2/APPL2/GAB1/GPER1/GLP1R/ROCK1/MAP1B/LYN/CYP11B1/ATP6V0A1/ERRFI1/BAIAP2/PRLR/STAR/IRS2/ARG1/PIK3R1/FCGR2B/G6PC1/LPL/KLF11/PRKAR2B/FPR2/ID1/LRP1/CRHBP/INSR/ATP6V0D2/SRC/EPHA4/NR4A2/CD36/RAB31/TLR4/NR4A1/PDK4/PID1/KLF4/IL1B
GOBP_REGULATION_OF_HISTONE_PHOSPHORYLATION	11	-0.961747	-1.52784	0.000555522	0.0347832	12	tags=18%, list=0%, signal=18%	FMR1/IL1B
GOBP_MODULATION_OF_PROCESS_OF_OTHER_ORGANISM	100	-0.767847	-1.54029	0.000617671	0.0383838	1636	tags=26%, list=12%, signal=23%	POU2F3/FCER2/ATG7/DEFA3/CCL4/EP300/PRKN/F2RL1/IFNG/FBXL2/ARG1/SFTPD/RXRA/JUN/DEFA1/ZC3H12A/CCL3/LTF/PTX3/CLEC4M/CD4/INSR/MPEG1/CLEC7A/S100A9/CSF1R
GOBP_DEFENSE_RESPONSE_TO_BACTERIUM	145	-0.735685	-1.50579	0.000636534	0.0392608	1367	tags=28%, list=10%, signal=26%	DEFA3/TIRAP/ADGRB1/H2BC12/SERPINE1/PGLYRP1/F2RL1/GRN/IL12A/ADAMTS5/SFTPD/WFDC11/JCHAIN/DEFA1/CEBPB/IL10/RNASE6/IGLL5/FPR2/AZU1/LTF/CD4/BCL3/TLR2/LYG2/HP/BPI/ANG/CFP/SLC11A1/CD36/LYZ/NLRC4/TLR4/MPEG1/STAB1/S100A8/C5AR1/S100A9/S100A12/CARD9
GOBP_PRODUCTION_OF_MOLECULAR_MEDIATOR_INVOLVED_IN_INFLAMMATORY_RESPONSE	55	-0.824241	-1.54248	0.000650821	0.0397424	1521	tags=35%, list=11%, signal=31%	PLD4/TNF/APPL2/SNAP23/SERPINE1/LYN/GRN/ZC3H12A/PER1/IL1R2/MEFV/ALOX5/BTK/SIRPA/CD36/TLR4/LILRB4/CLEC7A/P2RX1
GOBP_POSITIVE_REGULATION_OF_INTERFERON_ALPHA_PRODUCTION	19	-0.919038	-1.56383	0.000653958	0.0397424	208	tags=21%, list=1%, signal=21%	IRF5/TLR8/TLR7/TLR4
GOBP_MACROPHAGE_ACTIVATION	79	-0.781955	-1.52158	0.000662557	0.0397516	1120	tags=30%, list=8%, signal=28%	CEBPA/GRN/IFNG/AIF1/FCGR2B/ITGAM/ZC3H12A/VSIG4/JMJD6/IL10/FPR2/CCL3/AZU1/TLR2/LRRK2/BPI/SLC11A1/TLR8/CLU/TLR7/TLR4/C1QA/C5AR1/PLA2G4A
GOBP_POSITIVE_REGULATION_OF_RESPONSE_TO_BIOTIC_STIMULUS	212	-0.69987	-1.45644	0.000663728	0.0397516	1619	tags=17%, list=12%, signal=16%	IL12B/MUC5B/PLCG2/SCIMP/CLEC4C/MUC21/HLA-DRB3/CREBBP/EP300/CD226/ZBP1/CD180/LYN/EREG/F2RL1/GRN/IL12A/ARG1/CLEC6A/FPR2/TRIM6/LY86/NECTIN2/SRC/CLEC4A/HCK/CD1D/CLEC4E/TLR8/IL21/NLRC4/TLR4/CLEC4D/LILRA2/CLEC10A/CARD9/SASH1
GOBP_RECEPTOR_MEDIATED_ENDOCYTOSIS	212	-0.699197	-1.45504	0.000692378	0.0411691	1683	tags=22%, list=12%, signal=20%	USP46/OPHN1/SAG/MAGI2/ITSN1/PLCG2/DNAJC13/ITGB3/DNAJC6/LRP6/PLA2R1/MSR1/SERPINE1/VEGFA/TPCN2/FCGR2B/ITGB1/TFRC/ITGAM/SFTPD/BTBD8/ITGAV/JCHAIN/LILRB1/GSG1L/FPR2/LRP3/MRC1/FCHO2/CLTCL1/FCGR1A/LRP1/CXCL8/CD163/CTSL/HP/INSR/CXCL16/CLU/CD36/RAB31/CD14/LILRB4/STAB1/ASGR1/LDLRAD3/ADM
GOBP_CIRCULATORY_SYSTEM_PROCESS	402	-0.638714	-1.35078	0.000742481	0.043436	1397	tags=21%, list=10%, signal=19%	MYLK3/PDE4D/AVPR2/FXYD6/PRKG1/FXYD7/SLC15A2/RASL10B/GPER1/SOD2/GLP1R/F2R/GUCY1B1/ROCK1/CXCR4/TMIGD3/SMTNL1/GSN/KCNH6/ADRB1/ERAP2/DNM1L/ITGA1/CYP11B1/SLC6A20/PKP2/SLC1A1/F2RL1/EMP2/VEGFA/SLC44A1/ADRB3/JUP/RYR3/KCNE1/SLC2A3/TFRC/GJC1/OLR1/CTSZ/WWTR1/F5/COL1A2/ZC3H12A/RGS2/ASPH/TRPM4/SLC4A8/LRP3/KEL/POMC/AZU1/DOCK5/LRP1/TRPV4/SGK1/SERPING1/KCNIP4/GNAO1/INSR/CXCL10/SCN5A/DSC2/SRC/SLC8A1/HMOX1/HTR7/CE…
GOBP_REGULATION_OF_COMPLEMENT_ACTIVATION	37	-0.865825	-1.56962	0.000750222	0.043436	869	tags=41%, list=6%, signal=38%	CPB2/C1S/CR1/PROS1/A2M/VSIG4/SERPING1/CFP/C5AR2/CLU/C1QA/C5AR1/C1QC/IL1B/C1QB
GOBP_NEUTROPHIL_CHEMOTAXIS	68	-0.795257	-1.51991	0.000751936	0.043436	644	tags=24%, list=5%, signal=23%	DAPK2/CCL24/CCL3/CXCL8/CXCL9/CCL2/CXCL10/BST1/C5AR2/CSF3R/S100A8/C5AR1/S100A9/CD300H/S100A12/CXCL2
GOCC_SPECIFIC_GRANULE_LUMEN	49	-0.84402	-1.56921	0.000757361	0.043436	1082	tags=35%, list=8%, signal=32%	CYFIP1/LRG1/PGLYRP1/HPSE/JUP/ARG1/CTSZ/TIMP2/LTF/PTX3/HP/BPI/CFP/OSCAR/FOLR3/QPCT/LYZ
WP_LTF_DANGER_SIGNAL_RESPONSE_PATHWAY	15	-0.94335	-1.55712	0.00075851	0.043436	448	tags=47%, list=3%, signal=45%	LTF/CXCL8/TLR2/TLR4/CD14/TREM1/IL1B
WP_MICROGLIA_PATHOGEN_PHAGOCYTOSIS_PATHWAY	37	-0.86534	-1.56874	0.000762036	0.043436	1167	tags=38%, list=8%, signal=35%	PIK3R6/LYN/PIK3R1/ITGAM/NCF4/NCF1/FCGR1A/HCK/NCF2/CYBB/C1QA/C1QC/TREM1/C1QB
GOMF_PATTERN_RECOGNITION_RECEPTOR_ACTIVITY	17	-0.933231	-1.56125	0.000775961	0.0438399	366	tags=59%, list=3%, signal=57%	PGLYRP1/TLR2/CLEC4E/TLR8/TLR7/CD36/PTAFR/TLR4/CD14/CLEC7A
HALLMARK_APOPTOSIS	140	-0.736684	-1.50351	0.000779729	0.0438399	1903	tags=29%, list=14%, signal=25%	DCN/TGFBR3/WEE1/CD69/PAK1/CASP7/LGALS3/PLAT/TNF/BMF/CREBBP/BTG2/EGR3/SOD2/F2R/ROCK1/GPX3/GSN/DDIT3/PMAIP1/DNM1L/IL18/EREG/BTG3/GSTM1/JUN/TIMP2/TIMP1/RHOB/GNA15/IRF1/AIFM3/GUCY2D/HMOX1/CDKN1A/CLU/HGF/CD14/ATF3/IL1B
GOCC_TERTIARY_GRANULE_LUMEN	43	-0.850527	-1.57059	0.000786982	0.0439487	723	tags=42%, list=5%, signal=40%	CYFIP1/LRG1/CSTB/PGLYRP1/CTSS/TIMP2/MMP9/YPEL5/LTF/PTX3/HP/CFP/OSCAR/FOLR3/QPCT/CST3/LYZ/CDA
REACTOME_SIGNALING_BY_GPCR	414	-0.635603	-1.34476	0.000861517	0.0477881	1787	tags=27%, list=13%, signal=25%	GPR4/FZD3/RGR/CHRM4/ADCY6/FZD2/PPP3CA/HRH2/PAK1/GNAT2/CYSLTR1/PDE8A/ADCY9/CRHR2/SOS2/PDE4B/ACKR2/ITSN1/FFAR4/PDE1B/DGKE/GALR1/PDE4D/AVPR2/ADCY4/CCL4/WNT9A/ARHGEF2/GNB4/ADGRE1/ARHGEF17/GPR18/GPER1/FZD5/GLP1R/GNAT1/ARHGEF12/F2R/ROCK1/CXCR4/ADRB1/GPR83/PIK3R6/F2RL2/PIK3R5/GRM2/RGS16/F2RL1/CMKLR1/ADRB3/ARHGEF33/TAS2R30/PIK3R1/RGS17/TAS2R31/RGS18/PSAP/RGSL1/PTH2R/WNT7A/PDE8B/FGD4/RGS1/RHOB/RGS2/GNA15/…

## Sheet: KEGG
ID	Description	setSize	enrichmentScore	NES	pvalue	FDR	rank	leading_edge	core_enrichment
hsa04380	Osteoclast differentiation	117	-0.82834	-1.68163	4.54834e-07	0.00015055	1040	tags=25%, list=7%, signal=23%	JUNB/IFNG/PIK3R1/FCGR2B/FOSL2/NCF4/LILRA4/LILRB1/JUN/IFNGR2/NCF1/FCGR1A/LILRA6/FOS/LILRB2/OSCAR/BTK/FOSB/SIRPA/LILRB3/NCF2/LILRB4/SPI1/LILRA2/LILRA5/LILRA1/CSF1R/IL1B/LILRA3
hsa05171	Coronavirus disease - COVID-19	171	-0.772425	-1.58449	2.918e-06	0.000482929	1123	tags=13%, list=8%, signal=13%	VWF/C1S/IL12A/F13A1/NLRP3/PIK3R1/JUN/CFD/CXCL8/TLR2/CCL2/CXCL10/FOS/TLR8/TLR7/TLR4/CYBB/C1QA/C5AR1/C1QC/HBEGF/IL1B/C1QB
hsa05418	Fluid shear stress and atherosclerosis	113	-0.798963	-1.61305	1.12536e-05	0.00124164	1591	tags=28%, list=11%, signal=25%	PLAT/MGST2/TNF/ITGB3/MAPK10/ACVR1/ARHGEF2/ACVR2A/GSTM3/VEGFA/IFNG/PIK3R1/ITGAV/GSTM1/JUN/NCF1/MMP9/IL1R2/GPC1/TRPV4/CTSL/CCL2/THBD/SRC/HMOX1/FOS/NCF2/MEF2C/GSTM4/MGST1/IL1B/SDC2
hsa05133	Pertussis	68	-0.837821	-1.6269	4.88686e-05	0.00404387	1064	tags=28%, list=8%, signal=26%	C1S/IL12A/NLRP3/ITGB1/ITGAM/JUN/IL10/IRF1/CFL2/CXCL8/SERPING1/FOS/TICAM2/TLR4/CD14/C1QA/C1QC/IL1B/C1QB
hsa05142	Chagas disease	89	-0.81064	-1.61446	6.43819e-05	0.00426208	985	tags=20%, list=7%, signal=19%	IL12A/IFNG/PIK3R1/JUN/IFNGR2/IL10/GNA15/CCL3/CXCL8/TLR2/GNAO1/CCL2/FOS/TLR4/C1QA/C1QC/IL1B/C1QB
hsa04936	Alcoholic liver disease	115	-0.775982	-1.57018	0.000107154	0.00454917	387	tags=10%, list=3%, signal=10%	CXCL8/ADH1B/ALDH2/TLR4/PPARGC1A/CD14/C1QA/C5AR1/C1QC/CXCL2/IL1B/C1QB
hsa04662	B cell receptor signaling pathway	76	-0.816466	-1.60062	0.000111468	0.00454917	851	tags=20%, list=6%, signal=19%	PIK3R1/FCGR2B/LILRA4/LILRB1/JUN/LILRA6/FOS/LILRB2/BTK/LILRB3/LILRB4/LILRA2/LILRA5/LILRA1/LILRA3
hsa05417	Lipid and atherosclerosis	177	-0.735827	-1.51563	0.000117823	0.00454917	1316	tags=20%, list=9%, signal=18%	PPP3CA/CASP7/POU2F3/IL12B/TNF/MAPK10/TIRAP/SOD2/DDIT3/LYN/IL18/IL12A/CYP2A6/NLRP3/PIK3R1/OLR1/NCF4/RXRA/JUN/NCF1/MMP9/CCL3/CXCL8/TLR2/CCL2/SRC/FOS/TICAM2/CD36/NCF2/TLR4/CYBB/CD14/CXCL2/IL1B
hsa03010	Ribosome	106	0.67758	1.72878	0.000123693	0.00454917	3399	tags=69%, list=24%, signal=52%	MRPL24/MRPL18/RPSA/MRPL35/MRPL12/RPL14/MRPL3/RPL10A/RPL13/RPL28/RPL8/MRPL34/MRPL36/RPL29/MRPS6/RPL17/MRPL19/MRPS21/MRPL23/RPL15/RPS24/RPL18A/RPL37A/RPL32/MRPS12/RPL36/RPL18/MRPS10/MRPL4/RPL31/RPS17/RPS11/RPS6/RPL37/RPL23/MRPL27/RPS13/MRPL14/RPL35A/MRPL15/RPS15/RPL39/RPS3A/RPL22L1/RPL36A-HNRNPH2/RPL7/RPS29/RPL19/RPL12/MRPS16/MRPS18C/RPL10/RPS20/RPS3/RPL7A/MRPS18A/MRPS9/RPL27/RPS10/RPL41/MRPS5/RPL3…
hsa05152	Tuberculosis	148	-0.751452	-1.53554	0.000150406	0.00486693	1813	tags=30%, list=13%, signal=27%	FCER1G/HLA-DPA1/SPHK1/PPP3CA/FCGR2A/IL12B/HLA-DQA1/TNF/MAPK10/HLA-DRB3/CREBBP/HLA-DPB1/CD74/HLA-DMB/TGFB3/TIRAP/PLA2R1/EP300/ARHGEF12/ATP6V0A1/IL18/IL12A/IFNG/CR1/FCGR2B/ITGAM/CTSS/IFNGR2/CEBPB/IL10/CIITA/MRC1/FCGR1A/CLEC4M/HLA-DRA/TLR2/VDR/ATP6V0D2/SRC/CLEC4E/TLR4/CD14/CLEC7A/CARD9/IL1B
hsa04625	C-type lectin receptor signaling pathway	95	-0.792873	-1.58169	0.000161741	0.00486693	1818	tags=29%, list=13%, signal=26%	PRKCD/FCER1G/PPP3CA/PAK1/IL12B/PLCG2/TNF/MAPK10/EGR3/ARHGEF12/IL12A/NLRP3/PIK3R1/JUN/MRAS/IL10/IRF1/CLEC6A/CLEC4M/BCL3/SRC/CLEC4E/CLEC4D/CLEC1B/CLEC7A/PTGS2/CARD9/IL1B
hsa05135	Yersinia infection	127	-0.760397	-1.54916	0.000189334	0.00488591	1475	tags=19%, list=11%, signal=17%	TNF/DOCK1/MAPK10/ARHGEF12/ROCK1/SKAP2/IL18/BAIAP2/NLRP3/PIK3R1/ITGB1/PKN2/JUN/IL10/PIP5K1B/CD4/CXCL8/CCL2/SRC/MEFV/FOS/NLRC4/TLR4/IL1B
hsa04145	Phagosome	128	-0.7571	-1.54418	0.000206434	0.00488591	1620	tags=30%, list=12%, signal=27%	FCGR2A/HLA-DQA1/TUBA1A/STX7/ITGB3/HLA-DRB3/RILP/HLA-DPB1/HLA-DMB/PLA2R1/MSR1/TUBB2A/SEC61A2/ATP6V0A1/FCGR2B/ITGB1/TFRC/ITGAM/SFTPD/OLR1/NCF4/ITGAV/RAB7B/CTSS/NCF1/MRC1/FCGR1A/CLEC4M/CTSL/HLA-DRA/TLR2/ATP6V0D2/FCAR/CD36/NCF2/TLR4/CYBB/CD14/CLEC7A
hsa04621	NOD-like receptor signaling pathway	144	-0.745551	-1.5239	0.000206655	0.00488591	1475	tags=15%, list=11%, signal=14%	TNF/MAPK10/ANTXR2/DEFA3/CASP5/DNM1L/IL18/NLRP3/PKN2/JUN/DEFA1/CXCL8/TNFAIP3/CCL2/MEFV/NLRP12/NLRC4/TLR4/CYBB/CARD9/CXCL2/IL1B
hsa05146	Amoebiasis	77	-0.803391	-1.57621	0.000294377	0.00649592	985	tags=34%, list=7%, signal=32%	IL12A/IFNG/ARG1/PIK3R1/ITGAM/RAB7B/COL1A2/CD1B/LAMA3/IL10/CD1E/GNA15/CD1C/IL1R2/LAMA5/SERPINB10/CXCL8/TLR2/CD1A/CD1D/LAMC1/LAMB2/TLR4/CD14/CXCL2/IL1B
hsa05140	Leishmaniasis	69	-0.806162	-1.56383	0.00106492	0.0220304	1620	tags=40%, list=12%, signal=36%	FCGR2A/IL12B/HLA-DQA1/TNF/HLA-DRB3/HLA-DPB1/HLA-DMB/TGFB3/EEF1A2/IL12A/IFNG/CR1/ITGB1/ITGAM/NCF4/JUN/IFNGR2/IL10/NCF1/FCGR1A/HLA-DRA/TLR2/FOS/NCF2/TLR4/CYBB/PTGS2/IL1B
hsa04610	Complement and coagulation cascades	59	-0.809724	-1.5581	0.00143003	0.0260603	1211	tags=41%, list=9%, signal=37%	F2R/SERPINE1/CPB2/F2RL2/VWF/C1S/F13A1/CR1/PROS1/ITGAM/A2M/F5/VSIG4/PLAUR/CFD/SERPING1/THBD/SERPINB2/CLU/C1QA/C5AR1/SERPINA1/C1QC/C1QB
hsa05219	Bladder cancer	36	-0.854034	-1.54558	0.00148794	0.0260603	644	tags=28%, list=5%, signal=27%	VEGFA/DAPK2/MMP9/TYMP/CXCL8/SRC/CDKN1A/HBEGF/UPK3A/DAPK1
hsa04010	MAPK signaling pathway	239	-0.667102	-1.39871	0.00155302	0.0260603	1748	tags=18%, list=13%, signal=16%	FGF7/PPP3CA/DUSP1/PAK1/MAP4K3/MECOM/SOS2/MAP3K3/STK3/FGF2/TNF/MAPK10/MAP3K6/TGFB3/DDIT3/JUND/GADD45G/MAP3K8/FGFR4/EREG/NF1/EFNA5/VEGFA/JUN/MRAS/DUSP8/DUSP4/PDGFD/INSR/DUSP5/AREG/DUSP6/FLT3/FOS/PDGFC/HGF/RASGRP4/NR4A1/CD14/MEF2C/PLA2G4A/CACNA2D3/CSF1R/IL1B
hsa05134	Legionellosis	50	-0.823636	-1.55297	0.00157464	0.0260603	1681	tags=34%, list=12%, signal=30%	CASP7/IL12B/TLR5/TNF/EEF1A2/IL18/CLK1/IL12A/CR1/ITGAM/CXCL8/TLR2/NLRC4/TLR4/CD14/CXCL2/IL1B
hsa05205	Proteoglycans in cancer	164	-0.708311	-1.44664	0.00186836	0.0294489	1922	tags=26%, list=14%, signal=22%	FLNA/DCN/DDX5/HIF1A/FZD3/FZD2/PAK1/IL12B/SOS2/PLCG2/FGF2/TNF/ITGB3/WNT9A/GAB1/FZD5/ARHGEF12/ROCK1/FRS2/HPSE/VEGFA/PIK3R1/ITGB1/ITGAV/WNT7A/COL1A2/MRAS/MMP9/PLAUR/FZD4/WNT9B/GPC1/CTSL/TLR2/WNT5B/SRC/CDKN1A/HGF/TLR4/HBEGF/FZD1/SDC2
hsa04550	Signaling pathways regulating pluripotency of stem cells	106	-0.730299	-1.4636	0.00260372	0.0391742	1784	tags=25%, list=13%, signal=22%	FZD3/FZD2/PAX6/POU5F1/ESRRB/SMAD9/PCGF2/FGF2/ACVR1/WNT9A/FZD5/ACVR2A/NODAL/FGFR4/PIK3R1/WNT7A/ID1/SMAD1/FZD4/WNT9B/ONECUT1/WNT5B/HESX1/ZFHX3/KLF4/FZD1
hsa04064	NF-kappa B signaling pathway	94	-0.739707	-1.47506	0.00339559	0.0477489	1343	tags=20%, list=10%, signal=18%	PLCG2/TNF/CCL4/TIRAP/BLNK/GADD45G/BCL2A1/LYN/TNFSF13B/CXCL8/TNFAIP3/TICAM2/BTK/LTBR/TLR4/CD14/PTGS2/CXCL2/IL1B
hsa05415	Diabetic cardiomyopathy	167	-0.681582	-1.39429	0.00346215	0.0477489	1014	tags=8%, list=7%, signal=8%	CPT1B/NDUFA4L2/PIK3R1/NCF4/COL1A2/NCF1/MMP9/GFPT2/INSR/PLN/CD36/NCF2/PDK4/CYBB
