# Supplementary material for: Transcriptomics identifies blunted immunomodulatory effects of vitamin D in people with multiple sclerosis
Source: Sci Rep. 2024 Jan 16;14:1436. doi: 10.1038/s41598-024-51779-0 (PMC10792011; doi:10.1038/s41598-024-51779-0)
Supplement: Supplementary file 1 — Supplementary Information. [file 41598_2024_51779_MOESM1_ESM.zip › Supplementary Table 4 - HCvsMSdiffcorgenes.xlsx]

## Sheet: CD4
gene	p	description
SSX2IP	0.00175608	SSX family member 2 interacting protein [Source:HGNC Symbol;Acc:HGNC:16509]
XYLB	0.00184176	xylulokinase [Source:HGNC Symbol;Acc:HGNC:12839]
PLK2	0.00223357	polo like kinase 2 [Source:HGNC Symbol;Acc:HGNC:19699]
MPZL2	0.00239879	myelin protein zero like 2 [Source:HGNC Symbol;Acc:HGNC:3496]
TRAV4	0.00261361	T cell receptor alpha variable 4 [Source:HGNC Symbol;Acc:HGNC:12140]
SNX21	0.0026482	sorting nexin family member 21 [Source:HGNC Symbol;Acc:HGNC:16154]
TARDBP	0.00269149	TAR DNA binding protein [Source:HGNC Symbol;Acc:HGNC:11571]
ARL8B	0.00288219	ADP ribosylation factor like GTPase 8B [Source:HGNC Symbol;Acc:HGNC:25564]
CR1	0.00325652	complement C3b/C4b receptor 1 (Knops blood group) [Source:HGNC Symbol;Acc:HGNC:2334]
TMEM187	0.00346328	transmembrane protein 187 [Source:HGNC Symbol;Acc:HGNC:13705]
DHRS1	0.00352266	dehydrogenase/reductase 1 [Source:HGNC Symbol;Acc:HGNC:16445]
DNAJC13	0.00361134	DnaJ heat shock protein family (Hsp40) member C13 [Source:HGNC Symbol;Acc:HGNC:30343]
SNUPN	0.00376596	snurportin 1 [Source:HGNC Symbol;Acc:HGNC:14245]
WWP2	0.00381771	WW domain containing E3 ubiquitin protein ligase 2 [Source:HGNC Symbol;Acc:HGNC:16804]
HP	0.00405227	haptoglobin [Source:HGNC Symbol;Acc:HGNC:5141]
ELL2	0.00422568	elongation factor for RNA polymerase II 2 [Source:HGNC Symbol;Acc:HGNC:17064]
RPL4P1	0.00429114	ribosomal protein L4 pseudogene 1 [Source:HGNC Symbol;Acc:HGNC:23551]
MFAP5	0.00438143	microfibril associated protein 5 [Source:HGNC Symbol;Acc:HGNC:29673]
USP6NL	0.00443464	USP6 N-terminal like [Source:HGNC Symbol;Acc:HGNC:16858]
PTS	0.00459711	6-pyruvoyltetrahydropterin synthase [Source:HGNC Symbol;Acc:HGNC:9689]
HCFC1	0.00469853	host cell factor C1 [Source:HGNC Symbol;Acc:HGNC:4839]
ZNF530	0.00521572	zinc finger protein 530 [Source:HGNC Symbol;Acc:HGNC:29297]
NAPG	0.0052257	NSF attachment protein gamma [Source:HGNC Symbol;Acc:HGNC:7642]
PPP2CB	0.00525091	protein phosphatase 2 catalytic subunit beta [Source:HGNC Symbol;Acc:HGNC:9300]
ANKRD40CL	0.00544969	ANKRD40 C-terminal like [Source:HGNC Symbol;Acc:HGNC:26080]
UGP2	0.00552175	UDP-glucose pyrophosphorylase 2 [Source:HGNC Symbol;Acc:HGNC:12527]
GPCPD1	0.00561482	glycerophosphocholine phosphodiesterase 1 [Source:HGNC Symbol;Acc:HGNC:26957]
CORO6	0.00574532	coronin 6 [Source:HGNC Symbol;Acc:HGNC:21356]
APBA3	0.00586639	amyloid beta precursor protein binding family A member 3 [Source:HGNC Symbol;Acc:HGNC:580]
ZNF607	0.0060533	zinc finger protein 607 [Source:HGNC Symbol;Acc:HGNC:28192]
COPS7B	0.00611629	COP9 signalosome subunit 7B [Source:HGNC Symbol;Acc:HGNC:16760]
ZNF56	0.0061421	NA
TRMT9B	0.00617802	tRNA methyltransferase 9B (putative) [Source:HGNC Symbol;Acc:HGNC:26725]
SLC43A1	0.00620903	solute carrier family 43 member 1 [Source:HGNC Symbol;Acc:HGNC:9225]
FMC1-LUC7L2	0.0062161	FMC1-LUC7L2 readthrough [Source:HGNC Symbol;Acc:HGNC:44671]
SATB2	0.00628842	SATB homeobox 2 [Source:HGNC Symbol;Acc:HGNC:21637]
CHD4	0.00632711	chromodomain helicase DNA binding protein 4 [Source:HGNC Symbol;Acc:HGNC:1919]
ZFP82	0.00664688	ZFP82 zinc finger protein [Source:HGNC Symbol;Acc:HGNC:28682]
XXYLT1	0.00676761	xyloside xylosyltransferase 1 [Source:HGNC Symbol;Acc:HGNC:26639]
STAP1	0.00696546	signal transducing adaptor family member 1 [Source:HGNC Symbol;Acc:HGNC:24133]
ODAPH	0.00697063	odontogenesis associated phosphoprotein [Source:HGNC Symbol;Acc:HGNC:26300]
KLHL22	0.00700336	kelch like family member 22 [Source:HGNC Symbol;Acc:HGNC:25888]
WASHC4	0.00703966	WASH complex subunit 4 [Source:HGNC Symbol;Acc:HGNC:29174]
RBM4B	0.00706233	RNA binding motif protein 4B [Source:HGNC Symbol;Acc:HGNC:28842]
ARL4A	0.00719414	ADP ribosylation factor like GTPase 4A [Source:HGNC Symbol;Acc:HGNC:695]
FAM133B	0.00723362	family with sequence similarity 133 member B [Source:HGNC Symbol;Acc:HGNC:28629]
MFSD9	0.0074313	major facilitator superfamily domain containing 9 [Source:HGNC Symbol;Acc:HGNC:28158]
CPAMD8	0.00750393	C3 and PZP like alpha-2-macroglobulin domain containing 8 [Source:HGNC Symbol;Acc:HGNC:23228]
CC2D2A	0.00756914	coiled-coil and C2 domain containing 2A [Source:HGNC Symbol;Acc:HGNC:29253]
TSN	0.00762309	translin [Source:HGNC Symbol;Acc:HGNC:12379]
HTRA1	0.00767883	HtrA serine peptidase 1 [Source:HGNC Symbol;Acc:HGNC:9476]
FOS	0.0077498	Fos proto-oncogene, AP-1 transcription factor subunit [Source:HGNC Symbol;Acc:HGNC:3796]
HDAC1	0.00775063	histone deacetylase 1 [Source:HGNC Symbol;Acc:HGNC:4852]
TMEM106C	0.00776215	transmembrane protein 106C [Source:HGNC Symbol;Acc:HGNC:28775]
ZNF875	0.00780682	zinc finger protein 875 [Source:HGNC Symbol;Acc:HGNC:4928]
SMAD1	0.00794472	SMAD family member 1 [Source:HGNC Symbol;Acc:HGNC:6767]
KCTD7	0.00799005	potassium channel tetramerization domain containing 7 [Source:HGNC Symbol;Acc:HGNC:21957]
PTGES2	0.00801788	prostaglandin E synthase 2 [Source:HGNC Symbol;Acc:HGNC:17822]
H2BC12	0.00802844	H2B clustered histone 12 [Source:HGNC Symbol;Acc:HGNC:13954]
SLC16A6	0.00818597	solute carrier family 16 member 6 [Source:HGNC Symbol;Acc:HGNC:10927]
DMXL1	0.00823812	Dmx like 1 [Source:HGNC Symbol;Acc:HGNC:2937]
ZNF699	0.00829435	zinc finger protein 699 [Source:HGNC Symbol;Acc:HGNC:24750]
PRKD2	0.00837723	protein kinase D2 [Source:HGNC Symbol;Acc:HGNC:17293]
PXMP2	0.00867524	peroxisomal membrane protein 2 [Source:HGNC Symbol;Acc:HGNC:9716]
HSD11B1L	0.00868474	hydroxysteroid 11-beta dehydrogenase 1 like [Source:HGNC Symbol;Acc:HGNC:30419]
EHMT2	0.0088037	euchromatic histone lysine methyltransferase 2 [Source:HGNC Symbol;Acc:HGNC:14129]
RRM2B	0.00881246	ribonucleotide reductase regulatory TP53 inducible subunit M2B [Source:HGNC Symbol;Acc:HGNC:17296]
FAM98A	0.00904456	family with sequence similarity 98 member A [Source:HGNC Symbol;Acc:HGNC:24520]
TRAV12-3	0.00905663	T cell receptor alpha variable 12-3 [Source:HGNC Symbol;Acc:HGNC:12107]
MED13L	0.00913567	mediator complex subunit 13L [Source:HGNC Symbol;Acc:HGNC:22962]
DDX60L	0.00917268	DExD/H-box 60 like [Source:HGNC Symbol;Acc:HGNC:26429]
COPS2	0.00921422	COP9 signalosome subunit 2 [Source:HGNC Symbol;Acc:HGNC:30747]
NLRP6	0.00927505	NLR family pyrin domain containing 6 [Source:HGNC Symbol;Acc:HGNC:22944]
BAHD1	0.00931443	bromo adjacent homology domain containing 1 [Source:HGNC Symbol;Acc:HGNC:29153]
RFPL1	0.00939912	ret finger protein like 1 [Source:HGNC Symbol;Acc:HGNC:9977]
FOXO3	0.00954781	forkhead box O3 [Source:HGNC Symbol;Acc:HGNC:3821]
ZNF48	0.00957447	zinc finger protein 48 [Source:HGNC Symbol;Acc:HGNC:13114]
PGPEP1	0.0096018	pyroglutamyl-peptidase I [Source:HGNC Symbol;Acc:HGNC:13568]
AGTPBP1	0.00962282	ATP/GTP binding carboxypeptidase 1 [Source:HGNC Symbol;Acc:HGNC:17258]
SORCS2	0.00972314	sortilin related VPS10 domain containing receptor 2 [Source:HGNC Symbol;Acc:HGNC:16698]
CROCCP3	0.00974962	CROCC pseudogene 3 [Source:HGNC Symbol;Acc:HGNC:29405]
FBXO28	0.00975003	F-box protein 28 [Source:HGNC Symbol;Acc:HGNC:29046]
FAM171A2	0.0097712	family with sequence similarity 171 member A2 [Source:HGNC Symbol;Acc:HGNC:30480]
PPIP5K2	0.00978346	diphosphoinositol pentakisphosphate kinase 2 [Source:HGNC Symbol;Acc:HGNC:29035]
PNPLA1	0.00981529	patatin like phospholipase domain containing 1 [Source:HGNC Symbol;Acc:HGNC:21246]
ITGA1	0.00991875	integrin subunit alpha 1 [Source:HGNC Symbol;Acc:HGNC:6134]
TMEM167B	0.0100732	transmembrane protein 167B [Source:HGNC Symbol;Acc:HGNC:30187]
MFSD1P1	0.0101342	major facilitator superfamily domain containing 1 pseudogene 1 [Source:HGNC Symbol;Acc:HGNC:50625]
DESI1	0.0102545	desumoylating isopeptidase 1 [Source:HGNC Symbol;Acc:HGNC:24577]
FERMT2	0.0103893	FERM domain containing kindlin 2 [Source:HGNC Symbol;Acc:HGNC:15767]
ID1	0.0104231	inhibitor of DNA binding 1, HLH protein [Source:HGNC Symbol;Acc:HGNC:5360]
TPR	0.0104416	translocated promoter region, nuclear basket protein [Source:HGNC Symbol;Acc:HGNC:12017]
CTAGE7P	0.0104952	CTAGE family member 7, pseudogene [Source:HGNC Symbol;Acc:HGNC:25111]
ZFP30	0.0106081	ZFP30 zinc finger protein [Source:HGNC Symbol;Acc:HGNC:29555]
ZNF326	0.0108055	zinc finger protein 326 [Source:HGNC Symbol;Acc:HGNC:14104]
GZF1	0.0108117	GDNF inducible zinc finger protein 1 [Source:HGNC Symbol;Acc:HGNC:15808]
ESYT1	0.0108743	extended synaptotagmin 1 [Source:HGNC Symbol;Acc:HGNC:29534]
UCKL1	0.0109471	uridine-cytidine kinase 1 like 1 [Source:HGNC Symbol;Acc:HGNC:15938]
HK1	0.010967	hexokinase 1 [Source:HGNC Symbol;Acc:HGNC:4922]
SLC45A4	0.0110977	solute carrier family 45 member 4 [Source:HGNC Symbol;Acc:HGNC:29196]
MBOAT1	0.0111385	membrane bound O-acyltransferase domain containing 1 [Source:HGNC Symbol;Acc:HGNC:21579]
SEPTIN6	0.0112702	septin 6 [Source:HGNC Symbol;Acc:HGNC:15848]
SOS2	0.0115345	SOS Ras/Rho guanine nucleotide exchange factor 2 [Source:HGNC Symbol;Acc:HGNC:11188]
MTA2	0.0115701	metastasis associated 1 family member 2 [Source:HGNC Symbol;Acc:HGNC:7411]
GAB1	0.0116443	GRB2 associated binding protein 1 [Source:HGNC Symbol;Acc:HGNC:4066]
ADORA2A	0.0117829	adenosine A2a receptor [Source:HGNC Symbol;Acc:HGNC:263]
ADAMDEC1	0.0118675	ADAM like decysin 1 [Source:HGNC Symbol;Acc:HGNC:16299]
LRWD1	0.0119339	leucine rich repeats and WD repeat domain containing 1 [Source:HGNC Symbol;Acc:HGNC:21769]
TXNRD2	0.0119538	thioredoxin reductase 2 [Source:HGNC Symbol;Acc:HGNC:18155]
ERICH1	0.0120724	glutamate rich 1 [Source:HGNC Symbol;Acc:HGNC:27234]
BCL2L13	0.0121727	BCL2 like 13 [Source:HGNC Symbol;Acc:HGNC:17164]
TRBV7-4	0.0121873	T cell receptor beta variable 7-4 [Source:HGNC Symbol;Acc:HGNC:12238]
LRFN1	0.0122346	leucine rich repeat and fibronectin type III domain containing 1 [Source:HGNC Symbol;Acc:HGNC:29290]
CPM	0.0122768	carboxypeptidase M [Source:HGNC Symbol;Acc:HGNC:2311]
SEC14L1	0.0122995	SEC14 like lipid binding 1 [Source:HGNC Symbol;Acc:HGNC:10698]
CHMP1B	0.0123081	charged multivesicular body protein 1B [Source:HGNC Symbol;Acc:HGNC:24287]
GBP3	0.0123655	guanylate binding protein 3 [Source:HGNC Symbol;Acc:HGNC:4184]
CASP8	0.0123931	caspase 8 [Source:HGNC Symbol;Acc:HGNC:1509]
DBNL	0.012439	drebrin like [Source:HGNC Symbol;Acc:HGNC:2696]
ZMYM5	0.012469	zinc finger MYM-type containing 5 [Source:HGNC Symbol;Acc:HGNC:13029]
ZNF229	0.0125049	zinc finger protein 229 [Source:HGNC Symbol;Acc:HGNC:13022]
MISP3	0.0125604	MISP family member 3 [Source:HGNC Symbol;Acc:HGNC:26963]
ZNF670-ZNF695	0.0127669	ZNF670-ZNF695 readthrough (NMD candidate) [Source:HGNC Symbol;Acc:HGNC:49200]
TMEM50B	0.0127677	transmembrane protein 50B [Source:HGNC Symbol;Acc:HGNC:1280]
WHRN	0.0128421	whirlin [Source:HGNC Symbol;Acc:HGNC:16361]
ZNF586	0.0129064	zinc finger protein 586 [Source:HGNC Symbol;Acc:HGNC:25949]
PPFIA1	0.0130266	PTPRF interacting protein alpha 1 [Source:HGNC Symbol;Acc:HGNC:9245]
PSTK	0.0131131	phosphoseryl-tRNA kinase [Source:HGNC Symbol;Acc:HGNC:28578]
ZNF540	0.0131671	zinc finger protein 540 [Source:HGNC Symbol;Acc:HGNC:25331]
PLEKHM3	0.0132114	pleckstrin homology domain containing M3 [Source:HGNC Symbol;Acc:HGNC:34006]
LIMA1	0.013357	LIM domain and actin binding 1 [Source:HGNC Symbol;Acc:HGNC:24636]
ALG13	0.0133921	ALG13 UDP-N-acetylglucosaminyltransferase subunit [Source:HGNC Symbol;Acc:HGNC:30881]
IRS2	0.0134292	insulin receptor substrate 2 [Source:HGNC Symbol;Acc:HGNC:6126]
WLS	0.0134688	Wnt ligand secretion mediator [Source:HGNC Symbol;Acc:HGNC:30238]
TCEA2	0.0134706	transcription elongation factor A2 [Source:HGNC Symbol;Acc:HGNC:11614]
LIN7A	0.0134789	lin-7 homolog A, crumbs cell polarity complex component [Source:HGNC Symbol;Acc:HGNC:17787]
GAS2	0.0135205	growth arrest specific 2 [Source:HGNC Symbol;Acc:HGNC:4167]
DDX39B	0.013618	DExD-box helicase 39B [Source:HGNC Symbol;Acc:HGNC:13917]
KIAA0895L	0.013643	KIAA0895 like [Source:HGNC Symbol;Acc:HGNC:34408]
AP4E1	0.0136938	adaptor related protein complex 4 subunit epsilon 1 [Source:HGNC Symbol;Acc:HGNC:573]
IPP	0.0137232	intracisternal A particle-promoted polypeptide [Source:HGNC Symbol;Acc:HGNC:6108]
UHRF1BP1L	0.0137559	UHRF1 binding protein 1 like [Source:HGNC Symbol;Acc:HGNC:29102]
CINP	0.0139325	cyclin dependent kinase 2 interacting protein [Source:HGNC Symbol;Acc:HGNC:23789]
F8A3	0.0139946	coagulation factor VIII associated 3 [Source:HGNC Symbol;Acc:HGNC:31850]
PLK5	0.0140233	polo like kinase 5 (inactive) [Source:HGNC Symbol;Acc:HGNC:27001]
ANKRD42	0.0140419	ankyrin repeat domain 42 [Source:HGNC Symbol;Acc:HGNC:26752]
APOBEC3D	0.0140486	apolipoprotein B mRNA editing enzyme catalytic subunit 3D [Source:HGNC Symbol;Acc:HGNC:17354]
RNF139	0.0140864	ring finger protein 139 [Source:HGNC Symbol;Acc:HGNC:17023]
PLPP6	0.0141428	phospholipid phosphatase 6 [Source:HGNC Symbol;Acc:HGNC:23682]
PER1	0.0142342	period circadian regulator 1 [Source:HGNC Symbol;Acc:HGNC:8845]
EDC3	0.0142393	enhancer of mRNA decapping 3 [Source:HGNC Symbol;Acc:HGNC:26114]
C12orf65	0.0142477	NA
IDI1	0.0142565	isopentenyl-diphosphate delta isomerase 1 [Source:HGNC Symbol;Acc:HGNC:5387]
LAMA5	0.0143542	laminin subunit alpha 5 [Source:HGNC Symbol;Acc:HGNC:6485]
ZNRD1ASP	0.0145082	zinc ribbon domain containing 1 antisense, pseudogene [Source:HGNC Symbol;Acc:HGNC:13924]
VPS37C	0.0146814	VPS37C subunit of ESCRT-I [Source:HGNC Symbol;Acc:HGNC:26097]
SCAMP3	0.0147564	secretory carrier membrane protein 3 [Source:HGNC Symbol;Acc:HGNC:10565]
IZUMO4	0.0148054	IZUMO family member 4 [Source:HGNC Symbol;Acc:HGNC:26950]
SPAG4	0.0148681	sperm associated antigen 4 [Source:HGNC Symbol;Acc:HGNC:11214]
C1orf54	0.0148831	chromosome 1 open reading frame 54 [Source:HGNC Symbol;Acc:HGNC:26258]
ABLIM2	0.0149728	actin binding LIM protein family member 2 [Source:HGNC Symbol;Acc:HGNC:19195]
PDCD7	0.0149987	programmed cell death 7 [Source:HGNC Symbol;Acc:HGNC:8767]
RFPL2	0.0150818	ret finger protein like 2 [Source:HGNC Symbol;Acc:HGNC:9979]
E2F7	0.0151203	E2F transcription factor 7 [Source:HGNC Symbol;Acc:HGNC:23820]
CAPN7	0.0151595	calpain 7 [Source:HGNC Symbol;Acc:HGNC:1484]
SLC38A6	0.0151609	solute carrier family 38 member 6 [Source:HGNC Symbol;Acc:HGNC:19863]
CCDC136	0.0151965	coiled-coil domain containing 136 [Source:HGNC Symbol;Acc:HGNC:22225]
TMEM154	0.0152194	transmembrane protein 154 [Source:HGNC Symbol;Acc:HGNC:26489]
ZNF628	0.0152271	zinc finger protein 628 [Source:HGNC Symbol;Acc:HGNC:28054]
UVRAG	0.0154315	UV radiation resistance associated [Source:HGNC Symbol;Acc:HGNC:12640]
FMO3	0.0154329	flavin containing dimethylaniline monoxygenase 3 [Source:HGNC Symbol;Acc:HGNC:3771]
TMEM223	0.0155451	transmembrane protein 223 [Source:HGNC Symbol;Acc:HGNC:28464]
NKIRAS1	0.015595	NFKB inhibitor interacting Ras like 1 [Source:HGNC Symbol;Acc:HGNC:17899]
MYL5	0.0156577	myosin light chain 5 [Source:HGNC Symbol;Acc:HGNC:7586]
STPG4	0.0157234	sperm-tail PG-rich repeat containing 4 [Source:HGNC Symbol;Acc:HGNC:26850]
GOT1	0.0157467	glutamic-oxaloacetic transaminase 1 [Source:HGNC Symbol;Acc:HGNC:4432]
PRRT3	0.0157491	proline rich transmembrane protein 3 [Source:HGNC Symbol;Acc:HGNC:26591]
KCNMB4	0.0158133	potassium calcium-activated channel subfamily M regulatory beta subunit 4 [Source:HGNC Symbol;Acc:HGNC:6289]
N4BP2L1	0.0159515	NEDD4 binding protein 2 like 1 [Source:HGNC Symbol;Acc:HGNC:25037]
RASAL2	0.015961	RAS protein activator like 2 [Source:HGNC Symbol;Acc:HGNC:9874]
DCDC1	0.016006	doublecortin domain containing 1 [Source:HGNC Symbol;Acc:HGNC:20625]
TLCD3A	0.0160305	TLC domain containing 3A [Source:HGNC Symbol;Acc:HGNC:29646]
MMP7	0.0161158	matrix metallopeptidase 7 [Source:HGNC Symbol;Acc:HGNC:7174]
MANBA	0.0161772	mannosidase beta [Source:HGNC Symbol;Acc:HGNC:6831]
TLE4	0.0161843	TLE family member 4, transcriptional corepressor [Source:HGNC Symbol;Acc:HGNC:11840]
TWF1	0.0161933	twinfilin actin binding protein 1 [Source:HGNC Symbol;Acc:HGNC:9620]
APCDD1	0.0161934	APC down-regulated 1 [Source:HGNC Symbol;Acc:HGNC:15718]
ZNF792	0.0162446	zinc finger protein 792 [Source:HGNC Symbol;Acc:HGNC:24751]
DBNDD1	0.016349	dysbindin domain containing 1 [Source:HGNC Symbol;Acc:HGNC:28455]
ZNF10	0.0163548	zinc finger protein 10 [Source:HGNC Symbol;Acc:HGNC:12879]
SULT1C2P1	0.0163938	sulfotransferase family 1C member 2 pseudogene 1 [Source:HGNC Symbol;Acc:HGNC:33545]
ARL17A	0.0163955	ADP ribosylation factor like GTPase 17A [Source:HGNC Symbol;Acc:HGNC:24096]
GALK2	0.016475	galactokinase 2 [Source:HGNC Symbol;Acc:HGNC:4119]
PPIAP40	0.0165439	peptidylprolyl isomerase A pseudogene 40 [Source:HGNC Symbol;Acc:HGNC:53664]
PPFIA4	0.0165576	PTPRF interacting protein alpha 4 [Source:HGNC Symbol;Acc:HGNC:9248]
GPR83	0.0166301	G protein-coupled receptor 83 [Source:HGNC Symbol;Acc:HGNC:4523]
VPS8	0.0166871	VPS8 subunit of CORVET complex [Source:HGNC Symbol;Acc:HGNC:29122]
CHD9	0.0167021	chromodomain helicase DNA binding protein 9 [Source:HGNC Symbol;Acc:HGNC:25701]
TMA16	0.0167291	translation machinery associated 16 homolog [Source:HGNC Symbol;Acc:HGNC:25638]
PLCB1	0.0168285	phospholipase C beta 1 [Source:HGNC Symbol;Acc:HGNC:15917]
RCL1	0.0168371	RNA terminal phosphate cyclase like 1 [Source:HGNC Symbol;Acc:HGNC:17687]
DHCR24	0.0168519	24-dehydrocholesterol reductase [Source:HGNC Symbol;Acc:HGNC:2859]
ADIPOR1	0.0169643	adiponectin receptor 1 [Source:HGNC Symbol;Acc:HGNC:24040]
GREB1L	0.0170187	GREB1 like retinoic acid receptor coactivator [Source:HGNC Symbol;Acc:HGNC:31042]
GIMAP5	0.0171065	GTPase, IMAP family member 5 [Source:HGNC Symbol;Acc:HGNC:18005]
YRDC	0.0171157	yrdC N6-threonylcarbamoyltransferase domain containing [Source:HGNC Symbol;Acc:HGNC:28905]
MPP4	0.0172565	membrane palmitoylated protein 4 [Source:HGNC Symbol;Acc:HGNC:13680]
RINL	0.017271	Ras and Rab interactor like [Source:HGNC Symbol;Acc:HGNC:24795]
IFNAR1	0.0173423	interferon alpha and beta receptor subunit 1 [Source:HGNC Symbol;Acc:HGNC:5432]
RPH3A	0.0174095	rabphilin 3A [Source:HGNC Symbol;Acc:HGNC:17056]
ADSL	0.0174102	adenylosuccinate lyase [Source:HGNC Symbol;Acc:HGNC:291]
NUP62CL	0.0174858	nucleoporin 62 C-terminal like [Source:HGNC Symbol;Acc:HGNC:25960]
ISYNA1	0.0175068	inositol-3-phosphate synthase 1 [Source:HGNC Symbol;Acc:HGNC:29821]
DENND6A	0.0176612	DENN domain containing 6A [Source:HGNC Symbol;Acc:HGNC:26635]
ZNF232	0.0176759	zinc finger protein 232 [Source:HGNC Symbol;Acc:HGNC:13026]
ITPRIP	0.0177258	inositol 1,4,5-trisphosphate receptor interacting protein [Source:HGNC Symbol;Acc:HGNC:29370]
KLF4	0.0178007	Kruppel like factor 4 [Source:HGNC Symbol;Acc:HGNC:6348]
RSPH3	0.0178534	radial spoke head 3 [Source:HGNC Symbol;Acc:HGNC:21054]
CSTF3	0.0178996	cleavage stimulation factor subunit 3 [Source:HGNC Symbol;Acc:HGNC:2485]
C12orf4	0.0179713	chromosome 12 open reading frame 4 [Source:HGNC Symbol;Acc:HGNC:1184]
B4GAT1	0.0180141	beta-1,4-glucuronyltransferase 1 [Source:HGNC Symbol;Acc:HGNC:15685]
TRBV7-2	0.018099	T cell receptor beta variable 7-2 [Source:HGNC Symbol;Acc:HGNC:12236]
FAM169B	0.0182479	family with sequence similarity 169 member B [Source:HGNC Symbol;Acc:HGNC:26835]
CAT	0.0183033	catalase [Source:HGNC Symbol;Acc:HGNC:1516]
PHF20L1	0.0183222	PHD finger protein 20 like 1 [Source:HGNC Symbol;Acc:HGNC:24280]
SLC30A1	0.0183587	solute carrier family 30 member 1 [Source:HGNC Symbol;Acc:HGNC:11012]
JOSD1	0.0184631	Josephin domain containing 1 [Source:HGNC Symbol;Acc:HGNC:28953]
TRAV13-1	0.0185669	T cell receptor alpha variable 13-1 [Source:HGNC Symbol;Acc:HGNC:12108]
GCSHP5	0.0186501	glycine cleavage system protein H pseudogene 5 [Source:HGNC Symbol;Acc:HGNC:44195]
TMEM168	0.0186563	transmembrane protein 168 [Source:HGNC Symbol;Acc:HGNC:25826]
EPOP	0.0186705	elongin BC and polycomb repressive complex 2 associated protein [Source:HGNC Symbol;Acc:HGNC:34493]
SERINC2	0.0187625	serine incorporator 2 [Source:HGNC Symbol;Acc:HGNC:23231]
TATDN3	0.0188805	TatD DNase domain containing 3 [Source:HGNC Symbol;Acc:HGNC:27010]
ICOSLG	0.0189016	inducible T cell costimulator ligand [Source:HGNC Symbol;Acc:HGNC:17087]
SLFN5	0.0189025	schlafen family member 5 [Source:HGNC Symbol;Acc:HGNC:28286]
TUBB2B	0.0189396	tubulin beta 2B class IIb [Source:HGNC Symbol;Acc:HGNC:30829]
LPL	0.0189488	lipoprotein lipase [Source:HGNC Symbol;Acc:HGNC:6677]
CTSO	0.0189812	cathepsin O [Source:HGNC Symbol;Acc:HGNC:2542]
U2AF2	0.0190018	U2 small nuclear RNA auxiliary factor 2 [Source:HGNC Symbol;Acc:HGNC:23156]
CRLF3	0.0190342	cytokine receptor like factor 3 [Source:HGNC Symbol;Acc:HGNC:17177]
ERICH3	0.0190573	glutamate rich 3 [Source:HGNC Symbol;Acc:HGNC:25346]
SIGLEC15	0.0190995	sialic acid binding Ig like lectin 15 [Source:HGNC Symbol;Acc:HGNC:27596]
RPL21P119	0.0191283	ribosomal protein L21 pseudogene 119 [Source:HGNC Symbol;Acc:HGNC:35614]
TEC	0.0191414	tec protein tyrosine kinase [Source:HGNC Symbol;Acc:HGNC:11719]
NAPEPLD	0.0191561	N-acyl phosphatidylethanolamine phospholipase D [Source:HGNC Symbol;Acc:HGNC:21683]
BUD13	0.0191668	BUD13 homolog [Source:HGNC Symbol;Acc:HGNC:28199]
ARHGEF4	0.0192274	Rho guanine nucleotide exchange factor 4 [Source:HGNC Symbol;Acc:HGNC:684]
GYPE	0.019306	glycophorin E (MNS blood group) [Source:HGNC Symbol;Acc:HGNC:4705]
MALT1	0.0193967	MALT1 paracaspase [Source:HGNC Symbol;Acc:HGNC:6819]
GPD1	0.0194558	glycerol-3-phosphate dehydrogenase 1 [Source:HGNC Symbol;Acc:HGNC:4455]
WBP11	0.0196258	WW domain binding protein 11 [Source:HGNC Symbol;Acc:HGNC:16461]
CASP2	0.0196419	caspase 2 [Source:HGNC Symbol;Acc:HGNC:1503]
ANO5	0.0197776	anoctamin 5 [Source:HGNC Symbol;Acc:HGNC:27337]
USP32P3	0.0198692	ubiquitin specific peptidase 32 pseudogene 3 [Source:HGNC Symbol;Acc:HGNC:43576]
SUSD5	0.0198985	sushi domain containing 5 [Source:HGNC Symbol;Acc:HGNC:29061]
CRADD	0.0200184	CASP2 and RIPK1 domain containing adaptor with death domain [Source:HGNC Symbol;Acc:HGNC:2340]
RAPGEFL1	0.0201067	Rap guanine nucleotide exchange factor like 1 [Source:HGNC Symbol;Acc:HGNC:17428]
HMGA1	0.0201356	high mobility group AT-hook 1 [Source:HGNC Symbol;Acc:HGNC:5010]
ATP5MF-PTCD1	0.0201387	ATP5MF-PTCD1 readthrough [Source:HGNC Symbol;Acc:HGNC:38844]
UBQLN1	0.0201993	ubiquilin 1 [Source:HGNC Symbol;Acc:HGNC:12508]
HACD3	0.0201997	3-hydroxyacyl-CoA dehydratase 3 [Source:HGNC Symbol;Acc:HGNC:24175]
ZNF681	0.0202681	zinc finger protein 681 [Source:HGNC Symbol;Acc:HGNC:26457]
PUS3	0.0202713	pseudouridine synthase 3 [Source:HGNC Symbol;Acc:HGNC:25461]
NSUN3	0.0203395	NOP2/Sun RNA methyltransferase 3 [Source:HGNC Symbol;Acc:HGNC:26208]
SULT1A1	0.020348	sulfotransferase family 1A member 1 [Source:HGNC Symbol;Acc:HGNC:11453]
SLC3A2	0.0203646	solute carrier family 3 member 2 [Source:HGNC Symbol;Acc:HGNC:11026]
ZNF764	0.020504	zinc finger protein 764 [Source:HGNC Symbol;Acc:HGNC:28200]
JADE3	0.0205137	jade family PHD finger 3 [Source:HGNC Symbol;Acc:HGNC:22982]
RBM3	0.020685	RNA binding motif protein 3 [Source:HGNC Symbol;Acc:HGNC:9900]
SHLD3	0.0207669	shieldin complex subunit 3 [Source:HGNC Symbol;Acc:HGNC:53826]
AKIRIN2	0.02079	akirin 2 [Source:HGNC Symbol;Acc:HGNC:21407]
PORCN	0.0208045	porcupine O-acyltransferase [Source:HGNC Symbol;Acc:HGNC:17652]
POLD4	0.0208272	DNA polymerase delta 4, accessory subunit [Source:HGNC Symbol;Acc:HGNC:14106]
HERC2P7	0.020867	HERC2 pseudogene 7 [Source:HGNC Symbol;Acc:HGNC:4875]
UBE2T	0.0208823	ubiquitin conjugating enzyme E2 T [Source:HGNC Symbol;Acc:HGNC:25009]
GUSBP9	0.0209667	GUSB pseudogene 9 [Source:HGNC Symbol;Acc:HGNC:42323]
HNRNPH3	0.020983	heterogeneous nuclear ribonucleoprotein H3 [Source:HGNC Symbol;Acc:HGNC:5043]
ZMYND10	0.0210401	zinc finger MYND-type containing 10 [Source:HGNC Symbol;Acc:HGNC:19412]
ZNF90	0.0210505	zinc finger protein 90 [Source:HGNC Symbol;Acc:HGNC:13165]
MPP7	0.0212093	membrane palmitoylated protein 7 [Source:HGNC Symbol;Acc:HGNC:26542]
ADCY1	0.0212626	adenylate cyclase 1 [Source:HGNC Symbol;Acc:HGNC:232]
SIRT4	0.0212715	sirtuin 4 [Source:HGNC Symbol;Acc:HGNC:14932]
C2orf88	0.0212794	chromosome 2 open reading frame 88 [Source:HGNC Symbol;Acc:HGNC:28191]
RRP12	0.0213715	ribosomal RNA processing 12 homolog [Source:HGNC Symbol;Acc:HGNC:29100]
ENC1	0.0214644	ectodermal-neural cortex 1 [Source:HGNC Symbol;Acc:HGNC:3345]
DNAJC15	0.0215086	DnaJ heat shock protein family (Hsp40) member C15 [Source:HGNC Symbol;Acc:HGNC:20325]
PEX13	0.0215464	peroxisomal biogenesis factor 13 [Source:HGNC Symbol;Acc:HGNC:8855]
DUSP1	0.0215689	dual specificity phosphatase 1 [Source:HGNC Symbol;Acc:HGNC:3064]
PAIP1P1	0.0216017	poly(A) binding protein interacting protein 1 pseudogene 1 [Source:HGNC Symbol;Acc:HGNC:18240]
ZNF43	0.0216599	zinc finger protein 43 [Source:HGNC Symbol;Acc:HGNC:13109]
PDP2	0.0216799	pyruvate dehyrogenase phosphatase catalytic subunit 2 [Source:HGNC Symbol;Acc:HGNC:30263]
ACBD5	0.0217158	acyl-CoA binding domain containing 5 [Source:HGNC Symbol;Acc:HGNC:23338]
GARRE1	0.0217991	granule associated Rac and RHOG effector 1 [Source:HGNC Symbol;Acc:HGNC:29016]
SGPL1	0.0219701	sphingosine-1-phosphate lyase 1 [Source:HGNC Symbol;Acc:HGNC:10817]
SUSD6	0.0219869	sushi domain containing 6 [Source:HGNC Symbol;Acc:HGNC:19956]
WDR73	0.0220589	WD repeat domain 73 [Source:HGNC Symbol;Acc:HGNC:25928]
ZFP37	0.0221333	ZFP37 zinc finger protein [Source:HGNC Symbol;Acc:HGNC:12863]
UBE3C	0.022155	ubiquitin protein ligase E3C [Source:HGNC Symbol;Acc:HGNC:16803]
SLC35A3	0.022194	solute carrier family 35 member A3 [Source:HGNC Symbol;Acc:HGNC:11023]
NHS	0.0222102	NHS actin remodeling regulator [Source:HGNC Symbol;Acc:HGNC:7820]
SRBD1	0.0222317	S1 RNA binding domain 1 [Source:HGNC Symbol;Acc:HGNC:25521]
FXYD6	0.0223231	FXYD domain containing ion transport regulator 6 [Source:HGNC Symbol;Acc:HGNC:4030]
UBE2H	0.0223356	ubiquitin conjugating enzyme E2 H [Source:HGNC Symbol;Acc:HGNC:12484]
MEF2D	0.0223421	myocyte enhancer factor 2D [Source:HGNC Symbol;Acc:HGNC:6997]
ZNF57	0.0223425	zinc finger protein 57 [Source:HGNC Symbol;Acc:HGNC:13125]
DROSHA	0.0223465	drosha ribonuclease III [Source:HGNC Symbol;Acc:HGNC:17904]
RPS21P4	0.0223531	ribosomal protein S21 pseudogene 4 [Source:HGNC Symbol;Acc:HGNC:35922]
UQCRC2	0.0224256	ubiquinol-cytochrome c reductase core protein 2 [Source:HGNC Symbol;Acc:HGNC:12586]
ZFP91	0.0225131	ZFP91 zinc finger protein, atypical E3 ubiquitin ligase [Source:HGNC Symbol;Acc:HGNC:14983]
BTLA	0.0225285	B and T lymphocyte associated [Source:HGNC Symbol;Acc:HGNC:21087]
DEFA3	0.0225709	defensin alpha 3 [Source:HGNC Symbol;Acc:HGNC:2762]
UNG	0.0226947	uracil DNA glycosylase [Source:HGNC Symbol;Acc:HGNC:12572]
VN1R2	0.0227025	vomeronasal 1 receptor 2 [Source:HGNC Symbol;Acc:HGNC:19872]
RAB42	0.0228892	RAB42, member RAS oncogene family [Source:HGNC Symbol;Acc:HGNC:28702]
SCUBE1	0.0229212	signal peptide, CUB domain and EGF like domain containing 1 [Source:HGNC Symbol;Acc:HGNC:13441]
LCK	0.0230194	LCK proto-oncogene, Src family tyrosine kinase [Source:HGNC Symbol;Acc:HGNC:6524]
GRPEL2	0.0230244	GrpE like 2, mitochondrial [Source:HGNC Symbol;Acc:HGNC:21060]
CCDC169	0.0230696	coiled-coil domain containing 169 [Source:HGNC Symbol;Acc:HGNC:34361]
CYP1B1	0.0230703	cytochrome P450 family 1 subfamily B member 1 [Source:HGNC Symbol;Acc:HGNC:2597]
RHOBTB1	0.0230724	Rho related BTB domain containing 1 [Source:HGNC Symbol;Acc:HGNC:18738]
PRKDC	0.0230739	protein kinase, DNA-activated, catalytic subunit [Source:HGNC Symbol;Acc:HGNC:9413]
AKAP10	0.023102	A-kinase anchoring protein 10 [Source:HGNC Symbol;Acc:HGNC:368]
MIGA1	0.0233027	mitoguardin 1 [Source:HGNC Symbol;Acc:HGNC:24741]
SYT5	0.0234028	synaptotagmin 5 [Source:HGNC Symbol;Acc:HGNC:11513]
TMEM204	0.0235236	transmembrane protein 204 [Source:HGNC Symbol;Acc:HGNC:14158]
ZBTB21	0.0235839	zinc finger and BTB domain containing 21 [Source:HGNC Symbol;Acc:HGNC:13083]
DYNC2H1	0.023584	dynein cytoplasmic 2 heavy chain 1 [Source:HGNC Symbol;Acc:HGNC:2962]
TRAV25	0.023665	T cell receptor alpha variable 25 [Source:HGNC Symbol;Acc:HGNC:12122]
PFDN4	0.0237427	prefoldin subunit 4 [Source:HGNC Symbol;Acc:HGNC:8868]
BTN2A3P	0.023746	butyrophilin subfamily 2 member A3, pseudogene [Source:HGNC Symbol;Acc:HGNC:13229]
SMIM11B	0.0239295	NA
DEF6	0.0239342	DEF6 guanine nucleotide exchange factor [Source:HGNC Symbol;Acc:HGNC:2760]
OSER1	0.023951	oxidative stress responsive serine rich 1 [Source:HGNC Symbol;Acc:HGNC:16105]
ENOPH1	0.0239535	enolase-phosphatase 1 [Source:HGNC Symbol;Acc:HGNC:24599]
TMEM102	0.0240373	transmembrane protein 102 [Source:HGNC Symbol;Acc:HGNC:26722]
BPI	0.0241356	bactericidal permeability increasing protein [Source:HGNC Symbol;Acc:HGNC:1095]
KPNA4	0.0242715	karyopherin subunit alpha 4 [Source:HGNC Symbol;Acc:HGNC:6397]
RAD23BP1	0.024332	RAD23B pseudogene 1 [Source:HGNC Symbol;Acc:HGNC:44509]
FAM236B	0.0244253	family with sequence similarity 236 member B [Source:HGNC Symbol;Acc:HGNC:52640]
CERS4	0.0245025	ceramide synthase 4 [Source:HGNC Symbol;Acc:HGNC:23747]
TSEN34	0.0245752	tRNA splicing endonuclease subunit 34 [Source:HGNC Symbol;Acc:HGNC:15506]
SUMO1	0.024588	small ubiquitin like modifier 1 [Source:HGNC Symbol;Acc:HGNC:12502]
IP6K1	0.0245942	inositol hexakisphosphate kinase 1 [Source:HGNC Symbol;Acc:HGNC:18360]
HSD17B6	0.0246293	hydroxysteroid 17-beta dehydrogenase 6 [Source:HGNC Symbol;Acc:HGNC:23316]
DHFRP1	0.0246463	dihydrofolate reductase pseudogene 1 [Source:HGNC Symbol;Acc:HGNC:2862]
ECHDC1	0.0247621	ethylmalonyl-CoA decarboxylase 1 [Source:HGNC Symbol;Acc:HGNC:21489]
C5AR2	0.0248131	complement C5a receptor 2 [Source:HGNC Symbol;Acc:HGNC:4527]
PLIN5	0.0248192	perilipin 5 [Source:HGNC Symbol;Acc:HGNC:33196]
FBXO21	0.0248552	F-box protein 21 [Source:HGNC Symbol;Acc:HGNC:13592]
ZNF737	0.0248678	zinc finger protein 737 [Source:HGNC Symbol;Acc:HGNC:32468]
CCDC144A	0.0250043	coiled-coil domain containing 144A [Source:HGNC Symbol;Acc:HGNC:29072]
FAM219B	0.025084	family with sequence similarity 219 member B [Source:HGNC Symbol;Acc:HGNC:24695]
CD8B	0.025104	CD8b molecule [Source:HGNC Symbol;Acc:HGNC:1707]
FABP5P7	0.0251099	fatty acid binding protein 5 pseudogene 7 [Source:HGNC Symbol;Acc:HGNC:31070]
CCDC13	0.025169	coiled-coil domain containing 13 [Source:HGNC Symbol;Acc:HGNC:26358]
ATG4B	0.025199	autophagy related 4B cysteine peptidase [Source:HGNC Symbol;Acc:HGNC:20790]
C1orf127	0.0252001	chromosome 1 open reading frame 127 [Source:HGNC Symbol;Acc:HGNC:26730]
PLA2G7	0.0252143	phospholipase A2 group VII [Source:HGNC Symbol;Acc:HGNC:9040]
AOC1	0.025237	amine oxidase copper containing 1 [Source:HGNC Symbol;Acc:HGNC:80]
LRRFIP2	0.0253113	LRR binding FLII interacting protein 2 [Source:HGNC Symbol;Acc:HGNC:6703]
DELE1	0.0253351	DAP3 binding cell death enhancer 1 [Source:HGNC Symbol;Acc:HGNC:28969]
RHOT1	0.0253968	ras homolog family member T1 [Source:HGNC Symbol;Acc:HGNC:21168]
AMD1	0.0254654	adenosylmethionine decarboxylase 1 [Source:HGNC Symbol;Acc:HGNC:457]
MTND4P15	0.0255236	MT-ND4 pseudogene 15 [Source:HGNC Symbol;Acc:HGNC:42202]
CSTF2T	0.0255276	cleavage stimulation factor subunit 2 tau variant [Source:HGNC Symbol;Acc:HGNC:17086]
ATP6V1C1	0.0255612	ATPase H+ transporting V1 subunit C1 [Source:HGNC Symbol;Acc:HGNC:856]
TRAF3IP3	0.0255637	TRAF3 interacting protein 3 [Source:HGNC Symbol;Acc:HGNC:30766]
RBMS1	0.0256817	RNA binding motif single stranded interacting protein 1 [Source:HGNC Symbol;Acc:HGNC:9907]
EIF4A1	0.025794	eukaryotic translation initiation factor 4A1 [Source:HGNC Symbol;Acc:HGNC:3282]
ASB14	0.0258061	ankyrin repeat and SOCS box containing 14 [Source:HGNC Symbol;Acc:HGNC:19766]
ANXA9	0.0258378	annexin A9 [Source:HGNC Symbol;Acc:HGNC:547]
GRAP2	0.0259418	GRB2 related adaptor protein 2 [Source:HGNC Symbol;Acc:HGNC:4563]
PHC1P1	0.0259769	polyhomeotic homolog 1 pseudogene 1 [Source:HGNC Symbol;Acc:HGNC:34502]
MMP17	0.0260144	matrix metallopeptidase 17 [Source:HGNC Symbol;Acc:HGNC:7163]
ZNF93	0.0260812	zinc finger protein 93 [Source:HGNC Symbol;Acc:HGNC:13169]
RWDD4	0.0260858	RWD domain containing 4 [Source:HGNC Symbol;Acc:HGNC:23750]
STARD3	0.0261404	StAR related lipid transfer domain containing 3 [Source:HGNC Symbol;Acc:HGNC:17579]
GPRC5C	0.0261594	G protein-coupled receptor class C group 5 member C [Source:HGNC Symbol;Acc:HGNC:13309]
OXA1L	0.0262419	OXA1L mitochondrial inner membrane protein [Source:HGNC Symbol;Acc:HGNC:8526]
LOXL4	0.0262541	lysyl oxidase like 4 [Source:HGNC Symbol;Acc:HGNC:17171]
ACAP1	0.0262805	ArfGAP with coiled-coil, ankyrin repeat and PH domains 1 [Source:HGNC Symbol;Acc:HGNC:16467]
CARMIL2	0.0262847	capping protein regulator and myosin 1 linker 2 [Source:HGNC Symbol;Acc:HGNC:27089]
TTC9C	0.0263618	tetratricopeptide repeat domain 9C [Source:HGNC Symbol;Acc:HGNC:28432]
KLHL25	0.0264215	kelch like family member 25 [Source:HGNC Symbol;Acc:HGNC:25732]
MAMSTR	0.0264484	MEF2 activating motif and SAP domain containing transcriptional regulator [Source:HGNC Symbol;Acc:HGNC:26689]
PLXDC1	0.0265147	plexin domain containing 1 [Source:HGNC Symbol;Acc:HGNC:20945]
GPM6B	0.0265473	glycoprotein M6B [Source:HGNC Symbol;Acc:HGNC:4461]
KCNK7	0.0266254	potassium two pore domain channel subfamily K member 7 [Source:HGNC Symbol;Acc:HGNC:6282]
CSRNP1	0.0266678	cysteine and serine rich nuclear protein 1 [Source:HGNC Symbol;Acc:HGNC:14300]
GEMIN5	0.0266702	gem nuclear organelle associated protein 5 [Source:HGNC Symbol;Acc:HGNC:20043]
GOLGA8IP	0.0267319	golgin A8 family member I, pseudogene [Source:HGNC Symbol;Acc:HGNC:26660]
PTEN	0.0267726	phosphatase and tensin homolog [Source:HGNC Symbol;Acc:HGNC:9588]
FBXO31	0.0268435	F-box protein 31 [Source:HGNC Symbol;Acc:HGNC:16510]
DNAJC16	0.0269823	DnaJ heat shock protein family (Hsp40) member C16 [Source:HGNC Symbol;Acc:HGNC:29157]
CCDC40	0.0270061	coiled-coil domain containing 40 [Source:HGNC Symbol;Acc:HGNC:26090]
PNMA8A	0.0270472	PNMA family member 8A [Source:HGNC Symbol;Acc:HGNC:25578]
DNMBP	0.0270771	dynamin binding protein [Source:HGNC Symbol;Acc:HGNC:30373]
ZNF185	0.0271487	zinc finger protein 185 with LIM domain [Source:HGNC Symbol;Acc:HGNC:12976]
RANP1	0.0271718	RAN pseudogene 1 [Source:HGNC Symbol;Acc:HGNC:21631]
ARMC1	0.0272672	armadillo repeat containing 1 [Source:HGNC Symbol;Acc:HGNC:17684]
HAPLN3	0.027287	hyaluronan and proteoglycan link protein 3 [Source:HGNC Symbol;Acc:HGNC:21446]
ZNF134	0.0274064	zinc finger protein 134 [Source:HGNC Symbol;Acc:HGNC:12918]
PRG4	0.0274165	proteoglycan 4 [Source:HGNC Symbol;Acc:HGNC:9364]
TUBA1A	0.027441	tubulin alpha 1a [Source:HGNC Symbol;Acc:HGNC:20766]
ITIH1	0.0274806	inter-alpha-trypsin inhibitor heavy chain 1 [Source:HGNC Symbol;Acc:HGNC:6166]
LYPD2	0.0275224	LY6/PLAUR domain containing 2 [Source:HGNC Symbol;Acc:HGNC:25215]
FGFR1	0.0275955	fibroblast growth factor receptor 1 [Source:HGNC Symbol;Acc:HGNC:3688]
EOLA1	0.0276105	endothelium and lymphocyte associated ASCH domain 1 [Source:HGNC Symbol;Acc:HGNC:28089]
HTN1	0.0276259	histatin 1 [Source:HGNC Symbol;Acc:HGNC:5283]
HECTD1	0.0277743	HECT domain E3 ubiquitin protein ligase 1 [Source:HGNC Symbol;Acc:HGNC:20157]
GOLGA6L7	0.0278157	golgin A6 family like 7 [Source:HGNC Symbol;Acc:HGNC:37442]
VEGFA	0.0278765	vascular endothelial growth factor A [Source:HGNC Symbol;Acc:HGNC:12680]
NPM1P7	0.0278874	nucleophosmin 1 pseudogene 7 [Source:HGNC Symbol;Acc:HGNC:7927]
HNRNPA1P34	0.0279132	heterogeneous nuclear ribonucleoprotein A1 pseudogene 34 [Source:HGNC Symbol;Acc:HGNC:48763]
RPS18P9	0.0279254	ribosomal protein S18 pseudogene 9 [Source:HGNC Symbol;Acc:HGNC:36483]
TRBV27	0.028007	T cell receptor beta variable 27 [Source:HGNC Symbol;Acc:HGNC:12208]
TIE1	0.0280096	tyrosine kinase with immunoglobulin like and EGF like domains 1 [Source:HGNC Symbol;Acc:HGNC:11809]
G6PC3	0.0280151	glucose-6-phosphatase catalytic subunit 3 [Source:HGNC Symbol;Acc:HGNC:24861]
ZKSCAN4	0.0280219	zinc finger with KRAB and SCAN domains 4 [Source:HGNC Symbol;Acc:HGNC:13854]
CCPG1	0.0280738	cell cycle progression 1 [Source:HGNC Symbol;Acc:HGNC:24227]
PVRIG	0.0280892	PVR related immunoglobulin domain containing [Source:HGNC Symbol;Acc:HGNC:32190]
DNAJC24	0.0280901	DnaJ heat shock protein family (Hsp40) member C24 [Source:HGNC Symbol;Acc:HGNC:26979]
BRD8	0.02812	bromodomain containing 8 [Source:HGNC Symbol;Acc:HGNC:19874]
ZNF749	0.0281299	zinc finger protein 749 [Source:HGNC Symbol;Acc:HGNC:32783]
MTHFS	0.0281742	methenyltetrahydrofolate synthetase [Source:HGNC Symbol;Acc:HGNC:7437]
FOSB	0.0281829	FosB proto-oncogene, AP-1 transcription factor subunit [Source:HGNC Symbol;Acc:HGNC:3797]
RAD9A	0.0282906	RAD9 checkpoint clamp component A [Source:HGNC Symbol;Acc:HGNC:9827]
APOL2	0.0283376	apolipoprotein L2 [Source:HGNC Symbol;Acc:HGNC:619]
FXR2	0.028343	FMR1 autosomal homolog 2 [Source:HGNC Symbol;Acc:HGNC:4024]
SALL2	0.0284401	spalt like transcription factor 2 [Source:HGNC Symbol;Acc:HGNC:10526]
PRKRA	0.0284523	protein activator of interferon induced protein kinase EIF2AK2 [Source:HGNC Symbol;Acc:HGNC:9438]
NDEL1	0.0285196	nudE neurodevelopment protein 1 like 1 [Source:HGNC Symbol;Acc:HGNC:17620]
TIMM8AP1	0.0285328	translocase of inner mitochondrial membrane 8A pseudogene 1 [Source:HGNC Symbol;Acc:HGNC:17802]
ZNF696	0.028544	zinc finger protein 696 [Source:HGNC Symbol;Acc:HGNC:25872]
MCM4	0.0285558	minichromosome maintenance complex component 4 [Source:HGNC Symbol;Acc:HGNC:6947]
DENND1C	0.0285571	DENN domain containing 1C [Source:HGNC Symbol;Acc:HGNC:26225]
WDR81	0.028619	WD repeat domain 81 [Source:HGNC Symbol;Acc:HGNC:26600]
ART3	0.0286261	ADP-ribosyltransferase 3 (inactive) [Source:HGNC Symbol;Acc:HGNC:725]
ENTPD3	0.0286457	ectonucleoside triphosphate diphosphohydrolase 3 [Source:HGNC Symbol;Acc:HGNC:3365]
GNRH1	0.0286756	gonadotropin releasing hormone 1 [Source:HGNC Symbol;Acc:HGNC:4419]
R3HDM2	0.0286852	R3H domain containing 2 [Source:HGNC Symbol;Acc:HGNC:29167]
PLA2G6	0.0286869	phospholipase A2 group VI [Source:HGNC Symbol;Acc:HGNC:9039]
FBP1	0.028687	fructose-bisphosphatase 1 [Source:HGNC Symbol;Acc:HGNC:3606]
KL	0.0287163	klotho [Source:HGNC Symbol;Acc:HGNC:6344]
SMG7	0.0287438	SMG7 nonsense mediated mRNA decay factor [Source:HGNC Symbol;Acc:HGNC:16792]
ZNF248	0.0287715	zinc finger protein 248 [Source:HGNC Symbol;Acc:HGNC:13041]
NTN5	0.0288672	netrin 5 [Source:HGNC Symbol;Acc:HGNC:25208]
LARP1B	0.0288943	La ribonucleoprotein 1B [Source:HGNC Symbol;Acc:HGNC:24704]
ASLP1	0.0288974	argininosuccinate lyase pseudogene 1 [Source:HGNC Symbol;Acc:HGNC:747]
FBXL12	0.028918	F-box and leucine rich repeat protein 12 [Source:HGNC Symbol;Acc:HGNC:13611]
RIOK3	0.0290376	RIO kinase 3 [Source:HGNC Symbol;Acc:HGNC:11451]
ARPC2	0.0290721	actin related protein 2/3 complex subunit 2 [Source:HGNC Symbol;Acc:HGNC:705]
TRAV22	0.0290729	T cell receptor alpha variable 22 [Source:HGNC Symbol;Acc:HGNC:12119]
SSTR2	0.0290857	somatostatin receptor 2 [Source:HGNC Symbol;Acc:HGNC:11331]
MS4A15	0.0290883	membrane spanning 4-domains A15 [Source:HGNC Symbol;Acc:HGNC:28573]
PRB3	0.0291438	proline rich protein BstNI subfamily 3 [Source:HGNC Symbol;Acc:HGNC:9339]
CYB5R4	0.0291662	cytochrome b5 reductase 4 [Source:HGNC Symbol;Acc:HGNC:20147]
LRBA	0.0292308	LPS responsive beige-like anchor protein [Source:HGNC Symbol;Acc:HGNC:1742]
KLHL15	0.0293575	kelch like family member 15 [Source:HGNC Symbol;Acc:HGNC:29347]
LCMT2	0.0293695	leucine carboxyl methyltransferase 2 [Source:HGNC Symbol;Acc:HGNC:17558]
SMN2	0.0293885	survival of motor neuron 2, centromeric [Source:HGNC Symbol;Acc:HGNC:11118]
USP27X	0.0294613	ubiquitin specific peptidase 27 X-linked [Source:HGNC Symbol;Acc:HGNC:13486]
CYP4F3	0.0294753	cytochrome P450 family 4 subfamily F member 3 [Source:HGNC Symbol;Acc:HGNC:2646]
PIGA	0.0294929	phosphatidylinositol glycan anchor biosynthesis class A [Source:HGNC Symbol;Acc:HGNC:8957]
TAMALIN	0.0294953	trafficking regulator and scaffold protein tamalin [Source:HGNC Symbol;Acc:HGNC:18707]
TLE2	0.0295133	TLE family member 2, transcriptional corepressor [Source:HGNC Symbol;Acc:HGNC:11838]
NID1	0.0296622	nidogen 1 [Source:HGNC Symbol;Acc:HGNC:7821]
POP1	0.0296689	POP1 homolog, ribonuclease P/MRP subunit [Source:HGNC Symbol;Acc:HGNC:30129]
WAC	0.0297069	WW domain containing adaptor with coiled-coil [Source:HGNC Symbol;Acc:HGNC:17327]
SFTPD	0.0298582	surfactant protein D [Source:HGNC Symbol;Acc:HGNC:10803]
ARAP1	0.0299468	ArfGAP with RhoGAP domain, ankyrin repeat and PH domain 1 [Source:HGNC Symbol;Acc:HGNC:16925]
PFKFB3	0.0299553	6-phosphofructo-2-kinase/fructose-2,6-biphosphatase 3 [Source:HGNC Symbol;Acc:HGNC:8874]
NRAS	0.0300465	NRAS proto-oncogene, GTPase [Source:HGNC Symbol;Acc:HGNC:7989]
SNX13	0.0300803	sorting nexin 13 [Source:HGNC Symbol;Acc:HGNC:21335]
TMIE	0.0302082	transmembrane inner ear [Source:HGNC Symbol;Acc:HGNC:30800]
CTSK	0.0302325	cathepsin K [Source:HGNC Symbol;Acc:HGNC:2536]
RIMS3	0.030234	regulating synaptic membrane exocytosis 3 [Source:HGNC Symbol;Acc:HGNC:21292]
FAM151B	0.0302559	family with sequence similarity 151 member B [Source:HGNC Symbol;Acc:HGNC:33716]
CLECL1	0.030264	C-type lectin like 1 [Source:HGNC Symbol;Acc:HGNC:24462]
PPP1R2P1	0.0303283	protein phosphatase 1 regulatory inhibitor subunit 2 pseudogene 1 [Source:HGNC Symbol;Acc:HGNC:9289]
CDH13	0.0304405	cadherin 13 [Source:HGNC Symbol;Acc:HGNC:1753]
IL9R	0.0304607	interleukin 9 receptor [Source:HGNC Symbol;Acc:HGNC:6030]
TAF12	0.030467	TATA-box binding protein associated factor 12 [Source:HGNC Symbol;Acc:HGNC:11545]
ZNF337	0.0304934	zinc finger protein 337 [Source:HGNC Symbol;Acc:HGNC:15809]
MERTK	0.0305288	MER proto-oncogene, tyrosine kinase [Source:HGNC Symbol;Acc:HGNC:7027]
CSPG4P11	0.0305289	chondroitin sulfate proteoglycan 4 pseudogene 11 [Source:HGNC Symbol;Acc:HGNC:48363]
AKT1S1	0.0305624	AKT1 substrate 1 [Source:HGNC Symbol;Acc:HGNC:28426]
PSMA1	0.0306058	proteasome 20S subunit alpha 1 [Source:HGNC Symbol;Acc:HGNC:9530]
BCL10	0.030657	BCL10 immune signaling adaptor [Source:HGNC Symbol;Acc:HGNC:989]
C17orf99	0.0307097	chromosome 17 open reading frame 99 [Source:HGNC Symbol;Acc:HGNC:34490]
DIDO1	0.0308268	death inducer-obliterator 1 [Source:HGNC Symbol;Acc:HGNC:2680]
TPTE2P6	0.0308955	transmembrane phosphoinositide 3-phosphatase and tensin homolog 2 pseudogene 6 [Source:HGNC Symbol;Acc:HGNC:42644]
NAA40	0.0309026	N-alpha-acetyltransferase 40, NatD catalytic subunit [Source:HGNC Symbol;Acc:HGNC:25845]
DTWD1	0.0309563	DTW domain containing 1 [Source:HGNC Symbol;Acc:HGNC:30926]
CNN2	0.0309778	calponin 2 [Source:HGNC Symbol;Acc:HGNC:2156]
SNRPN	0.0310217	small nuclear ribonucleoprotein polypeptide N [Source:HGNC Symbol;Acc:HGNC:11164]
FAM110B	0.0310247	family with sequence similarity 110 member B [Source:HGNC Symbol;Acc:HGNC:28587]
SERPINB1	0.031035	serpin family B member 1 [Source:HGNC Symbol;Acc:HGNC:3311]
ID2	0.0311116	inhibitor of DNA binding 2 [Source:HGNC Symbol;Acc:HGNC:5361]
C17orf50	0.0312536	chromosome 17 open reading frame 50 [Source:HGNC Symbol;Acc:HGNC:29581]
POLR2K	0.0312609	RNA polymerase II, I and III subunit K [Source:HGNC Symbol;Acc:HGNC:9198]
TPH2	0.0313108	tryptophan hydroxylase 2 [Source:HGNC Symbol;Acc:HGNC:20692]
RPA3	0.0313279	replication protein A3 [Source:HGNC Symbol;Acc:HGNC:10291]
MPHOSPH8	0.0313555	M-phase phosphoprotein 8 [Source:HGNC Symbol;Acc:HGNC:29810]
FGF10	0.0313606	fibroblast growth factor 10 [Source:HGNC Symbol;Acc:HGNC:3666]
OTUD6B	0.0314085	OTU deubiquitinase 6B [Source:HGNC Symbol;Acc:HGNC:24281]
NR4A2	0.0314112	nuclear receptor subfamily 4 group A member 2 [Source:HGNC Symbol;Acc:HGNC:7981]
FRAT2	0.0314781	FRAT regulator of WNT signaling pathway 2 [Source:HGNC Symbol;Acc:HGNC:16048]
RAB1A	0.031482	RAB1A, member RAS oncogene family [Source:HGNC Symbol;Acc:HGNC:9758]
DRICH1	0.031565	aspartate rich 1 [Source:HGNC Symbol;Acc:HGNC:28031]
UTS2	0.0316025	urotensin 2 [Source:HGNC Symbol;Acc:HGNC:12636]
DDTL	0.0316849	D-dopachrome tautomerase like [Source:HGNC Symbol;Acc:HGNC:33446]
CCL27	0.031713	C-C motif chemokine ligand 27 [Source:HGNC Symbol;Acc:HGNC:10626]
ACYP1	0.0317248	acylphosphatase 1 [Source:HGNC Symbol;Acc:HGNC:179]
GPX1P1	0.0317462	glutathione peroxidase pseudogene 1 [Source:HGNC Symbol;Acc:HGNC:4560]
EIF1B	0.0317498	eukaryotic translation initiation factor 1B [Source:HGNC Symbol;Acc:HGNC:30792]
LPO	0.0318931	lactoperoxidase [Source:HGNC Symbol;Acc:HGNC:6678]
HADH	0.0319037	hydroxyacyl-CoA dehydrogenase [Source:HGNC Symbol;Acc:HGNC:4799]
USP36	0.0319147	ubiquitin specific peptidase 36 [Source:HGNC Symbol;Acc:HGNC:20062]
ANKRD18B	0.0319562	ankyrin repeat domain 18B [Source:HGNC Symbol;Acc:HGNC:23644]
COG3	0.0319871	component of oligomeric golgi complex 3 [Source:HGNC Symbol;Acc:HGNC:18619]
CIB2	0.0320028	calcium and integrin binding family member 2 [Source:HGNC Symbol;Acc:HGNC:24579]
PIK3R4	0.0320182	phosphoinositide-3-kinase regulatory subunit 4 [Source:HGNC Symbol;Acc:HGNC:8982]
TJAP1	0.0320544	tight junction associated protein 1 [Source:HGNC Symbol;Acc:HGNC:17949]
CSTF2	0.0321649	cleavage stimulation factor subunit 2 [Source:HGNC Symbol;Acc:HGNC:2484]
CRLS1	0.032298	cardiolipin synthase 1 [Source:HGNC Symbol;Acc:HGNC:16148]
KLHL18	0.0323363	kelch like family member 18 [Source:HGNC Symbol;Acc:HGNC:29120]
SIK1	0.0323458	salt inducible kinase 1 [Source:HGNC Symbol;Acc:HGNC:11142]
NRIP1	0.0323682	nuclear receptor interacting protein 1 [Source:HGNC Symbol;Acc:HGNC:8001]
PBK	0.0324172	PDZ binding kinase [Source:HGNC Symbol;Acc:HGNC:18282]
TP53RK	0.0325084	TP53 regulating kinase [Source:HGNC Symbol;Acc:HGNC:16197]
PEX11G	0.0325277	peroxisomal biogenesis factor 11 gamma [Source:HGNC Symbol;Acc:HGNC:20208]
TRAV20	0.0325405	T cell receptor alpha variable 20 [Source:HGNC Symbol;Acc:HGNC:12117]
NSUN7	0.0325623	NOP2/Sun RNA methyltransferase family member 7 [Source:HGNC Symbol;Acc:HGNC:25857]
YAE1	0.0325686	YAE1 maturation factor of ABCE1 [Source:HGNC Symbol;Acc:HGNC:24857]
MADCAM1	0.0326118	mucosal vascular addressin cell adhesion molecule 1 [Source:HGNC Symbol;Acc:HGNC:6765]
ZNF582	0.0327437	zinc finger protein 582 [Source:HGNC Symbol;Acc:HGNC:26421]
AARS1	0.032755	alanyl-tRNA synthetase 1 [Source:HGNC Symbol;Acc:HGNC:20]
PPTC7	0.0328259	protein phosphatase targeting COQ7 [Source:HGNC Symbol;Acc:HGNC:30695]
CCDC85C	0.0328375	coiled-coil domain containing 85C [Source:HGNC Symbol;Acc:HGNC:35459]
ZNF585B	0.0329077	zinc finger protein 585B [Source:HGNC Symbol;Acc:HGNC:30948]
GDF11	0.0330469	growth differentiation factor 11 [Source:HGNC Symbol;Acc:HGNC:4216]
CLUHP3	0.033113	clustered mitochondria homolog pseudogene 3 [Source:HGNC Symbol;Acc:HGNC:28447]
ERCC8	0.0331187	ERCC excision repair 8, CSA ubiquitin ligase complex subunit [Source:HGNC Symbol;Acc:HGNC:3439]
FAM184A	0.0331402	family with sequence similarity 184 member A [Source:HGNC Symbol;Acc:HGNC:20991]
CCDC6	0.033353	coiled-coil domain containing 6 [Source:HGNC Symbol;Acc:HGNC:18782]
AREG	0.0333565	amphiregulin [Source:HGNC Symbol;Acc:HGNC:651]
CLEC18B	0.0334581	C-type lectin domain family 18 member B [Source:HGNC Symbol;Acc:HGNC:33849]
MDC1	0.0334826	mediator of DNA damage checkpoint 1 [Source:HGNC Symbol;Acc:HGNC:21163]
CYRIB	0.033494	CYFIP related Rac1 interactor B [Source:HGNC Symbol;Acc:HGNC:25216]
FIG4	0.0335946	FIG4 phosphoinositide 5-phosphatase [Source:HGNC Symbol;Acc:HGNC:16873]
AGER	0.0336303	advanced glycosylation end-product specific receptor [Source:HGNC Symbol;Acc:HGNC:320]
FUT3	0.0336312	fucosyltransferase 3 (Lewis blood group) [Source:HGNC Symbol;Acc:HGNC:4014]
CACUL1	0.033692	CDK2 associated cullin domain 1 [Source:HGNC Symbol;Acc:HGNC:23727]
KLHL34	0.0336987	kelch like family member 34 [Source:HGNC Symbol;Acc:HGNC:26634]
ZNF234	0.0337276	zinc finger protein 234 [Source:HGNC Symbol;Acc:HGNC:13027]
SHOC2	0.0337359	SHOC2 leucine rich repeat scaffold protein [Source:HGNC Symbol;Acc:HGNC:15454]
GOLGA5	0.0337519	golgin A5 [Source:HGNC Symbol;Acc:HGNC:4428]
LANCL3	0.0338486	LanC like 3 [Source:HGNC Symbol;Acc:HGNC:24767]
NT5C2	0.033874	5'-nucleotidase, cytosolic II [Source:HGNC Symbol;Acc:HGNC:8022]
ALDH1A1	0.0338905	aldehyde dehydrogenase 1 family member A1 [Source:HGNC Symbol;Acc:HGNC:402]
MGRN1	0.0339544	mahogunin ring finger 1 [Source:HGNC Symbol;Acc:HGNC:20254]
TPCN2	0.0339557	two pore segment channel 2 [Source:HGNC Symbol;Acc:HGNC:20820]
TFIP11	0.0339593	tuftelin interacting protein 11 [Source:HGNC Symbol;Acc:HGNC:17165]
SLC23A3	0.034001	solute carrier family 23 member 3 [Source:HGNC Symbol;Acc:HGNC:20601]
RBM7	0.0340066	RNA binding motif protein 7 [Source:HGNC Symbol;Acc:HGNC:9904]
RAB11FIP2	0.0340452	RAB11 family interacting protein 2 [Source:HGNC Symbol;Acc:HGNC:29152]
MAP3K3	0.0343418	mitogen-activated protein kinase kinase kinase 3 [Source:HGNC Symbol;Acc:HGNC:6855]
WDR45	0.0343559	WD repeat domain 45 [Source:HGNC Symbol;Acc:HGNC:28912]
CFAP54	0.0343793	cilia and flagella associated protein 54 [Source:HGNC Symbol;Acc:HGNC:26456]
RFTN2	0.0344352	raftlin family member 2 [Source:HGNC Symbol;Acc:HGNC:26402]
PTPRCAP	0.0346384	protein tyrosine phosphatase receptor type C associated protein [Source:HGNC Symbol;Acc:HGNC:9667]
TRAF1	0.0346605	TNF receptor associated factor 1 [Source:HGNC Symbol;Acc:HGNC:12031]
OLFM2	0.0346827	olfactomedin 2 [Source:HGNC Symbol;Acc:HGNC:17189]
LAT	0.0348981	linker for activation of T cells [Source:HGNC Symbol;Acc:HGNC:18874]
ATG16L2	0.0349028	autophagy related 16 like 2 [Source:HGNC Symbol;Acc:HGNC:25464]
TRAV14DV4	0.0349047	T cell receptor alpha variable 14/delta variable 4 [Source:HGNC Symbol;Acc:HGNC:12110]
SIK1B	0.0349278	NA
CEP250	0.0351328	centrosomal protein 250 [Source:HGNC Symbol;Acc:HGNC:1859]
USP3	0.0352104	ubiquitin specific peptidase 3 [Source:HGNC Symbol;Acc:HGNC:12626]
AGAP2	0.0352625	ArfGAP with GTPase domain, ankyrin repeat and PH domain 2 [Source:HGNC Symbol;Acc:HGNC:16921]
SYCP1	0.0352643	synaptonemal complex protein 1 [Source:HGNC Symbol;Acc:HGNC:11487]
OSGIN2	0.0353488	oxidative stress induced growth inhibitor family member 2 [Source:HGNC Symbol;Acc:HGNC:1355]
SEPTIN1	0.0354543	septin 1 [Source:HGNC Symbol;Acc:HGNC:2879]
CHRNE	0.0354814	cholinergic receptor nicotinic epsilon subunit [Source:HGNC Symbol;Acc:HGNC:1966]
SCLT1	0.0355167	sodium channel and clathrin linker 1 [Source:HGNC Symbol;Acc:HGNC:26406]
KNG1	0.0355451	kininogen 1 [Source:HGNC Symbol;Acc:HGNC:6383]
CANT1	0.0356215	calcium activated nucleotidase 1 [Source:HGNC Symbol;Acc:HGNC:19721]
ZNF500	0.0356221	zinc finger protein 500 [Source:HGNC Symbol;Acc:HGNC:23716]
LUC7L3	0.0357027	LUC7 like 3 pre-mRNA splicing factor [Source:HGNC Symbol;Acc:HGNC:24309]
TPM3P9	0.0357731	tropomyosin 3 pseudogene 9 [Source:HGNC Symbol;Acc:HGNC:44142]
SELENOF	0.0357778	selenoprotein F [Source:HGNC Symbol;Acc:HGNC:17705]
H4C12	0.0357784	H4 clustered histone 12 [Source:HGNC Symbol;Acc:HGNC:4784]
CMTM4	0.0358299	CKLF like MARVEL transmembrane domain containing 4 [Source:HGNC Symbol;Acc:HGNC:19175]
VPS37A	0.0358425	VPS37A subunit of ESCRT-I [Source:HGNC Symbol;Acc:HGNC:24928]
ATIC	0.035852	5-aminoimidazole-4-carboxamide ribonucleotide formyltransferase/IMP cyclohydrolase [Source:HGNC Symbol;Acc:HGNC:794]
PLK3	0.035969	polo like kinase 3 [Source:HGNC Symbol;Acc:HGNC:2154]
MFGE8	0.036068	milk fat globule EGF and factor V/VIII domain containing [Source:HGNC Symbol;Acc:HGNC:7036]
RNF141	0.0360873	ring finger protein 141 [Source:HGNC Symbol;Acc:HGNC:21159]
NEU4	0.0360944	neuraminidase 4 [Source:HGNC Symbol;Acc:HGNC:21328]
TEKT3	0.0361021	tektin 3 [Source:HGNC Symbol;Acc:HGNC:14293]
CTSD	0.0361652	cathepsin D [Source:HGNC Symbol;Acc:HGNC:2529]
CD300A	0.0361909	CD300a molecule [Source:HGNC Symbol;Acc:HGNC:19319]
INKA1	0.036268	inka box actin regulator 1 [Source:HGNC Symbol;Acc:HGNC:32480]
POLD1	0.0362844	DNA polymerase delta 1, catalytic subunit [Source:HGNC Symbol;Acc:HGNC:9175]
TMUB1	0.0363102	transmembrane and ubiquitin like domain containing 1 [Source:HGNC Symbol;Acc:HGNC:21709]
BMT2	0.0363103	base methyltransferase of 25S rRNA 2 homolog [Source:HGNC Symbol;Acc:HGNC:26475]
SCO2	0.0363178	synthesis of cytochrome C oxidase 2 [Source:HGNC Symbol;Acc:HGNC:10604]
KCTD20	0.036358	potassium channel tetramerization domain containing 20 [Source:HGNC Symbol;Acc:HGNC:21052]
GUSBP13	0.036383	GUSB pseudogene 13 [Source:HGNC Symbol;Acc:HGNC:54495]
SEC14L1P1	0.0363889	SEC14 like 1 pseudogene 1 [Source:HGNC Symbol;Acc:HGNC:44189]
SNX18	0.0365791	sorting nexin 18 [Source:HGNC Symbol;Acc:HGNC:19245]
PODXL2	0.0366178	podocalyxin like 2 [Source:HGNC Symbol;Acc:HGNC:17936]
MFAP1	0.03666	microfibril associated protein 1 [Source:HGNC Symbol;Acc:HGNC:7032]
UHRF1BP1	0.0367238	UHRF1 binding protein 1 [Source:HGNC Symbol;Acc:HGNC:21216]
BCL2L2	0.0367525	BCL2 like 2 [Source:HGNC Symbol;Acc:HGNC:995]
IL31RA	0.0367676	interleukin 31 receptor A [Source:HGNC Symbol;Acc:HGNC:18969]
SCYL2	0.0367929	SCY1 like pseudokinase 2 [Source:HGNC Symbol;Acc:HGNC:19286]
BORCS7	0.0367962	BLOC-1 related complex subunit 7 [Source:HGNC Symbol;Acc:HGNC:23516]
ZFAND2A	0.0368077	zinc finger AN1-type containing 2A [Source:HGNC Symbol;Acc:HGNC:28073]
BAGE2	0.0368384	BAGE family member 2, pseudogene [Source:HGNC Symbol;Acc:HGNC:15723]
RABGGTB	0.0370131	Rab geranylgeranyltransferase subunit beta [Source:HGNC Symbol;Acc:HGNC:9796]
CEP63	0.0370291	centrosomal protein 63 [Source:HGNC Symbol;Acc:HGNC:25815]
FNIP2	0.0370306	folliculin interacting protein 2 [Source:HGNC Symbol;Acc:HGNC:29280]
TRIM5	0.0371093	tripartite motif containing 5 [Source:HGNC Symbol;Acc:HGNC:16276]
SULT1A2	0.0371604	sulfotransferase family 1A member 2 [Source:HGNC Symbol;Acc:HGNC:11454]
UBAC1	0.0372217	UBA domain containing 1 [Source:HGNC Symbol;Acc:HGNC:30221]
RNF6	0.0372244	ring finger protein 6 [Source:HGNC Symbol;Acc:HGNC:10069]
CSNK1D	0.0372966	casein kinase 1 delta [Source:HGNC Symbol;Acc:HGNC:2452]
LAPTM4B	0.0373377	lysosomal protein transmembrane 4 beta [Source:HGNC Symbol;Acc:HGNC:13646]
SHPK	0.0373741	sedoheptulokinase [Source:HGNC Symbol;Acc:HGNC:1492]
MCEMP1	0.0374631	mast cell expressed membrane protein 1 [Source:HGNC Symbol;Acc:HGNC:27291]
ADGRA2	0.0374817	adhesion G protein-coupled receptor A2 [Source:HGNC Symbol;Acc:HGNC:17849]
CCZ1B	0.0374884	CCZ1 homolog B, vacuolar protein trafficking and biogenesis associated [Source:HGNC Symbol;Acc:HGNC:21717]
OR7D4	0.0375261	olfactory receptor family 7 subfamily D member 4 [Source:HGNC Symbol;Acc:HGNC:8380]
PIPOX	0.0376338	pipecolic acid and sarcosine oxidase [Source:HGNC Symbol;Acc:HGNC:17804]
SLC12A4	0.0376633	solute carrier family 12 member 4 [Source:HGNC Symbol;Acc:HGNC:10913]
ITGB3	0.037724	integrin subunit beta 3 [Source:HGNC Symbol;Acc:HGNC:6156]
PTPN12	0.0377551	protein tyrosine phosphatase non-receptor type 12 [Source:HGNC Symbol;Acc:HGNC:9645]
MTND1P8	0.0377789	MT-ND1 pseudogene 8 [Source:HGNC Symbol;Acc:HGNC:42100]
MFN2	0.0379088	mitofusin 2 [Source:HGNC Symbol;Acc:HGNC:16877]
SLC30A2	0.0379113	solute carrier family 30 member 2 [Source:HGNC Symbol;Acc:HGNC:11013]
PEX26	0.0380634	peroxisomal biogenesis factor 26 [Source:HGNC Symbol;Acc:HGNC:22965]
ARHGEF38	0.0381242	Rho guanine nucleotide exchange factor 38 [Source:HGNC Symbol;Acc:HGNC:25968]
GM2A	0.0381692	GM2 ganglioside activator [Source:HGNC Symbol;Acc:HGNC:4367]
SRFBP1	0.0382245	serum response factor binding protein 1 [Source:HGNC Symbol;Acc:HGNC:26333]
USP37	0.0382566	ubiquitin specific peptidase 37 [Source:HGNC Symbol;Acc:HGNC:20063]
CDCA3	0.0382799	cell division cycle associated 3 [Source:HGNC Symbol;Acc:HGNC:14624]
PTP4A2	0.0382801	protein tyrosine phosphatase 4A2 [Source:HGNC Symbol;Acc:HGNC:9635]
TMUB2	0.0383814	transmembrane and ubiquitin like domain containing 2 [Source:HGNC Symbol;Acc:HGNC:28459]
LEO1	0.0384262	LEO1 homolog, Paf1/RNA polymerase II complex component [Source:HGNC Symbol;Acc:HGNC:30401]
JAG1	0.0384338	jagged canonical Notch ligand 1 [Source:HGNC Symbol;Acc:HGNC:6188]
PWWP3A	0.0384567	PWWP domain containing 3A, DNA repair factor [Source:HGNC Symbol;Acc:HGNC:29641]
UPK3A	0.0384661	uroplakin 3A [Source:HGNC Symbol;Acc:HGNC:12580]
UNC119B	0.0385056	unc-119 lipid binding chaperone B [Source:HGNC Symbol;Acc:HGNC:16488]
LRMDA	0.0385182	leucine rich melanocyte differentiation associated [Source:HGNC Symbol;Acc:HGNC:23405]
ZNF555	0.0385505	zinc finger protein 555 [Source:HGNC Symbol;Acc:HGNC:28382]
CKAP4	0.0385567	cytoskeleton associated protein 4 [Source:HGNC Symbol;Acc:HGNC:16991]
BACE1	0.038564	beta-secretase 1 [Source:HGNC Symbol;Acc:HGNC:933]
FUBP1	0.0385992	far upstream element binding protein 1 [Source:HGNC Symbol;Acc:HGNC:4004]
PHEX	0.0386059	phosphate regulating endopeptidase homolog X-linked [Source:HGNC Symbol;Acc:HGNC:8918]
SAMD8	0.0387031	sterile alpha motif domain containing 8 [Source:HGNC Symbol;Acc:HGNC:26320]
NIPSNAP2	0.0387861	nipsnap homolog 2 [Source:HGNC Symbol;Acc:HGNC:4179]
KRT18P7	0.0388316	keratin 18 pseudogene 7 [Source:HGNC Symbol;Acc:HGNC:20283]
OMG	0.0388498	oligodendrocyte myelin glycoprotein [Source:HGNC Symbol;Acc:HGNC:8135]
PREX2	0.0388573	phosphatidylinositol-3,4,5-trisphosphate dependent Rac exchange factor 2 [Source:HGNC Symbol;Acc:HGNC:22950]
ANG	0.038926	angiogenin [Source:HGNC Symbol;Acc:HGNC:483]
NEIL2	0.0389338	nei like DNA glycosylase 2 [Source:HGNC Symbol;Acc:HGNC:18956]
ING3	0.0390181	inhibitor of growth family member 3 [Source:HGNC Symbol;Acc:HGNC:14587]
NUDT6	0.0390662	nudix hydrolase 6 [Source:HGNC Symbol;Acc:HGNC:8053]
DRAM1	0.039083	DNA damage regulated autophagy modulator 1 [Source:HGNC Symbol;Acc:HGNC:25645]
CYHR1	0.0391304	cysteine and histidine rich 1 [Source:HGNC Symbol;Acc:HGNC:17806]
KLKB1	0.0391714	kallikrein B1 [Source:HGNC Symbol;Acc:HGNC:6371]
NLRP9	0.0391815	NLR family pyrin domain containing 9 [Source:HGNC Symbol;Acc:HGNC:22941]
SLC36A4	0.0393142	solute carrier family 36 member 4 [Source:HGNC Symbol;Acc:HGNC:19660]
ZNF69	0.039345	zinc finger protein 69 [Source:HGNC Symbol;Acc:HGNC:13138]
RIPK4	0.0393558	receptor interacting serine/threonine kinase 4 [Source:HGNC Symbol;Acc:HGNC:496]
GAREM2	0.0394095	GRB2 associated regulator of MAPK1 subtype 2 [Source:HGNC Symbol;Acc:HGNC:27172]
SLC6A20	0.0394715	solute carrier family 6 member 20 [Source:HGNC Symbol;Acc:HGNC:30927]
SLCO4C1	0.0395482	solute carrier organic anion transporter family member 4C1 [Source:HGNC Symbol;Acc:HGNC:23612]
GANC	0.0396226	glucosidase alpha, neutral C [Source:HGNC Symbol;Acc:HGNC:4139]
PADI2	0.0397063	peptidyl arginine deiminase 2 [Source:HGNC Symbol;Acc:HGNC:18341]
SLC16A5	0.0397223	solute carrier family 16 member 5 [Source:HGNC Symbol;Acc:HGNC:10926]
SREBF1	0.0397819	sterol regulatory element binding transcription factor 1 [Source:HGNC Symbol;Acc:HGNC:11289]
RET	0.0397906	ret proto-oncogene [Source:HGNC Symbol;Acc:HGNC:9967]
BOLL	0.0397985	boule homolog, RNA binding protein [Source:HGNC Symbol;Acc:HGNC:14273]
TRIAP1	0.0398217	TP53 regulated inhibitor of apoptosis 1 [Source:HGNC Symbol;Acc:HGNC:26937]
MEIS3	0.0398885	Meis homeobox 3 [Source:HGNC Symbol;Acc:HGNC:29537]
GPANK1	0.0398908	G-patch domain and ankyrin repeats 1 [Source:HGNC Symbol;Acc:HGNC:13920]
EIF2AK1	0.0399672	eukaryotic translation initiation factor 2 alpha kinase 1 [Source:HGNC Symbol;Acc:HGNC:24921]
NME9	0.0400253	NME/NM23 family member 9 [Source:HGNC Symbol;Acc:HGNC:21343]
PYGO2	0.040072	pygopus family PHD finger 2 [Source:HGNC Symbol;Acc:HGNC:30257]
MPC1	0.0401259	mitochondrial pyruvate carrier 1 [Source:HGNC Symbol;Acc:HGNC:21606]
PRPF6	0.0402328	pre-mRNA processing factor 6 [Source:HGNC Symbol;Acc:HGNC:15860]
GAPDHP42	0.0404211	glyceraldehyde 3 phosphate dehydrogenase pseudogene 42 [Source:HGNC Symbol;Acc:HGNC:37799]
GBE1	0.0404389	1,4-alpha-glucan branching enzyme 1 [Source:HGNC Symbol;Acc:HGNC:4180]
SPA17	0.0406523	sperm autoantigenic protein 17 [Source:HGNC Symbol;Acc:HGNC:11210]
GLO1	0.0407097	glyoxalase I [Source:HGNC Symbol;Acc:HGNC:4323]
GTF2E2	0.0407112	general transcription factor IIE subunit 2 [Source:HGNC Symbol;Acc:HGNC:4651]
AKTIP	0.0407202	AKT interacting protein [Source:HGNC Symbol;Acc:HGNC:16710]
FANCG	0.0407538	FA complementation group G [Source:HGNC Symbol;Acc:HGNC:3588]
OR7E14P	0.0408087	olfactory receptor family 7 subfamily E member 14 pseudogene [Source:HGNC Symbol;Acc:HGNC:8385]
CHRNA5	0.0408729	cholinergic receptor nicotinic alpha 5 subunit [Source:HGNC Symbol;Acc:HGNC:1959]
CARHSP1	0.0409695	calcium regulated heat stable protein 1 [Source:HGNC Symbol;Acc:HGNC:17150]
ARRDC4	0.0409744	arrestin domain containing 4 [Source:HGNC Symbol;Acc:HGNC:28087]
PANK2	0.0410397	pantothenate kinase 2 [Source:HGNC Symbol;Acc:HGNC:15894]
MTHFR	0.0410693	methylenetetrahydrofolate reductase [Source:HGNC Symbol;Acc:HGNC:7436]
EIF1	0.041104	eukaryotic translation initiation factor 1 [Source:HGNC Symbol;Acc:HGNC:3249]
FAM21FP	0.0411193	family with sequence similarity 21 member F, pseudogene [Source:HGNC Symbol;Acc:HGNC:45011]
TMTC2	0.041144	transmembrane O-mannosyltransferase targeting cadherins 2 [Source:HGNC Symbol;Acc:HGNC:25440]
ZYG11A	0.0411701	zyg-11 family member A, cell cycle regulator [Source:HGNC Symbol;Acc:HGNC:32058]
LIN7B	0.04119	lin-7 homolog B, crumbs cell polarity complex component [Source:HGNC Symbol;Acc:HGNC:17788]
ZDHHC3	0.0412377	zinc finger DHHC-type palmitoyltransferase 3 [Source:HGNC Symbol;Acc:HGNC:18470]
FAM131A	0.0412394	family with sequence similarity 131 member A [Source:HGNC Symbol;Acc:HGNC:28308]
TAF9B	0.0412713	TATA-box binding protein associated factor 9b [Source:HGNC Symbol;Acc:HGNC:17306]
SH2D6	0.0413713	SH2 domain containing 6 [Source:HGNC Symbol;Acc:HGNC:30439]
LOXL2	0.0413786	lysyl oxidase like 2 [Source:HGNC Symbol;Acc:HGNC:6666]
KLF11	0.0414222	Kruppel like factor 11 [Source:HGNC Symbol;Acc:HGNC:11811]
TFPT	0.0414378	TCF3 fusion partner [Source:HGNC Symbol;Acc:HGNC:13630]
ATP7B	0.041439	ATPase copper transporting beta [Source:HGNC Symbol;Acc:HGNC:870]
MARK3	0.0414407	microtubule affinity regulating kinase 3 [Source:HGNC Symbol;Acc:HGNC:6897]
CD55	0.0414889	CD55 molecule (Cromer blood group) [Source:HGNC Symbol;Acc:HGNC:2665]
MGST1	0.0414892	microsomal glutathione S-transferase 1 [Source:HGNC Symbol;Acc:HGNC:7061]
FRMD4A	0.0415118	FERM domain containing 4A [Source:HGNC Symbol;Acc:HGNC:25491]
FBXW7	0.0415662	F-box and WD repeat domain containing 7 [Source:HGNC Symbol;Acc:HGNC:16712]
VWF	0.0416222	von Willebrand factor [Source:HGNC Symbol;Acc:HGNC:12726]
IFRD1	0.0416888	interferon related developmental regulator 1 [Source:HGNC Symbol;Acc:HGNC:5456]
ZFX	0.0417086	zinc finger protein X-linked [Source:HGNC Symbol;Acc:HGNC:12869]
CHPT1	0.0417434	choline phosphotransferase 1 [Source:HGNC Symbol;Acc:HGNC:17852]
GLUD1	0.0418299	glutamate dehydrogenase 1 [Source:HGNC Symbol;Acc:HGNC:4335]
ABHD17AP4	0.0418911	ABHD17A pseudogene 4 [Source:HGNC Symbol;Acc:HGNC:34042]
CD247	0.0421778	CD247 molecule [Source:HGNC Symbol;Acc:HGNC:1677]
LRRC37A2	0.0421992	leucine rich repeat containing 37 member A2 [Source:HGNC Symbol;Acc:HGNC:32404]
ULK2	0.0422059	unc-51 like autophagy activating kinase 2 [Source:HGNC Symbol;Acc:HGNC:13480]
PLA2G4C	0.0422368	phospholipase A2 group IVC [Source:HGNC Symbol;Acc:HGNC:9037]
BTBD18	0.0422747	BTB domain containing 18 [Source:HGNC Symbol;Acc:HGNC:37214]
SMIM11A	0.0422814	NA
RAB14	0.0423167	RAB14, member RAS oncogene family [Source:HGNC Symbol;Acc:HGNC:16524]
ZNF184	0.0423189	zinc finger protein 184 [Source:HGNC Symbol;Acc:HGNC:12975]
PIGHP1	0.0423228	phosphatidylinositol glycan anchor biosynthesis class H pseudogene 1 [Source:HGNC Symbol;Acc:HGNC:45152]
UBE2E2	0.042344	ubiquitin conjugating enzyme E2 E2 [Source:HGNC Symbol;Acc:HGNC:12478]
DNAJC25-GNG10	0.0424727	DNAJC25-GNG10 readthrough [Source:HGNC Symbol;Acc:HGNC:37501]
ALDH1L1	0.0425214	aldehyde dehydrogenase 1 family member L1 [Source:HGNC Symbol;Acc:HGNC:3978]
HPGDS	0.0425343	hematopoietic prostaglandin D synthase [Source:HGNC Symbol;Acc:HGNC:17890]
UBR2	0.0425754	ubiquitin protein ligase E3 component n-recognin 2 [Source:HGNC Symbol;Acc:HGNC:21289]
KLK10	0.0425897	kallikrein related peptidase 10 [Source:HGNC Symbol;Acc:HGNC:6358]
RETREG3	0.0426821	reticulophagy regulator family member 3 [Source:HGNC Symbol;Acc:HGNC:27258]
BACH1	0.0426956	BTB domain and CNC homolog 1 [Source:HGNC Symbol;Acc:HGNC:935]
SIT1	0.0427848	signaling threshold regulating transmembrane adaptor 1 [Source:HGNC Symbol;Acc:HGNC:17710]
CREM	0.042786	cAMP responsive element modulator [Source:HGNC Symbol;Acc:HGNC:2352]
DUSP10	0.0427956	dual specificity phosphatase 10 [Source:HGNC Symbol;Acc:HGNC:3065]
FLRT1	0.0428254	fibronectin leucine rich transmembrane protein 1 [Source:HGNC Symbol;Acc:HGNC:3760]
UFSP2	0.042887	UFM1 specific peptidase 2 [Source:HGNC Symbol;Acc:HGNC:25640]
SUZ12P1	0.0429686	SUZ12 pseudogene 1 [Source:HGNC Symbol;Acc:HGNC:32421]
ZDHHC4	0.0429752	zinc finger DHHC-type palmitoyltransferase 4 [Source:HGNC Symbol;Acc:HGNC:18471]
OTOAP1	0.0429855	OTOA pseudogene 1 [Source:HGNC Symbol;Acc:HGNC:53869]
CTIF	0.0430208	cap binding complex dependent translation initiation factor [Source:HGNC Symbol;Acc:HGNC:23925]
STAM2	0.0430523	signal transducing adaptor molecule 2 [Source:HGNC Symbol;Acc:HGNC:11358]
TNFSF9	0.0431087	TNF superfamily member 9 [Source:HGNC Symbol;Acc:HGNC:11939]
BAIAP3	0.0431423	BAI1 associated protein 3 [Source:HGNC Symbol;Acc:HGNC:948]
PMS2	0.043229	PMS1 homolog 2, mismatch repair system component [Source:HGNC Symbol;Acc:HGNC:9122]
ZNF785	0.0432461	zinc finger protein 785 [Source:HGNC Symbol;Acc:HGNC:26496]
ZDHHC15	0.0433098	zinc finger DHHC-type palmitoyltransferase 15 [Source:HGNC Symbol;Acc:HGNC:20342]
SLC9A5	0.0433294	solute carrier family 9 member A5 [Source:HGNC Symbol;Acc:HGNC:11078]
TRBV14	0.0434473	T cell receptor beta variable 14 [Source:HGNC Symbol;Acc:HGNC:12189]
TUBB2BP1	0.0435891	tubulin beta 2B class IIb pseudogene 1 [Source:HGNC Symbol;Acc:HGNC:42332]
BOD1	0.043616	biorientation of chromosomes in cell division 1 [Source:HGNC Symbol;Acc:HGNC:25114]
EEF1DP7	0.0436199	eukaryotic translation elongation factor 1 delta pseudogene 7 [Source:HGNC Symbol;Acc:HGNC:51457]
PCYT1A	0.0436211	phosphate cytidylyltransferase 1A, choline [Source:HGNC Symbol;Acc:HGNC:8754]
S100A9	0.0436423	S100 calcium binding protein A9 [Source:HGNC Symbol;Acc:HGNC:10499]
PBX2	0.0437257	PBX homeobox 2 [Source:HGNC Symbol;Acc:HGNC:8633]
CEND1	0.0437323	cell cycle exit and neuronal differentiation 1 [Source:HGNC Symbol;Acc:HGNC:24153]
SCCPDH	0.0437657	saccharopine dehydrogenase (putative) [Source:HGNC Symbol;Acc:HGNC:24275]
EEF1A1P6	0.0438583	eukaryotic translation elongation factor 1 alpha 1 pseudogene 6 [Source:HGNC Symbol;Acc:HGNC:3201]
SLC66A1	0.0439384	solute carrier family 66 member 1 [Source:HGNC Symbol;Acc:HGNC:26001]
SUV39H1	0.0439673	SUV39H1 histone lysine methyltransferase [Source:HGNC Symbol;Acc:HGNC:11479]
SPDYE3	0.0439773	speedy/RINGO cell cycle regulator family member E3 [Source:HGNC Symbol;Acc:HGNC:35462]
GNAI2	0.0440291	G protein subunit alpha i2 [Source:HGNC Symbol;Acc:HGNC:4385]
AZU1	0.04409	azurocidin 1 [Source:HGNC Symbol;Acc:HGNC:913]
DTX3	0.044163	deltex E3 ubiquitin ligase 3 [Source:HGNC Symbol;Acc:HGNC:24457]
ELF2P1	0.0442944	ELF2 pseudogene 1 [Source:HGNC Symbol;Acc:HGNC:33539]
MAGEH1	0.0443936	MAGE family member H1 [Source:HGNC Symbol;Acc:HGNC:24092]
MTPAP	0.0444159	mitochondrial poly(A) polymerase [Source:HGNC Symbol;Acc:HGNC:25532]
COL19A1	0.0444453	collagen type XIX alpha 1 chain [Source:HGNC Symbol;Acc:HGNC:2196]
DDIT3	0.0444777	DNA damage inducible transcript 3 [Source:HGNC Symbol;Acc:HGNC:2726]
ZNF701	0.0445452	zinc finger protein 701 [Source:HGNC Symbol;Acc:HGNC:25597]
PLLP	0.0446248	plasmolipin [Source:HGNC Symbol;Acc:HGNC:18553]
YPEL5	0.0446644	yippee like 5 [Source:HGNC Symbol;Acc:HGNC:18329]
NBPF1	0.0446807	NBPF member 1 [Source:HGNC Symbol;Acc:HGNC:26088]
ZSWIM3	0.0447595	zinc finger SWIM-type containing 3 [Source:HGNC Symbol;Acc:HGNC:16157]
ANKEF1	0.0448007	ankyrin repeat and EF-hand domain containing 1 [Source:HGNC Symbol;Acc:HGNC:15803]
C16orf72	0.044825	chromosome 16 open reading frame 72 [Source:HGNC Symbol;Acc:HGNC:30103]
TLR5	0.044933	toll like receptor 5 [Source:HGNC Symbol;Acc:HGNC:11851]
LMLN2	0.0449856	leishmanolysin like peptidase 2 [Source:HGNC Symbol;Acc:HGNC:53647]
PURB	0.0451043	purine rich element binding protein B [Source:HGNC Symbol;Acc:HGNC:9702]
OR10AH1P	0.0451138	olfactory receptor family 10 subfamily AH member 1 pseudogene [Source:HGNC Symbol;Acc:HGNC:19647]
SAP25	0.0451401	Sin3A associated protein 25 [Source:HGNC Symbol;Acc:HGNC:41908]
PAFAH1B3	0.0452267	platelet activating factor acetylhydrolase 1b catalytic subunit 3 [Source:HGNC Symbol;Acc:HGNC:8576]
OGFOD3	0.0453009	2-oxoglutarate and iron dependent oxygenase domain containing 3 [Source:HGNC Symbol;Acc:HGNC:26174]
ACTG1P17	0.0453391	actin gamma 1 pseudogene 17 [Source:HGNC Symbol;Acc:HGNC:51497]
ARPIN	0.0453781	actin related protein 2/3 complex inhibitor [Source:HGNC Symbol;Acc:HGNC:28782]
EGLN1	0.0454151	egl-9 family hypoxia inducible factor 1 [Source:HGNC Symbol;Acc:HGNC:1232]
CEBPD	0.0454543	CCAAT enhancer binding protein delta [Source:HGNC Symbol;Acc:HGNC:1835]
OLFML1	0.0454548	olfactomedin like 1 [Source:HGNC Symbol;Acc:HGNC:24473]
GPX7	0.0455217	glutathione peroxidase 7 [Source:HGNC Symbol;Acc:HGNC:4559]
NCOR1	0.0455439	nuclear receptor corepressor 1 [Source:HGNC Symbol;Acc:HGNC:7672]
GTPBP1	0.0455879	GTP binding protein 1 [Source:HGNC Symbol;Acc:HGNC:4669]
CC2D1B	0.0455885	coiled-coil and C2 domain containing 1B [Source:HGNC Symbol;Acc:HGNC:29386]
UBE2FP1	0.0456925	UBE2F pseudogene 1 [Source:HGNC Symbol;Acc:HGNC:44535]
URGCP	0.0458181	upregulator of cell proliferation [Source:HGNC Symbol;Acc:HGNC:30890]
NFIC	0.0458241	nuclear factor I C [Source:HGNC Symbol;Acc:HGNC:7786]
RAMP1	0.0459408	receptor activity modifying protein 1 [Source:HGNC Symbol;Acc:HGNC:9843]
TRAV38-1	0.045967	T cell receptor alpha variable 38-1 [Source:HGNC Symbol;Acc:HGNC:12137]
VCAN	0.0459701	versican [Source:HGNC Symbol;Acc:HGNC:2464]
CSMD1	0.0460166	CUB and Sushi multiple domains 1 [Source:HGNC Symbol;Acc:HGNC:14026]
VSIG2	0.0460274	V-set and immunoglobulin domain containing 2 [Source:HGNC Symbol;Acc:HGNC:17149]
CCDC90B	0.0460965	coiled-coil domain containing 90B [Source:HGNC Symbol;Acc:HGNC:28108]
TREM1	0.0461097	triggering receptor expressed on myeloid cells 1 [Source:HGNC Symbol;Acc:HGNC:17760]
RHOF	0.0462619	ras homolog family member F, filopodia associated [Source:HGNC Symbol;Acc:HGNC:15703]
NRADDP	0.046429	neurotrophin receptor associated death domain, pseudogene [Source:HGNC Symbol;Acc:HGNC:19337]
DGKA	0.0464786	diacylglycerol kinase alpha [Source:HGNC Symbol;Acc:HGNC:2849]
KIAA1522	0.0464877	KIAA1522 [Source:HGNC Symbol;Acc:HGNC:29301]
CYP4F35P	0.0465006	cytochrome P450 family 4 subfamily F member 35, pseudogene [Source:HGNC Symbol;Acc:HGNC:39954]
MLLT1	0.0465226	MLLT1 super elongation complex subunit [Source:HGNC Symbol;Acc:HGNC:7134]
EAF1	0.0465652	ELL associated factor 1 [Source:HGNC Symbol;Acc:HGNC:20907]
HNRNPA1P21	0.0466067	heterogeneous nuclear ribonucleoprotein A1 pseudogene 21 [Source:HGNC Symbol;Acc:HGNC:39539]
ATP6V0D2	0.0466795	ATPase H+ transporting V0 subunit d2 [Source:HGNC Symbol;Acc:HGNC:18266]
TMCO3	0.0467241	transmembrane and coiled-coil domains 3 [Source:HGNC Symbol;Acc:HGNC:20329]
STAMBP	0.0467945	STAM binding protein [Source:HGNC Symbol;Acc:HGNC:16950]
TMEM256-PLSCR3	0.0468682	TMEM256-PLSCR3 readthrough (NMD candidate) [Source:HGNC Symbol;Acc:HGNC:49186]
VPS53	0.0468762	VPS53 subunit of GARP complex [Source:HGNC Symbol;Acc:HGNC:25608]
NAPSB	0.0469071	napsin B aspartic peptidase, pseudogene [Source:HGNC Symbol;Acc:HGNC:13396]
FBXO32	0.0469421	F-box protein 32 [Source:HGNC Symbol;Acc:HGNC:16731]
RBM44	0.0470172	RNA binding motif protein 44 [Source:HGNC Symbol;Acc:HGNC:24756]
TPD52	0.0470833	tumor protein D52 [Source:HGNC Symbol;Acc:HGNC:12005]
SPAG1	0.0470854	sperm associated antigen 1 [Source:HGNC Symbol;Acc:HGNC:11212]
LDLRAD3	0.0471202	low density lipoprotein receptor class A domain containing 3 [Source:HGNC Symbol;Acc:HGNC:27046]
RBM10	0.0471481	RNA binding motif protein 10 [Source:HGNC Symbol;Acc:HGNC:9896]
FGD3	0.0471973	FYVE, RhoGEF and PH domain containing 3 [Source:HGNC Symbol;Acc:HGNC:16027]
MYO15A	0.047206	myosin XVA [Source:HGNC Symbol;Acc:HGNC:7594]
KATNBL1	0.0472624	katanin regulatory subunit B1 like 1 [Source:HGNC Symbol;Acc:HGNC:26199]
KHDC4	0.0472637	KH domain containing 4, pre-mRNA splicing factor [Source:HGNC Symbol;Acc:HGNC:29145]
SLC39A14	0.0473501	solute carrier family 39 member 14 [Source:HGNC Symbol;Acc:HGNC:20858]
CD3G	0.04736	CD3g molecule [Source:HGNC Symbol;Acc:HGNC:1675]
SSH1	0.0475051	slingshot protein phosphatase 1 [Source:HGNC Symbol;Acc:HGNC:30579]
TRAV12-2	0.0475373	T cell receptor alpha variable 12-2 [Source:HGNC Symbol;Acc:HGNC:12106]
SV2A	0.0476497	synaptic vesicle glycoprotein 2A [Source:HGNC Symbol;Acc:HGNC:20566]
CRKL	0.0476568	CRK like proto-oncogene, adaptor protein [Source:HGNC Symbol;Acc:HGNC:2363]
AUH	0.0477412	AU RNA binding methylglutaconyl-CoA hydratase [Source:HGNC Symbol;Acc:HGNC:890]
SBDS	0.047772	SBDS ribosome maturation factor [Source:HGNC Symbol;Acc:HGNC:19440]
LARP6	0.0477819	La ribonucleoprotein 6, translational regulator [Source:HGNC Symbol;Acc:HGNC:24012]
NLRX1	0.0477937	NLR family member X1 [Source:HGNC Symbol;Acc:HGNC:29890]
PKD1	0.0478112	polycystin 1, transient receptor potential channel interacting [Source:HGNC Symbol;Acc:HGNC:9008]
GCSAML	0.0479121	germinal center associated signaling and motility like [Source:HGNC Symbol;Acc:HGNC:29583]
DIPK1B	0.0479359	divergent protein kinase domain 1B [Source:HGNC Symbol;Acc:HGNC:28290]
VPS54	0.0479385	VPS54 subunit of GARP complex [Source:HGNC Symbol;Acc:HGNC:18652]
DAXX	0.0479576	death domain associated protein [Source:HGNC Symbol;Acc:HGNC:2681]
NSFP1	0.047963	N-ethylmaleimide-sensitive factor pseudogene 1 [Source:HGNC Symbol;Acc:HGNC:31405]
HNRNPC	0.0479647	heterogeneous nuclear ribonucleoprotein C [Source:HGNC Symbol;Acc:HGNC:5035]
HSPA1L	0.0479868	heat shock protein family A (Hsp70) member 1 like [Source:HGNC Symbol;Acc:HGNC:5234]
C3orf38	0.0480596	chromosome 3 open reading frame 38 [Source:HGNC Symbol;Acc:HGNC:28384]
RGS2	0.0481321	regulator of G protein signaling 2 [Source:HGNC Symbol;Acc:HGNC:9998]
CASP7	0.0482067	caspase 7 [Source:HGNC Symbol;Acc:HGNC:1508]
SPOPL	0.048223	speckle type BTB/POZ protein like [Source:HGNC Symbol;Acc:HGNC:27934]
ALDOC	0.0482325	aldolase, fructose-bisphosphate C [Source:HGNC Symbol;Acc:HGNC:418]
SLC25A23	0.0482346	solute carrier family 25 member 23 [Source:HGNC Symbol;Acc:HGNC:19375]
SOBP	0.0482621	sine oculis binding protein homolog [Source:HGNC Symbol;Acc:HGNC:29256]
FOSL2	0.0482693	FOS like 2, AP-1 transcription factor subunit [Source:HGNC Symbol;Acc:HGNC:3798]
ATP6V1H	0.0483154	ATPase H+ transporting V1 subunit H [Source:HGNC Symbol;Acc:HGNC:18303]
ALOX12B	0.048413	arachidonate 12-lipoxygenase, 12R type [Source:HGNC Symbol;Acc:HGNC:430]
FOXN3	0.0484824	forkhead box N3 [Source:HGNC Symbol;Acc:HGNC:1928]
SLC31A1	0.0485058	solute carrier family 31 member 1 [Source:HGNC Symbol;Acc:HGNC:11016]
RUNDC1	0.0485771	RUN domain containing 1 [Source:HGNC Symbol;Acc:HGNC:25418]
MAMDC4	0.0485802	MAM domain containing 4 [Source:HGNC Symbol;Acc:HGNC:24083]
TAP1	0.0486186	transporter 1, ATP binding cassette subfamily B member [Source:HGNC Symbol;Acc:HGNC:43]
MZT2B	0.0486464	mitotic spindle organizing protein 2B [Source:HGNC Symbol;Acc:HGNC:25886]
NCALD	0.0486708	neurocalcin delta [Source:HGNC Symbol;Acc:HGNC:7655]
UBN1	0.0488022	ubinuclein 1 [Source:HGNC Symbol;Acc:HGNC:12506]
KDM7A	0.0488209	lysine demethylase 7A [Source:HGNC Symbol;Acc:HGNC:22224]
TRAV17	0.0489017	T cell receptor alpha variable 17 [Source:HGNC Symbol;Acc:HGNC:12113]
IL21R	0.0489217	interleukin 21 receptor [Source:HGNC Symbol;Acc:HGNC:6006]
MRPS14	0.0489366	mitochondrial ribosomal protein S14 [Source:HGNC Symbol;Acc:HGNC:14049]
CREG1	0.0490216	cellular repressor of E1A stimulated genes 1 [Source:HGNC Symbol;Acc:HGNC:2351]
SBK1	0.0490374	SH3 domain binding kinase 1 [Source:HGNC Symbol;Acc:HGNC:17699]
TRIM37	0.0491154	tripartite motif containing 37 [Source:HGNC Symbol;Acc:HGNC:7523]
PRDM4	0.0491217	PR/SET domain 4 [Source:HGNC Symbol;Acc:HGNC:9348]
MAFF	0.0491401	MAF bZIP transcription factor F [Source:HGNC Symbol;Acc:HGNC:6780]
SLC34A3	0.0491681	solute carrier family 34 member 3 [Source:HGNC Symbol;Acc:HGNC:20305]
FOSL1	0.0492137	FOS like 1, AP-1 transcription factor subunit [Source:HGNC Symbol;Acc:HGNC:13718]
CCT8	0.0492227	chaperonin containing TCP1 subunit 8 [Source:HGNC Symbol;Acc:HGNC:1623]
ANO7L1	0.0492538	anoctamin 7 like 1 (pseudogene) [Source:HGNC Symbol;Acc:HGNC:32248]
VNN2	0.0492539	vanin 2 [Source:HGNC Symbol;Acc:HGNC:12706]
RAVER2	0.0492642	ribonucleoprotein, PTB binding 2 [Source:HGNC Symbol;Acc:HGNC:25577]
PPM1H	0.0493128	protein phosphatase, Mg2+/Mn2+ dependent 1H [Source:HGNC Symbol;Acc:HGNC:18583]
MRPL35	0.0493192	mitochondrial ribosomal protein L35 [Source:HGNC Symbol;Acc:HGNC:14489]
CHN2	0.0493722	chimerin 2 [Source:HGNC Symbol;Acc:HGNC:1944]
ZRSR2	0.0493882	zinc finger CCCH-type, RNA binding motif and serine/arginine rich 2 [Source:HGNC Symbol;Acc:HGNC:23019]
CCR8	0.0494483	C-C motif chemokine receptor 8 [Source:HGNC Symbol;Acc:HGNC:1609]
VSIR	0.049496	V-set immunoregulatory receptor [Source:HGNC Symbol;Acc:HGNC:30085]
ZNF532	0.0495048	zinc finger protein 532 [Source:HGNC Symbol;Acc:HGNC:30940]
NT5DC2	0.0495099	5'-nucleotidase domain containing 2 [Source:HGNC Symbol;Acc:HGNC:25717]
APH1A	0.0495398	aph-1 homolog A, gamma-secretase subunit [Source:HGNC Symbol;Acc:HGNC:29509]
USP32P1	0.049565	ubiquitin specific peptidase 32 pseudogene 1 [Source:HGNC Symbol;Acc:HGNC:43570]
KCMF1	0.0495659	potassium channel modulatory factor 1 [Source:HGNC Symbol;Acc:HGNC:20589]
SERPINH1	0.0496378	serpin family H member 1 [Source:HGNC Symbol;Acc:HGNC:1546]
EP400	0.0497253	E1A binding protein p400 [Source:HGNC Symbol;Acc:HGNC:11958]
SNTA1	0.0497553	syntrophin alpha 1 [Source:HGNC Symbol;Acc:HGNC:11167]
ZNF529	0.0498329	zinc finger protein 529 [Source:HGNC Symbol;Acc:HGNC:29328]
ZBTB34	0.049874	zinc finger and BTB domain containing 34 [Source:HGNC Symbol;Acc:HGNC:31446]
MYCBP2	0.0499153	MYC binding protein 2 [Source:HGNC Symbol;Acc:HGNC:23386]
HSPB1	0.0499207	heat shock protein family B (small) member 1 [Source:HGNC Symbol;Acc:HGNC:5246]
CPS1	0.0499209	carbamoyl-phosphate synthase 1 [Source:HGNC Symbol;Acc:HGNC:2323]

## Sheet: CD8
gene	p	description
UBE2H	0.00132094	ubiquitin conjugating enzyme E2 H [Source:HGNC Symbol;Acc:HGNC:12484]
SERPINI1	0.00143082	serpin family I member 1 [Source:HGNC Symbol;Acc:HGNC:8943]
IPO7	0.00155718	importin 7 [Source:HGNC Symbol;Acc:HGNC:9852]
BICD1	0.00159049	BICD cargo adaptor 1 [Source:HGNC Symbol;Acc:HGNC:1049]
CAMKMT	0.00184053	calmodulin-lysine N-methyltransferase [Source:HGNC Symbol;Acc:HGNC:26276]
HLTF	0.0020848	helicase like transcription factor [Source:HGNC Symbol;Acc:HGNC:11099]
TECRL	0.00234235	trans-2,3-enoyl-CoA reductase like [Source:HGNC Symbol;Acc:HGNC:27365]
ALDH3B1	0.00242378	aldehyde dehydrogenase 3 family member B1 [Source:HGNC Symbol;Acc:HGNC:410]
PLEKHM1	0.00242705	pleckstrin homology and RUN domain containing M1 [Source:HGNC Symbol;Acc:HGNC:29017]
MRPS5	0.00245153	mitochondrial ribosomal protein S5 [Source:HGNC Symbol;Acc:HGNC:14498]
ABCC1	0.00267631	ATP binding cassette subfamily C member 1 [Source:HGNC Symbol;Acc:HGNC:51]
ZBTB43	0.00287477	zinc finger and BTB domain containing 43 [Source:HGNC Symbol;Acc:HGNC:17908]
PLA2G4F	0.00300759	phospholipase A2 group IVF [Source:HGNC Symbol;Acc:HGNC:27396]
CBX5	0.00314348	chromobox 5 [Source:HGNC Symbol;Acc:HGNC:1555]
MZT2A	0.0032004	mitotic spindle organizing protein 2A [Source:HGNC Symbol;Acc:HGNC:33187]
FRMD3	0.00337505	FERM domain containing 3 [Source:HGNC Symbol;Acc:HGNC:24125]
C1orf198	0.00339235	chromosome 1 open reading frame 198 [Source:HGNC Symbol;Acc:HGNC:25900]
MGAT5B	0.00340565	alpha-1,6-mannosylglycoprotein 6-beta-N-acetylglucosaminyltransferase B [Source:HGNC Symbol;Acc:HGNC:24140]
FAM214A	0.00372894	family with sequence similarity 214 member A [Source:HGNC Symbol;Acc:HGNC:25609]
FOS	0.00374161	Fos proto-oncogene, AP-1 transcription factor subunit [Source:HGNC Symbol;Acc:HGNC:3796]
SLC37A2	0.00382101	solute carrier family 37 member 2 [Source:HGNC Symbol;Acc:HGNC:20644]
ZNF77	0.00396748	zinc finger protein 77 [Source:HGNC Symbol;Acc:HGNC:13150]
B4GAT1	0.00397385	beta-1,4-glucuronyltransferase 1 [Source:HGNC Symbol;Acc:HGNC:15685]
AARD	0.00402086	alanine and arginine rich domain containing protein [Source:HGNC Symbol;Acc:HGNC:33842]
RCE1	0.00405317	Ras converting CAAX endopeptidase 1 [Source:HGNC Symbol;Acc:HGNC:13721]
ARNT	0.00412625	aryl hydrocarbon receptor nuclear translocator [Source:HGNC Symbol;Acc:HGNC:700]
G3BP1	0.00422054	G3BP stress granule assembly factor 1 [Source:HGNC Symbol;Acc:HGNC:30292]
CASP8	0.00424099	caspase 8 [Source:HGNC Symbol;Acc:HGNC:1509]
SIGLEC14	0.00425829	sialic acid binding Ig like lectin 14 [Source:HGNC Symbol;Acc:HGNC:32926]
LYG2	0.00433157	lysozyme g2 [Source:HGNC Symbol;Acc:HGNC:29615]
TUBGCP4	0.00436886	tubulin gamma complex associated protein 4 [Source:HGNC Symbol;Acc:HGNC:16691]
BMS1	0.00439923	BMS1 ribosome biogenesis factor [Source:HGNC Symbol;Acc:HGNC:23505]
VCPKMT	0.00449046	valosin containing protein lysine methyltransferase [Source:HGNC Symbol;Acc:HGNC:20352]
SEMA3B	0.00449753	semaphorin 3B [Source:HGNC Symbol;Acc:HGNC:10724]
PRDM2	0.00457279	PR/SET domain 2 [Source:HGNC Symbol;Acc:HGNC:9347]
BAZ2B	0.00463817	bromodomain adjacent to zinc finger domain 2B [Source:HGNC Symbol;Acc:HGNC:963]
ABHD11	0.00464601	abhydrolase domain containing 11 [Source:HGNC Symbol;Acc:HGNC:16407]
KBTBD2	0.00469051	kelch repeat and BTB domain containing 2 [Source:HGNC Symbol;Acc:HGNC:21751]
UTP18	0.00470538	UTP18 small subunit processome component [Source:HGNC Symbol;Acc:HGNC:24274]
TOMM70	0.00470929	translocase of outer mitochondrial membrane 70 [Source:HGNC Symbol;Acc:HGNC:11985]
F8A3	0.00486971	coagulation factor VIII associated 3 [Source:HGNC Symbol;Acc:HGNC:31850]
DSCAML1	0.00496279	DS cell adhesion molecule like 1 [Source:HGNC Symbol;Acc:HGNC:14656]
ZNF350	0.00496592	zinc finger protein 350 [Source:HGNC Symbol;Acc:HGNC:16656]
PIK3R5	0.0050006	phosphoinositide-3-kinase regulatory subunit 5 [Source:HGNC Symbol;Acc:HGNC:30035]
PRIM1	0.00502439	DNA primase subunit 1 [Source:HGNC Symbol;Acc:HGNC:9369]
FKBP10	0.00503189	FKBP prolyl isomerase 10 [Source:HGNC Symbol;Acc:HGNC:18169]
DOCK9	0.00505234	dedicator of cytokinesis 9 [Source:HGNC Symbol;Acc:HGNC:14132]
SMARCD2	0.00513122	SWI/SNF related, matrix associated, actin dependent regulator of chromatin, subfamily d, member 2 [Source:HGNC Symbol;Acc:HGNC:11107]
RHBDD1	0.00523251	rhomboid domain containing 1 [Source:HGNC Symbol;Acc:HGNC:23081]
NAPG	0.00524672	NSF attachment protein gamma [Source:HGNC Symbol;Acc:HGNC:7642]
CAMK4	0.00527855	calcium/calmodulin dependent protein kinase IV [Source:HGNC Symbol;Acc:HGNC:1464]
VAMP1	0.005341	vesicle associated membrane protein 1 [Source:HGNC Symbol;Acc:HGNC:12642]
GSN	0.00536737	gelsolin [Source:HGNC Symbol;Acc:HGNC:4620]
DUSP8	0.00543238	dual specificity phosphatase 8 [Source:HGNC Symbol;Acc:HGNC:3074]
PSTK	0.00553934	phosphoseryl-tRNA kinase [Source:HGNC Symbol;Acc:HGNC:28578]
IPO5	0.00555663	importin 5 [Source:HGNC Symbol;Acc:HGNC:6402]
TNFAIP8L1	0.00560588	TNF alpha induced protein 8 like 1 [Source:HGNC Symbol;Acc:HGNC:28279]
C21orf58	0.00561989	chromosome 21 open reading frame 58 [Source:HGNC Symbol;Acc:HGNC:1300]
PSTPIP2	0.00578931	proline-serine-threonine phosphatase interacting protein 2 [Source:HGNC Symbol;Acc:HGNC:9581]
RTP5	0.00581715	receptor transporter protein 5 (putative) [Source:HGNC Symbol;Acc:HGNC:26585]
ADCY3	0.00583077	adenylate cyclase 3 [Source:HGNC Symbol;Acc:HGNC:234]
CDK17	0.00585562	cyclin dependent kinase 17 [Source:HGNC Symbol;Acc:HGNC:8750]
NIF3L1	0.00603457	NGG1 interacting factor 3 like 1 [Source:HGNC Symbol;Acc:HGNC:13390]
SP1	0.00614967	Sp1 transcription factor [Source:HGNC Symbol;Acc:HGNC:11205]
DLEC1	0.0061701	DLEC1 cilia and flagella associated protein [Source:HGNC Symbol;Acc:HGNC:2899]
DUSP1	0.00619252	dual specificity phosphatase 1 [Source:HGNC Symbol;Acc:HGNC:3064]
ANKRD17	0.00626608	ankyrin repeat domain 17 [Source:HGNC Symbol;Acc:HGNC:23575]
MTMR11	0.00632034	myotubularin related protein 11 [Source:HGNC Symbol;Acc:HGNC:24307]
PCYT1A	0.00639133	phosphate cytidylyltransferase 1A, choline [Source:HGNC Symbol;Acc:HGNC:8754]
PMPCA	0.00641268	peptidase, mitochondrial processing subunit alpha [Source:HGNC Symbol;Acc:HGNC:18667]
PLN	0.00643232	phospholamban [Source:HGNC Symbol;Acc:HGNC:9080]
OGFOD1	0.00645434	2-oxoglutarate and iron dependent oxygenase domain containing 1 [Source:HGNC Symbol;Acc:HGNC:25585]
MAPKAPK5	0.00650014	MAPK activated protein kinase 5 [Source:HGNC Symbol;Acc:HGNC:6889]
CD93	0.00658509	CD93 molecule [Source:HGNC Symbol;Acc:HGNC:15855]
COPS7B	0.0066487	COP9 signalosome subunit 7B [Source:HGNC Symbol;Acc:HGNC:16760]
RBM20	0.00665719	RNA binding motif protein 20 [Source:HGNC Symbol;Acc:HGNC:27424]
GTPBP8	0.0067843	GTP binding protein 8 (putative) [Source:HGNC Symbol;Acc:HGNC:25007]
TP53	0.00679955	tumor protein p53 [Source:HGNC Symbol;Acc:HGNC:11998]
CLEC4A	0.00690334	C-type lectin domain family 4 member A [Source:HGNC Symbol;Acc:HGNC:13257]
ZNF189	0.00702058	zinc finger protein 189 [Source:HGNC Symbol;Acc:HGNC:12980]
NDUFAF1	0.00702431	NADH:ubiquinone oxidoreductase complex assembly factor 1 [Source:HGNC Symbol;Acc:HGNC:18828]
ADGRB2	0.00706237	adhesion G protein-coupled receptor B2 [Source:HGNC Symbol;Acc:HGNC:944]
ZFYVE1	0.00708302	zinc finger FYVE-type containing 1 [Source:HGNC Symbol;Acc:HGNC:13180]
TAF9	0.00711481	TATA-box binding protein associated factor 9 [Source:HGNC Symbol;Acc:HGNC:11542]
PRH2	0.00718212	proline rich protein HaeIII subfamily 2 [Source:HGNC Symbol;Acc:HGNC:9367]
CLEC2B	0.00718967	C-type lectin domain family 2 member B [Source:HGNC Symbol;Acc:HGNC:2053]
CERCAM	0.00721685	cerebral endothelial cell adhesion molecule [Source:HGNC Symbol;Acc:HGNC:23723]
AGTPBP1	0.00730817	ATP/GTP binding carboxypeptidase 1 [Source:HGNC Symbol;Acc:HGNC:17258]
EIF1	0.00730948	eukaryotic translation initiation factor 1 [Source:HGNC Symbol;Acc:HGNC:3249]
NPC1	0.00732581	NPC intracellular cholesterol transporter 1 [Source:HGNC Symbol;Acc:HGNC:7897]
NOP58	0.00740713	NOP58 ribonucleoprotein [Source:HGNC Symbol;Acc:HGNC:29926]
SRSF1	0.00752778	serine and arginine rich splicing factor 1 [Source:HGNC Symbol;Acc:HGNC:10780]
VDAC2	0.00755081	voltage dependent anion channel 2 [Source:HGNC Symbol;Acc:HGNC:12672]
WDR82	0.00759952	WD repeat domain 82 [Source:HGNC Symbol;Acc:HGNC:28826]
SIGLEC10	0.00762449	sialic acid binding Ig like lectin 10 [Source:HGNC Symbol;Acc:HGNC:15620]
JUN	0.00776774	Jun proto-oncogene, AP-1 transcription factor subunit [Source:HGNC Symbol;Acc:HGNC:6204]
ATP1A1	0.00780153	ATPase Na+/K+ transporting subunit alpha 1 [Source:HGNC Symbol;Acc:HGNC:799]
KLF3	0.00780161	Kruppel like factor 3 [Source:HGNC Symbol;Acc:HGNC:16516]
DLGAP4	0.00783235	DLG associated protein 4 [Source:HGNC Symbol;Acc:HGNC:24476]
MRPS14	0.00787323	mitochondrial ribosomal protein S14 [Source:HGNC Symbol;Acc:HGNC:14049]
LDHB	0.00787347	lactate dehydrogenase B [Source:HGNC Symbol;Acc:HGNC:6541]
ZNF200	0.00791005	zinc finger protein 200 [Source:HGNC Symbol;Acc:HGNC:12993]
DUSP6	0.00791046	dual specificity phosphatase 6 [Source:HGNC Symbol;Acc:HGNC:3072]
THOC3	0.00796042	THO complex 3 [Source:HGNC Symbol;Acc:HGNC:19072]
TRAV18	0.00798648	T cell receptor alpha variable 18 [Source:HGNC Symbol;Acc:HGNC:12114]
SHLD2	0.00802176	shieldin complex subunit 2 [Source:HGNC Symbol;Acc:HGNC:28773]
IRAK3	0.0080967	interleukin 1 receptor associated kinase 3 [Source:HGNC Symbol;Acc:HGNC:17020]
PTPN3	0.00814178	protein tyrosine phosphatase non-receptor type 3 [Source:HGNC Symbol;Acc:HGNC:9655]
PES1	0.00814408	pescadillo ribosomal biogenesis factor 1 [Source:HGNC Symbol;Acc:HGNC:8848]
CBL	0.00814985	Cbl proto-oncogene [Source:HGNC Symbol;Acc:HGNC:1541]
B4GALT4	0.00826655	beta-1,4-galactosyltransferase 4 [Source:HGNC Symbol;Acc:HGNC:927]
PMPCB	0.00829978	peptidase, mitochondrial processing subunit beta [Source:HGNC Symbol;Acc:HGNC:9119]
MFAP4	0.0084178	microfibril associated protein 4 [Source:HGNC Symbol;Acc:HGNC:7035]
ANKRD29	0.00842304	ankyrin repeat domain 29 [Source:HGNC Symbol;Acc:HGNC:27110]
H2BC21	0.0084541	H2B clustered histone 21 [Source:HGNC Symbol;Acc:HGNC:4760]
TUBB2A	0.0084937	tubulin beta 2A class IIa [Source:HGNC Symbol;Acc:HGNC:12412]
FNDC3B	0.00850778	fibronectin type III domain containing 3B [Source:HGNC Symbol;Acc:HGNC:24670]
SLC43A1	0.00855051	solute carrier family 43 member 1 [Source:HGNC Symbol;Acc:HGNC:9225]
ACKR4	0.00859374	atypical chemokine receptor 4 [Source:HGNC Symbol;Acc:HGNC:1611]
ZNF876P	0.00859511	zinc finger protein 876, pseudogene [Source:HGNC Symbol;Acc:HGNC:32472]
FOSB	0.00860009	FosB proto-oncogene, AP-1 transcription factor subunit [Source:HGNC Symbol;Acc:HGNC:3797]
ICOS	0.00860621	inducible T cell costimulator [Source:HGNC Symbol;Acc:HGNC:5351]
NUFIP1	0.00863487	nuclear FMR1 interacting protein 1 [Source:HGNC Symbol;Acc:HGNC:8057]
SLC9A8	0.00864417	solute carrier family 9 member A8 [Source:HGNC Symbol;Acc:HGNC:20728]
PHGDH	0.00867314	phosphoglycerate dehydrogenase [Source:HGNC Symbol;Acc:HGNC:8923]
PYCR1	0.00869241	pyrroline-5-carboxylate reductase 1 [Source:HGNC Symbol;Acc:HGNC:9721]
PNP	0.00870255	purine nucleoside phosphorylase [Source:HGNC Symbol;Acc:HGNC:7892]
PRKCH	0.00872437	protein kinase C eta [Source:HGNC Symbol;Acc:HGNC:9403]
CCT4	0.00872804	chaperonin containing TCP1 subunit 4 [Source:HGNC Symbol;Acc:HGNC:1617]
FUT8	0.00873094	fucosyltransferase 8 [Source:HGNC Symbol;Acc:HGNC:4019]
CRB3	0.00875584	crumbs cell polarity complex component 3 [Source:HGNC Symbol;Acc:HGNC:20237]
UGT8	0.00875631	UDP glycosyltransferase 8 [Source:HGNC Symbol;Acc:HGNC:12555]
ESD	0.00876553	esterase D [Source:HGNC Symbol;Acc:HGNC:3465]
CEACAM1	0.0087947	CEA cell adhesion molecule 1 [Source:HGNC Symbol;Acc:HGNC:1814]
RABEPK	0.00883705	Rab9 effector protein with kelch motifs [Source:HGNC Symbol;Acc:HGNC:16896]
ACAA1	0.00886533	acetyl-CoA acyltransferase 1 [Source:HGNC Symbol;Acc:HGNC:82]
ACSM6	0.00886618	acyl-CoA synthetase medium chain family member 6 [Source:HGNC Symbol;Acc:HGNC:31665]
JAGN1	0.00893479	jagunal homolog 1 [Source:HGNC Symbol;Acc:HGNC:26926]
RPS18P9	0.00895225	ribosomal protein S18 pseudogene 9 [Source:HGNC Symbol;Acc:HGNC:36483]
ST14	0.00899911	ST14 transmembrane serine protease matriptase [Source:HGNC Symbol;Acc:HGNC:11344]
LILRA3	0.00901744	leukocyte immunoglobulin like receptor A3 [Source:HGNC Symbol;Acc:HGNC:6604]
ILF3	0.00903526	interleukin enhancer binding factor 3 [Source:HGNC Symbol;Acc:HGNC:6038]
SIGLEC9	0.00904337	sialic acid binding Ig like lectin 9 [Source:HGNC Symbol;Acc:HGNC:10878]
ZEB2	0.00904881	zinc finger E-box binding homeobox 2 [Source:HGNC Symbol;Acc:HGNC:14881]
ZW10	0.00909104	zw10 kinetochore protein [Source:HGNC Symbol;Acc:HGNC:13194]
NOB1	0.00909453	NIN1 (RPN12) binding protein 1 homolog [Source:HGNC Symbol;Acc:HGNC:29540]
ANKRD18B	0.00915446	ankyrin repeat domain 18B [Source:HGNC Symbol;Acc:HGNC:23644]
MPLKIP	0.009155	M-phase specific PLK1 interacting protein [Source:HGNC Symbol;Acc:HGNC:16002]
RPS6KA3	0.00916821	ribosomal protein S6 kinase A3 [Source:HGNC Symbol;Acc:HGNC:10432]
NDUFAF5	0.00918109	NADH:ubiquinone oxidoreductase complex assembly factor 5 [Source:HGNC Symbol;Acc:HGNC:15899]
MYOT	0.00918293	myotilin [Source:HGNC Symbol;Acc:HGNC:12399]
TSC22D3	0.00919333	TSC22 domain family member 3 [Source:HGNC Symbol;Acc:HGNC:3051]
SLC5A2	0.00919593	solute carrier family 5 member 2 [Source:HGNC Symbol;Acc:HGNC:11037]
SERTAD3	0.0092297	SERTA domain containing 3 [Source:HGNC Symbol;Acc:HGNC:17931]
RCL1	0.00923042	RNA terminal phosphate cyclase like 1 [Source:HGNC Symbol;Acc:HGNC:17687]
SLC66A1	0.00927025	solute carrier family 66 member 1 [Source:HGNC Symbol;Acc:HGNC:26001]
MRPL39	0.00929248	mitochondrial ribosomal protein L39 [Source:HGNC Symbol;Acc:HGNC:14027]
GPR139	0.00931587	G protein-coupled receptor 139 [Source:HGNC Symbol;Acc:HGNC:19995]
NHLRC4	0.00933549	NHL repeat containing 4 [Source:HGNC Symbol;Acc:HGNC:26700]
SPAG1	0.0094438	sperm associated antigen 1 [Source:HGNC Symbol;Acc:HGNC:11212]
RPSA	0.00946982	ribosomal protein SA [Source:HGNC Symbol;Acc:HGNC:6502]
CCT6A	0.00947953	chaperonin containing TCP1 subunit 6A [Source:HGNC Symbol;Acc:HGNC:1620]
PTDSS1	0.00949225	phosphatidylserine synthase 1 [Source:HGNC Symbol;Acc:HGNC:9587]
LRRC8D	0.00951162	leucine rich repeat containing 8 VRAC subunit D [Source:HGNC Symbol;Acc:HGNC:16992]
PYGL	0.00951607	glycogen phosphorylase L [Source:HGNC Symbol;Acc:HGNC:9725]
SHROOM1	0.00955598	shroom family member 1 [Source:HGNC Symbol;Acc:HGNC:24084]
ARG1	0.00960024	arginase 1 [Source:HGNC Symbol;Acc:HGNC:663]
ABCE1	0.00966808	ATP binding cassette subfamily E member 1 [Source:HGNC Symbol;Acc:HGNC:69]
IGBP1	0.00967079	immunoglobulin binding protein 1 [Source:HGNC Symbol;Acc:HGNC:5461]
LRP1	0.00970697	LDL receptor related protein 1 [Source:HGNC Symbol;Acc:HGNC:6692]
RBM4	0.00971089	RNA binding motif protein 4 [Source:HGNC Symbol;Acc:HGNC:9901]
LMO2	0.00976047	LIM domain only 2 [Source:HGNC Symbol;Acc:HGNC:6642]
SSBP3	0.00978522	single stranded DNA binding protein 3 [Source:HGNC Symbol;Acc:HGNC:15674]
CMAHP	0.00982782	cytidine monophospho-N-acetylneuraminic acid hydroxylase, pseudogene [Source:HGNC Symbol;Acc:HGNC:2098]
PPP1CC	0.00984565	protein phosphatase 1 catalytic subunit gamma [Source:HGNC Symbol;Acc:HGNC:9283]
HSP90AB1	0.00985071	heat shock protein 90 alpha family class B member 1 [Source:HGNC Symbol;Acc:HGNC:5258]
GATC	0.00990166	glutamyl-tRNA amidotransferase subunit C [Source:HGNC Symbol;Acc:HGNC:25068]
ITM2C	0.00990179	integral membrane protein 2C [Source:HGNC Symbol;Acc:HGNC:6175]
DYSF	0.00996369	dysferlin [Source:HGNC Symbol;Acc:HGNC:3097]
ZNF586	0.00998286	zinc finger protein 586 [Source:HGNC Symbol;Acc:HGNC:25949]
CCT3	0.0100587	chaperonin containing TCP1 subunit 3 [Source:HGNC Symbol;Acc:HGNC:1616]
MTHFD1L	0.0100951	methylenetetrahydrofolate dehydrogenase (NADP+ dependent) 1 like [Source:HGNC Symbol;Acc:HGNC:21055]
VPS29	0.0101384	VPS29 retromer complex component [Source:HGNC Symbol;Acc:HGNC:14340]
KIAA2026	0.0101514	KIAA2026 [Source:HGNC Symbol;Acc:HGNC:23378]
SRP72	0.0101592	signal recognition particle 72 [Source:HGNC Symbol;Acc:HGNC:11303]
LRPPRC	0.0102035	leucine rich pentatricopeptide repeat containing [Source:HGNC Symbol;Acc:HGNC:15714]
GUSBP13	0.0102418	GUSB pseudogene 13 [Source:HGNC Symbol;Acc:HGNC:54495]
DDIT3	0.0102499	DNA damage inducible transcript 3 [Source:HGNC Symbol;Acc:HGNC:2726]
PRKCE	0.0103	protein kinase C epsilon [Source:HGNC Symbol;Acc:HGNC:9401]
DNPH1	0.0103239	2'-deoxynucleoside 5'-phosphate N-hydrolase 1 [Source:HGNC Symbol;Acc:HGNC:21218]
PTP4A1	0.010333	protein tyrosine phosphatase 4A1 [Source:HGNC Symbol;Acc:HGNC:9634]
RPL14P1	0.0103587	ribosomal protein L14 pseudogene 1 [Source:HGNC Symbol;Acc:HGNC:31384]
ACTL6A	0.0103862	actin like 6A [Source:HGNC Symbol;Acc:HGNC:24124]
TRDV3	0.0103878	T cell receptor delta variable 3 [Source:HGNC Symbol;Acc:HGNC:12264]
RUNX2	0.0104156	RUNX family transcription factor 2 [Source:HGNC Symbol;Acc:HGNC:10472]
DUSP7	0.0104537	dual specificity phosphatase 7 [Source:HGNC Symbol;Acc:HGNC:3073]
SLFN13	0.0104566	schlafen family member 13 [Source:HGNC Symbol;Acc:HGNC:26481]
RFLNB	0.0104728	refilin B [Source:HGNC Symbol;Acc:HGNC:28705]
DIMT1	0.0104829	DIM1 rRNA methyltransferase and ribosome maturation factor [Source:HGNC Symbol;Acc:HGNC:30217]
RPL7L1	0.0104915	ribosomal protein L7 like 1 [Source:HGNC Symbol;Acc:HGNC:21370]
SLC39A4	0.0104973	solute carrier family 39 member 4 [Source:HGNC Symbol;Acc:HGNC:17129]
CLEC12A	0.010511	C-type lectin domain family 12 member A [Source:HGNC Symbol;Acc:HGNC:31713]
POGK	0.0105873	pogo transposable element derived with KRAB domain [Source:HGNC Symbol;Acc:HGNC:18800]
ADGRG2	0.0106631	adhesion G protein-coupled receptor G2 [Source:HGNC Symbol;Acc:HGNC:4516]
NDUFB11	0.010667	NADH:ubiquinone oxidoreductase subunit B11 [Source:HGNC Symbol;Acc:HGNC:20372]
FNBP1L	0.0107491	formin binding protein 1 like [Source:HGNC Symbol;Acc:HGNC:20851]
YME1L1	0.0107637	YME1 like 1 ATPase [Source:HGNC Symbol;Acc:HGNC:12843]
BAG3	0.0107662	BAG cochaperone 3 [Source:HGNC Symbol;Acc:HGNC:939]
DIDO1	0.0107958	death inducer-obliterator 1 [Source:HGNC Symbol;Acc:HGNC:2680]
ZBTB41	0.0108021	zinc finger and BTB domain containing 41 [Source:HGNC Symbol;Acc:HGNC:24819]
SPATA24	0.0108146	spermatogenesis associated 24 [Source:HGNC Symbol;Acc:HGNC:27322]
TRPM7	0.0108503	transient receptor potential cation channel subfamily M member 7 [Source:HGNC Symbol;Acc:HGNC:17994]
SEC23IP	0.0108657	SEC23 interacting protein [Source:HGNC Symbol;Acc:HGNC:17018]
MRPS27	0.0109126	mitochondrial ribosomal protein S27 [Source:HGNC Symbol;Acc:HGNC:14512]
ZBTB45	0.0109393	zinc finger and BTB domain containing 45 [Source:HGNC Symbol;Acc:HGNC:23715]
LIG4	0.0109473	DNA ligase 4 [Source:HGNC Symbol;Acc:HGNC:6601]
COG3	0.0109767	component of oligomeric golgi complex 3 [Source:HGNC Symbol;Acc:HGNC:18619]
NOP14	0.0110091	NOP14 nucleolar protein [Source:HGNC Symbol;Acc:HGNC:16821]
RPSAP45	0.0110249	ribosomal protein SA pseudogene 45 [Source:HGNC Symbol;Acc:HGNC:35857]
DDX5	0.0110527	DEAD-box helicase 5 [Source:HGNC Symbol;Acc:HGNC:2746]
CYRIA	0.0110694	CYFIP related Rac1 interactor A [Source:HGNC Symbol;Acc:HGNC:25373]
ITPRIP	0.0110847	inositol 1,4,5-trisphosphate receptor interacting protein [Source:HGNC Symbol;Acc:HGNC:29370]
BLOC1S6	0.0111335	biogenesis of lysosomal organelles complex 1 subunit 6 [Source:HGNC Symbol;Acc:HGNC:8549]
SAMD1	0.0111509	sterile alpha motif domain containing 1 [Source:NCBI gene (formerly Entrezgene);Acc:90378]
RC3H2	0.0111836	ring finger and CCCH-type domains 2 [Source:HGNC Symbol;Acc:HGNC:21461]
PRORP	0.011208	protein only RNase P catalytic subunit [Source:HGNC Symbol;Acc:HGNC:19958]
SCFD2	0.011214	sec1 family domain containing 2 [Source:HGNC Symbol;Acc:HGNC:30676]
TLR2	0.0112186	toll like receptor 2 [Source:HGNC Symbol;Acc:HGNC:11848]
LAPTM4B	0.0112701	lysosomal protein transmembrane 4 beta [Source:HGNC Symbol;Acc:HGNC:13646]
RABGGTB	0.0112751	Rab geranylgeranyltransferase subunit beta [Source:HGNC Symbol;Acc:HGNC:9796]
ZNF181	0.011296	zinc finger protein 181 [Source:HGNC Symbol;Acc:HGNC:12971]
C15orf40	0.0113723	chromosome 15 open reading frame 40 [Source:HGNC Symbol;Acc:HGNC:28443]
PHGR1	0.011381	proline, histidine and glycine rich 1 [Source:HGNC Symbol;Acc:HGNC:37226]
MMP23B	0.0114276	matrix metallopeptidase 23B [Source:HGNC Symbol;Acc:HGNC:7171]
ZNF600	0.0114427	zinc finger protein 600 [Source:HGNC Symbol;Acc:HGNC:30951]
NSUN3	0.011443	NOP2/Sun RNA methyltransferase 3 [Source:HGNC Symbol;Acc:HGNC:26208]
ESYT1	0.0114647	extended synaptotagmin 1 [Source:HGNC Symbol;Acc:HGNC:29534]
ZFP1	0.0115052	ZFP1 zinc finger protein [Source:HGNC Symbol;Acc:HGNC:23328]
B4GALT6	0.0115178	beta-1,4-galactosyltransferase 6 [Source:HGNC Symbol;Acc:HGNC:929]
CHRNE	0.0115319	cholinergic receptor nicotinic epsilon subunit [Source:HGNC Symbol;Acc:HGNC:1966]
HSPA1L	0.0115488	heat shock protein family A (Hsp70) member 1 like [Source:HGNC Symbol;Acc:HGNC:5234]
MSH3	0.0115569	mutS homolog 3 [Source:HGNC Symbol;Acc:HGNC:7326]
OLR1	0.0116176	oxidized low density lipoprotein receptor 1 [Source:HGNC Symbol;Acc:HGNC:8133]
ADGRE2	0.0116177	adhesion G protein-coupled receptor E2 [Source:HGNC Symbol;Acc:HGNC:3337]
ADGRD1	0.0116198	adhesion G protein-coupled receptor D1 [Source:HGNC Symbol;Acc:HGNC:19893]
REL	0.011757	REL proto-oncogene, NF-kB subunit [Source:HGNC Symbol;Acc:HGNC:9954]
PAK1IP1	0.011758	PAK1 interacting protein 1 [Source:HGNC Symbol;Acc:HGNC:20882]
MRPS10	0.0117747	mitochondrial ribosomal protein S10 [Source:HGNC Symbol;Acc:HGNC:14502]
PRMT5	0.011881	protein arginine methyltransferase 5 [Source:HGNC Symbol;Acc:HGNC:10894]
NDUFS7	0.0119074	NADH:ubiquinone oxidoreductase core subunit S7 [Source:HGNC Symbol;Acc:HGNC:7714]
GNAS	0.0120023	GNAS complex locus [Source:HGNC Symbol;Acc:HGNC:4392]
MRPS31	0.0120282	mitochondrial ribosomal protein S31 [Source:HGNC Symbol;Acc:HGNC:16632]
NWD1	0.0120364	NACHT and WD repeat domain containing 1 [Source:HGNC Symbol;Acc:HGNC:27619]
ADK	0.0120399	adenosine kinase [Source:HGNC Symbol;Acc:HGNC:257]
ANP32B	0.0121409	acidic nuclear phosphoprotein 32 family member B [Source:HGNC Symbol;Acc:HGNC:16677]
SMG9	0.0122505	SMG9 nonsense mediated mRNA decay factor [Source:HGNC Symbol;Acc:HGNC:25763]
RPF2	0.0122644	ribosome production factor 2 homolog [Source:HGNC Symbol;Acc:HGNC:20870]
SLC15A3	0.0122864	solute carrier family 15 member 3 [Source:HGNC Symbol;Acc:HGNC:18068]
MIB2	0.0122894	MIB E3 ubiquitin protein ligase 2 [Source:HGNC Symbol;Acc:HGNC:30577]
KIF6	0.012318	kinesin family member 6 [Source:HGNC Symbol;Acc:HGNC:21202]
GIMAP4	0.0123242	GTPase, IMAP family member 4 [Source:HGNC Symbol;Acc:HGNC:21872]
NFKB1	0.0123323	nuclear factor kappa B subunit 1 [Source:HGNC Symbol;Acc:HGNC:7794]
PRDX6	0.0123529	peroxiredoxin 6 [Source:HGNC Symbol;Acc:HGNC:16753]
EIF3L	0.0123533	eukaryotic translation initiation factor 3 subunit L [Source:HGNC Symbol;Acc:HGNC:18138]
EIF3C	0.0123759	eukaryotic translation initiation factor 3 subunit C [Source:HGNC Symbol;Acc:HGNC:3279]
PPP1R15A	0.0124229	protein phosphatase 1 regulatory subunit 15A [Source:HGNC Symbol;Acc:HGNC:14375]
NCF2	0.012424	neutrophil cytosolic factor 2 [Source:HGNC Symbol;Acc:HGNC:7661]
DNAJC15	0.0124419	DnaJ heat shock protein family (Hsp40) member C15 [Source:HGNC Symbol;Acc:HGNC:20325]
PLOD2	0.0124474	procollagen-lysine,2-oxoglutarate 5-dioxygenase 2 [Source:HGNC Symbol;Acc:HGNC:9082]
OR10G3	0.0125077	olfactory receptor family 10 subfamily G member 3 [Source:HGNC Symbol;Acc:HGNC:8171]
SLC7A7	0.012519	solute carrier family 7 member 7 [Source:HGNC Symbol;Acc:HGNC:11065]
TBC1D8B	0.0125644	TBC1 domain family member 8B [Source:HGNC Symbol;Acc:HGNC:24715]
BORA	0.012565	BORA aurora kinase A activator [Source:HGNC Symbol;Acc:HGNC:24724]
CLK1	0.0125718	CDC like kinase 1 [Source:HGNC Symbol;Acc:HGNC:2068]
CHCHD1	0.0126296	coiled-coil-helix-coiled-coil-helix domain containing 1 [Source:HGNC Symbol;Acc:HGNC:23518]
EIF4BP6	0.0126394	eukaryotic translation initiation factor 4B pseudogene 6 [Source:HGNC Symbol;Acc:HGNC:37939]
CANT1	0.0126431	calcium activated nucleotidase 1 [Source:HGNC Symbol;Acc:HGNC:19721]
DOCK5	0.0126608	dedicator of cytokinesis 5 [Source:HGNC Symbol;Acc:HGNC:23476]
RABL3	0.0127049	RAB, member of RAS oncogene family like 3 [Source:HGNC Symbol;Acc:HGNC:18072]
RRP1B	0.0127418	ribosomal RNA processing 1B [Source:HGNC Symbol;Acc:HGNC:23818]
GRIK1	0.0127428	glutamate ionotropic receptor kainate type subunit 1 [Source:HGNC Symbol;Acc:HGNC:4579]
TRIM38	0.0127676	tripartite motif containing 38 [Source:HGNC Symbol;Acc:HGNC:10059]
SLC13A3	0.0127831	solute carrier family 13 member 3 [Source:HGNC Symbol;Acc:HGNC:14430]
NDUFB5	0.0127869	NADH:ubiquinone oxidoreductase subunit B5 [Source:HGNC Symbol;Acc:HGNC:7700]
VPS51	0.0128217	VPS51 subunit of GARP complex [Source:HGNC Symbol;Acc:HGNC:1172]
ARHGAP29	0.0128364	Rho GTPase activating protein 29 [Source:HGNC Symbol;Acc:HGNC:30207]
TRO	0.012847	trophinin [Source:HGNC Symbol;Acc:HGNC:12326]
FAM214BP1	0.012855	FAM214B pseudogene 1 [Source:HGNC Symbol;Acc:HGNC:54597]
ABCG1	0.0129161	ATP binding cassette subfamily G member 1 [Source:HGNC Symbol;Acc:HGNC:73]
MRPL18	0.0129179	mitochondrial ribosomal protein L18 [Source:HGNC Symbol;Acc:HGNC:14477]
RAG1	0.0129552	recombination activating 1 [Source:HGNC Symbol;Acc:HGNC:9831]
PIGP	0.0129938	phosphatidylinositol glycan anchor biosynthesis class P [Source:HGNC Symbol;Acc:HGNC:3046]
HADH	0.0130537	hydroxyacyl-CoA dehydrogenase [Source:HGNC Symbol;Acc:HGNC:4799]
SVIL-AS1	0.0130633	SVIL antisense RNA 1 [Source:HGNC Symbol;Acc:HGNC:51219]
MTRR	0.0130708	5-methyltetrahydrofolate-homocysteine methyltransferase reductase [Source:HGNC Symbol;Acc:HGNC:7473]
GALNT3	0.0130793	polypeptide N-acetylgalactosaminyltransferase 3 [Source:HGNC Symbol;Acc:HGNC:4125]
MAP4K5	0.0130975	mitogen-activated protein kinase kinase kinase kinase 5 [Source:HGNC Symbol;Acc:HGNC:6867]
TRIM47	0.0131305	tripartite motif containing 47 [Source:HGNC Symbol;Acc:HGNC:19020]
ARL6IP4	0.0131621	ADP ribosylation factor like GTPase 6 interacting protein 4 [Source:HGNC Symbol;Acc:HGNC:18076]
RANBP2	0.0131876	RAN binding protein 2 [Source:HGNC Symbol;Acc:HGNC:9848]
PTS	0.0132227	6-pyruvoyltetrahydropterin synthase [Source:HGNC Symbol;Acc:HGNC:9689]
PANX2	0.013224	pannexin 2 [Source:HGNC Symbol;Acc:HGNC:8600]
PINX1	0.0132247	PIN2 (TERF1) interacting telomerase inhibitor 1 [Source:HGNC Symbol;Acc:HGNC:30046]
LPXN	0.0132931	leupaxin [Source:HGNC Symbol;Acc:HGNC:14061]
DDB1	0.0133052	damage specific DNA binding protein 1 [Source:HGNC Symbol;Acc:HGNC:2717]
COL10A1	0.0133281	collagen type X alpha 1 chain [Source:HGNC Symbol;Acc:HGNC:2185]
ZNF804A	0.0133339	zinc finger protein 804A [Source:HGNC Symbol;Acc:HGNC:21711]
MARCKS	0.0134002	myristoylated alanine rich protein kinase C substrate [Source:HGNC Symbol;Acc:HGNC:6759]
ARHGAP8	0.0134303	Rho GTPase activating protein 8 [Source:HGNC Symbol;Acc:HGNC:677]
CCNC	0.0134506	cyclin C [Source:HGNC Symbol;Acc:HGNC:1581]
SECISBP2L	0.0134691	SECIS binding protein 2 like [Source:HGNC Symbol;Acc:HGNC:28997]
NMD3	0.0134791	NMD3 ribosome export adaptor [Source:HGNC Symbol;Acc:HGNC:24250]
NCDN	0.0135446	neurochondrin [Source:HGNC Symbol;Acc:HGNC:17597]
HADHB	0.0135472	hydroxyacyl-CoA dehydrogenase trifunctional multienzyme complex subunit beta [Source:HGNC Symbol;Acc:HGNC:4803]
EIF3B	0.0135602	eukaryotic translation initiation factor 3 subunit B [Source:HGNC Symbol;Acc:HGNC:3280]
SS18L2	0.0135704	SS18 like 2 [Source:HGNC Symbol;Acc:HGNC:15593]
CA13	0.0136103	carbonic anhydrase 13 [Source:HGNC Symbol;Acc:HGNC:14914]
RASGRP4	0.0136298	RAS guanyl releasing protein 4 [Source:HGNC Symbol;Acc:HGNC:18958]
RNF130	0.0136635	ring finger protein 130 [Source:HGNC Symbol;Acc:HGNC:18280]
NRADDP	0.0136732	neurotrophin receptor associated death domain, pseudogene [Source:HGNC Symbol;Acc:HGNC:19337]
PM20D2	0.0136912	peptidase M20 domain containing 2 [Source:HGNC Symbol;Acc:HGNC:21408]
RPA1	0.0137371	replication protein A1 [Source:HGNC Symbol;Acc:HGNC:10289]
VSTM1	0.0137498	V-set and transmembrane domain containing 1 [Source:HGNC Symbol;Acc:HGNC:29455]
SMIM3	0.0137746	small integral membrane protein 3 [Source:HGNC Symbol;Acc:HGNC:30248]
USP10	0.0137891	ubiquitin specific peptidase 10 [Source:HGNC Symbol;Acc:HGNC:12608]
ZNF850	0.0138288	zinc finger protein 850 [Source:HGNC Symbol;Acc:HGNC:27994]
C12orf65	0.0139523	NA
ERRFI1	0.0139902	ERBB receptor feedback inhibitor 1 [Source:HGNC Symbol;Acc:HGNC:18185]
CAMK2D	0.0139982	calcium/calmodulin dependent protein kinase II delta [Source:HGNC Symbol;Acc:HGNC:1462]
TBL1X	0.0140252	transducin beta like 1 X-linked [Source:HGNC Symbol;Acc:HGNC:11585]
DPM1	0.0140313	dolichyl-phosphate mannosyltransferase subunit 1, catalytic [Source:HGNC Symbol;Acc:HGNC:3005]
MRPS17	0.0140399	mitochondrial ribosomal protein S17 [Source:HGNC Symbol;Acc:HGNC:14047]
SLC43A2	0.0141006	solute carrier family 43 member 2 [Source:HGNC Symbol;Acc:HGNC:23087]
EIF2B3	0.0141373	eukaryotic translation initiation factor 2B subunit gamma [Source:HGNC Symbol;Acc:HGNC:3259]
IL13RA1	0.0141457	interleukin 13 receptor subunit alpha 1 [Source:HGNC Symbol;Acc:HGNC:5974]
ID3	0.0141582	inhibitor of DNA binding 3, HLH protein [Source:HGNC Symbol;Acc:HGNC:5362]
ZMIZ2	0.0141633	zinc finger MIZ-type containing 2 [Source:HGNC Symbol;Acc:HGNC:22229]
ZNF764	0.0141853	zinc finger protein 764 [Source:HGNC Symbol;Acc:HGNC:28200]
NOVA1	0.0142139	NOVA alternative splicing regulator 1 [Source:HGNC Symbol;Acc:HGNC:7886]
SHROOM3	0.014233	shroom family member 3 [Source:HGNC Symbol;Acc:HGNC:30422]
TMEM102	0.0142711	transmembrane protein 102 [Source:HGNC Symbol;Acc:HGNC:26722]
RANGAP1	0.0142888	Ran GTPase activating protein 1 [Source:HGNC Symbol;Acc:HGNC:9854]
MRPS24	0.0142975	mitochondrial ribosomal protein S24 [Source:HGNC Symbol;Acc:HGNC:14510]
NBL1	0.0143349	NBL1, DAN family BMP antagonist [Source:HGNC Symbol;Acc:HGNC:7650]
FLYWCH2	0.0143613	FLYWCH family member 2 [Source:HGNC Symbol;Acc:HGNC:25178]
TOP1	0.0143777	DNA topoisomerase I [Source:HGNC Symbol;Acc:HGNC:11986]
ST13P4	0.0144322	ST13, Hsp70 interacting protein pseudogene 4 [Source:HGNC Symbol;Acc:HGNC:18487]
SBDS	0.0145146	SBDS ribosome maturation factor [Source:HGNC Symbol;Acc:HGNC:19440]
ADAMDEC1	0.0145365	ADAM like decysin 1 [Source:HGNC Symbol;Acc:HGNC:16299]
ZSCAN2	0.0145872	zinc finger and SCAN domain containing 2 [Source:HGNC Symbol;Acc:HGNC:20994]
GRIN2C	0.0145878	glutamate ionotropic receptor NMDA type subunit 2C [Source:HGNC Symbol;Acc:HGNC:4587]
DDX18	0.0146176	DEAD-box helicase 18 [Source:HGNC Symbol;Acc:HGNC:2741]
DBF4B	0.0146248	DBF4 zinc finger B [Source:HGNC Symbol;Acc:HGNC:17883]
AURKC	0.0146568	aurora kinase C [Source:HGNC Symbol;Acc:HGNC:11391]
RPS16	0.0146596	ribosomal protein S16 [Source:HGNC Symbol;Acc:HGNC:10396]
ADSL	0.0146894	adenylosuccinate lyase [Source:HGNC Symbol;Acc:HGNC:291]
ZNF697	0.0147334	zinc finger protein 697 [Source:HGNC Symbol;Acc:HGNC:32034]
ZCCHC9	0.014754	zinc finger CCHC-type containing 9 [Source:HGNC Symbol;Acc:HGNC:25424]
CPEB4	0.0147723	cytoplasmic polyadenylation element binding protein 4 [Source:HGNC Symbol;Acc:HGNC:21747]
SNUPN	0.014829	snurportin 1 [Source:HGNC Symbol;Acc:HGNC:14245]
LINC01667	0.0149398	long intergenic non-protein coding RNA 1667 [Source:HGNC Symbol;Acc:HGNC:52455]
PLEKHM3	0.0149448	pleckstrin homology domain containing M3 [Source:HGNC Symbol;Acc:HGNC:34006]
CENPUP2	0.0149486	centromere protein U pseudogene 2 [Source:HGNC Symbol;Acc:HGNC:49890]
N4BP2	0.0149545	NEDD4 binding protein 2 [Source:HGNC Symbol;Acc:HGNC:29851]
PDGFRB	0.0149561	platelet derived growth factor receptor beta [Source:HGNC Symbol;Acc:HGNC:8804]
SLFN5	0.0149649	schlafen family member 5 [Source:HGNC Symbol;Acc:HGNC:28286]
ZDHHC8P1	0.0150109	ZDHHC8 pseudogene 1 [Source:HGNC Symbol;Acc:HGNC:26461]
ATIC	0.0150172	5-aminoimidazole-4-carboxamide ribonucleotide formyltransferase/IMP cyclohydrolase [Source:HGNC Symbol;Acc:HGNC:794]
PTCH1	0.0150571	patched 1 [Source:HGNC Symbol;Acc:HGNC:9585]
SDHC	0.0150751	succinate dehydrogenase complex subunit C [Source:HGNC Symbol;Acc:HGNC:10682]
C9orf131	0.0150974	chromosome 9 open reading frame 131 [Source:HGNC Symbol;Acc:HGNC:31418]
ZNF813	0.0151389	zinc finger protein 813 [Source:HGNC Symbol;Acc:HGNC:33257]
HSD17B1	0.0151432	hydroxysteroid 17-beta dehydrogenase 1 [Source:HGNC Symbol;Acc:HGNC:5210]
TEX14	0.0151604	testis expressed 14, intercellular bridge forming factor [Source:HGNC Symbol;Acc:HGNC:11737]
NDUFAB1	0.0151821	NADH:ubiquinone oxidoreductase subunit AB1 [Source:HGNC Symbol;Acc:HGNC:7694]
PRPF6	0.0152431	pre-mRNA processing factor 6 [Source:HGNC Symbol;Acc:HGNC:15860]
BIK	0.0152457	BCL2 interacting killer [Source:HGNC Symbol;Acc:HGNC:1051]
ARHGEF6	0.0152712	Rac/Cdc42 guanine nucleotide exchange factor 6 [Source:HGNC Symbol;Acc:HGNC:685]
GALC	0.0152795	galactosylceramidase [Source:HGNC Symbol;Acc:HGNC:4115]
A2MP1	0.0152811	alpha-2-macroglobulin pseudogene 1 [Source:HGNC Symbol;Acc:HGNC:8]
NTMT1	0.0153608	N-terminal Xaa-Pro-Lys N-methyltransferase 1 [Source:HGNC Symbol;Acc:HGNC:23373]
SDHAF1	0.0153786	succinate dehydrogenase complex assembly factor 1 [Source:HGNC Symbol;Acc:HGNC:33867]
MRPL3	0.0153929	mitochondrial ribosomal protein L3 [Source:HGNC Symbol;Acc:HGNC:10379]
DBNDD1	0.0154098	dysbindin domain containing 1 [Source:HGNC Symbol;Acc:HGNC:28455]
LRRC25	0.0154113	leucine rich repeat containing 25 [Source:HGNC Symbol;Acc:HGNC:29806]
ADAMTSL4	0.0154403	ADAMTS like 4 [Source:HGNC Symbol;Acc:HGNC:19706]
DMXL2	0.0154453	Dmx like 2 [Source:HGNC Symbol;Acc:HGNC:2938]
NCKAP1	0.0154486	NCK associated protein 1 [Source:HGNC Symbol;Acc:HGNC:7666]
MSH2	0.0154671	mutS homolog 2 [Source:HGNC Symbol;Acc:HGNC:7325]
DNMBP	0.0154752	dynamin binding protein [Source:HGNC Symbol;Acc:HGNC:30373]
TNFAIP2	0.0154923	TNF alpha induced protein 2 [Source:HGNC Symbol;Acc:HGNC:11895]
LILRA6	0.0155137	leukocyte immunoglobulin like receptor A6 [Source:HGNC Symbol;Acc:HGNC:15495]
ADORA2A	0.0155525	adenosine A2a receptor [Source:HGNC Symbol;Acc:HGNC:263]
ABCA3	0.0155627	ATP binding cassette subfamily A member 3 [Source:HGNC Symbol;Acc:HGNC:33]
CTR9	0.0155845	CTR9 homolog, Paf1/RNA polymerase II complex component [Source:HGNC Symbol;Acc:HGNC:16850]
UNC119B	0.0155972	unc-119 lipid binding chaperone B [Source:HGNC Symbol;Acc:HGNC:16488]
TMEM182	0.0155987	transmembrane protein 182 [Source:HGNC Symbol;Acc:HGNC:26391]
RP9P	0.0156145	RP9 pseudogene [Source:HGNC Symbol;Acc:HGNC:33969]
RYR2	0.0156301	ryanodine receptor 2 [Source:HGNC Symbol;Acc:HGNC:10484]
SRRT	0.0157185	serrate, RNA effector molecule [Source:HGNC Symbol;Acc:HGNC:24101]
MZT2B	0.0157505	mitotic spindle organizing protein 2B [Source:HGNC Symbol;Acc:HGNC:25886]
TNFSF13B	0.0157569	TNF superfamily member 13b [Source:HGNC Symbol;Acc:HGNC:11929]
ZNF823	0.0157751	zinc finger protein 823 [Source:HGNC Symbol;Acc:HGNC:30936]
UBE4A	0.0157827	ubiquitination factor E4A [Source:HGNC Symbol;Acc:HGNC:12499]
OR14L1P	0.0157841	olfactory receptor family 14 subfamily L member 1 pseudogene [Source:HGNC Symbol;Acc:HGNC:15023]
CNN2	0.0157843	calponin 2 [Source:HGNC Symbol;Acc:HGNC:2156]
MRPS35	0.0157985	mitochondrial ribosomal protein S35 [Source:HGNC Symbol;Acc:HGNC:16635]
CSF1R	0.0157986	colony stimulating factor 1 receptor [Source:HGNC Symbol;Acc:HGNC:2433]
CERS6	0.0158132	ceramide synthase 6 [Source:HGNC Symbol;Acc:HGNC:23826]
TACO1	0.0158503	translational activator of cytochrome c oxidase I [Source:HGNC Symbol;Acc:HGNC:24316]
ITGAM	0.0158526	integrin subunit alpha M [Source:HGNC Symbol;Acc:HGNC:6149]
RPL5	0.0158857	ribosomal protein L5 [Source:HGNC Symbol;Acc:HGNC:10360]
TEX261	0.0159173	testis expressed 261 [Source:HGNC Symbol;Acc:HGNC:30712]
MACF1	0.0159186	microtubule actin crosslinking factor 1 [Source:HGNC Symbol;Acc:HGNC:13664]
ASXL3	0.0159811	ASXL transcriptional regulator 3 [Source:HGNC Symbol;Acc:HGNC:29357]
NECTIN1	0.0159896	nectin cell adhesion molecule 1 [Source:HGNC Symbol;Acc:HGNC:9706]
ELAVL1	0.0160188	ELAV like RNA binding protein 1 [Source:HGNC Symbol;Acc:HGNC:3312]
CRLF3	0.0160237	cytokine receptor like factor 3 [Source:HGNC Symbol;Acc:HGNC:17177]
RPL8	0.0160524	ribosomal protein L8 [Source:HGNC Symbol;Acc:HGNC:10368]
DDTP1	0.0160718	D-dopachrome tautomerase pseudogene 1 [Source:HGNC Symbol;Acc:HGNC:44546]
EMG1	0.0160859	EMG1 N1-specific pseudouridine methyltransferase [Source:HGNC Symbol;Acc:HGNC:16912]
NR1H2	0.0161231	nuclear receptor subfamily 1 group H member 2 [Source:HGNC Symbol;Acc:HGNC:7965]
ZNF101	0.0161588	zinc finger protein 101 [Source:HGNC Symbol;Acc:HGNC:12881]
RBMX	0.0161765	RNA binding motif protein X-linked [Source:HGNC Symbol;Acc:HGNC:9910]
CBX4	0.0161774	chromobox 4 [Source:HGNC Symbol;Acc:HGNC:1554]
IL33	0.0161852	interleukin 33 [Source:HGNC Symbol;Acc:HGNC:16028]
CAVIN1	0.0161919	caveolae associated protein 1 [Source:HGNC Symbol;Acc:HGNC:9688]
C18orf32	0.016215	chromosome 18 open reading frame 32 [Source:HGNC Symbol;Acc:HGNC:31690]
NID1	0.0162283	nidogen 1 [Source:HGNC Symbol;Acc:HGNC:7821]
SAC3D1	0.0162704	SAC3 domain containing 1 [Source:HGNC Symbol;Acc:HGNC:30179]
CAPN8	0.0162746	calpain 8 [Source:HGNC Symbol;Acc:HGNC:1485]
PARP15	0.0162831	poly(ADP-ribose) polymerase family member 15 [Source:HGNC Symbol;Acc:HGNC:26876]
SCRIB	0.0162948	scribble planar cell polarity protein [Source:HGNC Symbol;Acc:HGNC:30377]
SLC51A	0.0163107	solute carrier family 51 subunit alpha [Source:HGNC Symbol;Acc:HGNC:29955]
CUL2	0.0163138	cullin 2 [Source:HGNC Symbol;Acc:HGNC:2552]
COL4A2	0.0163332	collagen type IV alpha 2 chain [Source:HGNC Symbol;Acc:HGNC:2203]
ZFP36	0.0163354	ZFP36 ring finger protein [Source:HGNC Symbol;Acc:HGNC:12862]
RIMBP3B	0.0163401	RIMS binding protein 3B [Source:HGNC Symbol;Acc:HGNC:33891]
LCK	0.0163409	LCK proto-oncogene, Src family tyrosine kinase [Source:HGNC Symbol;Acc:HGNC:6524]
CASP6	0.0163475	caspase 6 [Source:HGNC Symbol;Acc:HGNC:1507]
PKN2	0.0163543	protein kinase N2 [Source:HGNC Symbol;Acc:HGNC:9406]
CISH	0.0163604	cytokine inducible SH2 containing protein [Source:HGNC Symbol;Acc:HGNC:1984]
CD163	0.0163662	CD163 molecule [Source:HGNC Symbol;Acc:HGNC:1631]
FCAR	0.0163782	Fc fragment of IgA receptor [Source:HGNC Symbol;Acc:HGNC:3608]
WNT10B	0.016414	Wnt family member 10B [Source:HGNC Symbol;Acc:HGNC:12775]
SRPRB	0.0164502	SRP receptor subunit beta [Source:HGNC Symbol;Acc:HGNC:24085]
SDHAF2	0.0164689	succinate dehydrogenase complex assembly factor 2 [Source:HGNC Symbol;Acc:HGNC:26034]
ATP5MG	0.0165052	ATP synthase membrane subunit g [Source:HGNC Symbol;Acc:HGNC:14247]
MIEF2	0.0165135	mitochondrial elongation factor 2 [Source:HGNC Symbol;Acc:HGNC:17920]
UGT3A1	0.0165598	UDP glycosyltransferase family 3 member A1 [Source:HGNC Symbol;Acc:HGNC:26625]
SYNE2	0.0165598	spectrin repeat containing nuclear envelope protein 2 [Source:HGNC Symbol;Acc:HGNC:17084]
HAL	0.0166022	histidine ammonia-lyase [Source:HGNC Symbol;Acc:HGNC:4806]
SERTAD1	0.0166641	SERTA domain containing 1 [Source:HGNC Symbol;Acc:HGNC:17932]
CCL3	0.0166845	C-C motif chemokine ligand 3 [Source:HGNC Symbol;Acc:HGNC:10627]
MCTP2	0.0166879	multiple C2 and transmembrane domain containing 2 [Source:HGNC Symbol;Acc:HGNC:25636]
HSPD1	0.0167156	heat shock protein family D (Hsp60) member 1 [Source:HGNC Symbol;Acc:HGNC:5261]
CHIC1	0.0167282	cysteine rich hydrophobic domain 1 [Source:HGNC Symbol;Acc:HGNC:1934]
HCAR3	0.0167907	hydroxycarboxylic acid receptor 3 [Source:HGNC Symbol;Acc:HGNC:16824]
MRPL45	0.016829	mitochondrial ribosomal protein L45 [Source:HGNC Symbol;Acc:HGNC:16651]
SOS2	0.016846	SOS Ras/Rho guanine nucleotide exchange factor 2 [Source:HGNC Symbol;Acc:HGNC:11188]
SDHD	0.0168541	succinate dehydrogenase complex subunit D [Source:HGNC Symbol;Acc:HGNC:10683]
PSD2	0.0168923	pleckstrin and Sec7 domain containing 2 [Source:HGNC Symbol;Acc:HGNC:19092]
SYNRG	0.0169115	synergin gamma [Source:HGNC Symbol;Acc:HGNC:557]
MYBL1	0.0169328	MYB proto-oncogene like 1 [Source:HGNC Symbol;Acc:HGNC:7547]
HS6ST1	0.0169374	heparan sulfate 6-O-sulfotransferase 1 [Source:HGNC Symbol;Acc:HGNC:5201]
STAT5A	0.0169718	signal transducer and activator of transcription 5A [Source:HGNC Symbol;Acc:HGNC:11366]
RRP15	0.016977	ribosomal RNA processing 15 homolog [Source:HGNC Symbol;Acc:HGNC:24255]
VGLL3	0.0169799	vestigial like family member 3 [Source:HGNC Symbol;Acc:HGNC:24327]
CENPBD1	0.0169851	NA
TCF12	0.017	transcription factor 12 [Source:HGNC Symbol;Acc:HGNC:11623]
LTB	0.0170163	lymphotoxin beta [Source:HGNC Symbol;Acc:HGNC:6711]
FAM76B	0.0170264	family with sequence similarity 76 member B [Source:HGNC Symbol;Acc:HGNC:28492]
UCHL3	0.0170874	ubiquitin C-terminal hydrolase L3 [Source:HGNC Symbol;Acc:HGNC:12515]
FAM181B	0.0171003	family with sequence similarity 181 member B [Source:HGNC Symbol;Acc:HGNC:28512]
TSFM	0.0171044	Ts translation elongation factor, mitochondrial [Source:HGNC Symbol;Acc:HGNC:12367]
DAPK1	0.0171302	death associated protein kinase 1 [Source:HGNC Symbol;Acc:HGNC:2674]
CEMP1	0.017133	cementum protein 1 [Source:HGNC Symbol;Acc:HGNC:32553]
NAT14	0.0171348	N-acetyltransferase 14 (putative) [Source:HGNC Symbol;Acc:HGNC:28918]
STX7	0.0171359	syntaxin 7 [Source:HGNC Symbol;Acc:HGNC:11442]
CCDC141	0.0171536	coiled-coil domain containing 141 [Source:HGNC Symbol;Acc:HGNC:26821]
COL6A2	0.0171569	collagen type VI alpha 2 chain [Source:HGNC Symbol;Acc:HGNC:2212]
HMCES	0.017203	5-hydroxymethylcytosine binding, ES cell specific [Source:HGNC Symbol;Acc:HGNC:24446]
ADH5	0.0172401	alcohol dehydrogenase 5 (class III), chi polypeptide [Source:HGNC Symbol;Acc:HGNC:253]
SHANK2	0.0172574	SH3 and multiple ankyrin repeat domains 2 [Source:HGNC Symbol;Acc:HGNC:14295]
LPAL2	0.0172835	lipoprotein(a) like 2, pseudogene [Source:HGNC Symbol;Acc:HGNC:21210]
RIMS3	0.0172929	regulating synaptic membrane exocytosis 3 [Source:HGNC Symbol;Acc:HGNC:21292]
CERT1	0.0172954	ceramide transporter 1 [Source:HGNC Symbol;Acc:HGNC:2205]
CCDC59	0.0173099	coiled-coil domain containing 59 [Source:HGNC Symbol;Acc:HGNC:25005]
NDUFS5	0.0173191	NADH:ubiquinone oxidoreductase subunit S5 [Source:HGNC Symbol;Acc:HGNC:7712]
SGCE	0.0173735	sarcoglycan epsilon [Source:HGNC Symbol;Acc:HGNC:10808]
RPL4P6	0.0174151	ribosomal protein L4 pseudogene 6 [Source:HGNC Symbol;Acc:HGNC:35611]
FMNL1	0.0174368	formin like 1 [Source:HGNC Symbol;Acc:HGNC:1212]
COX11	0.0174904	cytochrome c oxidase copper chaperone COX11 [Source:HGNC Symbol;Acc:HGNC:2261]
SMIM26	0.0175129	small integral membrane protein 26 [Source:HGNC Symbol;Acc:HGNC:43430]
TRGVA	0.017532	T cell receptor gamma variable A (pseudogene) [Source:HGNC Symbol;Acc:HGNC:12296]
UNC13D	0.0175382	unc-13 homolog D [Source:HGNC Symbol;Acc:HGNC:23147]
CTPS1	0.0175484	CTP synthase 1 [Source:HGNC Symbol;Acc:HGNC:2519]
RPLP0	0.0175505	ribosomal protein lateral stalk subunit P0 [Source:HGNC Symbol;Acc:HGNC:10371]
MRLN	0.0175537	myoregulin [Source:HGNC Symbol;Acc:HGNC:48649]
PCGF3	0.0175726	polycomb group ring finger 3 [Source:HGNC Symbol;Acc:HGNC:10066]
RPS2	0.0176148	ribosomal protein S2 [Source:HGNC Symbol;Acc:HGNC:10404]
DELE1	0.0176362	DAP3 binding cell death enhancer 1 [Source:HGNC Symbol;Acc:HGNC:28969]
HNRNPU	0.0177205	heterogeneous nuclear ribonucleoprotein U [Source:HGNC Symbol;Acc:HGNC:5048]
CLEC12B	0.0177216	C-type lectin domain family 12 member B [Source:HGNC Symbol;Acc:HGNC:31966]
RPS17	0.017732	ribosomal protein S17 [Source:HGNC Symbol;Acc:HGNC:10397]
CHST15	0.0177487	carbohydrate sulfotransferase 15 [Source:HGNC Symbol;Acc:HGNC:18137]
CLPX	0.0177606	caseinolytic mitochondrial matrix peptidase chaperone subunit X [Source:HGNC Symbol;Acc:HGNC:2088]
TRAV41	0.0177692	T cell receptor alpha variable 41 [Source:HGNC Symbol;Acc:HGNC:12142]
CDRT4	0.0177975	CMT1A duplicated region transcript 4 [Source:HGNC Symbol;Acc:HGNC:14383]
LINC00672	0.0178029	long intergenic non-protein coding RNA 672 [Source:HGNC Symbol;Acc:HGNC:44353]
DNAJC13	0.0178517	DnaJ heat shock protein family (Hsp40) member C13 [Source:HGNC Symbol;Acc:HGNC:30343]
NET1	0.0178679	neuroepithelial cell transforming 1 [Source:HGNC Symbol;Acc:HGNC:14592]
DNAJC18	0.0178896	DnaJ heat shock protein family (Hsp40) member C18 [Source:HGNC Symbol;Acc:HGNC:28429]
RNF114	0.0179242	ring finger protein 114 [Source:HGNC Symbol;Acc:HGNC:13094]
SRRM1	0.017948	serine and arginine repetitive matrix 1 [Source:HGNC Symbol;Acc:HGNC:16638]
C19orf38	0.0179803	chromosome 19 open reading frame 38 [Source:HGNC Symbol;Acc:HGNC:34073]
SNRPN	0.0179879	small nuclear ribonucleoprotein polypeptide N [Source:HGNC Symbol;Acc:HGNC:11164]
MRPL41	0.0180072	mitochondrial ribosomal protein L41 [Source:HGNC Symbol;Acc:HGNC:14492]
RCOR3	0.0180164	REST corepressor 3 [Source:HGNC Symbol;Acc:HGNC:25594]
L3MBTL2	0.0180247	L3MBTL histone methyl-lysine binding protein 2 [Source:HGNC Symbol;Acc:HGNC:18594]
DLG5	0.0180374	discs large MAGUK scaffold protein 5 [Source:HGNC Symbol;Acc:HGNC:2904]
MYG1	0.0180397	MYG1 exonuclease [Source:HGNC Symbol;Acc:HGNC:17590]
KLF4	0.0180399	Kruppel like factor 4 [Source:HGNC Symbol;Acc:HGNC:6348]
WDR3	0.0180565	WD repeat domain 3 [Source:HGNC Symbol;Acc:HGNC:12755]
ZBP1	0.0180749	Z-DNA binding protein 1 [Source:HGNC Symbol;Acc:HGNC:16176]
CRX	0.0180933	cone-rod homeobox [Source:HGNC Symbol;Acc:HGNC:2383]
MTM1	0.0181551	myotubularin 1 [Source:HGNC Symbol;Acc:HGNC:7448]
BCL7A	0.0181728	BAF chromatin remodeling complex subunit BCL7A [Source:HGNC Symbol;Acc:HGNC:1004]
TRAT1	0.0181828	T cell receptor associated transmembrane adaptor 1 [Source:HGNC Symbol;Acc:HGNC:30698]
TRAV14DV4	0.018187	T cell receptor alpha variable 14/delta variable 4 [Source:HGNC Symbol;Acc:HGNC:12110]
AZIN2	0.0181954	antizyme inhibitor 2 [Source:HGNC Symbol;Acc:HGNC:29957]
SAE1	0.0182248	SUMO1 activating enzyme subunit 1 [Source:HGNC Symbol;Acc:HGNC:30660]
ABCF2-H2BE1	0.0182478	ABCF2-H2BE1 readthrough [Source:HGNC Symbol;Acc:HGNC:54751]
OR5A1	0.0182491	olfactory receptor family 5 subfamily A member 1 [Source:HGNC Symbol;Acc:HGNC:8319]
SPOCD1	0.0182613	SPOC domain containing 1 [Source:HGNC Symbol;Acc:HGNC:26338]
ZNF229	0.0182632	zinc finger protein 229 [Source:HGNC Symbol;Acc:HGNC:13022]
ASIC1	0.0182736	acid sensing ion channel subunit 1 [Source:HGNC Symbol;Acc:HGNC:100]
SEMA5B	0.0184019	semaphorin 5B [Source:HGNC Symbol;Acc:HGNC:10737]
IL7R	0.0184038	interleukin 7 receptor [Source:HGNC Symbol;Acc:HGNC:6024]
NPIPB13	0.0184077	nuclear pore complex interacting protein family, member B13 [Source:HGNC Symbol;Acc:HGNC:41989]
GSAP	0.0184223	gamma-secretase activating protein [Source:HGNC Symbol;Acc:HGNC:28042]
TRMT12	0.0184932	tRNA methyltransferase 12 homolog [Source:HGNC Symbol;Acc:HGNC:26091]
NDUFS2	0.0185029	NADH:ubiquinone oxidoreductase core subunit S2 [Source:HGNC Symbol;Acc:HGNC:7708]
TPM3P9	0.0185131	tropomyosin 3 pseudogene 9 [Source:HGNC Symbol;Acc:HGNC:44142]
CCN5	0.0185685	cellular communication network factor 5 [Source:HGNC Symbol;Acc:HGNC:12770]
AIDAP2	0.0185687	AIDA pseudogene 2 [Source:HGNC Symbol;Acc:HGNC:54664]
ENPP5	0.0185772	ectonucleotide pyrophosphatase/phosphodiesterase family member 5 [Source:HGNC Symbol;Acc:HGNC:13717]
SH3BP2	0.018604	SH3 domain binding protein 2 [Source:HGNC Symbol;Acc:HGNC:10825]
IL16	0.0186507	interleukin 16 [Source:HGNC Symbol;Acc:HGNC:5980]
CUZD1	0.0186691	CUB and zona pellucida like domains 1 [Source:HGNC Symbol;Acc:HGNC:17937]
PYGO2	0.0186718	pygopus family PHD finger 2 [Source:HGNC Symbol;Acc:HGNC:30257]
TUBA8	0.0187002	tubulin alpha 8 [Source:HGNC Symbol;Acc:HGNC:12410]
NEXN	0.0187011	nexilin F-actin binding protein [Source:HGNC Symbol;Acc:HGNC:29557]
TMEM106B	0.0187857	transmembrane protein 106B [Source:HGNC Symbol;Acc:HGNC:22407]
NME7	0.0188269	NME/NM23 family member 7 [Source:HGNC Symbol;Acc:HGNC:20461]
UTP14A	0.018834	UTP14A small subunit processome component [Source:HGNC Symbol;Acc:HGNC:10665]
MMADHC	0.01888	metabolism of cobalamin associated D [Source:HGNC Symbol;Acc:HGNC:25221]
RAVER1	0.0189207	ribonucleoprotein, PTB binding 1 [Source:HGNC Symbol;Acc:HGNC:30296]
CLNS1A	0.0189312	chloride nucleotide-sensitive channel 1A [Source:HGNC Symbol;Acc:HGNC:2080]
CLNK	0.0189692	cytokine dependent hematopoietic cell linker [Source:HGNC Symbol;Acc:HGNC:17438]
TTC13	0.0189867	tetratricopeptide repeat domain 13 [Source:HGNC Symbol;Acc:HGNC:26204]
ABI3BP	0.0190158	ABI family member 3 binding protein [Source:HGNC Symbol;Acc:HGNC:17265]
R3HCC1L	0.0190165	R3H domain and coiled-coil containing 1 like [Source:HGNC Symbol;Acc:HGNC:23512]
NOTCH4	0.0190433	notch receptor 4 [Source:HGNC Symbol;Acc:HGNC:7884]
RPL39	0.0190852	ribosomal protein L39 [Source:HGNC Symbol;Acc:HGNC:10350]
SGSM1	0.0190934	small G protein signaling modulator 1 [Source:HGNC Symbol;Acc:HGNC:29410]
OR51L1	0.0191146	olfactory receptor family 51 subfamily L member 1 [Source:HGNC Symbol;Acc:HGNC:14759]
STXBP2	0.0191156	syntaxin binding protein 2 [Source:HGNC Symbol;Acc:HGNC:11445]
JUND	0.0191167	JunD proto-oncogene, AP-1 transcription factor subunit [Source:HGNC Symbol;Acc:HGNC:6206]
KAT2B	0.0191384	lysine acetyltransferase 2B [Source:HGNC Symbol;Acc:HGNC:8638]
RPP25	0.0192086	ribonuclease P and MRP subunit p25 [Source:HGNC Symbol;Acc:HGNC:30361]
ZNF532	0.0192396	zinc finger protein 532 [Source:HGNC Symbol;Acc:HGNC:30940]
TMPO	0.0192703	thymopoietin [Source:HGNC Symbol;Acc:HGNC:11875]
RPS24	0.0193032	ribosomal protein S24 [Source:HGNC Symbol;Acc:HGNC:10411]
HMOX1	0.019353	heme oxygenase 1 [Source:HGNC Symbol;Acc:HGNC:5013]
SBNO1	0.0193691	strawberry notch homolog 1 [Source:HGNC Symbol;Acc:HGNC:22973]
GNPDA1	0.0193845	glucosamine-6-phosphate deaminase 1 [Source:HGNC Symbol;Acc:HGNC:4417]
SRSF7	0.0193896	serine and arginine rich splicing factor 7 [Source:HGNC Symbol;Acc:HGNC:10789]
GIMAP8	0.0194093	GTPase, IMAP family member 8 [Source:HGNC Symbol;Acc:HGNC:21792]
SFXN1	0.0194196	sideroflexin 1 [Source:HGNC Symbol;Acc:HGNC:16085]
CBX2	0.0194528	chromobox 2 [Source:HGNC Symbol;Acc:HGNC:1552]
TIMM13	0.0194669	translocase of inner mitochondrial membrane 13 [Source:HGNC Symbol;Acc:HGNC:11816]
PDCD7	0.0194728	programmed cell death 7 [Source:HGNC Symbol;Acc:HGNC:8767]
USP54	0.0194993	ubiquitin specific peptidase 54 [Source:HGNC Symbol;Acc:HGNC:23513]
SNAP23	0.0195137	synaptosome associated protein 23 [Source:HGNC Symbol;Acc:HGNC:11131]
APPL2	0.0195318	adaptor protein, phosphotyrosine interacting with PH domain and leucine zipper 2 [Source:HGNC Symbol;Acc:HGNC:18242]
MCF2	0.0195612	MCF.2 cell line derived transforming sequence [Source:HGNC Symbol;Acc:HGNC:6940]
SNRNP40	0.0195645	small nuclear ribonucleoprotein U5 subunit 40 [Source:HGNC Symbol;Acc:HGNC:30857]
NEIL1	0.019578	nei like DNA glycosylase 1 [Source:HGNC Symbol;Acc:HGNC:18448]
TATDN2P2	0.0196446	TatD DNase domain containing 2 pseudogene 2 [Source:HGNC Symbol;Acc:HGNC:39255]
SLC35B1	0.0196715	solute carrier family 35 member B1 [Source:HGNC Symbol;Acc:HGNC:20798]
RACK1	0.0197327	receptor for activated C kinase 1 [Source:HGNC Symbol;Acc:HGNC:4399]
NPM3	0.019745	nucleophosmin/nucleoplasmin 3 [Source:HGNC Symbol;Acc:HGNC:7931]
CD36	0.0197487	CD36 molecule [Source:HGNC Symbol;Acc:HGNC:1663]
C15orf61	0.0197739	chromosome 15 open reading frame 61 [Source:HGNC Symbol;Acc:HGNC:34453]
COG4	0.019782	component of oligomeric golgi complex 4 [Source:HGNC Symbol;Acc:HGNC:18620]
DOLPP1	0.0198289	dolichyldiphosphatase 1 [Source:HGNC Symbol;Acc:HGNC:29565]
NUP50	0.0199154	nucleoporin 50 [Source:HGNC Symbol;Acc:HGNC:8065]
TDRD7	0.0199575	tudor domain containing 7 [Source:HGNC Symbol;Acc:HGNC:30831]
PIKFYVE	0.0199653	phosphoinositide kinase, FYVE-type zinc finger containing [Source:HGNC Symbol;Acc:HGNC:23785]
NOA1	0.0200481	nitric oxide associated 1 [Source:HGNC Symbol;Acc:HGNC:28473]
EWSR1	0.0200593	EWS RNA binding protein 1 [Source:HGNC Symbol;Acc:HGNC:3508]
SPAG4	0.0200594	sperm associated antigen 4 [Source:HGNC Symbol;Acc:HGNC:11214]
ULK3	0.020073	unc-51 like kinase 3 [Source:HGNC Symbol;Acc:HGNC:19703]
NIFKP6	0.020078	nucleolar protein interacting with the FHA domain of MKI67 pseudogene 6 [Source:HGNC Symbol;Acc:HGNC:44954]
TMEM40	0.0201047	transmembrane protein 40 [Source:HGNC Symbol;Acc:HGNC:25620]
BEND5	0.0201072	BEN domain containing 5 [Source:HGNC Symbol;Acc:HGNC:25668]
HEG1	0.0201247	heart development protein with EGF like domains 1 [Source:HGNC Symbol;Acc:HGNC:29227]
CHD4	0.020146	chromodomain helicase DNA binding protein 4 [Source:HGNC Symbol;Acc:HGNC:1919]
IFI30	0.020152	IFI30 lysosomal thiol reductase [Source:HGNC Symbol;Acc:HGNC:5398]
NEIL2	0.0201982	nei like DNA glycosylase 2 [Source:HGNC Symbol;Acc:HGNC:18956]
POLR3B	0.0202268	RNA polymerase III subunit B [Source:HGNC Symbol;Acc:HGNC:30348]
SPI1	0.0202352	Spi-1 proto-oncogene [Source:HGNC Symbol;Acc:HGNC:11241]
BTF3	0.0203186	basic transcription factor 3 [Source:HGNC Symbol;Acc:HGNC:1125]
LBR	0.0203205	lamin B receptor [Source:HGNC Symbol;Acc:HGNC:6518]
GIMAP2	0.0204119	GTPase, IMAP family member 2 [Source:HGNC Symbol;Acc:HGNC:21789]
KIAA1522	0.0204296	KIAA1522 [Source:HGNC Symbol;Acc:HGNC:29301]
KCNE4	0.0204371	potassium voltage-gated channel subfamily E regulatory subunit 4 [Source:HGNC Symbol;Acc:HGNC:6244]
SLC25A17	0.0204714	solute carrier family 25 member 17 [Source:HGNC Symbol;Acc:HGNC:10987]
GKAP1	0.0204987	G kinase anchoring protein 1 [Source:HGNC Symbol;Acc:HGNC:17496]
NDST1	0.0205313	N-deacetylase and N-sulfotransferase 1 [Source:HGNC Symbol;Acc:HGNC:7680]
UBA2	0.0205327	ubiquitin like modifier activating enzyme 2 [Source:HGNC Symbol;Acc:HGNC:30661]
ZNF808	0.0205749	zinc finger protein 808 [Source:HGNC Symbol;Acc:HGNC:33230]
ZSCAN16	0.020596	zinc finger and SCAN domain containing 16 [Source:HGNC Symbol;Acc:HGNC:20813]
ZC3HAV1L	0.0206039	zinc finger CCCH-type containing, antiviral 1 like [Source:HGNC Symbol;Acc:HGNC:22423]
NOL12	0.0206298	nucleolar protein 12 [Source:HGNC Symbol;Acc:HGNC:28585]
PMEPA1	0.0207008	prostate transmembrane protein, androgen induced 1 [Source:HGNC Symbol;Acc:HGNC:14107]
LOXL4	0.0207492	lysyl oxidase like 4 [Source:HGNC Symbol;Acc:HGNC:17171]
SYBU	0.0207754	syntabulin [Source:HGNC Symbol;Acc:HGNC:26011]
ARL3	0.0207775	ADP ribosylation factor like GTPase 3 [Source:HGNC Symbol;Acc:HGNC:694]
RPL13	0.0207832	ribosomal protein L13 [Source:HGNC Symbol;Acc:HGNC:10303]
ATP5F1D	0.0207998	ATP synthase F1 subunit delta [Source:HGNC Symbol;Acc:HGNC:837]
SLC20A1	0.0208244	solute carrier family 20 member 1 [Source:HGNC Symbol;Acc:HGNC:10946]
NUDT9	0.0208258	nudix hydrolase 9 [Source:HGNC Symbol;Acc:HGNC:8056]
EMP2	0.0208436	epithelial membrane protein 2 [Source:HGNC Symbol;Acc:HGNC:3334]
UTP25	0.0208456	UTP25 small subunit processor component [Source:HGNC Symbol;Acc:HGNC:28440]
MAFF	0.0208476	MAF bZIP transcription factor F [Source:HGNC Symbol;Acc:HGNC:6780]
CD28	0.0208507	CD28 molecule [Source:HGNC Symbol;Acc:HGNC:1653]
TTC9C	0.0208509	tetratricopeptide repeat domain 9C [Source:HGNC Symbol;Acc:HGNC:28432]
OR10H1	0.0208513	olfactory receptor family 10 subfamily H member 1 [Source:HGNC Symbol;Acc:HGNC:8172]
DPF3	0.0208731	double PHD fingers 3 [Source:HGNC Symbol;Acc:HGNC:17427]
EIF3J	0.0208976	eukaryotic translation initiation factor 3 subunit J [Source:HGNC Symbol;Acc:HGNC:3270]
DPY19L2P3	0.0209257	DPY19L2 pseudogene 3 [Source:HGNC Symbol;Acc:HGNC:22367]
CHRM4	0.02094	cholinergic receptor muscarinic 4 [Source:HGNC Symbol;Acc:HGNC:1953]
BPTFP1	0.0209483	bromodomain PHD finger transcription factor pseudogene 1 [Source:HGNC Symbol;Acc:HGNC:52869]
BCLAF3	0.020952	BCLAF1 and THRAP3 family member 3 [Source:HGNC Symbol;Acc:HGNC:27413]
EHMT1	0.0209972	euchromatic histone lysine methyltransferase 1 [Source:HGNC Symbol;Acc:HGNC:24650]
TXLNA	0.0210123	taxilin alpha [Source:HGNC Symbol;Acc:HGNC:30685]
TMEM204	0.021063	transmembrane protein 204 [Source:HGNC Symbol;Acc:HGNC:14158]
SIGLEC17P	0.0210915	sialic acid binding Ig like lectin 17, pseudogene [Source:HGNC Symbol;Acc:HGNC:15604]
C12orf60	0.0211273	chromosome 12 open reading frame 60 [Source:HGNC Symbol;Acc:HGNC:28726]
SMU1	0.0211613	SMU1 DNA replication regulator and spliceosomal factor [Source:HGNC Symbol;Acc:HGNC:18247]
PIEZO2	0.0211721	piezo type mechanosensitive ion channel component 2 [Source:HGNC Symbol;Acc:HGNC:26270]
CHRNA5	0.021187	cholinergic receptor nicotinic alpha 5 subunit [Source:HGNC Symbol;Acc:HGNC:1959]
SLC25A13	0.0211913	solute carrier family 25 member 13 [Source:HGNC Symbol;Acc:HGNC:10983]
TMEM53	0.0212163	transmembrane protein 53 [Source:HGNC Symbol;Acc:HGNC:26186]
CCDC88C	0.0212874	coiled-coil domain containing 88C [Source:HGNC Symbol;Acc:HGNC:19967]
RPIA	0.0212878	ribose 5-phosphate isomerase A [Source:HGNC Symbol;Acc:HGNC:10297]
OR1A1	0.0213203	olfactory receptor family 1 subfamily A member 1 [Source:HGNC Symbol;Acc:HGNC:8179]
IPO13	0.0213466	importin 13 [Source:HGNC Symbol;Acc:HGNC:16853]
PAQR8	0.0213842	progestin and adipoQ receptor family member 8 [Source:HGNC Symbol;Acc:HGNC:15708]
TRAV13-1	0.0214022	T cell receptor alpha variable 13-1 [Source:HGNC Symbol;Acc:HGNC:12108]
DPF2	0.0214747	double PHD fingers 2 [Source:HGNC Symbol;Acc:HGNC:9964]
CLEC1B	0.0214814	C-type lectin domain family 1 member B [Source:HGNC Symbol;Acc:HGNC:24356]
EIF3D	0.0215139	eukaryotic translation initiation factor 3 subunit D [Source:HGNC Symbol;Acc:HGNC:3278]
RP1	0.0215298	RP1 axonemal microtubule associated [Source:HGNC Symbol;Acc:HGNC:10263]
NR4A2	0.021538	nuclear receptor subfamily 4 group A member 2 [Source:HGNC Symbol;Acc:HGNC:7981]
EPB41	0.0215581	erythrocyte membrane protein band 4.1 [Source:HGNC Symbol;Acc:HGNC:3377]
FAM238A	0.0215593	family with sequence similarity 238 member A [Source:HGNC Symbol;Acc:HGNC:17776]
GOT1	0.0215856	glutamic-oxaloacetic transaminase 1 [Source:HGNC Symbol;Acc:HGNC:4432]
PNRC1	0.0215991	proline rich nuclear receptor coactivator 1 [Source:HGNC Symbol;Acc:HGNC:17278]
PPM1B	0.0216094	protein phosphatase, Mg2+/Mn2+ dependent 1B [Source:HGNC Symbol;Acc:HGNC:9276]
RPL26P30	0.0216517	ribosomal protein L26 pseudogene 30 [Source:HGNC Symbol;Acc:HGNC:36733]
FXYD6	0.0216627	FXYD domain containing ion transport regulator 6 [Source:HGNC Symbol;Acc:HGNC:4030]
GIMAP5	0.0216739	GTPase, IMAP family member 5 [Source:HGNC Symbol;Acc:HGNC:18005]
GAL3ST2	0.0217338	galactose-3-O-sulfotransferase 2 [Source:HGNC Symbol;Acc:HGNC:24869]
PHF14	0.0217443	PHD finger protein 14 [Source:HGNC Symbol;Acc:HGNC:22203]
NEK9	0.0217502	NIMA related kinase 9 [Source:HGNC Symbol;Acc:HGNC:18591]
TMEM181	0.0217964	transmembrane protein 181 [Source:HGNC Symbol;Acc:HGNC:20958]
GEMIN5	0.0218092	gem nuclear organelle associated protein 5 [Source:HGNC Symbol;Acc:HGNC:20043]
SELENOH	0.0218214	selenoprotein H [Source:HGNC Symbol;Acc:HGNC:18251]
C19orf53	0.0218259	chromosome 19 open reading frame 53 [Source:HGNC Symbol;Acc:HGNC:24991]
GRWD1	0.0218294	glutamate rich WD repeat containing 1 [Source:HGNC Symbol;Acc:HGNC:21270]
UGT1A1	0.0218556	UDP glucuronosyltransferase family 1 member A1 [Source:HGNC Symbol;Acc:HGNC:12530]
MPZ	0.0218808	myelin protein zero [Source:HGNC Symbol;Acc:HGNC:7225]
SBDSP1	0.0218841	SBDS pseudogene 1 [Source:HGNC Symbol;Acc:HGNC:21646]
SEPHS2	0.0218956	selenophosphate synthetase 2 [Source:HGNC Symbol;Acc:HGNC:19686]
PPFIBP1	0.0219316	PPFIA binding protein 1 [Source:HGNC Symbol;Acc:HGNC:9249]
DHFR2	0.0219415	dihydrofolate reductase 2 [Source:HGNC Symbol;Acc:HGNC:27309]
ADAM1A	0.021958	ADAM metallopeptidase domain 1A (pseudogene) [Source:HGNC Symbol;Acc:HGNC:187]
FUNDC1	0.0219856	FUN14 domain containing 1 [Source:HGNC Symbol;Acc:HGNC:28746]
KCNT1	0.0219867	potassium sodium-activated channel subfamily T member 1 [Source:HGNC Symbol;Acc:HGNC:18865]
CCDC86	0.0219942	coiled-coil domain containing 86 [Source:HGNC Symbol;Acc:HGNC:28359]
ITGAL	0.022003	integrin subunit alpha L [Source:HGNC Symbol;Acc:HGNC:6148]
S100P	0.0220526	S100 calcium binding protein P [Source:HGNC Symbol;Acc:HGNC:10504]
MEN1	0.0220741	menin 1 [Source:HGNC Symbol;Acc:HGNC:7010]
RPS4X	0.0220771	ribosomal protein S4 X-linked [Source:HGNC Symbol;Acc:HGNC:10424]
RRS1	0.0220947	ribosome biogenesis regulator 1 homolog [Source:HGNC Symbol;Acc:HGNC:17083]
PPIAP53	0.0221	peptidylprolyl isomerase A pseudogene 53 [Source:HGNC Symbol;Acc:HGNC:53677]
EIF3E	0.0221003	eukaryotic translation initiation factor 3 subunit E [Source:HGNC Symbol;Acc:HGNC:3277]
PRDX2	0.0221097	peroxiredoxin 2 [Source:HGNC Symbol;Acc:HGNC:9353]
SLC16A6	0.0221289	solute carrier family 16 member 6 [Source:HGNC Symbol;Acc:HGNC:10927]
FEM1C	0.0221654	fem-1 homolog C [Source:HGNC Symbol;Acc:HGNC:16933]
DDB2	0.0221654	damage specific DNA binding protein 2 [Source:HGNC Symbol;Acc:HGNC:2718]
TRMT112	0.0221711	tRNA methyltransferase activator subunit 11-2 [Source:HGNC Symbol;Acc:HGNC:26940]
SNAP47	0.0221811	synaptosome associated protein 47 [Source:HGNC Symbol;Acc:HGNC:30669]
TCF3P1	0.0222185	transcription factor 3 pseudogene 1 [Source:HGNC Symbol;Acc:HGNC:49742]
EHMT2	0.0222511	euchromatic histone lysine methyltransferase 2 [Source:HGNC Symbol;Acc:HGNC:14129]
SPINT2	0.0222531	serine peptidase inhibitor, Kunitz type 2 [Source:HGNC Symbol;Acc:HGNC:11247]
CCNG1	0.02229	cyclin G1 [Source:HGNC Symbol;Acc:HGNC:1592]
BUD13	0.0223006	BUD13 homolog [Source:HGNC Symbol;Acc:HGNC:28199]
CDC23	0.0223714	cell division cycle 23 [Source:HGNC Symbol;Acc:HGNC:1724]
SMPD4BP	0.0223909	sphingomyelin phosphodiesterase 4B, pseudogene [Source:HGNC Symbol;Acc:HGNC:24761]
CPNE2	0.0223944	copine 2 [Source:HGNC Symbol;Acc:HGNC:2315]
CUEDC1	0.0223976	CUE domain containing 1 [Source:HGNC Symbol;Acc:HGNC:31350]
RANBP10	0.0224023	RAN binding protein 10 [Source:HGNC Symbol;Acc:HGNC:29285]
ABHD8	0.0224274	abhydrolase domain containing 8 [Source:HGNC Symbol;Acc:HGNC:23759]
NUPR1	0.0224405	nuclear protein 1, transcriptional regulator [Source:HGNC Symbol;Acc:HGNC:29990]
MAGEH1	0.022479	MAGE family member H1 [Source:HGNC Symbol;Acc:HGNC:24092]
LGR6	0.0224801	leucine rich repeat containing G protein-coupled receptor 6 [Source:HGNC Symbol;Acc:HGNC:19719]
SEMA3E	0.0224887	semaphorin 3E [Source:HGNC Symbol;Acc:HGNC:10727]
SAFB	0.022506	scaffold attachment factor B [Source:HGNC Symbol;Acc:HGNC:10520]
TOX2	0.0225267	TOX high mobility group box family member 2 [Source:HGNC Symbol;Acc:HGNC:16095]
GGACT	0.0225419	gamma-glutamylamine cyclotransferase [Source:HGNC Symbol;Acc:HGNC:25100]
RAP1GAP2	0.0225469	RAP1 GTPase activating protein 2 [Source:HGNC Symbol;Acc:HGNC:29176]
JAZF1	0.0225651	JAZF zinc finger 1 [Source:HGNC Symbol;Acc:HGNC:28917]
RNF169	0.0225695	ring finger protein 169 [Source:HGNC Symbol;Acc:HGNC:26961]
ALOX5	0.0226102	arachidonate 5-lipoxygenase [Source:HGNC Symbol;Acc:HGNC:435]
ASB7	0.0226539	ankyrin repeat and SOCS box containing 7 [Source:HGNC Symbol;Acc:HGNC:17182]
MYO1H	0.0226802	myosin IH [Source:HGNC Symbol;Acc:HGNC:13879]
SCPEP1	0.022686	serine carboxypeptidase 1 [Source:HGNC Symbol;Acc:HGNC:29507]
LSM2	0.0227195	LSM2 homolog, U6 small nuclear RNA and mRNA degradation associated [Source:HGNC Symbol;Acc:HGNC:13940]
RNF43	0.0227608	ring finger protein 43 [Source:HGNC Symbol;Acc:HGNC:18505]
BCAT1	0.0227852	branched chain amino acid transaminase 1 [Source:HGNC Symbol;Acc:HGNC:976]
PDE6A	0.0228283	phosphodiesterase 6A [Source:HGNC Symbol;Acc:HGNC:8785]
KYAT1	0.0228308	kynurenine aminotransferase 1 [Source:HGNC Symbol;Acc:HGNC:1564]
HEMGN	0.0228362	hemogen [Source:HGNC Symbol;Acc:HGNC:17509]
TRAJ30	0.0228557	T cell receptor alpha joining 30 [Source:HGNC Symbol;Acc:HGNC:12060]
CRLF1	0.0228857	cytokine receptor like factor 1 [Source:HGNC Symbol;Acc:HGNC:2364]
ZNF682	0.0229009	zinc finger protein 682 [Source:HGNC Symbol;Acc:HGNC:28857]
PALLD	0.0229037	palladin, cytoskeletal associated protein [Source:HGNC Symbol;Acc:HGNC:17068]
SMARCC1	0.0229084	SWI/SNF related, matrix associated, actin dependent regulator of chromatin subfamily c member 1 [Source:HGNC Symbol;Acc:HGNC:11104]
NOLC1	0.0229188	nucleolar and coiled-body phosphoprotein 1 [Source:HGNC Symbol;Acc:HGNC:15608]
GUSBP9	0.0229451	GUSB pseudogene 9 [Source:HGNC Symbol;Acc:HGNC:42323]
GART	0.0229531	phosphoribosylglycinamide formyltransferase, phosphoribosylglycinamide synthetase, phosphoribosylaminoimidazole synthetase [Source:HGNC Symbol;Acc:HGNC:4163]
NUBP2	0.02296	nucleotide binding protein 2 [Source:HGNC Symbol;Acc:HGNC:8042]
C12orf40	0.0229644	chromosome 12 open reading frame 40 [Source:HGNC Symbol;Acc:HGNC:26846]
AUH	0.0229694	AU RNA binding methylglutaconyl-CoA hydratase [Source:HGNC Symbol;Acc:HGNC:890]
SLC30A2	0.0230027	solute carrier family 30 member 2 [Source:HGNC Symbol;Acc:HGNC:11013]
TNRC18	0.0230039	trinucleotide repeat containing 18 [Source:HGNC Symbol;Acc:HGNC:11962]
ZC3HC1	0.0230175	zinc finger C3HC-type containing 1 [Source:HGNC Symbol;Acc:HGNC:29913]
DLG2	0.0230423	discs large MAGUK scaffold protein 2 [Source:HGNC Symbol;Acc:HGNC:2901]
MTMR9	0.0230455	myotubularin related protein 9 [Source:HGNC Symbol;Acc:HGNC:14596]
SAT1	0.0230458	spermidine/spermine N1-acetyltransferase 1 [Source:HGNC Symbol;Acc:HGNC:10540]
ARHGEF4	0.0230501	Rho guanine nucleotide exchange factor 4 [Source:HGNC Symbol;Acc:HGNC:684]
IGFBP6	0.0230732	insulin like growth factor binding protein 6 [Source:HGNC Symbol;Acc:HGNC:5475]
ADAMTS2	0.0230789	ADAM metallopeptidase with thrombospondin type 1 motif 2 [Source:HGNC Symbol;Acc:HGNC:218]
ORC3	0.0231181	origin recognition complex subunit 3 [Source:HGNC Symbol;Acc:HGNC:8489]
TMX3	0.0231581	thioredoxin related transmembrane protein 3 [Source:HGNC Symbol;Acc:HGNC:24718]
ZNF133	0.0231622	zinc finger protein 133 [Source:HGNC Symbol;Acc:HGNC:12917]
NPM1	0.0231751	nucleophosmin 1 [Source:HGNC Symbol;Acc:HGNC:7910]
ARMC3	0.0231785	armadillo repeat containing 3 [Source:HGNC Symbol;Acc:HGNC:30964]
MESD	0.023262	mesoderm development LRP chaperone [Source:HGNC Symbol;Acc:HGNC:13520]
ECHDC1	0.0232721	ethylmalonyl-CoA decarboxylase 1 [Source:HGNC Symbol;Acc:HGNC:21489]
KDM1A	0.0233109	lysine demethylase 1A [Source:HGNC Symbol;Acc:HGNC:29079]
OR5M2P	0.0233237	olfactory receptor family 5 subfamily M member 2 pseudogene [Source:HGNC Symbol;Acc:HGNC:14803]
EXOSC7	0.0233275	exosome component 7 [Source:HGNC Symbol;Acc:HGNC:28112]
DKC1	0.0233729	dyskerin pseudouridine synthase 1 [Source:HGNC Symbol;Acc:HGNC:2890]
LGALS2	0.023403	galectin 2 [Source:HGNC Symbol;Acc:HGNC:6562]
LIM2	0.0235527	lens intrinsic membrane protein 2 [Source:HGNC Symbol;Acc:HGNC:6610]
SLC17A5	0.0236325	solute carrier family 17 member 5 [Source:HGNC Symbol;Acc:HGNC:10933]
MLLT10P1	0.0236329	MLLT10 pseudogene 1 [Source:HGNC Symbol;Acc:HGNC:15794]
SEMA4C	0.0236851	semaphorin 4C [Source:HGNC Symbol;Acc:HGNC:10731]
CUL4B	0.0236892	cullin 4B [Source:HGNC Symbol;Acc:HGNC:2555]
SPINK2	0.0236914	serine peptidase inhibitor Kazal type 2 [Source:HGNC Symbol;Acc:HGNC:11245]
PTRH2	0.0237249	peptidyl-tRNA hydrolase 2 [Source:HGNC Symbol;Acc:HGNC:24265]
ID1	0.0237484	inhibitor of DNA binding 1, HLH protein [Source:HGNC Symbol;Acc:HGNC:5360]
NOL7	0.0237759	nucleolar protein 7 [Source:HGNC Symbol;Acc:HGNC:21040]
CST3	0.0237876	cystatin C [Source:HGNC Symbol;Acc:HGNC:2475]
MGAT5	0.0237996	alpha-1,6-mannosylglycoprotein 6-beta-N-acetylglucosaminyltransferase [Source:HGNC Symbol;Acc:HGNC:7049]
CTSZ	0.0238523	cathepsin Z [Source:HGNC Symbol;Acc:HGNC:2547]
CD300A	0.0238535	CD300a molecule [Source:HGNC Symbol;Acc:HGNC:19319]
MRPL16	0.0238736	mitochondrial ribosomal protein L16 [Source:HGNC Symbol;Acc:HGNC:14476]
ZNF227	0.0238815	zinc finger protein 227 [Source:HGNC Symbol;Acc:HGNC:13020]
HPRT1	0.0239047	hypoxanthine phosphoribosyltransferase 1 [Source:HGNC Symbol;Acc:HGNC:5157]
GRM2	0.0239422	glutamate metabotropic receptor 2 [Source:HGNC Symbol;Acc:HGNC:4594]
RASSF1	0.0239506	Ras association domain family member 1 [Source:HGNC Symbol;Acc:HGNC:9882]
TICAM2	0.0239666	toll like receptor adaptor molecule 2 [Source:HGNC Symbol;Acc:HGNC:21354]
OSBP	0.0239715	oxysterol binding protein [Source:HGNC Symbol;Acc:HGNC:8503]
ABRACL	0.0239877	ABRA C-terminal like [Source:HGNC Symbol;Acc:HGNC:21230]
C11orf68	0.0240558	chromosome 11 open reading frame 68 [Source:HGNC Symbol;Acc:HGNC:28801]
TM4SF19	0.024058	transmembrane 4 L six family member 19 [Source:HGNC Symbol;Acc:HGNC:25167]
LOXL3	0.0240704	lysyl oxidase like 3 [Source:HGNC Symbol;Acc:HGNC:13869]
FGR	0.0240745	FGR proto-oncogene, Src family tyrosine kinase [Source:HGNC Symbol;Acc:HGNC:3697]
SPNS3	0.0240813	sphingolipid transporter 3 (putative) [Source:HGNC Symbol;Acc:HGNC:28433]
RIN1	0.024092	Ras and Rab interactor 1 [Source:HGNC Symbol;Acc:HGNC:18749]
MRC1	0.0241454	mannose receptor C-type 1 [Source:HGNC Symbol;Acc:HGNC:7228]
LIPG	0.0241475	lipase G, endothelial type [Source:HGNC Symbol;Acc:HGNC:6623]
GAPDHP42	0.0241522	glyceraldehyde 3 phosphate dehydrogenase pseudogene 42 [Source:HGNC Symbol;Acc:HGNC:37799]
FH	0.024156	fumarate hydratase [Source:HGNC Symbol;Acc:HGNC:3700]
TMTC3	0.0241834	transmembrane O-mannosyltransferase targeting cadherins 3 [Source:HGNC Symbol;Acc:HGNC:26899]
USP31	0.0242457	ubiquitin specific peptidase 31 [Source:HGNC Symbol;Acc:HGNC:20060]
EIF2A	0.0242918	eukaryotic translation initiation factor 2A [Source:HGNC Symbol;Acc:HGNC:3254]
PNPO	0.0242976	pyridoxamine 5'-phosphate oxidase [Source:HGNC Symbol;Acc:HGNC:30260]
C1QB	0.024309	complement C1q B chain [Source:HGNC Symbol;Acc:HGNC:1242]
PIM2	0.0243329	Pim-2 proto-oncogene, serine/threonine kinase [Source:HGNC Symbol;Acc:HGNC:8987]
MYO3B	0.0243429	myosin IIIB [Source:HGNC Symbol;Acc:HGNC:15576]
LOXHD1	0.024361	lipoxygenase homology PLAT domains 1 [Source:HGNC Symbol;Acc:HGNC:26521]
EI24	0.0243753	EI24 autophagy associated transmembrane protein [Source:HGNC Symbol;Acc:HGNC:13276]
PIP5K1C	0.02438	phosphatidylinositol-4-phosphate 5-kinase type 1 gamma [Source:HGNC Symbol;Acc:HGNC:8996]
PSMC6	0.0244351	proteasome 26S subunit, ATPase 6 [Source:HGNC Symbol;Acc:HGNC:9553]
TMEM255A	0.0244413	transmembrane protein 255A [Source:HGNC Symbol;Acc:HGNC:26086]
HTN1	0.0244669	histatin 1 [Source:HGNC Symbol;Acc:HGNC:5283]
ETFB	0.0244743	electron transfer flavoprotein subunit beta [Source:HGNC Symbol;Acc:HGNC:3482]
SLC23A1	0.0245024	solute carrier family 23 member 1 [Source:HGNC Symbol;Acc:HGNC:10974]
BCL6	0.0245087	BCL6 transcription repressor [Source:HGNC Symbol;Acc:HGNC:1001]
DDX28	0.0245183	DEAD-box helicase 28 [Source:HGNC Symbol;Acc:HGNC:17330]
CEP85	0.0245427	centrosomal protein 85 [Source:HGNC Symbol;Acc:HGNC:25309]
AHCY	0.0245484	adenosylhomocysteinase [Source:HGNC Symbol;Acc:HGNC:343]
UBE2Z	0.0245643	ubiquitin conjugating enzyme E2 Z [Source:HGNC Symbol;Acc:HGNC:25847]
CCT2	0.0245658	chaperonin containing TCP1 subunit 2 [Source:HGNC Symbol;Acc:HGNC:1615]
BZW2	0.0245856	basic leucine zipper and W2 domains 2 [Source:HGNC Symbol;Acc:HGNC:18808]
XG	0.0246135	Xg glycoprotein (Xg blood group) [Source:HGNC Symbol;Acc:HGNC:12806]
ADGRG1	0.0246449	adhesion G protein-coupled receptor G1 [Source:HGNC Symbol;Acc:HGNC:4512]
NEK3	0.0246488	NIMA related kinase 3 [Source:HGNC Symbol;Acc:HGNC:7746]
CARD9	0.0247047	caspase recruitment domain family member 9 [Source:HGNC Symbol;Acc:HGNC:16391]
SLC35A3	0.0247643	solute carrier family 35 member A3 [Source:HGNC Symbol;Acc:HGNC:11023]
PYCR2	0.0247764	pyrroline-5-carboxylate reductase 2 [Source:HGNC Symbol;Acc:HGNC:30262]
SF3B3	0.0247806	splicing factor 3b subunit 3 [Source:HGNC Symbol;Acc:HGNC:10770]
YDJC	0.0247909	YdjC chitooligosaccharide deacetylase homolog [Source:HGNC Symbol;Acc:HGNC:27158]
ALAS1	0.0248217	5'-aminolevulinate synthase 1 [Source:HGNC Symbol;Acc:HGNC:396]
CSNK1A1	0.0248518	casein kinase 1 alpha 1 [Source:HGNC Symbol;Acc:HGNC:2451]
PRSS27	0.0248526	serine protease 27 [Source:HGNC Symbol;Acc:HGNC:15475]
YTHDF1	0.0248575	YTH N6-methyladenosine RNA binding protein 1 [Source:HGNC Symbol;Acc:HGNC:15867]
PTGDR	0.024861	prostaglandin D2 receptor [Source:HGNC Symbol;Acc:HGNC:9591]
PDIA5	0.0249047	protein disulfide isomerase family A member 5 [Source:HGNC Symbol;Acc:HGNC:24811]
MRPL2	0.0249102	mitochondrial ribosomal protein L2 [Source:HGNC Symbol;Acc:HGNC:14056]
CENPX	0.0249237	centromere protein X [Source:HGNC Symbol;Acc:HGNC:11422]
TENT5A	0.0249405	terminal nucleotidyltransferase 5A [Source:HGNC Symbol;Acc:HGNC:18345]
CPSF1P1	0.024985	CPSF1 pseudogene 1 [Source:HGNC Symbol;Acc:HGNC:19251]
MTMR8	0.0250387	myotubularin related protein 8 [Source:HGNC Symbol;Acc:HGNC:16825]
TCIRG1	0.02509	T cell immune regulator 1, ATPase H+ transporting V0 subunit a3 [Source:HGNC Symbol;Acc:HGNC:11647]
OPRM1	0.0250905	opioid receptor mu 1 [Source:HGNC Symbol;Acc:HGNC:8156]
EPHB2	0.0251292	EPH receptor B2 [Source:HGNC Symbol;Acc:HGNC:3393]
ZNF304	0.0251477	zinc finger protein 304 [Source:HGNC Symbol;Acc:HGNC:13505]
CPXM1	0.0251515	carboxypeptidase X, M14 family member 1 [Source:HGNC Symbol;Acc:HGNC:15771]
TRDMT1	0.025152	tRNA aspartic acid methyltransferase 1 [Source:HGNC Symbol;Acc:HGNC:2977]
SHLD2P1	0.0251597	shieldin complex subunit 2 pseudogene 1 [Source:HGNC Symbol;Acc:HGNC:31425]
PRXL2B	0.025161	peroxiredoxin like 2B [Source:HGNC Symbol;Acc:HGNC:28390]
HCFC1	0.0251656	host cell factor C1 [Source:HGNC Symbol;Acc:HGNC:4839]
LSM5	0.0251778	LSM5 homolog, U6 small nuclear RNA and mRNA degradation associated [Source:HGNC Symbol;Acc:HGNC:17162]
RPP25L	0.0252207	ribonuclease P/MRP subunit p25 like [Source:HGNC Symbol;Acc:HGNC:19909]
PPP1R12C	0.0252463	protein phosphatase 1 regulatory subunit 12C [Source:HGNC Symbol;Acc:HGNC:14947]
DOK3	0.0252942	docking protein 3 [Source:HGNC Symbol;Acc:HGNC:24583]
NTNG2	0.0252964	netrin G2 [Source:HGNC Symbol;Acc:HGNC:14288]
EIF2S2	0.0253164	eukaryotic translation initiation factor 2 subunit beta [Source:HGNC Symbol;Acc:HGNC:3266]
RNF2	0.0253228	ring finger protein 2 [Source:HGNC Symbol;Acc:HGNC:10061]
TXN2	0.0253229	thioredoxin 2 [Source:HGNC Symbol;Acc:HGNC:17772]
TDP1	0.0253599	tyrosyl-DNA phosphodiesterase 1 [Source:HGNC Symbol;Acc:HGNC:18884]
UBIAD1	0.0253721	UbiA prenyltransferase domain containing 1 [Source:HGNC Symbol;Acc:HGNC:30791]
MSR1	0.025375	macrophage scavenger receptor 1 [Source:HGNC Symbol;Acc:HGNC:7376]
ARHGEF40	0.0253861	Rho guanine nucleotide exchange factor 40 [Source:HGNC Symbol;Acc:HGNC:25516]
PRSS51	0.0254088	serine protease 51 [Source:HGNC Symbol;Acc:HGNC:37321]
PSMD10	0.0254295	proteasome 26S subunit, non-ATPase 10 [Source:HGNC Symbol;Acc:HGNC:9555]
PRSS16	0.0254299	serine protease 16 [Source:HGNC Symbol;Acc:HGNC:9480]
RPL12P38	0.0254483	ribosomal protein L12 pseudogene 38 [Source:HGNC Symbol;Acc:HGNC:36838]
GGT5	0.0254501	gamma-glutamyltransferase 5 [Source:HGNC Symbol;Acc:HGNC:4260]
C2CD3	0.0254567	C2 domain containing 3 centriole elongation regulator [Source:HGNC Symbol;Acc:HGNC:24564]
COL7A1	0.0254916	collagen type VII alpha 1 chain [Source:HGNC Symbol;Acc:HGNC:2214]
ZNF705E	0.0254952	NA
NPL	0.0255101	N-acetylneuraminate pyruvate lyase [Source:HGNC Symbol;Acc:HGNC:16781]
STPG1	0.0255686	sperm tail PG-rich repeat containing 1 [Source:HGNC Symbol;Acc:HGNC:28070]
GALR1	0.0255702	galanin receptor 1 [Source:HGNC Symbol;Acc:HGNC:4132]
SORD	0.0255956	sorbitol dehydrogenase [Source:HGNC Symbol;Acc:HGNC:11184]
KPNB1	0.025599	karyopherin subunit beta 1 [Source:HGNC Symbol;Acc:HGNC:6400]
PAICS	0.0255998	phosphoribosylaminoimidazole carboxylase and phosphoribosylaminoimidazolesuccinocarboxamide synthase [Source:HGNC Symbol;Acc:HGNC:8587]
PHB2	0.0256159	prohibitin 2 [Source:HGNC Symbol;Acc:HGNC:30306]
SELENOI	0.0256503	selenoprotein I [Source:HGNC Symbol;Acc:HGNC:29361]
CCL4	0.0257033	C-C motif chemokine ligand 4 [Source:HGNC Symbol;Acc:HGNC:10630]
CLEC4E	0.0257136	C-type lectin domain family 4 member E [Source:HGNC Symbol;Acc:HGNC:14555]
RDH11	0.0257298	retinol dehydrogenase 11 [Source:HGNC Symbol;Acc:HGNC:17964]
KIAA1109	0.0257309	KIAA1109 [Source:HGNC Symbol;Acc:HGNC:26953]
TRGC1	0.025738	T cell receptor gamma constant 1 [Source:HGNC Symbol;Acc:HGNC:12275]
RPL36A-HNRNPH2	0.0257416	RPL36A-HNRNPH2 readthrough [Source:HGNC Symbol;Acc:HGNC:48349]
GPBAR1	0.0257451	G protein-coupled bile acid receptor 1 [Source:HGNC Symbol;Acc:HGNC:19680]
ZNF500	0.0257511	zinc finger protein 500 [Source:HGNC Symbol;Acc:HGNC:23716]
AQP3	0.0259033	aquaporin 3 (Gill blood group) [Source:HGNC Symbol;Acc:HGNC:636]
TMEM50B	0.0259377	transmembrane protein 50B [Source:HGNC Symbol;Acc:HGNC:1280]
MOCOS	0.0259881	molybdenum cofactor sulfurase [Source:HGNC Symbol;Acc:HGNC:18234]
NCAPD2	0.0259942	non-SMC condensin I complex subunit D2 [Source:HGNC Symbol;Acc:HGNC:24305]
OTULIN	0.0260852	OTU deubiquitinase with linear linkage specificity [Source:HGNC Symbol;Acc:HGNC:25118]
OR5H14	0.0260924	olfactory receptor family 5 subfamily H member 14 [Source:HGNC Symbol;Acc:HGNC:31286]
GREB1L	0.0261807	GREB1 like retinoic acid receptor coactivator [Source:HGNC Symbol;Acc:HGNC:31042]
TXLNG	0.0262199	taxilin gamma [Source:HGNC Symbol;Acc:HGNC:18578]
DAP3	0.0262255	death associated protein 3 [Source:HGNC Symbol;Acc:HGNC:2673]
FEZ1	0.0262322	fasciculation and elongation protein zeta 1 [Source:HGNC Symbol;Acc:HGNC:3659]
TIMM10	0.0262358	translocase of inner mitochondrial membrane 10 [Source:HGNC Symbol;Acc:HGNC:11814]
TAOK3	0.0262477	TAO kinase 3 [Source:HGNC Symbol;Acc:HGNC:18133]
MYC	0.0262872	MYC proto-oncogene, bHLH transcription factor [Source:HGNC Symbol;Acc:HGNC:7553]
EIF5	0.0263225	eukaryotic translation initiation factor 5 [Source:HGNC Symbol;Acc:HGNC:3299]
YRDC	0.0263901	yrdC N6-threonylcarbamoyltransferase domain containing [Source:HGNC Symbol;Acc:HGNC:28905]
AKT3	0.0264233	AKT serine/threonine kinase 3 [Source:HGNC Symbol;Acc:HGNC:393]
RSL1D1	0.0264268	ribosomal L1 domain containing 1 [Source:HGNC Symbol;Acc:HGNC:24534]
CLECL1	0.0265818	C-type lectin like 1 [Source:HGNC Symbol;Acc:HGNC:24462]
FUBP1	0.026598	far upstream element binding protein 1 [Source:HGNC Symbol;Acc:HGNC:4004]
FASTKD1	0.0266169	FAST kinase domains 1 [Source:HGNC Symbol;Acc:HGNC:26150]
XPA	0.026623	XPA, DNA damage recognition and repair factor [Source:HGNC Symbol;Acc:HGNC:12814]
LCMT2	0.0266288	leucine carboxyl methyltransferase 2 [Source:HGNC Symbol;Acc:HGNC:17558]
TIMM10B	0.0266312	translocase of inner mitochondrial membrane 10B [Source:HGNC Symbol;Acc:HGNC:4022]
SLC25A12	0.0266396	solute carrier family 25 member 12 [Source:HGNC Symbol;Acc:HGNC:10982]
RPS25	0.0266538	ribosomal protein S25 [Source:HGNC Symbol;Acc:HGNC:10413]
AKR1C2	0.0266807	aldo-keto reductase family 1 member C2 [Source:HGNC Symbol;Acc:HGNC:385]
OLFM2	0.0266877	olfactomedin 2 [Source:HGNC Symbol;Acc:HGNC:17189]
RBPMS	0.026695	RNA binding protein, mRNA processing factor [Source:HGNC Symbol;Acc:HGNC:19097]
USP48	0.0267261	ubiquitin specific peptidase 48 [Source:HGNC Symbol;Acc:HGNC:18533]
ZNF513	0.0267318	zinc finger protein 513 [Source:HGNC Symbol;Acc:HGNC:26498]
OR10K1	0.0267347	olfactory receptor family 10 subfamily K member 1 [Source:HGNC Symbol;Acc:HGNC:14693]
HMGA1	0.0267596	high mobility group AT-hook 1 [Source:HGNC Symbol;Acc:HGNC:5010]
NR4A3	0.0267601	nuclear receptor subfamily 4 group A member 3 [Source:HGNC Symbol;Acc:HGNC:7982]
C5AR2	0.0267778	complement C5a receptor 2 [Source:HGNC Symbol;Acc:HGNC:4527]
CYP2J2	0.0268007	cytochrome P450 family 2 subfamily J member 2 [Source:HGNC Symbol;Acc:HGNC:2634]
SCLT1	0.0268086	sodium channel and clathrin linker 1 [Source:HGNC Symbol;Acc:HGNC:26406]
TRPV3	0.0268431	transient receptor potential cation channel subfamily V member 3 [Source:HGNC Symbol;Acc:HGNC:18084]
NOP53	0.026861	NOP53 ribosome biogenesis factor [Source:HGNC Symbol;Acc:HGNC:4333]
CYTH3	0.026862	cytohesin 3 [Source:HGNC Symbol;Acc:HGNC:9504]
HRNR	0.0268636	hornerin [Source:HGNC Symbol;Acc:HGNC:20846]
MIA2	0.0268913	MIA SH3 domain ER export factor 2 [Source:HGNC Symbol;Acc:HGNC:18432]
LY86	0.0269028	lymphocyte antigen 86 [Source:HGNC Symbol;Acc:HGNC:16837]
MACROH2A2	0.0269328	macroH2A.2 histone [Source:HGNC Symbol;Acc:HGNC:14453]
LIX1L	0.0269349	limb and CNS expressed 1 like [Source:HGNC Symbol;Acc:HGNC:28715]
OLFML1	0.0269374	olfactomedin like 1 [Source:HGNC Symbol;Acc:HGNC:24473]
FXN	0.0269533	frataxin [Source:HGNC Symbol;Acc:HGNC:3951]
TRDC	0.0269947	T cell receptor delta constant [Source:HGNC Symbol;Acc:HGNC:12253]
EEF2	0.0270069	eukaryotic translation elongation factor 2 [Source:HGNC Symbol;Acc:HGNC:3214]
TBCCD1	0.0270433	TBCC domain containing 1 [Source:HGNC Symbol;Acc:HGNC:25546]
ATP5PO	0.0270533	ATP synthase peripheral stalk subunit OSCP [Source:HGNC Symbol;Acc:HGNC:850]
ZMYM3	0.027102	zinc finger MYM-type containing 3 [Source:HGNC Symbol;Acc:HGNC:13054]
MSH6	0.0271388	mutS homolog 6 [Source:HGNC Symbol;Acc:HGNC:7329]
URB2	0.0271928	URB2 ribosome biogenesis homolog [Source:HGNC Symbol;Acc:HGNC:28967]
FBXW7	0.0271988	F-box and WD repeat domain containing 7 [Source:HGNC Symbol;Acc:HGNC:16712]
PNKD	0.0272306	PNKD metallo-beta-lactamase domain containing [Source:HGNC Symbol;Acc:HGNC:9153]
PSMD13	0.0272378	proteasome 26S subunit, non-ATPase 13 [Source:HGNC Symbol;Acc:HGNC:9558]
RRAGA	0.0272616	Ras related GTP binding A [Source:HGNC Symbol;Acc:HGNC:16963]
ZNF48	0.0272689	zinc finger protein 48 [Source:HGNC Symbol;Acc:HGNC:13114]
RPL39L	0.0272719	ribosomal protein L39 like [Source:HGNC Symbol;Acc:HGNC:17094]
UXS1	0.0273	UDP-glucuronate decarboxylase 1 [Source:HGNC Symbol;Acc:HGNC:17729]
NAP1L1	0.0273013	nucleosome assembly protein 1 like 1 [Source:HGNC Symbol;Acc:HGNC:7637]
SNX15	0.0273108	sorting nexin 15 [Source:HGNC Symbol;Acc:HGNC:14978]
FARSA	0.027358	phenylalanyl-tRNA synthetase subunit alpha [Source:HGNC Symbol;Acc:HGNC:3592]
RPS3AP20	0.0273694	RPS3A pseudogene 20 [Source:HGNC Symbol;Acc:HGNC:36141]
AKNA	0.0273758	AT-hook transcription factor [Source:HGNC Symbol;Acc:HGNC:24108]
RPSAP58	0.0273955	ribosomal protein SA pseudogene 58 [Source:HGNC Symbol;Acc:HGNC:36809]
RBM47	0.0274083	RNA binding motif protein 47 [Source:HGNC Symbol;Acc:HGNC:30358]
ZNF845	0.0274467	zinc finger protein 845 [Source:HGNC Symbol;Acc:HGNC:25112]
NLRC4	0.0274808	NLR family CARD domain containing 4 [Source:HGNC Symbol;Acc:HGNC:16412]
FGD6	0.0274912	FYVE, RhoGEF and PH domain containing 6 [Source:HGNC Symbol;Acc:HGNC:21740]
PMM1	0.0274922	phosphomannomutase 1 [Source:HGNC Symbol;Acc:HGNC:9114]
CETN3	0.0275366	centrin 3 [Source:HGNC Symbol;Acc:HGNC:1868]
CNPY2	0.0275451	canopy FGF signaling regulator 2 [Source:HGNC Symbol;Acc:HGNC:13529]
MFNG	0.0275556	MFNG O-fucosylpeptide 3-beta-N-acetylglucosaminyltransferase [Source:HGNC Symbol;Acc:HGNC:7038]
TTF1	0.0275686	transcription termination factor 1 [Source:HGNC Symbol;Acc:HGNC:12397]
GARS1	0.0275696	glycyl-tRNA synthetase 1 [Source:HGNC Symbol;Acc:HGNC:4162]
RRNAD1	0.0276376	NA
AARS1	0.0276441	alanyl-tRNA synthetase 1 [Source:HGNC Symbol;Acc:HGNC:20]
RPL4	0.0276662	ribosomal protein L4 [Source:HGNC Symbol;Acc:HGNC:10353]
C8G	0.0276833	complement C8 gamma chain [Source:HGNC Symbol;Acc:HGNC:1354]
FOSL2	0.0277171	FOS like 2, AP-1 transcription factor subunit [Source:HGNC Symbol;Acc:HGNC:3798]
RNF103	0.0277353	ring finger protein 103 [Source:HGNC Symbol;Acc:HGNC:12859]
HSDL2	0.0277436	hydroxysteroid dehydrogenase like 2 [Source:HGNC Symbol;Acc:HGNC:18572]
ASAH1	0.0278229	N-acylsphingosine amidohydrolase 1 [Source:HGNC Symbol;Acc:HGNC:735]
MOB3B	0.0278749	MOB kinase activator 3B [Source:HGNC Symbol;Acc:HGNC:23825]
CD302	0.0278839	CD302 molecule [Source:HGNC Symbol;Acc:HGNC:30843]
GNRH2	0.0279079	gonadotropin releasing hormone 2 [Source:HGNC Symbol;Acc:HGNC:4420]
ACYP1	0.0279369	acylphosphatase 1 [Source:HGNC Symbol;Acc:HGNC:179]
EFHD1	0.0279626	EF-hand domain family member D1 [Source:HGNC Symbol;Acc:HGNC:29556]
RAP1GAP	0.02797	RAP1 GTPase activating protein [Source:HGNC Symbol;Acc:HGNC:9858]
EIF3H	0.0280238	eukaryotic translation initiation factor 3 subunit H [Source:HGNC Symbol;Acc:HGNC:3273]
TRIM28	0.0280484	tripartite motif containing 28 [Source:HGNC Symbol;Acc:HGNC:16384]
OR10G4	0.0280556	olfactory receptor family 10 subfamily G member 4 [Source:HGNC Symbol;Acc:HGNC:14809]
APOBEC3A	0.0280836	apolipoprotein B mRNA editing enzyme catalytic subunit 3A [Source:HGNC Symbol;Acc:HGNC:17343]
STK10	0.028118	serine/threonine kinase 10 [Source:HGNC Symbol;Acc:HGNC:11388]
SKAP2	0.0281378	src kinase associated phosphoprotein 2 [Source:HGNC Symbol;Acc:HGNC:15687]
RHOBTB3	0.0282402	Rho related BTB domain containing 3 [Source:HGNC Symbol;Acc:HGNC:18757]
CNIH1	0.0282703	cornichon family AMPA receptor auxiliary protein 1 [Source:HGNC Symbol;Acc:HGNC:19431]
OR5AN1	0.0282957	olfactory receptor family 5 subfamily AN member 1 [Source:HGNC Symbol;Acc:HGNC:15255]
SERPINB10	0.0283108	serpin family B member 10 [Source:HGNC Symbol;Acc:HGNC:8942]
SHC4	0.0283167	SHC adaptor protein 4 [Source:HGNC Symbol;Acc:HGNC:16743]
AJM1	0.0283247	apical junction component 1 homolog [Source:HGNC Symbol;Acc:HGNC:37284]
FZD1	0.0283535	frizzled class receptor 1 [Source:HGNC Symbol;Acc:HGNC:4038]
ERMN	0.0284121	ermin [Source:HGNC Symbol;Acc:HGNC:29208]
GDF7	0.0284747	growth differentiation factor 7 [Source:HGNC Symbol;Acc:HGNC:4222]
ENC1	0.0284788	ectodermal-neural cortex 1 [Source:HGNC Symbol;Acc:HGNC:3345]
KLF6	0.0284832	Kruppel like factor 6 [Source:HGNC Symbol;Acc:HGNC:2235]
SLITRK4	0.0284953	SLIT and NTRK like family member 4 [Source:HGNC Symbol;Acc:HGNC:23502]
PMAIP1	0.0284999	phorbol-12-myristate-13-acetate-induced protein 1 [Source:HGNC Symbol;Acc:HGNC:9108]
C5orf58	0.0285214	chromosome 5 open reading frame 58 [Source:HGNC Symbol;Acc:HGNC:37272]
HPCAL1	0.0285302	hippocalcin like 1 [Source:HGNC Symbol;Acc:HGNC:5145]
TLR7	0.0285331	toll like receptor 7 [Source:HGNC Symbol;Acc:HGNC:15631]
SNAPC3	0.0285466	small nuclear RNA activating complex polypeptide 3 [Source:HGNC Symbol;Acc:HGNC:11136]
KHSRP	0.028578	KH-type splicing regulatory protein [Source:HGNC Symbol;Acc:HGNC:6316]
EEF1A1	0.0286222	eukaryotic translation elongation factor 1 alpha 1 [Source:HGNC Symbol;Acc:HGNC:3189]
RPS6	0.0286243	ribosomal protein S6 [Source:HGNC Symbol;Acc:HGNC:10429]
ZNF530	0.0286594	zinc finger protein 530 [Source:HGNC Symbol;Acc:HGNC:29297]
RPL7A	0.0286618	ribosomal protein L7a [Source:HGNC Symbol;Acc:HGNC:10364]
RPL7	0.0286734	ribosomal protein L7 [Source:HGNC Symbol;Acc:HGNC:10363]
KANSL3	0.0286835	KAT8 regulatory NSL complex subunit 3 [Source:HGNC Symbol;Acc:HGNC:25473]
ROBO1	0.0286942	roundabout guidance receptor 1 [Source:HGNC Symbol;Acc:HGNC:10249]
RTRAF	0.0287229	RNA transcription, translation and transport factor [Source:HGNC Symbol;Acc:HGNC:23169]
MVD	0.0287296	mevalonate diphosphate decarboxylase [Source:HGNC Symbol;Acc:HGNC:7529]
PNMA8B	0.0287668	PNMA family member 8B [Source:HGNC Symbol;Acc:HGNC:29206]
SNX21	0.0287703	sorting nexin family member 21 [Source:HGNC Symbol;Acc:HGNC:16154]
EEF1A1P5	0.0287822	eukaryotic translation elongation factor 1 alpha 1 pseudogene 5 [Source:HGNC Symbol;Acc:HGNC:3200]
SERPINF2	0.0287856	serpin family F member 2 [Source:HGNC Symbol;Acc:HGNC:9075]
HNRNPD	0.0288508	heterogeneous nuclear ribonucleoprotein D [Source:HGNC Symbol;Acc:HGNC:5036]
ABCC10	0.0288512	ATP binding cassette subfamily C member 10 [Source:HGNC Symbol;Acc:HGNC:52]
TMUB2	0.0288909	transmembrane and ubiquitin like domain containing 2 [Source:HGNC Symbol;Acc:HGNC:28459]
MRPL15	0.0289147	mitochondrial ribosomal protein L15 [Source:HGNC Symbol;Acc:HGNC:14054]
EEF1A1P4	0.028927	eukaryotic translation elongation factor 1 alpha 1 pseudogene 4 [Source:HGNC Symbol;Acc:HGNC:3199]
AIFM1	0.0289294	apoptosis inducing factor mitochondria associated 1 [Source:HGNC Symbol;Acc:HGNC:8768]
MS4A7	0.0289326	membrane spanning 4-domains A7 [Source:HGNC Symbol;Acc:HGNC:13378]
SIN3A	0.0289337	SIN3 transcription regulator family member A [Source:HGNC Symbol;Acc:HGNC:19353]
ITGAX	0.028956	integrin subunit alpha X [Source:HGNC Symbol;Acc:HGNC:6152]
TBC1D19	0.0289609	TBC1 domain family member 19 [Source:HGNC Symbol;Acc:HGNC:25624]
SENP2	0.0289692	SUMO specific peptidase 2 [Source:HGNC Symbol;Acc:HGNC:23116]
TM9SF1	0.0289903	transmembrane 9 superfamily member 1 [Source:HGNC Symbol;Acc:HGNC:11864]
RORA	0.0290149	RAR related orphan receptor A [Source:HGNC Symbol;Acc:HGNC:10258]
OCIAD2	0.0290235	OCIA domain containing 2 [Source:HGNC Symbol;Acc:HGNC:28685]
LDHD	0.0290383	lactate dehydrogenase D [Source:HGNC Symbol;Acc:HGNC:19708]
PRPF38A	0.0290666	pre-mRNA processing factor 38A [Source:HGNC Symbol;Acc:HGNC:25930]
ZC3H12A	0.0291091	zinc finger CCCH-type containing 12A [Source:HGNC Symbol;Acc:HGNC:26259]
MIEF1	0.0291104	mitochondrial elongation factor 1 [Source:HGNC Symbol;Acc:HGNC:25979]
DDHD2	0.0291328	DDHD domain containing 2 [Source:HGNC Symbol;Acc:HGNC:29106]
TFB2M	0.0291636	transcription factor B2, mitochondrial [Source:HGNC Symbol;Acc:HGNC:18559]
RPL23AP34	0.0291795	ribosomal protein L23a pseudogene 34 [Source:HGNC Symbol;Acc:HGNC:36035]
NOTCH1	0.0291843	notch receptor 1 [Source:HGNC Symbol;Acc:HGNC:7881]
GPCPD1	0.0291888	glycerophosphocholine phosphodiesterase 1 [Source:HGNC Symbol;Acc:HGNC:26957]
RAB32	0.0291991	RAB32, member RAS oncogene family [Source:HGNC Symbol;Acc:HGNC:9772]
BUD23	0.0292369	BUD23 rRNA methyltransferase and ribosome maturation factor [Source:HGNC Symbol;Acc:HGNC:16405]
GIMAP7	0.0292392	GTPase, IMAP family member 7 [Source:HGNC Symbol;Acc:HGNC:22404]
TGFB3	0.0292662	transforming growth factor beta 3 [Source:HGNC Symbol;Acc:HGNC:11769]
SERPINF1	0.0292687	serpin family F member 1 [Source:HGNC Symbol;Acc:HGNC:8824]
C5orf51	0.0292763	chromosome 5 open reading frame 51 [Source:HGNC Symbol;Acc:HGNC:27750]
P2RX1	0.0293022	purinergic receptor P2X 1 [Source:HGNC Symbol;Acc:HGNC:8533]
CHD1	0.0293037	chromodomain helicase DNA binding protein 1 [Source:HGNC Symbol;Acc:HGNC:1915]
SMIM1	0.0293409	small integral membrane protein 1 (Vel blood group) [Source:HGNC Symbol;Acc:HGNC:44204]
CFAP97D1	0.0293658	CFAP97 domain containing 1 [Source:HGNC Symbol;Acc:HGNC:37241]
CD1D	0.0293791	CD1d molecule [Source:HGNC Symbol;Acc:HGNC:1637]
FAM9B	0.0294205	family with sequence similarity 9 member B [Source:HGNC Symbol;Acc:HGNC:18404]
ZNF33A	0.0294275	zinc finger protein 33A [Source:HGNC Symbol;Acc:HGNC:13096]
RPS7	0.0294299	ribosomal protein S7 [Source:HGNC Symbol;Acc:HGNC:10440]
SIRPB2	0.0294405	signal regulatory protein beta 2 [Source:HGNC Symbol;Acc:HGNC:16247]
OSBPL5	0.0294849	oxysterol binding protein like 5 [Source:HGNC Symbol;Acc:HGNC:16392]
METTL27	0.029499	methyltransferase like 27 [Source:HGNC Symbol;Acc:HGNC:19068]
LRRC8C	0.0295151	leucine rich repeat containing 8 VRAC subunit C [Source:HGNC Symbol;Acc:HGNC:25075]
UQCRHL	0.0295212	ubiquinol-cytochrome c reductase hinge protein like [Source:HGNC Symbol;Acc:HGNC:51714]
FBXO21	0.0295219	F-box protein 21 [Source:HGNC Symbol;Acc:HGNC:13592]
ATR	0.0295231	ATR serine/threonine kinase [Source:HGNC Symbol;Acc:HGNC:882]
ZNF335	0.0295306	zinc finger protein 335 [Source:HGNC Symbol;Acc:HGNC:15807]
SMIM8	0.0295367	small integral membrane protein 8 [Source:HGNC Symbol;Acc:HGNC:21401]
NODAL	0.0295762	nodal growth differentiation factor [Source:HGNC Symbol;Acc:HGNC:7865]
FAM162A	0.0295894	family with sequence similarity 162 member A [Source:HGNC Symbol;Acc:HGNC:17865]
RPS8	0.0295981	ribosomal protein S8 [Source:HGNC Symbol;Acc:HGNC:10441]
SCD	0.0296338	stearoyl-CoA desaturase [Source:HGNC Symbol;Acc:HGNC:10571]
BDP1	0.0296404	B double prime 1, subunit of RNA polymerase III transcription initiation factor IIIB [Source:HGNC Symbol;Acc:HGNC:13652]
CLEC7A	0.0297122	C-type lectin domain containing 7A [Source:HGNC Symbol;Acc:HGNC:14558]
TARDBP	0.0297288	TAR DNA binding protein [Source:HGNC Symbol;Acc:HGNC:11571]
CDKL5	0.02979	cyclin dependent kinase like 5 [Source:HGNC Symbol;Acc:HGNC:11411]
SMARCAD1	0.0298001	SWI/SNF-related, matrix-associated actin-dependent regulator of chromatin, subfamily a, containing DEAD/H box 1 [Source:HGNC Symbol;Acc:HGNC:18398]
PPP1R10	0.0298042	protein phosphatase 1 regulatory subunit 10 [Source:HGNC Symbol;Acc:HGNC:9284]
TMEM88	0.0298083	transmembrane protein 88 [Source:HGNC Symbol;Acc:HGNC:32371]
RPL27A	0.0298248	ribosomal protein L27a [Source:HGNC Symbol;Acc:HGNC:10329]
COX7A2L	0.0298526	cytochrome c oxidase subunit 7A2 like [Source:HGNC Symbol;Acc:HGNC:2289]
ARL2-SNX15	0.0298611	ARL2-SNX15 readthrough (NMD candidate) [Source:HGNC Symbol;Acc:HGNC:49197]
CSNK2A2	0.0299015	casein kinase 2 alpha 2 [Source:HGNC Symbol;Acc:HGNC:2459]
H2AC11	0.0299073	H2A clustered histone 11 [Source:HGNC Symbol;Acc:HGNC:4737]
ANKRD44	0.0299601	ankyrin repeat domain 44 [Source:HGNC Symbol;Acc:HGNC:25259]
MTMR1	0.0299631	myotubularin related protein 1 [Source:HGNC Symbol;Acc:HGNC:7449]
ZNF775	0.0299646	zinc finger protein 775 [Source:HGNC Symbol;Acc:HGNC:28501]
ACER1	0.0299706	alkaline ceramidase 1 [Source:HGNC Symbol;Acc:HGNC:18356]
RASSF4	0.029993	Ras association domain family member 4 [Source:HGNC Symbol;Acc:HGNC:20793]
TMEM119	0.0300183	transmembrane protein 119 [Source:HGNC Symbol;Acc:HGNC:27884]
FGFBP2	0.0300199	fibroblast growth factor binding protein 2 [Source:HGNC Symbol;Acc:HGNC:29451]
USP39	0.0300204	ubiquitin specific peptidase 39 [Source:HGNC Symbol;Acc:HGNC:20071]
AASDHPPT	0.030046	aminoadipate-semialdehyde dehydrogenase-phosphopantetheinyl transferase [Source:HGNC Symbol;Acc:HGNC:14235]
HOMEZ	0.030065	homeobox and leucine zipper encoding [Source:HGNC Symbol;Acc:HGNC:20164]
CHMP1B	0.0300702	charged multivesicular body protein 1B [Source:HGNC Symbol;Acc:HGNC:24287]
TFPT	0.0302195	TCF3 fusion partner [Source:HGNC Symbol;Acc:HGNC:13630]
EEF1B2P6	0.0302289	eukaryotic translation elongation factor 1 beta 2 pseudogene 6 [Source:HGNC Symbol;Acc:HGNC:51453]
SLC39A8	0.0302794	solute carrier family 39 member 8 [Source:HGNC Symbol;Acc:HGNC:20862]
SEC22A	0.030305	SEC22 homolog A, vesicle trafficking protein [Source:HGNC Symbol;Acc:HGNC:20260]
FAM171A1	0.030316	family with sequence similarity 171 member A1 [Source:HGNC Symbol;Acc:HGNC:23522]
ZC2HC1A	0.0303515	zinc finger C2HC-type containing 1A [Source:HGNC Symbol;Acc:HGNC:24277]
UQCRC2	0.0303696	ubiquinol-cytochrome c reductase core protein 2 [Source:HGNC Symbol;Acc:HGNC:12586]
NCOA5	0.0303785	nuclear receptor coactivator 5 [Source:HGNC Symbol;Acc:HGNC:15909]
GAMT	0.0303922	guanidinoacetate N-methyltransferase [Source:HGNC Symbol;Acc:HGNC:4136]
PLEKHA1	0.0304445	pleckstrin homology domain containing A1 [Source:HGNC Symbol;Acc:HGNC:14335]
NRG2	0.0304783	neuregulin 2 [Source:HGNC Symbol;Acc:HGNC:7998]
RPS9	0.0305001	ribosomal protein S9 [Source:HGNC Symbol;Acc:HGNC:10442]
PODN	0.0305651	podocan [Source:HGNC Symbol;Acc:HGNC:23174]
EXOSC1	0.030595	exosome component 1 [Source:HGNC Symbol;Acc:HGNC:17286]
RBBP6	0.0306237	RB binding protein 6, ubiquitin ligase [Source:HGNC Symbol;Acc:HGNC:9889]
PHF7	0.0306368	PHD finger protein 7 [Source:HGNC Symbol;Acc:HGNC:18458]
DDX20	0.0306377	DEAD-box helicase 20 [Source:HGNC Symbol;Acc:HGNC:2743]
ZNF518B	0.0306389	zinc finger protein 518B [Source:HGNC Symbol;Acc:HGNC:29365]
EIF4H	0.0306437	eukaryotic translation initiation factor 4H [Source:HGNC Symbol;Acc:HGNC:12741]
RUFY2	0.0306668	RUN and FYVE domain containing 2 [Source:HGNC Symbol;Acc:HGNC:19761]
MORN4	0.0307016	MORN repeat containing 4 [Source:HGNC Symbol;Acc:HGNC:24001]
PHIP	0.0307173	pleckstrin homology domain interacting protein [Source:HGNC Symbol;Acc:HGNC:15673]
MERTK	0.0307516	MER proto-oncogene, tyrosine kinase [Source:HGNC Symbol;Acc:HGNC:7027]
MFSD1	0.0307644	major facilitator superfamily domain containing 1 [Source:HGNC Symbol;Acc:HGNC:25874]
EP300	0.0308218	E1A binding protein p300 [Source:HGNC Symbol;Acc:HGNC:3373]
MAX	0.0308287	MYC associated factor X [Source:HGNC Symbol;Acc:HGNC:6913]
TOMM20L	0.0308376	translocase of outer mitochondrial membrane 20 like [Source:HGNC Symbol;Acc:HGNC:33752]
TACC3	0.03084	transforming acidic coiled-coil containing protein 3 [Source:HGNC Symbol;Acc:HGNC:11524]
MALSU1	0.0308677	mitochondrial assembly of ribosomal large subunit 1 [Source:HGNC Symbol;Acc:HGNC:21721]
BHLHE40	0.0309047	basic helix-loop-helix family member e40 [Source:HGNC Symbol;Acc:HGNC:1046]
PEBP1P3	0.0309514	phosphatidylethanolamine binding protein 1 pseudogene 3 [Source:HGNC Symbol;Acc:HGNC:44345]
MYO6	0.0309999	myosin VI [Source:HGNC Symbol;Acc:HGNC:7605]
ZNF578	0.0310053	zinc finger protein 578 [Source:HGNC Symbol;Acc:HGNC:26449]
PILRA	0.03103	paired immunoglobin like type 2 receptor alpha [Source:HGNC Symbol;Acc:HGNC:20396]
FAM184A	0.0310453	family with sequence similarity 184 member A [Source:HGNC Symbol;Acc:HGNC:20991]
IFT46	0.0310595	intraflagellar transport 46 [Source:HGNC Symbol;Acc:HGNC:26146]
RPL6	0.0310788	ribosomal protein L6 [Source:HGNC Symbol;Acc:HGNC:10362]
SERPINA10	0.0311051	serpin family A member 10 [Source:HGNC Symbol;Acc:HGNC:15996]
TRAV38-1	0.0311845	T cell receptor alpha variable 38-1 [Source:HGNC Symbol;Acc:HGNC:12137]
PSMG3	0.031212	proteasome assembly chaperone 3 [Source:HGNC Symbol;Acc:HGNC:22420]
MAGOHB	0.0312476	mago homolog B, exon junction complex subunit [Source:HGNC Symbol;Acc:HGNC:25504]
PAFAH2	0.0313169	platelet activating factor acetylhydrolase 2 [Source:HGNC Symbol;Acc:HGNC:8579]
NUP133	0.0313213	nucleoporin 133 [Source:HGNC Symbol;Acc:HGNC:18016]
MRPS23	0.0313681	mitochondrial ribosomal protein S23 [Source:HGNC Symbol;Acc:HGNC:14509]
ST6GAL2	0.031389	ST6 beta-galactoside alpha-2,6-sialyltransferase 2 [Source:HGNC Symbol;Acc:HGNC:10861]
NDC1	0.0313999	NDC1 transmembrane nucleoporin [Source:HGNC Symbol;Acc:HGNC:25525]
FGD4	0.0314032	FYVE, RhoGEF and PH domain containing 4 [Source:HGNC Symbol;Acc:HGNC:19125]
NKAPP1	0.0314135	NFKB activating protein pseudogene 1 [Source:HGNC Symbol;Acc:HGNC:26706]
HERC4	0.031425	HECT and RLD domain containing E3 ubiquitin protein ligase 4 [Source:HGNC Symbol;Acc:HGNC:24521]
MYOF	0.0314394	myoferlin [Source:HGNC Symbol;Acc:HGNC:3656]
SIPA1	0.0314576	signal-induced proliferation-associated 1 [Source:HGNC Symbol;Acc:HGNC:10885]
RAB27B	0.0314635	RAB27B, member RAS oncogene family [Source:HGNC Symbol;Acc:HGNC:9767]
ARMC1	0.0314968	armadillo repeat containing 1 [Source:HGNC Symbol;Acc:HGNC:17684]
ZNF85	0.0315052	zinc finger protein 85 [Source:HGNC Symbol;Acc:HGNC:13160]
CD1B	0.0315572	CD1b molecule [Source:HGNC Symbol;Acc:HGNC:1635]
ANKRD20A11P	0.0315678	ankyrin repeat domain 20 family member A11, pseudogene [Source:HGNC Symbol;Acc:HGNC:42024]
MGAT4C	0.0315724	MGAT4 family member C [Source:HGNC Symbol;Acc:HGNC:30871]
PIN4	0.0316124	peptidylprolyl cis/trans isomerase, NIMA-interacting 4 [Source:HGNC Symbol;Acc:HGNC:8992]
SLC25A23	0.0316579	solute carrier family 25 member 23 [Source:HGNC Symbol;Acc:HGNC:19375]
C16orf72	0.0316592	chromosome 16 open reading frame 72 [Source:HGNC Symbol;Acc:HGNC:30103]
EEFSEC	0.0316608	eukaryotic elongation factor, selenocysteine-tRNA specific [Source:HGNC Symbol;Acc:HGNC:24614]
FKBP9	0.0317108	FKBP prolyl isomerase 9 [Source:HGNC Symbol;Acc:HGNC:3725]
HAUS1	0.0317209	HAUS augmin like complex subunit 1 [Source:HGNC Symbol;Acc:HGNC:25174]
DIXDC1	0.0317291	DIX domain containing 1 [Source:HGNC Symbol;Acc:HGNC:23695]
FOXJ2	0.031745	forkhead box J2 [Source:HGNC Symbol;Acc:HGNC:24818]
KCNAB1	0.0317492	potassium voltage-gated channel subfamily A regulatory beta subunit 1 [Source:HGNC Symbol;Acc:HGNC:6228]
RABEP2	0.0317988	rabaptin, RAB GTPase binding effector protein 2 [Source:HGNC Symbol;Acc:HGNC:24817]
TRIM46	0.0318055	tripartite motif containing 46 [Source:HGNC Symbol;Acc:HGNC:19019]
TTI2	0.0318108	TELO2 interacting protein 2 [Source:HGNC Symbol;Acc:HGNC:26262]
RAF1	0.0318241	Raf-1 proto-oncogene, serine/threonine kinase [Source:HGNC Symbol;Acc:HGNC:9829]
CDA	0.0318283	cytidine deaminase [Source:HGNC Symbol;Acc:HGNC:1712]
S1PR3	0.0318386	sphingosine-1-phosphate receptor 3 [Source:HGNC Symbol;Acc:HGNC:3167]
NT5DC4	0.0318456	5'-nucleotidase domain containing 4 [Source:HGNC Symbol;Acc:HGNC:27678]
MTCP1	0.0318475	mature T cell proliferation 1 [Source:HGNC Symbol;Acc:HGNC:7423]
TRMT5	0.0318571	tRNA methyltransferase 5 [Source:HGNC Symbol;Acc:HGNC:23141]
SMG1	0.0318791	SMG1 nonsense mediated mRNA decay associated PI3K related kinase [Source:HGNC Symbol;Acc:HGNC:30045]
DTHD1	0.0318924	death domain containing 1 [Source:HGNC Symbol;Acc:HGNC:37261]
NT5DC1	0.0319146	5'-nucleotidase domain containing 1 [Source:HGNC Symbol;Acc:HGNC:21556]
ERVMER34-1	0.0319184	endogenous retrovirus group MER34 member 1, envelope [Source:HGNC Symbol;Acc:HGNC:42970]
NKRF	0.0319204	NFKB repressing factor [Source:HGNC Symbol;Acc:HGNC:19374]
RPL24	0.0319476	ribosomal protein L24 [Source:HGNC Symbol;Acc:HGNC:10325]
PARP1	0.0319781	poly(ADP-ribose) polymerase 1 [Source:HGNC Symbol;Acc:HGNC:270]
FXYD2	0.0319796	FXYD domain containing ion transport regulator 2 [Source:HGNC Symbol;Acc:HGNC:4026]
GOLGA2	0.0319835	golgin A2 [Source:HGNC Symbol;Acc:HGNC:4425]
TIA1	0.0319849	TIA1 cytotoxic granule associated RNA binding protein [Source:HGNC Symbol;Acc:HGNC:11802]
DARS2	0.0319933	aspartyl-tRNA synthetase 2, mitochondrial [Source:HGNC Symbol;Acc:HGNC:25538]
TFAP4	0.0319935	transcription factor AP-4 [Source:HGNC Symbol;Acc:HGNC:11745]
MILR1	0.0320454	mast cell immunoglobulin like receptor 1 [Source:HGNC Symbol;Acc:HGNC:27570]
TPBGL	0.0320572	trophoblast glycoprotein like [Source:HGNC Symbol;Acc:HGNC:44159]
LTBR	0.0320753	lymphotoxin beta receptor [Source:HGNC Symbol;Acc:HGNC:6718]
BCDIN3D	0.0320932	BCDIN3 domain containing RNA methyltransferase [Source:HGNC Symbol;Acc:HGNC:27050]
TLR4	0.0320949	toll like receptor 4 [Source:HGNC Symbol;Acc:HGNC:11850]
SERBP1	0.0321039	SERPINE1 mRNA binding protein 1 [Source:HGNC Symbol;Acc:HGNC:17860]
RTN1	0.0321323	reticulon 1 [Source:HGNC Symbol;Acc:HGNC:10467]
AGMAT	0.0321951	agmatinase [Source:HGNC Symbol;Acc:HGNC:18407]
TMEM14C	0.0322138	transmembrane protein 14C [Source:HGNC Symbol;Acc:HGNC:20952]
UBL7	0.032222	ubiquitin like 7 [Source:HGNC Symbol;Acc:HGNC:28221]
GLIS3	0.0322396	GLIS family zinc finger 3 [Source:HGNC Symbol;Acc:HGNC:28510]
BRAT1	0.0322573	BRCA1 associated ATM activator 1 [Source:HGNC Symbol;Acc:HGNC:21701]
NCF1C	0.0322831	neutrophil cytosolic factor 1C pseudogene [Source:HGNC Symbol;Acc:HGNC:32523]
MOB1B	0.0322873	MOB kinase activator 1B [Source:HGNC Symbol;Acc:HGNC:29801]
RPL15	0.0323624	ribosomal protein L15 [Source:HGNC Symbol;Acc:HGNC:10306]
CYP24A1	0.0323724	cytochrome P450 family 24 subfamily A member 1 [Source:HGNC Symbol;Acc:HGNC:2602]
KDSR	0.0323831	3-ketodihydrosphingosine reductase [Source:HGNC Symbol;Acc:HGNC:4021]
TRAC	0.0323888	T cell receptor alpha constant [Source:HGNC Symbol;Acc:HGNC:12029]
NCAM1	0.0324079	neural cell adhesion molecule 1 [Source:HGNC Symbol;Acc:HGNC:7656]
MIF	0.0324141	macrophage migration inhibitory factor [Source:HGNC Symbol;Acc:HGNC:7097]
GAB1	0.0324648	GRB2 associated binding protein 1 [Source:HGNC Symbol;Acc:HGNC:4066]
CEMIP2	0.0324664	cell migration inducing hyaluronidase 2 [Source:HGNC Symbol;Acc:HGNC:11869]
DOC2A	0.03247	double C2 domain alpha [Source:HGNC Symbol;Acc:HGNC:2985]
ADAMTS5	0.0325136	ADAM metallopeptidase with thrombospondin type 1 motif 5 [Source:HGNC Symbol;Acc:HGNC:221]
GNAT1	0.0325141	G protein subunit alpha transducin 1 [Source:HGNC Symbol;Acc:HGNC:4393]
PRR9	0.0325434	proline rich 9 [Source:HGNC Symbol;Acc:HGNC:32057]
PIGA	0.032571	phosphatidylinositol glycan anchor biosynthesis class A [Source:HGNC Symbol;Acc:HGNC:8957]
MOV10L1	0.0325835	Mov10 like RISC complex RNA helicase 1 [Source:HGNC Symbol;Acc:HGNC:7201]
MSTO2P	0.0325915	misato family member 2, pseudogene [Source:HGNC Symbol;Acc:HGNC:26329]
EIF3FP3	0.0326123	eukaryotic translation initiation factor 3 subunit F pseudogene 3 [Source:HGNC Symbol;Acc:HGNC:37625]
CAMTA2	0.0326237	calmodulin binding transcription activator 2 [Source:HGNC Symbol;Acc:HGNC:18807]
ATP5F1A	0.0326605	ATP synthase F1 subunit alpha [Source:HGNC Symbol;Acc:HGNC:823]
TRPM4	0.03272	transient receptor potential cation channel subfamily M member 4 [Source:HGNC Symbol;Acc:HGNC:17993]
MRPS33	0.0327332	mitochondrial ribosomal protein S33 [Source:HGNC Symbol;Acc:HGNC:16634]
LETM1	0.0327466	leucine zipper and EF-hand containing transmembrane protein 1 [Source:HGNC Symbol;Acc:HGNC:6556]
TRAPPC10	0.0327644	trafficking protein particle complex subunit 10 [Source:HGNC Symbol;Acc:HGNC:11868]
ZNF563	0.0327861	zinc finger protein 563 [Source:HGNC Symbol;Acc:HGNC:30498]
DNAL4	0.0328171	dynein axonemal light chain 4 [Source:HGNC Symbol;Acc:HGNC:2955]
CSE1L	0.0328732	chromosome segregation 1 like [Source:HGNC Symbol;Acc:HGNC:2431]
WLS	0.0328768	Wnt ligand secretion mediator [Source:HGNC Symbol;Acc:HGNC:30238]
RALA	0.0328965	RAS like proto-oncogene A [Source:HGNC Symbol;Acc:HGNC:9839]
KIF13A	0.0330181	kinesin family member 13A [Source:HGNC Symbol;Acc:HGNC:14566]
FBXL3	0.0330377	F-box and leucine rich repeat protein 3 [Source:HGNC Symbol;Acc:HGNC:13599]
MRPL35	0.0330788	mitochondrial ribosomal protein L35 [Source:HGNC Symbol;Acc:HGNC:14489]
ASB14	0.033107	ankyrin repeat and SOCS box containing 14 [Source:HGNC Symbol;Acc:HGNC:19766]
LSM6	0.0331233	LSM6 homolog, U6 small nuclear RNA and mRNA degradation associated [Source:HGNC Symbol;Acc:HGNC:17017]
MS4A4A	0.0331233	membrane spanning 4-domains A4A [Source:HGNC Symbol;Acc:HGNC:13371]
PSAT1	0.0331522	phosphoserine aminotransferase 1 [Source:HGNC Symbol;Acc:HGNC:19129]
GPR3	0.0331857	G protein-coupled receptor 3 [Source:HGNC Symbol;Acc:HGNC:4484]
PTGES3P1	0.0332452	prostaglandin E synthase 3 pseudogene 1 [Source:HGNC Symbol;Acc:HGNC:43824]
FOXO3	0.0332575	forkhead box O3 [Source:HGNC Symbol;Acc:HGNC:3821]
RPL21P16	0.0332999	ribosomal protein L21 pseudogene 16 [Source:HGNC Symbol;Acc:HGNC:31396]
RPL36	0.0333141	ribosomal protein L36 [Source:HGNC Symbol;Acc:HGNC:13631]
DHX9	0.0333146	DExH-box helicase 9 [Source:HGNC Symbol;Acc:HGNC:2750]
RPL13A	0.0333497	ribosomal protein L13a [Source:HGNC Symbol;Acc:HGNC:10304]
SEPTIN6	0.0333698	septin 6 [Source:HGNC Symbol;Acc:HGNC:15848]
POLR1B	0.0334478	RNA polymerase I subunit B [Source:HGNC Symbol;Acc:HGNC:20454]
CACNB1	0.0334573	calcium voltage-gated channel auxiliary subunit beta 1 [Source:HGNC Symbol;Acc:HGNC:1401]
HMBS	0.0334615	hydroxymethylbilane synthase [Source:HGNC Symbol;Acc:HGNC:4982]
LPP	0.0334851	LIM domain containing preferred translocation partner in lipoma [Source:HGNC Symbol;Acc:HGNC:6679]
BRSK2	0.0335134	BR serine/threonine kinase 2 [Source:HGNC Symbol;Acc:HGNC:11405]
DLK2	0.0335176	delta like non-canonical Notch ligand 2 [Source:HGNC Symbol;Acc:HGNC:21113]
LARS2	0.0336054	leucyl-tRNA synthetase 2, mitochondrial [Source:HGNC Symbol;Acc:HGNC:17095]
SLC30A4	0.0336313	solute carrier family 30 member 4 [Source:HGNC Symbol;Acc:HGNC:11015]
SLC38A1	0.0336533	solute carrier family 38 member 1 [Source:HGNC Symbol;Acc:HGNC:13447]
SMC1A	0.0336882	structural maintenance of chromosomes 1A [Source:HGNC Symbol;Acc:HGNC:11111]
CFD	0.0336896	complement factor D [Source:HGNC Symbol;Acc:HGNC:2771]
PLAAT5	0.0336986	phospholipase A and acyltransferase 5 [Source:HGNC Symbol;Acc:HGNC:24978]
NUDT16L2P	0.0336986	nudix hydrolase 16 like 2, pseudogene [Source:HGNC Symbol;Acc:HGNC:27189]
AP1G1	0.033749	adaptor related protein complex 1 subunit gamma 1 [Source:HGNC Symbol;Acc:HGNC:555]
XRN2	0.033868	5'-3' exoribonuclease 2 [Source:HGNC Symbol;Acc:HGNC:12836]
NDUFA8	0.0338812	NADH:ubiquinone oxidoreductase subunit A8 [Source:HGNC Symbol;Acc:HGNC:7692]
NADSYN1	0.0338835	NAD synthetase 1 [Source:HGNC Symbol;Acc:HGNC:29832]
NEDD4	0.0338959	NEDD4 E3 ubiquitin protein ligase [Source:HGNC Symbol;Acc:HGNC:7727]
ALDH1A1	0.0339135	aldehyde dehydrogenase 1 family member A1 [Source:HGNC Symbol;Acc:HGNC:402]
VPS16	0.0339165	VPS16 core subunit of CORVET and HOPS complexes [Source:HGNC Symbol;Acc:HGNC:14584]
SRSF5	0.0339748	serine and arginine rich splicing factor 5 [Source:HGNC Symbol;Acc:HGNC:10787]
ZNF503	0.0339751	zinc finger protein 503 [Source:HGNC Symbol;Acc:HGNC:23589]
PAGR1	0.0339812	PAXIP1 associated glutamate rich protein 1 [Source:HGNC Symbol;Acc:HGNC:28707]
CTBP2	0.0340006	C-terminal binding protein 2 [Source:HGNC Symbol;Acc:HGNC:2495]
OR2M3	0.034038	olfactory receptor family 2 subfamily M member 3 [Source:HGNC Symbol;Acc:HGNC:8269]
ALDH18A1	0.0340403	aldehyde dehydrogenase 18 family member A1 [Source:HGNC Symbol;Acc:HGNC:9722]
BOD1	0.0340509	biorientation of chromosomes in cell division 1 [Source:HGNC Symbol;Acc:HGNC:25114]
EEF1AKMT1	0.0340539	EEF1A lysine methyltransferase 1 [Source:HGNC Symbol;Acc:HGNC:27351]
RPP40	0.0340631	ribonuclease P/MRP subunit p40 [Source:HGNC Symbol;Acc:HGNC:20992]
SEH1L	0.0340644	SEH1 like nucleoporin [Source:HGNC Symbol;Acc:HGNC:30379]
GK5	0.0340661	glycerol kinase 5 [Source:HGNC Symbol;Acc:HGNC:28635]
EEF1B2	0.0340782	eukaryotic translation elongation factor 1 beta 2 [Source:HGNC Symbol;Acc:HGNC:3208]
VPS35	0.0340922	VPS35 retromer complex component [Source:HGNC Symbol;Acc:HGNC:13487]
SMIM10L1	0.0340962	small integral membrane protein 10 like 1 [Source:HGNC Symbol;Acc:HGNC:49847]
SERPINA1	0.0341275	serpin family A member 1 [Source:HGNC Symbol;Acc:HGNC:8941]
LLGL2	0.0341518	LLGL scribble cell polarity complex component 2 [Source:HGNC Symbol;Acc:HGNC:6629]
HMGB3P14	0.0341535	high mobility group box 3 pseudogene 14 [Source:HGNC Symbol;Acc:HGNC:39306]
CYB561A3	0.0341632	cytochrome b561 family member A3 [Source:HGNC Symbol;Acc:HGNC:23014]
TMEM35B	0.0342364	transmembrane protein 35B [Source:HGNC Symbol;Acc:HGNC:40021]
TRIB2	0.0342444	tribbles pseudokinase 2 [Source:HGNC Symbol;Acc:HGNC:30809]
MFGE8	0.0342614	milk fat globule EGF and factor V/VIII domain containing [Source:HGNC Symbol;Acc:HGNC:7036]
RPL12	0.034281	ribosomal protein L12 [Source:HGNC Symbol;Acc:HGNC:10302]
PCBP1	0.03429	poly(rC) binding protein 1 [Source:HGNC Symbol;Acc:HGNC:8647]
MACO1	0.0342961	macoilin 1 [Source:HGNC Symbol;Acc:HGNC:25572]
CYP4F8	0.0343128	cytochrome P450 family 4 subfamily F member 8 [Source:HGNC Symbol;Acc:HGNC:2648]
TGS1	0.0343364	trimethylguanosine synthase 1 [Source:HGNC Symbol;Acc:HGNC:17843]
LAGE3	0.0343577	L antigen family member 3 [Source:HGNC Symbol;Acc:HGNC:26058]
DLC1	0.0343903	DLC1 Rho GTPase activating protein [Source:HGNC Symbol;Acc:HGNC:2897]
RPL18	0.0343972	ribosomal protein L18 [Source:HGNC Symbol;Acc:HGNC:10310]
GPR199P	0.0344149	G protein-coupled receptor 199, pseudogene [Source:HGNC Symbol;Acc:HGNC:55170]
PDZD4	0.0344353	PDZ domain containing 4 [Source:HGNC Symbol;Acc:HGNC:21167]
ALDOC	0.0344387	aldolase, fructose-bisphosphate C [Source:HGNC Symbol;Acc:HGNC:418]
VDAC2P5	0.0344486	VDAC2 pseudogene 5 [Source:HGNC Symbol;Acc:HGNC:54753]
RCC1	0.0344614	regulator of chromosome condensation 1 [Source:HGNC Symbol;Acc:HGNC:1913]
CALM2P2	0.0344682	calmodulin 2 pseudogene 2 [Source:HGNC Symbol;Acc:HGNC:1447]
CACNA1A	0.0344879	calcium voltage-gated channel subunit alpha1 A [Source:HGNC Symbol;Acc:HGNC:1388]
WNT1	0.0345024	Wnt family member 1 [Source:HGNC Symbol;Acc:HGNC:12774]
B9D1	0.0345204	B9 domain containing 1 [Source:HGNC Symbol;Acc:HGNC:24123]
MFAP3L	0.034586	microfibril associated protein 3 like [Source:HGNC Symbol;Acc:HGNC:29083]
MTREX	0.0346018	Mtr4 exosome RNA helicase [Source:HGNC Symbol;Acc:HGNC:18734]
GPR15	0.0346229	G protein-coupled receptor 15 [Source:HGNC Symbol;Acc:HGNC:4469]
SYTL2	0.0346845	synaptotagmin like 2 [Source:HGNC Symbol;Acc:HGNC:15585]
TACC2	0.034704	transforming acidic coiled-coil containing protein 2 [Source:HGNC Symbol;Acc:HGNC:11523]
ZFAND1	0.0347463	zinc finger AN1-type containing 1 [Source:HGNC Symbol;Acc:HGNC:25858]
ZNF329	0.0347681	zinc finger protein 329 [Source:HGNC Symbol;Acc:HGNC:14209]
LILRB5	0.0347899	leukocyte immunoglobulin like receptor B5 [Source:HGNC Symbol;Acc:HGNC:6609]
CD8B	0.0348163	CD8b molecule [Source:HGNC Symbol;Acc:HGNC:1707]
NRF1	0.0348381	nuclear respiratory factor 1 [Source:HGNC Symbol;Acc:HGNC:7996]
PLPBP	0.0348686	pyridoxal phosphate binding protein [Source:HGNC Symbol;Acc:HGNC:9457]
NDUFS4	0.034882	NADH:ubiquinone oxidoreductase subunit S4 [Source:HGNC Symbol;Acc:HGNC:7711]
RBM12	0.0348837	RNA binding motif protein 12 [Source:HGNC Symbol;Acc:HGNC:9898]
BPGM	0.0348935	bisphosphoglycerate mutase [Source:HGNC Symbol;Acc:HGNC:1093]
MRPS16	0.0348955	mitochondrial ribosomal protein S16 [Source:HGNC Symbol;Acc:HGNC:14048]
GNPTAB	0.0349036	N-acetylglucosamine-1-phosphate transferase subunits alpha and beta [Source:HGNC Symbol;Acc:HGNC:29670]
ZNF404	0.0349086	zinc finger protein 404 [Source:HGNC Symbol;Acc:HGNC:19417]
ZNF394	0.0349185	zinc finger protein 394 [Source:HGNC Symbol;Acc:HGNC:18832]
NAXD	0.0349429	NAD(P)HX dehydratase [Source:HGNC Symbol;Acc:HGNC:25576]
ATF2	0.0349741	activating transcription factor 2 [Source:HGNC Symbol;Acc:HGNC:784]
EXOSC3	0.0350489	exosome component 3 [Source:HGNC Symbol;Acc:HGNC:17944]
WFDC11	0.0350616	WAP four-disulfide core domain 11 [Source:HGNC Symbol;Acc:HGNC:20478]
ADGRB1	0.0350649	adhesion G protein-coupled receptor B1 [Source:HGNC Symbol;Acc:HGNC:943]
GSE1	0.0351072	Gse1 coiled-coil protein [Source:HGNC Symbol;Acc:HGNC:28979]
NPIPB3	0.0351168	nuclear pore complex interacting protein family member B3 [Source:HGNC Symbol;Acc:HGNC:28989]
ASB9	0.0351313	ankyrin repeat and SOCS box containing 9 [Source:HGNC Symbol;Acc:HGNC:17184]
CSTF2T	0.0351379	cleavage stimulation factor subunit 2 tau variant [Source:HGNC Symbol;Acc:HGNC:17086]
RFPL2	0.035161	ret finger protein like 2 [Source:HGNC Symbol;Acc:HGNC:9979]
TF	0.0351746	transferrin [Source:HGNC Symbol;Acc:HGNC:11740]
AZU1	0.0351844	azurocidin 1 [Source:HGNC Symbol;Acc:HGNC:913]
MMACHC	0.0352223	metabolism of cobalamin associated C [Source:HGNC Symbol;Acc:HGNC:24525]
ZNF782	0.0352254	zinc finger protein 782 [Source:HGNC Symbol;Acc:HGNC:33110]
UBE2N	0.0352273	ubiquitin conjugating enzyme E2 N [Source:HGNC Symbol;Acc:HGNC:12492]
ATP8B3	0.0352279	ATPase phospholipid transporting 8B3 [Source:HGNC Symbol;Acc:HGNC:13535]
TLCD4	0.0352362	TLC domain containing 4 [Source:HGNC Symbol;Acc:HGNC:26477]
NYAP2	0.035249	neuronal tyrosine-phosphorylated phosphoinositide-3-kinase adaptor 2 [Source:HGNC Symbol;Acc:HGNC:29291]
SDAD1	0.0352592	SDA1 domain containing 1 [Source:HGNC Symbol;Acc:HGNC:25537]
RPL18A	0.0352663	ribosomal protein L18a [Source:HGNC Symbol;Acc:HGNC:10311]
RP9	0.0353095	RP9 pre-mRNA splicing factor [Source:HGNC Symbol;Acc:HGNC:10288]
SALL2	0.035336	spalt like transcription factor 2 [Source:HGNC Symbol;Acc:HGNC:10526]
ZNF749	0.0353713	zinc finger protein 749 [Source:HGNC Symbol;Acc:HGNC:32783]
ZNF346	0.0353716	zinc finger protein 346 [Source:HGNC Symbol;Acc:HGNC:16403]
RIMKLBP1	0.0354123	ribosomal modification protein rimK like family member B pseudogene 1 [Source:HGNC Symbol;Acc:HGNC:34034]
GMPS	0.0354503	guanine monophosphate synthase [Source:HGNC Symbol;Acc:HGNC:4378]
STK35	0.0354627	serine/threonine kinase 35 [Source:HGNC Symbol;Acc:HGNC:16254]
TLN2	0.0354659	talin 2 [Source:HGNC Symbol;Acc:HGNC:15447]
LZIC	0.0354766	leucine zipper and CTNNBIP1 domain containing [Source:HGNC Symbol;Acc:HGNC:17497]
C1QL3	0.0355037	complement C1q like 3 [Source:HGNC Symbol;Acc:HGNC:19359]
ADAMTS7P1	0.0355631	ADAMTS7 pseudogene 1 [Source:HGNC Symbol;Acc:HGNC:49407]
MED21	0.0355898	mediator complex subunit 21 [Source:HGNC Symbol;Acc:HGNC:11473]
RAD17	0.0356059	RAD17 checkpoint clamp loader component [Source:HGNC Symbol;Acc:HGNC:9807]
EBAG9	0.0356237	estrogen receptor binding site associated antigen 9 [Source:HGNC Symbol;Acc:HGNC:3123]
GFRA2	0.0356451	GDNF family receptor alpha 2 [Source:HGNC Symbol;Acc:HGNC:4244]
SHPK	0.0356481	sedoheptulokinase [Source:HGNC Symbol;Acc:HGNC:1492]
FAM228B	0.0356578	family with sequence similarity 228 member B [Source:HGNC Symbol;Acc:HGNC:24736]
NDUFAF4	0.0356848	NADH:ubiquinone oxidoreductase complex assembly factor 4 [Source:HGNC Symbol;Acc:HGNC:21034]
PLPP6	0.0356856	phospholipid phosphatase 6 [Source:HGNC Symbol;Acc:HGNC:23682]
TRBV10-3	0.0356976	T cell receptor beta variable 10-3 [Source:HGNC Symbol;Acc:HGNC:12179]
SEPTIN14P19	0.0357088	septin 14 pseudogene 19 [Source:HGNC Symbol;Acc:HGNC:51707]
UPF3AP3	0.0357341	UPF3A pseudogene 3 [Source:HGNC Symbol;Acc:HGNC:38395]
ZNF585A	0.0357403	zinc finger protein 585A [Source:HGNC Symbol;Acc:HGNC:26305]
ZC3H10	0.0357676	zinc finger CCCH-type containing 10 [Source:HGNC Symbol;Acc:HGNC:25893]
SNAPC5	0.0358113	small nuclear RNA activating complex polypeptide 5 [Source:HGNC Symbol;Acc:HGNC:15484]
BTD	0.0358738	biotinidase [Source:HGNC Symbol;Acc:HGNC:1122]
PLEKHA6	0.0358845	pleckstrin homology domain containing A6 [Source:HGNC Symbol;Acc:HGNC:17053]
DNAAF4	0.0358868	dynein axonemal assembly factor 4 [Source:HGNC Symbol;Acc:HGNC:21493]
TOX4	0.0358943	TOX high mobility group box family member 4 [Source:HGNC Symbol;Acc:HGNC:20161]
MUC21	0.0359093	mucin 21, cell surface associated [Source:NCBI gene (formerly Entrezgene);Acc:394263]
STEAP3	0.0359471	STEAP3 metalloreductase [Source:HGNC Symbol;Acc:HGNC:24592]
RPS5	0.0359876	ribosomal protein S5 [Source:HGNC Symbol;Acc:HGNC:10426]
CYP2C19	0.0359906	cytochrome P450 family 2 subfamily C member 19 [Source:HGNC Symbol;Acc:HGNC:2621]
KLF8	0.036014	Kruppel like factor 8 [Source:HGNC Symbol;Acc:HGNC:6351]
PZP	0.0360261	PZP alpha-2-macroglobulin like [Source:HGNC Symbol;Acc:HGNC:9750]
FBL	0.0360354	fibrillarin [Source:HGNC Symbol;Acc:HGNC:3599]
PLA2G15	0.036067	phospholipase A2 group XV [Source:HGNC Symbol;Acc:HGNC:17163]
AGTRAP	0.036074	angiotensin II receptor associated protein [Source:HGNC Symbol;Acc:HGNC:13539]
ITGA5	0.0360815	integrin subunit alpha 5 [Source:HGNC Symbol;Acc:HGNC:6141]
ZNF91	0.0361013	zinc finger protein 91 [Source:HGNC Symbol;Acc:HGNC:13166]
IKBKG	0.0361964	inhibitor of nuclear factor kappa B kinase regulatory subunit gamma [Source:HGNC Symbol;Acc:HGNC:5961]
CNTLN	0.0362089	centlein [Source:HGNC Symbol;Acc:HGNC:23432]
MIDEAS	0.0362466	mitotic deacetylase associated SANT domain protein [Source:HGNC Symbol;Acc:HGNC:19853]
ZNF117	0.036264	zinc finger protein 117 [Source:HGNC Symbol;Acc:HGNC:12897]
RPS7P3	0.0362684	ribosomal protein S7 pseudogene 3 [Source:HGNC Symbol;Acc:HGNC:36518]
BTK	0.0362869	Bruton tyrosine kinase [Source:HGNC Symbol;Acc:HGNC:1133]
SLC27A2	0.0363081	solute carrier family 27 member 2 [Source:HGNC Symbol;Acc:HGNC:10996]
TWF2	0.0363169	twinfilin actin binding protein 2 [Source:HGNC Symbol;Acc:HGNC:9621]
CYHR1	0.0363171	cysteine and histidine rich 1 [Source:HGNC Symbol;Acc:HGNC:17806]
CSDE1	0.0363184	cold shock domain containing E1 [Source:HGNC Symbol;Acc:HGNC:29905]
TGM1	0.0363296	transglutaminase 1 [Source:HGNC Symbol;Acc:HGNC:11777]
MTRES1	0.0363537	mitochondrial transcription rescue factor 1 [Source:HGNC Symbol;Acc:HGNC:17971]
ANKEF1	0.0363774	ankyrin repeat and EF-hand domain containing 1 [Source:HGNC Symbol;Acc:HGNC:15803]
MEF2D	0.0363862	myocyte enhancer factor 2D [Source:HGNC Symbol;Acc:HGNC:6997]
FAM183BP	0.0363908	family with sequence similarity 183 member B, pseudogene [Source:HGNC Symbol;Acc:HGNC:34511]
EPHA4	0.0364126	EPH receptor A4 [Source:HGNC Symbol;Acc:HGNC:3388]
TTC39A	0.0364469	tetratricopeptide repeat domain 39A [Source:HGNC Symbol;Acc:HGNC:18657]
DYNLT1	0.0364608	dynein light chain Tctex-type 1 [Source:HGNC Symbol;Acc:HGNC:11697]
RABGGTA	0.036461	Rab geranylgeranyltransferase subunit alpha [Source:HGNC Symbol;Acc:HGNC:9795]
BLOC1S5	0.0364681	biogenesis of lysosomal organelles complex 1 subunit 5 [Source:HGNC Symbol;Acc:HGNC:18561]
TRRAP	0.0364847	transformation/transcription domain associated protein [Source:HGNC Symbol;Acc:HGNC:12347]
NRGN	0.0364943	neurogranin [Source:HGNC Symbol;Acc:HGNC:8000]
RPS18	0.0365116	ribosomal protein S18 [Source:HGNC Symbol;Acc:HGNC:10401]
RNGTT	0.0365274	RNA guanylyltransferase and 5'-phosphatase [Source:HGNC Symbol;Acc:HGNC:10073]
DGKQ	0.0365931	diacylglycerol kinase theta [Source:HGNC Symbol;Acc:HGNC:2856]
ELP5	0.0366495	elongator acetyltransferase complex subunit 5 [Source:HGNC Symbol;Acc:HGNC:30617]
BTG1P1	0.0366828	BTG anti-proliferation factor 1 pseudogene 1 [Source:HGNC Symbol;Acc:HGNC:37692]
NIFK	0.0366893	nucleolar protein interacting with the FHA domain of MKI67 [Source:HGNC Symbol;Acc:HGNC:17838]
UBA1	0.0367371	ubiquitin like modifier activating enzyme 1 [Source:HGNC Symbol;Acc:HGNC:12469]
PADI2	0.0367997	peptidyl arginine deiminase 2 [Source:HGNC Symbol;Acc:HGNC:18341]
YIF1A	0.0368223	Yip1 interacting factor homolog A, membrane trafficking protein [Source:HGNC Symbol;Acc:HGNC:16688]
GIMAP6	0.0368439	GTPase, IMAP family member 6 [Source:HGNC Symbol;Acc:HGNC:21918]
JDP2	0.0368665	Jun dimerization protein 2 [Source:HGNC Symbol;Acc:HGNC:17546]
VDAC1P8	0.0368726	voltage dependent anion channel 1 pseudogene 8 [Source:HGNC Symbol;Acc:HGNC:37483]
HOOK1	0.0368762	hook microtubule tethering protein 1 [Source:HGNC Symbol;Acc:HGNC:19884]
MTCO3P11	0.0368895	MT-CO3 pseudogene 11 [Source:HGNC Symbol;Acc:HGNC:52041]
MAFB	0.0368927	MAF bZIP transcription factor B [Source:HGNC Symbol;Acc:HGNC:6408]
RBM41	0.0368963	RNA binding motif protein 41 [Source:HGNC Symbol;Acc:HGNC:25617]
CICP14	0.0369005	capicua transcriptional repressor pseudogene 14 [Source:HGNC Symbol;Acc:HGNC:38542]
MRPL58	0.0369406	mitochondrial ribosomal protein L58 [Source:HGNC Symbol;Acc:HGNC:5359]
LRRC40	0.0369625	leucine rich repeat containing 40 [Source:HGNC Symbol;Acc:HGNC:26004]
NDUFV3	0.0369708	NADH:ubiquinone oxidoreductase subunit V3 [Source:HGNC Symbol;Acc:HGNC:7719]
GTF2B	0.0369809	general transcription factor IIB [Source:HGNC Symbol;Acc:HGNC:4648]
LILRB4	0.036988	leukocyte immunoglobulin like receptor B4 [Source:HGNC Symbol;Acc:HGNC:6608]
DEAF1	0.0369964	DEAF1 transcription factor [Source:HGNC Symbol;Acc:HGNC:14677]
ATG14	0.0370009	autophagy related 14 [Source:HGNC Symbol;Acc:HGNC:19962]
PATE4	0.0370009	prostate and testis expressed 4 [Source:HGNC Symbol;Acc:HGNC:35427]
PNMT	0.0370405	phenylethanolamine N-methyltransferase [Source:HGNC Symbol;Acc:HGNC:9160]
PRMT6	0.0370772	protein arginine methyltransferase 6 [Source:HGNC Symbol;Acc:HGNC:18241]
MKKS	0.0370786	MKKS centrosomal shuttling protein [Source:HGNC Symbol;Acc:HGNC:7108]
MYB	0.037117	MYB proto-oncogene, transcription factor [Source:HGNC Symbol;Acc:HGNC:7545]
MTHFD1	0.0371445	methylenetetrahydrofolate dehydrogenase, cyclohydrolase and formyltetrahydrofolate synthetase 1 [Source:HGNC Symbol;Acc:HGNC:7432]
MTCO3P29	0.0371513	MT-CO3 pseudogene 29 [Source:HGNC Symbol;Acc:HGNC:52132]
LILRA5	0.0371807	leukocyte immunoglobulin like receptor A5 [Source:HGNC Symbol;Acc:HGNC:16309]
NSFP1	0.037211	N-ethylmaleimide-sensitive factor pseudogene 1 [Source:HGNC Symbol;Acc:HGNC:31405]
NELL2	0.0372125	neural EGFL like 2 [Source:HGNC Symbol;Acc:HGNC:7751]
ZFAND5	0.0372295	zinc finger AN1-type containing 5 [Source:HGNC Symbol;Acc:HGNC:13008]
MAMDC4	0.0372493	MAM domain containing 4 [Source:HGNC Symbol;Acc:HGNC:24083]
HNRNPA1	0.0372664	heterogeneous nuclear ribonucleoprotein A1 [Source:HGNC Symbol;Acc:HGNC:5031]
C7orf25	0.0372977	chromosome 7 open reading frame 25 [Source:HGNC Symbol;Acc:HGNC:21703]
VPS13C	0.0373086	vacuolar protein sorting 13 homolog C [Source:HGNC Symbol;Acc:HGNC:23594]
ARHGAP28	0.0373246	Rho GTPase activating protein 28 [Source:HGNC Symbol;Acc:HGNC:25509]
HGSNAT	0.0373373	heparan-alpha-glucosaminide N-acetyltransferase [Source:HGNC Symbol;Acc:HGNC:26527]
ERCC6L	0.0373622	ERCC excision repair 6 like, spindle assembly checkpoint helicase [Source:HGNC Symbol;Acc:HGNC:20794]
RNF157	0.0373636	ring finger protein 157 [Source:HGNC Symbol;Acc:HGNC:29402]
DNM2	0.0373865	dynamin 2 [Source:HGNC Symbol;Acc:HGNC:2974]
LILRA2	0.0373865	leukocyte immunoglobulin like receptor A2 [Source:HGNC Symbol;Acc:HGNC:6603]
LIMS2	0.0374029	LIM zinc finger domain containing 2 [Source:HGNC Symbol;Acc:HGNC:16084]
TRIP6	0.0374033	thyroid hormone receptor interactor 6 [Source:HGNC Symbol;Acc:HGNC:12311]
ZNF343	0.0374135	zinc finger protein 343 [Source:HGNC Symbol;Acc:HGNC:16017]
PON2	0.0374191	paraoxonase 2 [Source:HGNC Symbol;Acc:HGNC:9205]
C1orf131	0.0374386	chromosome 1 open reading frame 131 [Source:HGNC Symbol;Acc:HGNC:25332]
ALG2	0.0374531	ALG2 alpha-1,3/1,6-mannosyltransferase [Source:HGNC Symbol;Acc:HGNC:23159]
C1QBP	0.0374534	complement C1q binding protein [Source:HGNC Symbol;Acc:HGNC:1243]
ZBED4	0.037478	zinc finger BED-type containing 4 [Source:HGNC Symbol;Acc:HGNC:20721]
PQBP1	0.037508	polyglutamine binding protein 1 [Source:HGNC Symbol;Acc:HGNC:9330]
HKDC1	0.0375289	hexokinase domain containing 1 [Source:HGNC Symbol;Acc:HGNC:23302]
RPL23	0.0375373	ribosomal protein L23 [Source:HGNC Symbol;Acc:HGNC:10316]
PSMD11	0.0375832	proteasome 26S subunit, non-ATPase 11 [Source:HGNC Symbol;Acc:HGNC:9556]
ZHX1-C8orf76	0.0376515	ZHX1-C8orf76 readthrough [Source:HGNC Symbol;Acc:HGNC:42975]
RAB33A	0.037682	RAB33A, member RAS oncogene family [Source:HGNC Symbol;Acc:HGNC:9773]
LTV1	0.0377081	LTV1 ribosome biogenesis factor [Source:HGNC Symbol;Acc:HGNC:21173]
PDLIM1P4	0.0377257	PDZ and LIM domain 1 pseudogene 4 [Source:HGNC Symbol;Acc:HGNC:48947]
TMEM39B	0.037749	transmembrane protein 39B [Source:HGNC Symbol;Acc:HGNC:25510]
ARL8A	0.0377951	ADP ribosylation factor like GTPase 8A [Source:HGNC Symbol;Acc:HGNC:25192]
KNOP1	0.0378658	lysine rich nucleolar protein 1 [Source:HGNC Symbol;Acc:HGNC:34404]
PRADC1	0.0378722	protease associated domain containing 1 [Source:HGNC Symbol;Acc:HGNC:16047]
SEPTIN1	0.0378906	septin 1 [Source:HGNC Symbol;Acc:HGNC:2879]
HAAO	0.0378939	3-hydroxyanthranilate 3,4-dioxygenase [Source:HGNC Symbol;Acc:HGNC:4796]
PTBP1	0.0378964	polypyrimidine tract binding protein 1 [Source:HGNC Symbol;Acc:HGNC:9583]
GRSF1	0.037912	G-rich RNA sequence binding factor 1 [Source:HGNC Symbol;Acc:HGNC:4610]
SPAG9	0.0379123	sperm associated antigen 9 [Source:HGNC Symbol;Acc:HGNC:14524]
DCAF1	0.0379479	DDB1 and CUL4 associated factor 1 [Source:HGNC Symbol;Acc:HGNC:30911]
CHRD	0.0379737	chordin [Source:HGNC Symbol;Acc:HGNC:1949]
TVP23C	0.0379811	trans-golgi network vesicle protein 23 homolog C [Source:HGNC Symbol;Acc:HGNC:30453]
CSNK1G2	0.0379811	casein kinase 1 gamma 2 [Source:HGNC Symbol;Acc:HGNC:2455]
MAP7D3	0.0379873	MAP7 domain containing 3 [Source:HGNC Symbol;Acc:HGNC:25742]
FKBP6	0.0380003	FKBP prolyl isomerase family member 6 (inactive) [Source:HGNC Symbol;Acc:HGNC:3722]
SDC2	0.0380035	syndecan 2 [Source:HGNC Symbol;Acc:HGNC:10659]
NMT2	0.038015	N-myristoyltransferase 2 [Source:HGNC Symbol;Acc:HGNC:7858]
IMMT	0.0380786	inner membrane mitochondrial protein [Source:HGNC Symbol;Acc:HGNC:6047]
TP53INP2	0.0381057	tumor protein p53 inducible nuclear protein 2 [Source:HGNC Symbol;Acc:HGNC:16104]
SAR1A	0.0381059	secretion associated Ras related GTPase 1A [Source:HGNC Symbol;Acc:HGNC:10534]
ATP5PDP4	0.0381082	ATP synthase peripheral stalk subunit d pseudogene 4 [Source:HGNC Symbol;Acc:HGNC:49626]
PEX11B	0.0381373	peroxisomal biogenesis factor 11 beta [Source:HGNC Symbol;Acc:HGNC:8853]
IGFL2	0.038173	IGF like family member 2 [Source:HGNC Symbol;Acc:HGNC:32929]
STK16	0.038184	serine/threonine kinase 16 [Source:HGNC Symbol;Acc:HGNC:11394]
RPS3	0.0381942	ribosomal protein S3 [Source:HGNC Symbol;Acc:HGNC:10420]
RSRC1	0.0382002	arginine and serine rich coiled-coil 1 [Source:HGNC Symbol;Acc:HGNC:24152]
FAM219B	0.0382008	family with sequence similarity 219 member B [Source:HGNC Symbol;Acc:HGNC:24695]
FIG4	0.0382086	FIG4 phosphoinositide 5-phosphatase [Source:HGNC Symbol;Acc:HGNC:16873]
DRG1	0.0382089	developmentally regulated GTP binding protein 1 [Source:HGNC Symbol;Acc:HGNC:3029]
NPEPL1	0.0382335	aminopeptidase like 1 [Source:HGNC Symbol;Acc:HGNC:16244]
SNX2P1	0.0382739	sorting nexin 2 pseudogene 1 [Source:HGNC Symbol;Acc:HGNC:41514]
NBPF2P	0.0383294	NBPF member 2, pseudogene [Source:HGNC Symbol;Acc:HGNC:31987]
RGS10	0.0384214	regulator of G protein signaling 10 [Source:HGNC Symbol;Acc:HGNC:9992]
RICTOR	0.0384237	RPTOR independent companion of MTOR complex 2 [Source:HGNC Symbol;Acc:HGNC:28611]
THYN1	0.0384397	thymocyte nuclear protein 1 [Source:HGNC Symbol;Acc:HGNC:29560]
PSMG2	0.0384473	proteasome assembly chaperone 2 [Source:HGNC Symbol;Acc:HGNC:24929]
CDCP1	0.0384497	CUB domain containing protein 1 [Source:HGNC Symbol;Acc:HGNC:24357]
DDHD1	0.0384637	DDHD domain containing 1 [Source:HGNC Symbol;Acc:HGNC:19714]
RNF125	0.0384803	ring finger protein 125 [Source:HGNC Symbol;Acc:HGNC:21150]
ARHGEF9	0.0384823	Cdc42 guanine nucleotide exchange factor 9 [Source:HGNC Symbol;Acc:HGNC:14561]
RLN2	0.0384923	relaxin 2 [Source:HGNC Symbol;Acc:HGNC:10027]
SLMAP	0.038512	sarcolemma associated protein [Source:HGNC Symbol;Acc:HGNC:16643]
LGALS3BP	0.0385315	galectin 3 binding protein [Source:HGNC Symbol;Acc:HGNC:6564]
SLC35D2	0.0385531	solute carrier family 35 member D2 [Source:HGNC Symbol;Acc:HGNC:20799]
YPEL5	0.0385692	yippee like 5 [Source:HGNC Symbol;Acc:HGNC:18329]
ARMCX3	0.0385912	armadillo repeat containing X-linked 3 [Source:HGNC Symbol;Acc:HGNC:24065]
OMG	0.0386221	oligodendrocyte myelin glycoprotein [Source:HGNC Symbol;Acc:HGNC:8135]
ARAP3	0.038636	ArfGAP with RhoGAP domain, ankyrin repeat and PH domain 3 [Source:HGNC Symbol;Acc:HGNC:24097]
CYP4V2	0.0386538	cytochrome P450 family 4 subfamily V member 2 [Source:HGNC Symbol;Acc:HGNC:23198]
ERICH6B	0.0386678	glutamate rich 6B [Source:HGNC Symbol;Acc:HGNC:26523]
HSPA8	0.0386762	heat shock protein family A (Hsp70) member 8 [Source:HGNC Symbol;Acc:HGNC:5241]
TCTE1	0.0386923	t-complex-associated-testis-expressed 1 [Source:HGNC Symbol;Acc:HGNC:11693]
WDTC1	0.03871	WD and tetratricopeptide repeats 1 [Source:HGNC Symbol;Acc:HGNC:29175]
CACNA2D2	0.0387101	calcium voltage-gated channel auxiliary subunit alpha2delta 2 [Source:HGNC Symbol;Acc:HGNC:1400]
GTF2H3	0.0387345	general transcription factor IIH subunit 3 [Source:HGNC Symbol;Acc:HGNC:4657]
IFFO1	0.0387503	intermediate filament family orphan 1 [Source:HGNC Symbol;Acc:HGNC:24970]
CREBRF	0.0387574	CREB3 regulatory factor [Source:HGNC Symbol;Acc:HGNC:24050]
MT1X	0.0387741	metallothionein 1X [Source:HGNC Symbol;Acc:HGNC:7405]
THNSL1	0.0387975	threonine synthase like 1 [Source:HGNC Symbol;Acc:HGNC:26160]
SYNE1	0.0388016	spectrin repeat containing nuclear envelope protein 1 [Source:HGNC Symbol;Acc:HGNC:17089]
NCKIPSD	0.0388407	NCK interacting protein with SH3 domain [Source:HGNC Symbol;Acc:HGNC:15486]
MLF2	0.038925	myeloid leukemia factor 2 [Source:HGNC Symbol;Acc:HGNC:7126]
FGD2	0.0389716	FYVE, RhoGEF and PH domain containing 2 [Source:HGNC Symbol;Acc:HGNC:3664]
RNF20	0.0389809	ring finger protein 20 [Source:HGNC Symbol;Acc:HGNC:10062]
GRK2	0.0390145	G protein-coupled receptor kinase 2 [Source:HGNC Symbol;Acc:HGNC:289]
GIMAP1-GIMAP5	0.039029	GIMAP1-GIMAP5 readthrough [Source:HGNC Symbol;Acc:HGNC:51257]
FMC1-LUC7L2	0.0390352	FMC1-LUC7L2 readthrough [Source:HGNC Symbol;Acc:HGNC:44671]
SNCA	0.0390506	synuclein alpha [Source:HGNC Symbol;Acc:HGNC:11138]
RBBP7	0.0390979	RB binding protein 7, chromatin remodeling factor [Source:HGNC Symbol;Acc:HGNC:9890]
PSIP1	0.0391048	PC4 and SFRS1 interacting protein 1 [Source:HGNC Symbol;Acc:HGNC:9527]
CCT7	0.0391089	chaperonin containing TCP1 subunit 7 [Source:HGNC Symbol;Acc:HGNC:1622]
SLC25A18	0.0391129	solute carrier family 25 member 18 [Source:HGNC Symbol;Acc:HGNC:10988]
NSA2	0.0391283	NSA2 ribosome biogenesis factor [Source:HGNC Symbol;Acc:HGNC:30728]
SDF2	0.039168	stromal cell derived factor 2 [Source:HGNC Symbol;Acc:HGNC:10675]
CDK2	0.0391817	cyclin dependent kinase 2 [Source:HGNC Symbol;Acc:HGNC:1771]
IL27RA	0.0391855	interleukin 27 receptor subunit alpha [Source:HGNC Symbol;Acc:HGNC:17290]
ADRB1	0.0392189	adrenoceptor beta 1 [Source:HGNC Symbol;Acc:HGNC:285]
RAE1	0.0392268	ribonucleic acid export 1 [Source:HGNC Symbol;Acc:HGNC:9828]
FAM209B	0.0392396	family with sequence similarity 209 member B [Source:HGNC Symbol;Acc:HGNC:16101]
RNF103-CHMP3	0.0392701	RNF103-CHMP3 readthrough [Source:HGNC Symbol;Acc:HGNC:38847]
C16orf86	0.0392749	chromosome 16 open reading frame 86 [Source:HGNC Symbol;Acc:HGNC:33755]
SRP9	0.039277	signal recognition particle 9 [Source:HGNC Symbol;Acc:HGNC:11304]
EGLN2	0.0392823	egl-9 family hypoxia inducible factor 2 [Source:HGNC Symbol;Acc:HGNC:14660]
H4C14	0.0393157	H4 clustered histone 14 [Source:HGNC Symbol;Acc:HGNC:4794]
PRKCSH	0.0393214	protein kinase C substrate 80K-H [Source:HGNC Symbol;Acc:HGNC:9411]
RGMA	0.0393296	repulsive guidance molecule BMP co-receptor a [Source:HGNC Symbol;Acc:HGNC:30308]
RBMX2	0.0393428	RNA binding motif protein X-linked 2 [Source:HGNC Symbol;Acc:HGNC:24282]
RPL27	0.0393657	ribosomal protein L27 [Source:HGNC Symbol;Acc:HGNC:10328]
H3C1	0.039382	H3 clustered histone 1 [Source:HGNC Symbol;Acc:HGNC:4766]
WNT9B	0.0394196	Wnt family member 9B [Source:HGNC Symbol;Acc:HGNC:12779]
GSKIP	0.0394307	GSK3B interacting protein [Source:HGNC Symbol;Acc:HGNC:20343]
AKIRIN1	0.0394365	akirin 1 [Source:HGNC Symbol;Acc:HGNC:25744]
HOMER3	0.0394895	homer scaffold protein 3 [Source:HGNC Symbol;Acc:HGNC:17514]
TMEM262	0.0395268	transmembrane protein 262 [Source:HGNC Symbol;Acc:HGNC:49389]
MAP4K4	0.0395594	mitogen-activated protein kinase kinase kinase kinase 4 [Source:HGNC Symbol;Acc:HGNC:6866]
HDGFL2	0.0395719	HDGF like 2 [Source:HGNC Symbol;Acc:HGNC:14680]
CRISPLD2	0.0395939	cysteine rich secretory protein LCCL domain containing 2 [Source:HGNC Symbol;Acc:HGNC:25248]
HAUS2	0.0396286	HAUS augmin like complex subunit 2 [Source:HGNC Symbol;Acc:HGNC:25530]
TBC1D12	0.0396326	TBC1 domain family member 12 [Source:HGNC Symbol;Acc:HGNC:29082]
VEGFA	0.0396355	vascular endothelial growth factor A [Source:HGNC Symbol;Acc:HGNC:12680]
ZSCAN22	0.0396668	zinc finger and SCAN domain containing 22 [Source:HGNC Symbol;Acc:HGNC:4929]
RPL41	0.0396857	ribosomal protein L41 [Source:HGNC Symbol;Acc:HGNC:10354]
TP53RK	0.039686	TP53 regulating kinase [Source:HGNC Symbol;Acc:HGNC:16197]
OSBPL3	0.039704	oxysterol binding protein like 3 [Source:HGNC Symbol;Acc:HGNC:16370]
ZNF385A	0.0397585	zinc finger protein 385A [Source:HGNC Symbol;Acc:HGNC:17521]
CUTA	0.0397807	cutA divalent cation tolerance homolog [Source:HGNC Symbol;Acc:HGNC:21101]
MECR	0.0397878	mitochondrial trans-2-enoyl-CoA reductase [Source:HGNC Symbol;Acc:HGNC:19691]
TWF1	0.0398065	twinfilin actin binding protein 1 [Source:HGNC Symbol;Acc:HGNC:9620]
AMZ1	0.0398193	archaelysin family metallopeptidase 1 [Source:HGNC Symbol;Acc:HGNC:22231]
FOXL2NB	0.0398202	FOXL2 neighbor [Source:HGNC Symbol;Acc:HGNC:34428]
ADAD2	0.0398378	adenosine deaminase domain containing 2 [Source:HGNC Symbol;Acc:HGNC:30714]
UTP3	0.0398419	UTP3 small subunit processome component [Source:HGNC Symbol;Acc:HGNC:24477]
C19orf84	0.0398469	chromosome 19 open reading frame 84 [Source:HGNC Symbol;Acc:HGNC:27112]
TPT1	0.0398543	tumor protein, translationally-controlled 1 [Source:HGNC Symbol;Acc:HGNC:12022]
NSD1	0.0399144	nuclear receptor binding SET domain protein 1 [Source:HGNC Symbol;Acc:HGNC:14234]
COX7C	0.0399234	cytochrome c oxidase subunit 7C [Source:HGNC Symbol;Acc:HGNC:2292]
UQCRB	0.039943	ubiquinol-cytochrome c reductase binding protein [Source:HGNC Symbol;Acc:HGNC:12582]
ARID4A	0.0399445	AT-rich interaction domain 4A [Source:HGNC Symbol;Acc:HGNC:9885]
CHCHD10	0.0399569	coiled-coil-helix-coiled-coil-helix domain containing 10 [Source:HGNC Symbol;Acc:HGNC:15559]
NLRP12	0.0399914	NLR family pyrin domain containing 12 [Source:HGNC Symbol;Acc:HGNC:22938]
HSP90B2P	0.0400151	heat shock protein 90 beta family member 2, pseudogene [Source:HGNC Symbol;Acc:HGNC:12099]
CLDND2	0.0400244	claudin domain containing 2 [Source:HGNC Symbol;Acc:HGNC:28511]
MRPS18B	0.040029	mitochondrial ribosomal protein S18B [Source:HGNC Symbol;Acc:HGNC:14516]
DHFRP1	0.0400761	dihydrofolate reductase pseudogene 1 [Source:HGNC Symbol;Acc:HGNC:2862]
RRM2B	0.0401157	ribonucleotide reductase regulatory TP53 inducible subunit M2B [Source:HGNC Symbol;Acc:HGNC:17296]
P4HA1	0.0401185	prolyl 4-hydroxylase subunit alpha 1 [Source:HGNC Symbol;Acc:HGNC:8546]
CLEC3B	0.0401278	C-type lectin domain family 3 member B [Source:HGNC Symbol;Acc:HGNC:11891]
SCG3	0.0401412	secretogranin III [Source:HGNC Symbol;Acc:HGNC:13707]
GJC2	0.0401586	gap junction protein gamma 2 [Source:HGNC Symbol;Acc:HGNC:17494]
ACP7	0.0401846	acid phosphatase 7, tartrate resistant (putative) [Source:HGNC Symbol;Acc:HGNC:33781]
RAN	0.0401974	RAN, member RAS oncogene family [Source:HGNC Symbol;Acc:HGNC:9846]
CLIC2	0.0402045	chloride intracellular channel 2 [Source:HGNC Symbol;Acc:HGNC:2063]
PCDH1	0.0402178	protocadherin 1 [Source:HGNC Symbol;Acc:HGNC:8655]
ABCC11	0.040226	ATP binding cassette subfamily C member 11 [Source:HGNC Symbol;Acc:HGNC:14639]
SNRPGP4	0.0402708	small nuclear ribonucleoprotein polypeptide G pseudogene 4 [Source:HGNC Symbol;Acc:HGNC:39323]
HP1BP3	0.0402738	heterochromatin protein 1 binding protein 3 [Source:HGNC Symbol;Acc:HGNC:24973]
TRAV17	0.0402773	T cell receptor alpha variable 17 [Source:HGNC Symbol;Acc:HGNC:12113]
USP27X	0.040314	ubiquitin specific peptidase 27 X-linked [Source:HGNC Symbol;Acc:HGNC:13486]
GADD45B	0.0403214	growth arrest and DNA damage inducible beta [Source:HGNC Symbol;Acc:HGNC:4096]
SCN9A	0.0403269	sodium voltage-gated channel alpha subunit 9 [Source:HGNC Symbol;Acc:HGNC:10597]
SLC6A16	0.0403269	solute carrier family 6 member 16 [Source:HGNC Symbol;Acc:HGNC:13622]
PKDREJ	0.0403273	polycystin family receptor for egg jelly [Source:HGNC Symbol;Acc:HGNC:9015]
UGP2	0.0403312	UDP-glucose pyrophosphorylase 2 [Source:HGNC Symbol;Acc:HGNC:12527]
AGPAT5	0.0403611	1-acylglycerol-3-phosphate O-acyltransferase 5 [Source:HGNC Symbol;Acc:HGNC:20886]
CCDC112	0.0403873	coiled-coil domain containing 112 [Source:HGNC Symbol;Acc:HGNC:28599]
TNPO3	0.0403962	transportin 3 [Source:HGNC Symbol;Acc:HGNC:17103]
ATP5PD	0.0404267	ATP synthase peripheral stalk subunit d [Source:HGNC Symbol;Acc:HGNC:845]
MARS2	0.0404309	methionyl-tRNA synthetase 2, mitochondrial [Source:HGNC Symbol;Acc:HGNC:25133]
ROCK1	0.0404373	Rho associated coiled-coil containing protein kinase 1 [Source:HGNC Symbol;Acc:HGNC:10251]
TFCP2L1	0.0404466	transcription factor CP2 like 1 [Source:HGNC Symbol;Acc:HGNC:17925]
MED28	0.0404523	mediator complex subunit 28 [Source:HGNC Symbol;Acc:HGNC:24628]
TNFAIP8	0.0404947	TNF alpha induced protein 8 [Source:HGNC Symbol;Acc:HGNC:17260]
CCDC40	0.0404977	coiled-coil domain containing 40 [Source:HGNC Symbol;Acc:HGNC:26090]
LRRC61	0.0405049	leucine rich repeat containing 61 [Source:HGNC Symbol;Acc:HGNC:21704]
ST8SIA5	0.040537	ST8 alpha-N-acetyl-neuraminide alpha-2,8-sialyltransferase 5 [Source:HGNC Symbol;Acc:HGNC:17827]
COL1A2	0.0405386	collagen type I alpha 2 chain [Source:HGNC Symbol;Acc:HGNC:2198]
MCFD2	0.0405998	multiple coagulation factor deficiency 2, ER cargo receptor complex subunit [Source:HGNC Symbol;Acc:HGNC:18451]
CD14	0.0406216	CD14 molecule [Source:HGNC Symbol;Acc:HGNC:1628]
JAML	0.0406524	junction adhesion molecule like [Source:HGNC Symbol;Acc:HGNC:19084]
TTC9	0.0406571	tetratricopeptide repeat domain 9 [Source:HGNC Symbol;Acc:HGNC:20267]
LGALS14	0.0406799	galectin 14 [Source:HGNC Symbol;Acc:HGNC:30054]
IMPDH2	0.0406811	inosine monophosphate dehydrogenase 2 [Source:HGNC Symbol;Acc:HGNC:6053]
ZNF703	0.0406967	zinc finger protein 703 [Source:HGNC Symbol;Acc:HGNC:25883]
ARL2	0.0407142	ADP ribosylation factor like GTPase 2 [Source:HGNC Symbol;Acc:HGNC:693]
RANGRF	0.0407298	RAN guanine nucleotide release factor [Source:HGNC Symbol;Acc:HGNC:17679]
PRKACB	0.0407627	protein kinase cAMP-activated catalytic subunit beta [Source:HGNC Symbol;Acc:HGNC:9381]
DENND3	0.0407937	DENN domain containing 3 [Source:HGNC Symbol;Acc:HGNC:29134]
NUDC	0.0408021	nuclear distribution C, dynein complex regulator [Source:HGNC Symbol;Acc:HGNC:8045]
IGHV1-45	0.0408114	immunoglobulin heavy variable 1-45 [Source:HGNC Symbol;Acc:HGNC:5553]
KIR2DS4	0.0408295	killer cell immunoglobulin like receptor, two Ig domains and short cytoplasmic tail 4 [Source:HGNC Symbol;Acc:HGNC:6336]
PDE12	0.0408318	phosphodiesterase 12 [Source:HGNC Symbol;Acc:HGNC:25386]
TMEM223	0.0408327	transmembrane protein 223 [Source:HGNC Symbol;Acc:HGNC:28464]
C5AR1	0.04086	complement C5a receptor 1 [Source:HGNC Symbol;Acc:HGNC:1338]
DIO2	0.0408898	iodothyronine deiodinase 2 [Source:HGNC Symbol;Acc:HGNC:2884]
ATP5F1C	0.0408989	ATP synthase F1 subunit gamma [Source:HGNC Symbol;Acc:HGNC:833]
LATS1	0.0409033	large tumor suppressor kinase 1 [Source:HGNC Symbol;Acc:HGNC:6514]
SCARF1	0.0409062	scavenger receptor class F member 1 [Source:HGNC Symbol;Acc:HGNC:16820]
NME2	0.0409143	NME/NM23 nucleoside diphosphate kinase 2 [Source:HGNC Symbol;Acc:HGNC:7850]
ABHD14B	0.0409185	abhydrolase domain containing 14B [Source:HGNC Symbol;Acc:HGNC:28235]
SMARCA5	0.0409257	SWI/SNF related, matrix associated, actin dependent regulator of chromatin, subfamily a, member 5 [Source:HGNC Symbol;Acc:HGNC:11101]
NUP205	0.0409563	nucleoporin 205 [Source:HGNC Symbol;Acc:HGNC:18658]
SIDT1	0.0409768	SID1 transmembrane family member 1 [Source:HGNC Symbol;Acc:HGNC:25967]
ANKRD50	0.0409871	ankyrin repeat domain 50 [Source:HGNC Symbol;Acc:HGNC:29223]
PAFAH1B2P2	0.0410059	PAFAH1B2 pseudogene 2 [Source:HGNC Symbol;Acc:HGNC:54906]
RPF1	0.0410112	ribosome production factor 1 homolog [Source:HGNC Symbol;Acc:HGNC:30350]
NFXL1	0.0410166	nuclear transcription factor, X-box binding like 1 [Source:HGNC Symbol;Acc:HGNC:18726]
ATP8A1	0.041041	ATPase phospholipid transporting 8A1 [Source:HGNC Symbol;Acc:HGNC:13531]
ALOX15P1	0.0410585	arachidonate 15-lipoxygenase pseudogene 1 [Source:HGNC Symbol;Acc:HGNC:13742]
OR2A5	0.041059	olfactory receptor family 2 subfamily A member 5 [Source:HGNC Symbol;Acc:HGNC:8232]
ANXA13	0.0410976	annexin A13 [Source:HGNC Symbol;Acc:HGNC:536]
RGPD6	0.0410991	RANBP2 like and GRIP domain containing 6 [Source:HGNC Symbol;Acc:HGNC:32419]
RPL7P1	0.0411109	ribosomal protein L7 pseudogene 1 [Source:HGNC Symbol;Acc:HGNC:10367]
MARCHF1	0.0411477	membrane associated ring-CH-type finger 1 [Source:HGNC Symbol;Acc:HGNC:26077]
RPS3A	0.041156	ribosomal protein S3A [Source:HGNC Symbol;Acc:HGNC:10421]
SOD1	0.0411626	superoxide dismutase 1 [Source:HGNC Symbol;Acc:HGNC:11179]
ZNF772	0.0411676	zinc finger protein 772 [Source:HGNC Symbol;Acc:HGNC:33106]
FOCAD	0.0411843	focadhesin [Source:HGNC Symbol;Acc:HGNC:23377]
SVIL2P	0.0411942	supervillin family member 2, pseudogene [Source:HGNC Symbol;Acc:HGNC:44959]
SRSF6	0.0412035	serine and arginine rich splicing factor 6 [Source:HGNC Symbol;Acc:HGNC:10788]
PRICKLE2	0.0412218	prickle planar cell polarity protein 2 [Source:HGNC Symbol;Acc:HGNC:20340]
RADX	0.0412294	RPA1 related single stranded DNA binding protein, X-linked [Source:HGNC Symbol;Acc:HGNC:25486]
C1orf127	0.0412423	chromosome 1 open reading frame 127 [Source:HGNC Symbol;Acc:HGNC:26730]
STAG2	0.0412428	stromal antigen 2 [Source:HGNC Symbol;Acc:HGNC:11355]
MMP7	0.0412524	matrix metallopeptidase 7 [Source:HGNC Symbol;Acc:HGNC:7174]
ZNF806	0.0412748	NA
MYO9B	0.0412826	myosin IXB [Source:HGNC Symbol;Acc:HGNC:7609]
RPL17	0.0412946	ribosomal protein L17 [Source:HGNC Symbol;Acc:HGNC:10307]
RPLP0P6	0.041317	ribosomal protein lateral stalk subunit P0 pseudogene 6 [Source:HGNC Symbol;Acc:HGNC:36404]
GUCY1B1	0.0413273	guanylate cyclase 1 soluble subunit beta 1 [Source:HGNC Symbol;Acc:HGNC:4687]
NRDC	0.0413563	nardilysin convertase [Source:HGNC Symbol;Acc:HGNC:7995]
NFIB	0.0413659	nuclear factor I B [Source:HGNC Symbol;Acc:HGNC:7785]
RFXANK	0.0413777	regulatory factor X associated ankyrin containing protein [Source:HGNC Symbol;Acc:HGNC:9987]
MRPS21	0.0413904	mitochondrial ribosomal protein S21 [Source:HGNC Symbol;Acc:HGNC:14046]
C17orf107	0.0414151	chromosome 17 open reading frame 107 [Source:HGNC Symbol;Acc:HGNC:37238]
FBXL2	0.0414202	F-box and leucine rich repeat protein 2 [Source:HGNC Symbol;Acc:HGNC:13598]
NAIF1	0.0414209	nuclear apoptosis inducing factor 1 [Source:HGNC Symbol;Acc:HGNC:25446]
AP1S3	0.0414534	adaptor related protein complex 1 subunit sigma 3 [Source:HGNC Symbol;Acc:HGNC:18971]
IQGAP3	0.0414694	IQ motif containing GTPase activating protein 3 [Source:HGNC Symbol;Acc:HGNC:20669]
TMEM229B	0.0414827	transmembrane protein 229B [Source:HGNC Symbol;Acc:HGNC:20130]
NMT1	0.0414841	N-myristoyltransferase 1 [Source:HGNC Symbol;Acc:HGNC:7857]
EPRS1	0.0414899	glutamyl-prolyl-tRNA synthetase 1 [Source:HGNC Symbol;Acc:HGNC:3418]
GYPE	0.0415937	glycophorin E (MNS blood group) [Source:HGNC Symbol;Acc:HGNC:4705]
RPL17P36	0.0416103	ribosomal protein L17 pseudogene 36 [Source:HGNC Symbol;Acc:HGNC:36051]
CYBRD1	0.0416186	cytochrome b reductase 1 [Source:HGNC Symbol;Acc:HGNC:20797]
MPEG1	0.041619	macrophage expressed 1 [Source:HGNC Symbol;Acc:HGNC:29619]
RPL38	0.0416236	ribosomal protein L38 [Source:HGNC Symbol;Acc:HGNC:10349]
RPS15	0.0416549	ribosomal protein S15 [Source:HGNC Symbol;Acc:HGNC:10388]
PPIL1	0.0417242	peptidylprolyl isomerase like 1 [Source:HGNC Symbol;Acc:HGNC:9260]
MAL	0.0417811	mal, T cell differentiation protein [Source:HGNC Symbol;Acc:HGNC:6817]
ATL1	0.0417911	atlastin GTPase 1 [Source:HGNC Symbol;Acc:HGNC:11231]
ZNF678	0.0418406	zinc finger protein 678 [Source:HGNC Symbol;Acc:HGNC:28652]
DNAJA2	0.0418698	DnaJ heat shock protein family (Hsp40) member A2 [Source:HGNC Symbol;Acc:HGNC:14884]
SIRPG	0.0418742	signal regulatory protein gamma [Source:HGNC Symbol;Acc:HGNC:15757]
H3P6	0.0418903	H3 histone pseudogene 6 [Source:HGNC Symbol;Acc:HGNC:42980]
SLX4	0.041917	SLX4 structure-specific endonuclease subunit [Source:HGNC Symbol;Acc:HGNC:23845]
MS4A6A	0.0419594	membrane spanning 4-domains A6A [Source:HGNC Symbol;Acc:HGNC:13375]
ADAM1B	0.0419621	ADAM metallopeptidase domain 1B (pseudogene) [Source:HGNC Symbol;Acc:HGNC:44366]
FAM131B	0.0419816	family with sequence similarity 131 member B [Source:HGNC Symbol;Acc:HGNC:22202]
RPS13	0.0420099	ribosomal protein S13 [Source:HGNC Symbol;Acc:HGNC:10386]
C1orf159	0.0420729	chromosome 1 open reading frame 159 [Source:HGNC Symbol;Acc:HGNC:26062]
TBC1D2B	0.0420909	TBC1 domain family member 2B [Source:HGNC Symbol;Acc:HGNC:29183]
DNAJC16	0.0420943	DnaJ heat shock protein family (Hsp40) member C16 [Source:HGNC Symbol;Acc:HGNC:29157]
TMEM70	0.0421177	transmembrane protein 70 [Source:HGNC Symbol;Acc:HGNC:26050]
EEF1G	0.042131	eukaryotic translation elongation factor 1 gamma [Source:HGNC Symbol;Acc:HGNC:3213]
SERF2	0.0421581	small EDRK-rich factor 2 [Source:HGNC Symbol;Acc:HGNC:10757]
PMS2	0.0421603	PMS1 homolog 2, mismatch repair system component [Source:HGNC Symbol;Acc:HGNC:9122]
UTS2	0.0421707	urotensin 2 [Source:HGNC Symbol;Acc:HGNC:12636]
TBL2	0.0421951	transducin beta like 2 [Source:HGNC Symbol;Acc:HGNC:11586]
RHOXF2	0.0422337	Rhox homeobox family member 2 [Source:HGNC Symbol;Acc:HGNC:30011]
S100B	0.04227	S100 calcium binding protein B [Source:HGNC Symbol;Acc:HGNC:10500]
ENTPD3	0.0422827	ectonucleoside triphosphate diphosphohydrolase 3 [Source:HGNC Symbol;Acc:HGNC:3365]
FER1L4	0.0423304	fer-1 like family member 4 (pseudogene) [Source:HGNC Symbol;Acc:HGNC:15801]
ADAM20P1	0.0423518	ADAM metallopeptidase domain 20 pseudogene 1 [Source:HGNC Symbol;Acc:HGNC:20102]
INHCAP	0.0423722	inhibitor of carbonic anhydrase pseudogene [Source:HGNC Symbol;Acc:HGNC:11759]
TAGAP	0.0423987	T cell activation RhoGTPase activating protein [Source:HGNC Symbol;Acc:HGNC:15669]
TIMM9	0.0424123	translocase of inner mitochondrial membrane 9 [Source:HGNC Symbol;Acc:HGNC:11819]
KCTD7	0.042562	potassium channel tetramerization domain containing 7 [Source:HGNC Symbol;Acc:HGNC:21957]
THG1L	0.0425662	tRNA-histidine guanylyltransferase 1 like [Source:HGNC Symbol;Acc:HGNC:26053]
DNAJC7	0.0425769	DnaJ heat shock protein family (Hsp40) member C7 [Source:HGNC Symbol;Acc:HGNC:12392]
ERICH1	0.0426082	glutamate rich 1 [Source:HGNC Symbol;Acc:HGNC:27234]
CHTF8	0.042609	chromosome transmission fidelity factor 8 [Source:HGNC Symbol;Acc:HGNC:24353]
HBB	0.0426161	hemoglobin subunit beta [Source:HGNC Symbol;Acc:HGNC:4827]
CCDC24	0.04262	coiled-coil domain containing 24 [Source:HGNC Symbol;Acc:HGNC:28688]
WRNIP1	0.0426371	WRN helicase interacting protein 1 [Source:HGNC Symbol;Acc:HGNC:20876]
NOX5	0.0426541	NADPH oxidase 5 [Source:HGNC Symbol;Acc:HGNC:14874]
CPB1	0.0426678	carboxypeptidase B1 [Source:HGNC Symbol;Acc:HGNC:2299]
PXMP4	0.0426755	peroxisomal membrane protein 4 [Source:HGNC Symbol;Acc:HGNC:15920]
SEC61A2	0.0426876	SEC61 translocon subunit alpha 2 [Source:HGNC Symbol;Acc:HGNC:17702]
CRYGN	0.0427432	crystallin gamma N [Source:HGNC Symbol;Acc:HGNC:20458]
NSMCE3	0.0427674	NSE3 homolog, SMC5-SMC6 complex component [Source:HGNC Symbol;Acc:HGNC:7677]
PSMD3	0.0427745	proteasome 26S subunit, non-ATPase 3 [Source:HGNC Symbol;Acc:HGNC:9560]
NCEH1	0.0427933	neutral cholesterol ester hydrolase 1 [Source:HGNC Symbol;Acc:HGNC:29260]
DALRD3	0.0427945	DALR anticodon binding domain containing 3 [Source:HGNC Symbol;Acc:HGNC:25536]
RASA4CP	0.0428377	RAS p21 protein activator 4C, pseudogene [Source:HGNC Symbol;Acc:HGNC:44185]
TAF4B	0.0428688	TATA-box binding protein associated factor 4b [Source:HGNC Symbol;Acc:HGNC:11538]
MRPL46	0.0428693	mitochondrial ribosomal protein L46 [Source:HGNC Symbol;Acc:HGNC:1192]
PPP1R14B	0.0429733	protein phosphatase 1 regulatory inhibitor subunit 14B [Source:HGNC Symbol;Acc:HGNC:9057]
CTDSPL2	0.0429963	CTD small phosphatase like 2 [Source:HGNC Symbol;Acc:HGNC:26936]
AKAP9	0.0430367	A-kinase anchoring protein 9 [Source:HGNC Symbol;Acc:HGNC:379]
CYBB	0.0430831	cytochrome b-245 beta chain [Source:HGNC Symbol;Acc:HGNC:2578]
EXOSC5	0.043105	exosome component 5 [Source:HGNC Symbol;Acc:HGNC:24662]
TMEM69	0.043117	transmembrane protein 69 [Source:HGNC Symbol;Acc:HGNC:28035]
HNRNPA3P2	0.0431479	heterogeneous nuclear ribonucleoprotein A3 pseudogene 2 [Source:HGNC Symbol;Acc:HGNC:16605]
TRAV9-2	0.0431486	T cell receptor alpha variable 9-2 [Source:HGNC Symbol;Acc:HGNC:12154]
RPL35A	0.0431887	ribosomal protein L35a [Source:HGNC Symbol;Acc:HGNC:10345]
CD300LB	0.0431923	CD300 molecule like family member b [Source:HGNC Symbol;Acc:HGNC:30811]
CCNB1IP1	0.0431981	cyclin B1 interacting protein 1 [Source:HGNC Symbol;Acc:HGNC:19437]
DMAC1	0.0432023	distal membrane arm assembly component 1 [Source:HGNC Symbol;Acc:HGNC:30536]
TNFAIP8L2	0.0432179	TNF alpha induced protein 8 like 2 [Source:HGNC Symbol;Acc:HGNC:26277]
PGS1	0.0432277	phosphatidylglycerophosphate synthase 1 [Source:HGNC Symbol;Acc:HGNC:30029]
RMC1	0.0432342	regulator of MON1-CCZ1 [Source:HGNC Symbol;Acc:HGNC:24326]
C11orf49	0.0432605	chromosome 11 open reading frame 49 [Source:HGNC Symbol;Acc:HGNC:28720]
CCDC148	0.0432855	coiled-coil domain containing 148 [Source:HGNC Symbol;Acc:HGNC:25191]
ANPEP	0.0432897	alanyl aminopeptidase, membrane [Source:HGNC Symbol;Acc:HGNC:500]
CISD1	0.0432909	CDGSH iron sulfur domain 1 [Source:HGNC Symbol;Acc:HGNC:30880]
PABPC1	0.0432954	poly(A) binding protein cytoplasmic 1 [Source:HGNC Symbol;Acc:HGNC:8554]
ZDHHC15	0.0433164	zinc finger DHHC-type palmitoyltransferase 15 [Source:HGNC Symbol;Acc:HGNC:20342]
RPS24P8	0.0433196	ribosomal protein S24 pseudogene 8 [Source:HGNC Symbol;Acc:HGNC:37016]
TJP1	0.0433382	tight junction protein 1 [Source:HGNC Symbol;Acc:HGNC:11827]
ABHD17B	0.043339	abhydrolase domain containing 17B, depalmitoylase [Source:HGNC Symbol;Acc:HGNC:24278]
CLMP	0.0433605	CXADR like membrane protein [Source:HGNC Symbol;Acc:HGNC:24039]
GMEB1	0.0433817	glucocorticoid modulatory element binding protein 1 [Source:HGNC Symbol;Acc:HGNC:4370]
ADM2	0.0433826	adrenomedullin 2 [Source:HGNC Symbol;Acc:HGNC:28898]
TIMM21	0.0433896	translocase of inner mitochondrial membrane 21 [Source:HGNC Symbol;Acc:HGNC:25010]
RGL4	0.0434095	ral guanine nucleotide dissociation stimulator like 4 [Source:HGNC Symbol;Acc:HGNC:31911]
MFAP1	0.0434219	microfibril associated protein 1 [Source:HGNC Symbol;Acc:HGNC:7032]
ATXN7L1	0.0434257	ataxin 7 like 1 [Source:HGNC Symbol;Acc:HGNC:22210]
ZSWIM8	0.0434272	zinc finger SWIM-type containing 8 [Source:HGNC Symbol;Acc:HGNC:23528]
PGAM1P5	0.0434765	phosphoglycerate mutase 1 pseudogene 5 [Source:HGNC Symbol;Acc:HGNC:42452]
DLL3	0.0434911	delta like canonical Notch ligand 3 [Source:HGNC Symbol;Acc:HGNC:2909]
RHOQ	0.0434953	ras homolog family member Q [Source:HGNC Symbol;Acc:HGNC:17736]
FRAT2	0.0435312	FRAT regulator of WNT signaling pathway 2 [Source:HGNC Symbol;Acc:HGNC:16048]
EVI5L	0.0435585	ecotropic viral integration site 5 like [Source:HGNC Symbol;Acc:HGNC:30464]
UQCRH	0.0435961	ubiquinol-cytochrome c reductase hinge protein [Source:HGNC Symbol;Acc:HGNC:12590]
NOL8	0.0436109	nucleolar protein 8 [Source:HGNC Symbol;Acc:HGNC:23387]
MAGEB10	0.0436483	MAGE family member B10 [Source:HGNC Symbol;Acc:HGNC:25377]
PDCD2L	0.043677	programmed cell death 2 like [Source:HGNC Symbol;Acc:HGNC:28194]
DNM1P51	0.0436896	dynamin 1 pseudogene 51 [Source:HGNC Symbol;Acc:HGNC:48500]
RPL37	0.0436897	ribosomal protein L37 [Source:HGNC Symbol;Acc:HGNC:10347]
ZNF792	0.0437615	zinc finger protein 792 [Source:HGNC Symbol;Acc:HGNC:24751]
TMEM123	0.0437677	transmembrane protein 123 [Source:HGNC Symbol;Acc:HGNC:30138]
INTS5	0.0438297	integrator complex subunit 5 [Source:HGNC Symbol;Acc:HGNC:29352]
ZNF763	0.0439642	zinc finger protein 763 [Source:HGNC Symbol;Acc:HGNC:27614]
SLC1A7	0.0440295	solute carrier family 1 member 7 [Source:HGNC Symbol;Acc:HGNC:10945]
MYO18A	0.044035	myosin XVIIIA [Source:HGNC Symbol;Acc:HGNC:31104]
EEF1D	0.044048	eukaryotic translation elongation factor 1 delta [Source:HGNC Symbol;Acc:HGNC:3211]
XRCC6	0.0440638	X-ray repair cross complementing 6 [Source:HGNC Symbol;Acc:HGNC:4055]
DDX21	0.0440805	DExD-box helicase 21 [Source:HGNC Symbol;Acc:HGNC:2744]
KHDRBS2	0.0441481	KH RNA binding domain containing, signal transduction associated 2 [Source:HGNC Symbol;Acc:HGNC:18114]
SDF4	0.044183	stromal cell derived factor 4 [Source:HGNC Symbol;Acc:HGNC:24188]
POLR2D	0.0441873	RNA polymerase II subunit D [Source:HGNC Symbol;Acc:HGNC:9191]
HMGN2	0.0441893	high mobility group nucleosomal binding domain 2 [Source:HGNC Symbol;Acc:HGNC:4986]
CREBBP	0.0441997	CREB binding protein [Source:HGNC Symbol;Acc:HGNC:2348]
PKD1L2	0.0442121	polycystin 1 like 2 (gene/pseudogene) [Source:HGNC Symbol;Acc:HGNC:21715]
RPS21	0.0442471	ribosomal protein S21 [Source:HGNC Symbol;Acc:HGNC:10409]
MSH5	0.044251	mutS homolog 5 [Source:HGNC Symbol;Acc:HGNC:7328]
PTGES	0.0442733	prostaglandin E synthase [Source:HGNC Symbol;Acc:HGNC:9599]
NCBP2	0.0442783	nuclear cap binding protein subunit 2 [Source:HGNC Symbol;Acc:HGNC:7659]
RPL10A	0.0442807	ribosomal protein L10a [Source:HGNC Symbol;Acc:HGNC:10299]
FANCF	0.0442807	FA complementation group F [Source:HGNC Symbol;Acc:HGNC:3587]
ISG20	0.0442827	interferon stimulated exonuclease gene 20 [Source:HGNC Symbol;Acc:HGNC:6130]
ARRDC3	0.0442943	arrestin domain containing 3 [Source:HGNC Symbol;Acc:HGNC:29263]
RALGDS	0.044334	ral guanine nucleotide dissociation stimulator [Source:HGNC Symbol;Acc:HGNC:9842]
MRPL24	0.0443536	mitochondrial ribosomal protein L24 [Source:HGNC Symbol;Acc:HGNC:14037]
MRPL50	0.0443589	mitochondrial ribosomal protein L50 [Source:HGNC Symbol;Acc:HGNC:16654]
LHFPL5	0.044383	LHFPL tetraspan subfamily member 5 [Source:HGNC Symbol;Acc:HGNC:21253]
CPEB3	0.0443937	cytoplasmic polyadenylation element binding protein 3 [Source:HGNC Symbol;Acc:HGNC:21746]
THUMPD3	0.0443993	THUMP domain containing 3 [Source:HGNC Symbol;Acc:HGNC:24493]
FAM91A1	0.0444121	family with sequence similarity 91 member A1 [Source:HGNC Symbol;Acc:HGNC:26306]
FADD	0.0444296	Fas associated via death domain [Source:HGNC Symbol;Acc:HGNC:3573]
TRAV39	0.0444781	T cell receptor alpha variable 39 [Source:HGNC Symbol;Acc:HGNC:12139]
TGM4	0.0445103	transglutaminase 4 [Source:HGNC Symbol;Acc:HGNC:11780]
COPZ2	0.0446163	COPI coat complex subunit zeta 2 [Source:HGNC Symbol;Acc:HGNC:19356]
GNRH1	0.0446298	gonadotropin releasing hormone 1 [Source:HGNC Symbol;Acc:HGNC:4419]
HIC1	0.0446311	HIC ZBTB transcriptional repressor 1 [Source:HGNC Symbol;Acc:HGNC:4909]
CLDN7	0.0446684	claudin 7 [Source:HGNC Symbol;Acc:HGNC:2049]
NFE2	0.0446861	nuclear factor, erythroid 2 [Source:HGNC Symbol;Acc:HGNC:7780]
KLHL34	0.0446936	kelch like family member 34 [Source:HGNC Symbol;Acc:HGNC:26634]
STARD4	0.0447509	StAR related lipid transfer domain containing 4 [Source:HGNC Symbol;Acc:HGNC:18058]
TBC1D3P5	0.0447645	TBC1 domain family member 3 pseudogene 5 [Source:HGNC Symbol;Acc:HGNC:43567]
CDPF1	0.0447844	cysteine rich DPF motif domain containing 1 [Source:HGNC Symbol;Acc:HGNC:33710]
CNP	0.0447916	2',3'-cyclic nucleotide 3' phosphodiesterase [Source:HGNC Symbol;Acc:HGNC:2158]
COX16	0.0448085	cytochrome c oxidase assembly factor COX16 [Source:HGNC Symbol;Acc:HGNC:20213]
CCDC138	0.0448117	coiled-coil domain containing 138 [Source:HGNC Symbol;Acc:HGNC:26531]
FAM20C	0.044814	FAM20C golgi associated secretory pathway kinase [Source:HGNC Symbol;Acc:HGNC:22140]
FGFR1OP2	0.0448277	FGFR1 oncogene partner 2 [Source:HGNC Symbol;Acc:HGNC:23098]
LRRC41	0.0448523	leucine rich repeat containing 41 [Source:HGNC Symbol;Acc:HGNC:16917]
RPL29	0.0448791	ribosomal protein L29 [Source:HGNC Symbol;Acc:HGNC:10331]
SRSF8	0.0449236	serine and arginine rich splicing factor 8 [Source:HGNC Symbol;Acc:HGNC:16988]
AIP	0.0449469	aryl hydrocarbon receptor interacting protein [Source:HGNC Symbol;Acc:HGNC:358]
SMC3	0.0449551	structural maintenance of chromosomes 3 [Source:HGNC Symbol;Acc:HGNC:2468]
BANF1	0.0449597	BAF nuclear assembly factor 1 [Source:HGNC Symbol;Acc:HGNC:17397]
NEK1	0.0449798	NIMA related kinase 1 [Source:HGNC Symbol;Acc:HGNC:7744]
ZNF687	0.0450155	zinc finger protein 687 [Source:HGNC Symbol;Acc:HGNC:29277]
BPNT1	0.0450185	3'(2'), 5'-bisphosphate nucleotidase 1 [Source:HGNC Symbol;Acc:HGNC:1096]
AVPI1	0.0450325	arginine vasopressin induced 1 [Source:HGNC Symbol;Acc:HGNC:30898]
NDUFV2	0.0450598	NADH:ubiquinone oxidoreductase core subunit V2 [Source:HGNC Symbol;Acc:HGNC:7717]
IDI1	0.0450739	isopentenyl-diphosphate delta isomerase 1 [Source:HGNC Symbol;Acc:HGNC:5387]
DVL3	0.045099	dishevelled segment polarity protein 3 [Source:HGNC Symbol;Acc:HGNC:3087]
VENTX	0.0451136	VENT homeobox [Source:HGNC Symbol;Acc:HGNC:13639]
KLHL11	0.0451164	kelch like family member 11 [Source:HGNC Symbol;Acc:HGNC:19008]
TSTD2	0.0451237	thiosulfate sulfurtransferase like domain containing 2 [Source:HGNC Symbol;Acc:HGNC:30087]
U2AF2	0.045138	U2 small nuclear RNA auxiliary factor 2 [Source:HGNC Symbol;Acc:HGNC:23156]
WDR33	0.0451848	WD repeat domain 33 [Source:HGNC Symbol;Acc:HGNC:25651]
MDH1	0.0452138	malate dehydrogenase 1 [Source:HGNC Symbol;Acc:HGNC:6970]
LDLRAP1	0.0452239	low density lipoprotein receptor adaptor protein 1 [Source:HGNC Symbol;Acc:HGNC:18640]
TMEM45A	0.0452324	transmembrane protein 45A [Source:HGNC Symbol;Acc:HGNC:25480]
IL27	0.0452822	interleukin 27 [Source:HGNC Symbol;Acc:HGNC:19157]
RNA5SP37	0.0453087	RNA, 5S ribosomal pseudogene 37 [Source:HGNC Symbol;Acc:HGNC:42613]
PPTC7	0.045317	protein phosphatase targeting COQ7 [Source:HGNC Symbol;Acc:HGNC:30695]
A2M	0.045342	alpha-2-macroglobulin [Source:HGNC Symbol;Acc:HGNC:7]
RPL3	0.0454586	ribosomal protein L3 [Source:HGNC Symbol;Acc:HGNC:10332]
RPL41P2	0.0454734	ribosomal protein L41 pseudogene 2 [Source:HGNC Symbol;Acc:HGNC:10357]
ZFP30	0.0455163	ZFP30 zinc finger protein [Source:HGNC Symbol;Acc:HGNC:29555]
MTCO1P11	0.0455269	MT-CO1 pseudogene 11 [Source:HGNC Symbol;Acc:HGNC:52013]
SBSPON	0.0455511	somatomedin B and thrombospondin type 1 domain containing [Source:HGNC Symbol;Acc:HGNC:30362]
XRCC4	0.0455563	X-ray repair cross complementing 4 [Source:HGNC Symbol;Acc:HGNC:12831]
PHKG1	0.0455885	phosphorylase kinase catalytic subunit gamma 1 [Source:HGNC Symbol;Acc:HGNC:8930]
SUPT6H	0.0456092	SPT6 homolog, histone chaperone and transcription elongation factor [Source:HGNC Symbol;Acc:HGNC:11470]
CLN3	0.04565	CLN3 lysosomal/endosomal transmembrane protein, battenin [Source:HGNC Symbol;Acc:HGNC:2074]
RHBDF2	0.0456625	rhomboid 5 homolog 2 [Source:HGNC Symbol;Acc:HGNC:20788]
GPR83	0.0457722	G protein-coupled receptor 83 [Source:HGNC Symbol;Acc:HGNC:4523]
PTGS1	0.0457773	prostaglandin-endoperoxide synthase 1 [Source:HGNC Symbol;Acc:HGNC:9604]
MPPE1	0.0458022	metallophosphoesterase 1 [Source:HGNC Symbol;Acc:HGNC:15988]
LILRA1	0.0458476	leukocyte immunoglobulin like receptor A1 [Source:HGNC Symbol;Acc:HGNC:6602]
ZBTB37	0.0458562	zinc finger and BTB domain containing 37 [Source:HGNC Symbol;Acc:HGNC:28365]
ADH4	0.045864	alcohol dehydrogenase 4 (class II), pi polypeptide [Source:HGNC Symbol;Acc:HGNC:252]
GTSF1	0.0459106	gametocyte specific factor 1 [Source:HGNC Symbol;Acc:HGNC:26565]
UBN2	0.0459329	ubinuclein 2 [Source:HGNC Symbol;Acc:HGNC:21931]
RRP36	0.0461234	ribosomal RNA processing 36 [Source:HGNC Symbol;Acc:HGNC:21374]
GAK	0.0461619	cyclin G associated kinase [Source:HGNC Symbol;Acc:HGNC:4113]
BCL9	0.0461824	BCL9 transcription coactivator [Source:HGNC Symbol;Acc:HGNC:1008]
IGSF6	0.0462384	immunoglobulin superfamily member 6 [Source:HGNC Symbol;Acc:HGNC:5953]
TRDJ3	0.0462726	T cell receptor delta joining 3 [Source:HGNC Symbol;Acc:HGNC:12259]
SEC22B2P	0.0462743	SEC22 homolog B2, pseudogene [Source:HGNC Symbol;Acc:HGNC:53890]
PHF23	0.0462876	PHD finger protein 23 [Source:HGNC Symbol;Acc:HGNC:28428]
RXFP2	0.0463116	relaxin family peptide receptor 2 [Source:HGNC Symbol;Acc:HGNC:17318]
ASF1A	0.0463172	anti-silencing function 1A histone chaperone [Source:HGNC Symbol;Acc:HGNC:20995]
RAD21	0.0463212	RAD21 cohesin complex component [Source:HGNC Symbol;Acc:HGNC:9811]
ORM2	0.0463551	orosomucoid 2 [Source:HGNC Symbol;Acc:HGNC:8499]
LRRC39	0.0463577	leucine rich repeat containing 39 [Source:HGNC Symbol;Acc:HGNC:28228]
LEO1	0.0463783	LEO1 homolog, Paf1/RNA polymerase II complex component [Source:HGNC Symbol;Acc:HGNC:30401]
RUBCN	0.0464071	rubicon autophagy regulator [Source:HGNC Symbol;Acc:HGNC:28991]
CCL2	0.0464121	C-C motif chemokine ligand 2 [Source:HGNC Symbol;Acc:HGNC:10618]
RPS15A	0.0464163	ribosomal protein S15a [Source:HGNC Symbol;Acc:HGNC:10389]
SELL	0.046419	selectin L [Source:HGNC Symbol;Acc:HGNC:10720]
FLT3LG	0.0464266	fms related receptor tyrosine kinase 3 ligand [Source:HGNC Symbol;Acc:HGNC:3766]
MRM2	0.0464384	mitochondrial rRNA methyltransferase 2 [Source:HGNC Symbol;Acc:HGNC:16352]
SLCO5A1	0.0464763	solute carrier organic anion transporter family member 5A1 [Source:HGNC Symbol;Acc:HGNC:19046]
ZBTB47	0.0464782	zinc finger and BTB domain containing 47 [Source:HGNC Symbol;Acc:HGNC:26955]
HESX1	0.046551	HESX homeobox 1 [Source:HGNC Symbol;Acc:HGNC:4877]
VCAN	0.0465708	versican [Source:HGNC Symbol;Acc:HGNC:2464]
NHP2	0.0465765	NHP2 ribonucleoprotein [Source:HGNC Symbol;Acc:HGNC:14377]
RPL31	0.0466866	ribosomal protein L31 [Source:HGNC Symbol;Acc:HGNC:10334]
ADAM17	0.0467073	ADAM metallopeptidase domain 17 [Source:HGNC Symbol;Acc:HGNC:195]
MTA3	0.0467155	metastasis associated 1 family member 3 [Source:HGNC Symbol;Acc:HGNC:23784]
DLX6	0.0467808	distal-less homeobox 6 [Source:HGNC Symbol;Acc:HGNC:2919]
CCDC88A	0.0468185	coiled-coil domain containing 88A [Source:HGNC Symbol;Acc:HGNC:25523]
RPS20P33	0.0468353	ribosomal protein S20 pseudogene 33 [Source:HGNC Symbol;Acc:HGNC:36725]
RPS10	0.0468358	ribosomal protein S10 [Source:HGNC Symbol;Acc:HGNC:10383]
ATP5PB	0.0468654	ATP synthase peripheral stalk-membrane subunit b [Source:HGNC Symbol;Acc:HGNC:840]
COPB1	0.0468866	COPI coat complex subunit beta 1 [Source:HGNC Symbol;Acc:HGNC:2231]
U2AF1L5	0.0468867	NA
NEFM	0.0469168	neurofilament medium chain [Source:HGNC Symbol;Acc:HGNC:7734]
PABIR1	0.0470386	PP2A Aalpha (PPP2R1A) and B55A (PPP2R2A) interacting phosphatase regulator 1 [Source:HGNC Symbol;Acc:HGNC:23490]
SLC2A10	0.0471815	solute carrier family 2 member 10 [Source:HGNC Symbol;Acc:HGNC:13444]
ALOX12B	0.0472453	arachidonate 12-lipoxygenase, 12R type [Source:HGNC Symbol;Acc:HGNC:430]
NUTF2	0.0472983	nuclear transport factor 2 [Source:HGNC Symbol;Acc:HGNC:13722]
FSIP2	0.0473189	fibrous sheath interacting protein 2 [Source:HGNC Symbol;Acc:HGNC:21675]
SERPINB6	0.0473203	serpin family B member 6 [Source:HGNC Symbol;Acc:HGNC:8950]
UBE2I	0.0473623	ubiquitin conjugating enzyme E2 I [Source:HGNC Symbol;Acc:HGNC:12485]
SRGAP2C	0.0474052	SLIT-ROBO Rho GTPase activating protein 2C [Source:HGNC Symbol;Acc:HGNC:30584]
SUGP2	0.0474115	SURP and G-patch domain containing 2 [Source:HGNC Symbol;Acc:HGNC:18641]
TIMM8A	0.0474272	translocase of inner mitochondrial membrane 8A [Source:HGNC Symbol;Acc:HGNC:11817]
ANG	0.0474325	angiogenin [Source:HGNC Symbol;Acc:HGNC:483]
CD83	0.0474347	CD83 molecule [Source:HGNC Symbol;Acc:HGNC:1703]
IQSEC1	0.0474793	IQ motif and Sec7 domain ArfGEF 1 [Source:HGNC Symbol;Acc:HGNC:29112]
EIF4E	0.0474933	eukaryotic translation initiation factor 4E [Source:HGNC Symbol;Acc:HGNC:3287]
ZNF426	0.0475629	zinc finger protein 426 [Source:HGNC Symbol;Acc:HGNC:20725]
FMO5	0.0475642	flavin containing dimethylaniline monoxygenase 5 [Source:HGNC Symbol;Acc:HGNC:3773]
RPL4P4	0.0475987	ribosomal protein L4 pseudogene 4 [Source:HGNC Symbol;Acc:HGNC:36179]
CEP164P1	0.0476079	centrosomal protein 164 pseudogene 1 [Source:HGNC Symbol;Acc:HGNC:44988]
ARRB1	0.0476152	arrestin beta 1 [Source:HGNC Symbol;Acc:HGNC:711]
NDUFA10	0.0476165	NADH:ubiquinone oxidoreductase subunit A10 [Source:HGNC Symbol;Acc:HGNC:7684]
VPS37D	0.0476281	VPS37D subunit of ESCRT-I [Source:HGNC Symbol;Acc:HGNC:18287]
RPL35	0.04763	ribosomal protein L35 [Source:HGNC Symbol;Acc:HGNC:10344]
CSTF1	0.0476323	cleavage stimulation factor subunit 1 [Source:HGNC Symbol;Acc:HGNC:2483]
KLF12	0.047633	Kruppel like factor 12 [Source:HGNC Symbol;Acc:HGNC:6346]
ABCC3	0.0477067	ATP binding cassette subfamily C member 3 [Source:HGNC Symbol;Acc:HGNC:54]
IER2	0.0477141	immediate early response 2 [Source:HGNC Symbol;Acc:HGNC:28871]
OLA1	0.0477523	Obg like ATPase 1 [Source:HGNC Symbol;Acc:HGNC:28833]
MS4A14	0.0477536	membrane spanning 4-domains A14 [Source:HGNC Symbol;Acc:HGNC:30706]
UBE2D2	0.0478029	ubiquitin conjugating enzyme E2 D2 [Source:HGNC Symbol;Acc:HGNC:12475]
GPR152	0.0478054	G protein-coupled receptor 152 [Source:HGNC Symbol;Acc:HGNC:23622]
RIOX1	0.0478058	ribosomal oxygenase 1 [Source:HGNC Symbol;Acc:HGNC:20968]
PRKDC	0.0478323	protein kinase, DNA-activated, catalytic subunit [Source:HGNC Symbol;Acc:HGNC:9413]
DRAXIN	0.0478747	dorsal inhibitory axon guidance protein [Source:HGNC Symbol;Acc:HGNC:25054]
CSMD2	0.0478987	CUB and Sushi multiple domains 2 [Source:HGNC Symbol;Acc:HGNC:19290]
VAV3	0.0479067	vav guanine nucleotide exchange factor 3 [Source:HGNC Symbol;Acc:HGNC:12659]
HAPLN3	0.0479498	hyaluronan and proteoglycan link protein 3 [Source:HGNC Symbol;Acc:HGNC:21446]
EID2	0.0479576	EP300 interacting inhibitor of differentiation 2 [Source:HGNC Symbol;Acc:HGNC:28292]
DFFBP1	0.0479585	DNA fragmentation factor subunit beta pseudogene 1 [Source:HGNC Symbol;Acc:HGNC:49815]
PFKL	0.047967	phosphofructokinase, liver type [Source:HGNC Symbol;Acc:HGNC:8876]
OR7E94P	0.0480459	olfactory receptor family 7 subfamily E member 94 pseudogene [Source:HGNC Symbol;Acc:HGNC:14789]
NAA10	0.0480572	N-alpha-acetyltransferase 10, NatA catalytic subunit [Source:HGNC Symbol;Acc:HGNC:18704]
NFKBIA	0.0480772	NFKB inhibitor alpha [Source:HGNC Symbol;Acc:HGNC:7797]
PLBD1	0.0480826	phospholipase B domain containing 1 [Source:HGNC Symbol;Acc:HGNC:26215]
CD40	0.0480863	CD40 molecule [Source:HGNC Symbol;Acc:HGNC:11919]
HSPH1	0.0481706	heat shock protein family H (Hsp110) member 1 [Source:HGNC Symbol;Acc:HGNC:16969]
CHIC2	0.0482901	cysteine rich hydrophobic domain 2 [Source:HGNC Symbol;Acc:HGNC:1935]
TXNDC9	0.0482965	thioredoxin domain containing 9 [Source:HGNC Symbol;Acc:HGNC:24110]
GYPC	0.0483095	glycophorin C (Gerbich blood group) [Source:HGNC Symbol;Acc:HGNC:4704]
CCDC68	0.0483268	coiled-coil domain containing 68 [Source:HGNC Symbol;Acc:HGNC:24350]
ZMYND11	0.0483812	zinc finger MYND-type containing 11 [Source:HGNC Symbol;Acc:HGNC:16966]
TRAV12-2	0.0483912	T cell receptor alpha variable 12-2 [Source:HGNC Symbol;Acc:HGNC:12106]
SNX24	0.0484085	sorting nexin 24 [Source:HGNC Symbol;Acc:HGNC:21533]
PCCB	0.048437	propionyl-CoA carboxylase subunit beta [Source:HGNC Symbol;Acc:HGNC:8654]
CCDC146	0.0484486	coiled-coil domain containing 146 [Source:HGNC Symbol;Acc:HGNC:29296]
NFKBIL1	0.0484749	NFKB inhibitor like 1 [Source:HGNC Symbol;Acc:HGNC:7800]
ZNF543	0.0484851	zinc finger protein 543 [Source:HGNC Symbol;Acc:HGNC:25281]
ATF3	0.0485064	activating transcription factor 3 [Source:HGNC Symbol;Acc:HGNC:785]
BLVRB	0.0485132	biliverdin reductase B [Source:HGNC Symbol;Acc:HGNC:1063]
SEL1L	0.0485466	SEL1L adaptor subunit of ERAD E3 ubiquitin ligase [Source:HGNC Symbol;Acc:HGNC:10717]
FRK	0.048551	fyn related Src family tyrosine kinase [Source:HGNC Symbol;Acc:HGNC:3955]
TECTA	0.0485525	tectorin alpha [Source:HGNC Symbol;Acc:HGNC:11720]
SHC2	0.0485808	SHC adaptor protein 2 [Source:HGNC Symbol;Acc:HGNC:29869]
GYPA	0.0485963	glycophorin A (MNS blood group) [Source:HGNC Symbol;Acc:HGNC:4702]
NDUFAF6	0.0486306	NADH:ubiquinone oxidoreductase complex assembly factor 6 [Source:HGNC Symbol;Acc:HGNC:28625]
TSHZ3	0.0486662	teashirt zinc finger homeobox 3 [Source:HGNC Symbol;Acc:HGNC:30700]
EIF3M	0.0486702	eukaryotic translation initiation factor 3 subunit M [Source:HGNC Symbol;Acc:HGNC:24460]
AGFG1	0.0486943	ArfGAP with FG repeats 1 [Source:HGNC Symbol;Acc:HGNC:5175]
MRPL19	0.0487327	mitochondrial ribosomal protein L19 [Source:HGNC Symbol;Acc:HGNC:14052]
PIK3C2G	0.0487422	phosphatidylinositol-4-phosphate 3-kinase catalytic subunit type 2 gamma [Source:HGNC Symbol;Acc:HGNC:8973]
PLA2G7	0.0487557	phospholipase A2 group VII [Source:HGNC Symbol;Acc:HGNC:9040]
MRM1	0.0487617	mitochondrial rRNA methyltransferase 1 [Source:HGNC Symbol;Acc:HGNC:26202]
CCDC144A	0.0487742	coiled-coil domain containing 144A [Source:HGNC Symbol;Acc:HGNC:29072]
CRYZL2P	0.0488355	crystallin zeta like 2, pseudogene [Source:HGNC Symbol;Acc:HGNC:52164]
CHRM5	0.0488441	cholinergic receptor muscarinic 5 [Source:HGNC Symbol;Acc:HGNC:1954]
PRPF19	0.0489079	pre-mRNA processing factor 19 [Source:HGNC Symbol;Acc:HGNC:17896]
SLC22A25	0.0489104	solute carrier family 22 member 25 [Source:HGNC Symbol;Acc:HGNC:32935]
TFEC	0.0489217	transcription factor EC [Source:HGNC Symbol;Acc:HGNC:11754]
SLC24A4	0.0489229	solute carrier family 24 member 4 [Source:HGNC Symbol;Acc:HGNC:10978]
PFDN4	0.0489411	prefoldin subunit 4 [Source:HGNC Symbol;Acc:HGNC:8868]
DTX2P1	0.0489622	DTX2 pseudogene 1 [Source:HGNC Symbol;Acc:HGNC:42352]
COX6B1	0.0489632	cytochrome c oxidase subunit 6B1 [Source:HGNC Symbol;Acc:HGNC:2280]
NSMF	0.0489846	NMDA receptor synaptonuclear signaling and neuronal migration factor [Source:HGNC Symbol;Acc:HGNC:29843]
RCHY1	0.0489894	ring finger and CHY zinc finger domain containing 1 [Source:HGNC Symbol;Acc:HGNC:17479]
BTF3L4	0.0490212	basic transcription factor 3 like 4 [Source:HGNC Symbol;Acc:HGNC:30547]
GTF2IP12	0.049032	general transcription factor IIi pseudogene 12 [Source:HGNC Symbol;Acc:HGNC:51723]
DBR1	0.0490395	debranching RNA lariats 1 [Source:HGNC Symbol;Acc:HGNC:15594]
NUP62	0.0490443	nucleoporin 62 [Source:HGNC Symbol;Acc:HGNC:8066]
NUDCD1	0.049047	NudC domain containing 1 [Source:HGNC Symbol;Acc:HGNC:24306]
UXT	0.049065	ubiquitously expressed prefoldin like chaperone [Source:HGNC Symbol;Acc:HGNC:12641]
RASA3	0.0490976	RAS p21 protein activator 3 [Source:HGNC Symbol;Acc:HGNC:20331]
TNS3	0.0491078	tensin 3 [Source:HGNC Symbol;Acc:HGNC:21616]
METRNL	0.0491343	meteorin like, glial cell differentiation regulator [Source:HGNC Symbol;Acc:HGNC:27584]
ANKRD37	0.0491617	ankyrin repeat domain 37 [Source:HGNC Symbol;Acc:HGNC:29593]
PGP	0.0491874	phosphoglycolate phosphatase [Source:HGNC Symbol;Acc:HGNC:8909]
FGD5	0.0491893	FYVE, RhoGEF and PH domain containing 5 [Source:HGNC Symbol;Acc:HGNC:19117]
SFMBT1	0.0492121	Scm like with four mbt domains 1 [Source:HGNC Symbol;Acc:HGNC:20255]
ITGAE	0.0492311	integrin subunit alpha E [Source:HGNC Symbol;Acc:HGNC:6147]
METTL21A	0.0493156	methyltransferase 21A, HSPA lysine [Source:HGNC Symbol;Acc:HGNC:30476]
OSTC	0.0493225	oligosaccharyltransferase complex non-catalytic subunit [Source:HGNC Symbol;Acc:HGNC:24448]
RCC2	0.0493243	regulator of chromosome condensation 2 [Source:HGNC Symbol;Acc:HGNC:30297]
GTF2IP23	0.0493266	general transcription factor IIi pseudogene 23 [Source:HGNC Symbol;Acc:HGNC:51735]
PTPN11	0.0493327	protein tyrosine phosphatase non-receptor type 11 [Source:HGNC Symbol;Acc:HGNC:9644]
CPQ	0.0493528	carboxypeptidase Q [Source:HGNC Symbol;Acc:HGNC:16910]
PSMC5	0.0494135	proteasome 26S subunit, ATPase 5 [Source:HGNC Symbol;Acc:HGNC:9552]
TMCC3	0.04942	transmembrane and coiled-coil domain family 3 [Source:HGNC Symbol;Acc:HGNC:29199]
LRRN3	0.0494727	leucine rich repeat neuronal 3 [Source:HGNC Symbol;Acc:HGNC:17200]
TMED1	0.049485	transmembrane p24 trafficking protein 1 [Source:HGNC Symbol;Acc:HGNC:17291]
[truncated: 30 more rows]

## Sheet: Monocyte
gene	p	description
FTOP1	0.00180891	FTO pseudogene 1 [Source:HGNC Symbol;Acc:HGNC:43759]
LARP4B	0.00233967	La ribonucleoprotein 4B [Source:HGNC Symbol;Acc:HGNC:28987]
DHRS1	0.00241064	dehydrogenase/reductase 1 [Source:HGNC Symbol;Acc:HGNC:16445]
SMIM35	0.00254215	small integral membrane protein 35 [Source:HGNC Symbol;Acc:HGNC:44179]
SERPINF1	0.00258667	serpin family F member 1 [Source:HGNC Symbol;Acc:HGNC:8824]
Z83840.1	0.00265845	NA
RNF139	0.00266378	ring finger protein 139 [Source:HGNC Symbol;Acc:HGNC:17023]
ZC3HC1	0.00279015	zinc finger C3HC-type containing 1 [Source:HGNC Symbol;Acc:HGNC:29913]
EIF1B	0.00285536	eukaryotic translation initiation factor 1B [Source:HGNC Symbol;Acc:HGNC:30792]
SSTR2	0.00286591	somatostatin receptor 2 [Source:HGNC Symbol;Acc:HGNC:11331]
ATP7B	0.00290326	ATPase copper transporting beta [Source:HGNC Symbol;Acc:HGNC:870]
SLC3A2	0.00325098	solute carrier family 3 member 2 [Source:HGNC Symbol;Acc:HGNC:11026]
ATXN7L3	0.00327014	ataxin 7 like 3 [Source:HGNC Symbol;Acc:HGNC:25416]
PPP1R14BP3	0.0033682	protein phosphatase 1 regulatory inhibitor subunit 14B pseudogene 3 [Source:HGNC Symbol;Acc:HGNC:16330]
CCDC32	0.00382789	coiled-coil domain containing 32 [Source:HGNC Symbol;Acc:HGNC:28295]
RTTN	0.0039306	rotatin [Source:HGNC Symbol;Acc:HGNC:18654]
WDR81	0.00393243	WD repeat domain 81 [Source:HGNC Symbol;Acc:HGNC:26600]
MAP1LC3B	0.00396345	microtubule associated protein 1 light chain 3 beta [Source:HGNC Symbol;Acc:HGNC:13352]
TNFAIP2	0.0039926	TNF alpha induced protein 2 [Source:HGNC Symbol;Acc:HGNC:11895]
NAPG	0.00403985	NSF attachment protein gamma [Source:HGNC Symbol;Acc:HGNC:7642]
SDCBP2	0.00418999	syndecan binding protein 2 [Source:HGNC Symbol;Acc:HGNC:15756]
FBXO25	0.00426129	F-box protein 25 [Source:HGNC Symbol;Acc:HGNC:13596]
FKRP	0.00439172	fukutin related protein [Source:HGNC Symbol;Acc:HGNC:17997]
ARHGAP1	0.00444151	Rho GTPase activating protein 1 [Source:HGNC Symbol;Acc:HGNC:673]
HYPK	0.00455023	huntingtin interacting protein K [Source:HGNC Symbol;Acc:HGNC:18418]
TUBB4B	0.00457253	tubulin beta 4B class IVb [Source:HGNC Symbol;Acc:HGNC:20771]
GUSBP13	0.00462732	GUSB pseudogene 13 [Source:HGNC Symbol;Acc:HGNC:54495]
TBPL1	0.00463719	TATA-box binding protein like 1 [Source:HGNC Symbol;Acc:HGNC:11589]
ARRDC1	0.004692	arrestin domain containing 1 [Source:HGNC Symbol;Acc:HGNC:28633]
ZBTB45	0.00487302	zinc finger and BTB domain containing 45 [Source:HGNC Symbol;Acc:HGNC:23715]
NBPF15	0.00488914	NBPF member 15 [Source:HGNC Symbol;Acc:HGNC:28791]
HGF	0.00493714	hepatocyte growth factor [Source:HGNC Symbol;Acc:HGNC:4893]
FAR2	0.00501295	fatty acyl-CoA reductase 2 [Source:HGNC Symbol;Acc:HGNC:25531]
KCNJ16	0.00503782	potassium inwardly rectifying channel subfamily J member 16 [Source:HGNC Symbol;Acc:HGNC:6262]
GPR83	0.00507918	G protein-coupled receptor 83 [Source:HGNC Symbol;Acc:HGNC:4523]
MIS12	0.00524534	MIS12 kinetochore complex component [Source:HGNC Symbol;Acc:HGNC:24967]
LRP3	0.00533446	LDL receptor related protein 3 [Source:HGNC Symbol;Acc:HGNC:6695]
PRELID3B	0.00550386	PRELI domain containing 3B [Source:HGNC Symbol;Acc:HGNC:15892]
SERAC1	0.00569713	serine active site containing 1 [Source:HGNC Symbol;Acc:HGNC:21061]
CBX6	0.00573384	chromobox 6 [Source:HGNC Symbol;Acc:HGNC:1556]
CLINT1	0.00575569	clathrin interactor 1 [Source:HGNC Symbol;Acc:HGNC:23186]
NUGGC	0.00585569	nuclear GTPase, germinal center associated [Source:HGNC Symbol;Acc:HGNC:33550]
ABHD16A	0.00588765	abhydrolase domain containing 16A, phospholipase [Source:HGNC Symbol;Acc:HGNC:13921]
AZIN2	0.0059382	antizyme inhibitor 2 [Source:HGNC Symbol;Acc:HGNC:29957]
CPLANE2	0.00606682	ciliogenesis and planar polarity effector 2 [Source:HGNC Symbol;Acc:HGNC:28127]
AP000902.1	0.00609917	NA
PER1	0.00613498	period circadian regulator 1 [Source:HGNC Symbol;Acc:HGNC:8845]
PLK3	0.00617152	polo like kinase 3 [Source:HGNC Symbol;Acc:HGNC:2154]
METTL14	0.00624826	methyltransferase like 14 [Source:HGNC Symbol;Acc:HGNC:29330]
AL449283.1	0.00636189	NA
NFIL3	0.00636722	nuclear factor, interleukin 3 regulated [Source:HGNC Symbol;Acc:HGNC:7787]
SH3YL1	0.00650479	SH3 and SYLF domain containing 1 [Source:HGNC Symbol;Acc:HGNC:29546]
ZMYM3	0.00651162	zinc finger MYM-type containing 3 [Source:HGNC Symbol;Acc:HGNC:13054]
ALOX12P2	0.00658251	arachidonate 12-lipoxygenase pseudogene 2 [Source:HGNC Symbol;Acc:HGNC:432]
C11orf68	0.00683257	chromosome 11 open reading frame 68 [Source:HGNC Symbol;Acc:HGNC:28801]
C16orf46	0.00693366	chromosome 16 open reading frame 46 [Source:HGNC Symbol;Acc:HGNC:26525]
ZBTB17	0.00697517	zinc finger and BTB domain containing 17 [Source:HGNC Symbol;Acc:HGNC:12936]
PPP1R15A	0.00697835	protein phosphatase 1 regulatory subunit 15A [Source:HGNC Symbol;Acc:HGNC:14375]
CSRNP1	0.00706171	cysteine and serine rich nuclear protein 1 [Source:HGNC Symbol;Acc:HGNC:14300]
PPIAP39	0.00707469	peptidylprolyl isomerase A pseudogene 39 [Source:HGNC Symbol;Acc:HGNC:53663]
LRCH3	0.00707485	leucine rich repeats and calponin homology domain containing 3 [Source:HGNC Symbol;Acc:HGNC:28637]
PATJ	0.00707883	PATJ crumbs cell polarity complex component [Source:HGNC Symbol;Acc:HGNC:28881]
AC025884.1	0.00711822	NA
CCDC59	0.00712693	coiled-coil domain containing 59 [Source:HGNC Symbol;Acc:HGNC:25005]
AL035461.3	0.00716871	NA
SDHAF2	0.00719685	succinate dehydrogenase complex assembly factor 2 [Source:HGNC Symbol;Acc:HGNC:26034]
EIF1	0.00723545	eukaryotic translation initiation factor 1 [Source:HGNC Symbol;Acc:HGNC:3249]
ACBD5	0.00731226	acyl-CoA binding domain containing 5 [Source:HGNC Symbol;Acc:HGNC:23338]
SUSD6	0.00732929	sushi domain containing 6 [Source:HGNC Symbol;Acc:HGNC:19956]
TMEM177	0.00736783	transmembrane protein 177 [Source:HGNC Symbol;Acc:HGNC:28143]
ZNF326	0.00738209	zinc finger protein 326 [Source:HGNC Symbol;Acc:HGNC:14104]
TEX264	0.00741267	testis expressed 264, ER-phagy receptor [Source:HGNC Symbol;Acc:HGNC:30247]
SRSF3	0.00744293	serine and arginine rich splicing factor 3 [Source:HGNC Symbol;Acc:HGNC:10785]
RMDN2	0.00746927	regulator of microtubule dynamics 2 [Source:HGNC Symbol;Acc:HGNC:26567]
COX17	0.00750239	cytochrome c oxidase copper chaperone COX17 [Source:HGNC Symbol;Acc:HGNC:2264]
TAS2R14	0.00750791	taste 2 receptor member 14 [Source:HGNC Symbol;Acc:HGNC:14920]
F8A3	0.00751115	coagulation factor VIII associated 3 [Source:HGNC Symbol;Acc:HGNC:31850]
ZFC3H1	0.00754676	zinc finger C3H1-type containing [Source:HGNC Symbol;Acc:HGNC:28328]
HOMEZ	0.00761388	homeobox and leucine zipper encoding [Source:HGNC Symbol;Acc:HGNC:20164]
DOK2	0.0076412	docking protein 2 [Source:HGNC Symbol;Acc:HGNC:2991]
CLEC7A	0.00770819	C-type lectin domain containing 7A [Source:HGNC Symbol;Acc:HGNC:14558]
FLYWCH2	0.00773869	FLYWCH family member 2 [Source:HGNC Symbol;Acc:HGNC:25178]
NAT1	0.00775395	N-acetyltransferase 1 [Source:HGNC Symbol;Acc:HGNC:7645]
KRT8P12	0.00777694	keratin 8 pseudogene 12 [Source:HGNC Symbol;Acc:HGNC:28057]
ANKS1A	0.00785533	ankyrin repeat and sterile alpha motif domain containing 1A [Source:HGNC Symbol;Acc:HGNC:20961]
CREBRF	0.00790494	CREB3 regulatory factor [Source:HGNC Symbol;Acc:HGNC:24050]
PTP4A1	0.00794665	protein tyrosine phosphatase 4A1 [Source:HGNC Symbol;Acc:HGNC:9634]
DMAC2L	0.00795527	distal membrane arm assembly complex 2 like [Source:HGNC Symbol;Acc:HGNC:18799]
GEMIN4	0.00801131	gem nuclear organelle associated protein 4 [Source:HGNC Symbol;Acc:HGNC:15717]
UTP18	0.00803693	UTP18 small subunit processome component [Source:HGNC Symbol;Acc:HGNC:24274]
NUP43	0.00811221	nucleoporin 43 [Source:HGNC Symbol;Acc:HGNC:21182]
IFITM10	0.00811588	interferon induced transmembrane protein 10 [Source:HGNC Symbol;Acc:HGNC:40022]
DPCD	0.00820615	deleted in primary ciliary dyskinesia homolog (mouse) [Source:HGNC Symbol;Acc:HGNC:24542]
ATXN1L	0.00827594	ataxin 1 like [Source:HGNC Symbol;Acc:HGNC:33279]
NRBF2	0.0083195	nuclear receptor binding factor 2 [Source:HGNC Symbol;Acc:HGNC:19692]
ZNF607	0.00835018	zinc finger protein 607 [Source:HGNC Symbol;Acc:HGNC:28192]
MOAP1	0.00852051	modulator of apoptosis 1 [Source:HGNC Symbol;Acc:HGNC:16658]
IDI1	0.00869583	isopentenyl-diphosphate delta isomerase 1 [Source:HGNC Symbol;Acc:HGNC:5387]
ACYP1	0.00877914	acylphosphatase 1 [Source:HGNC Symbol;Acc:HGNC:179]
PALB2	0.00888576	partner and localizer of BRCA2 [Source:HGNC Symbol;Acc:HGNC:26144]
KBTBD2	0.00894444	kelch repeat and BTB domain containing 2 [Source:HGNC Symbol;Acc:HGNC:21751]
AC092835.1	0.00905595	NA
VPS33A	0.0092254	VPS33A core subunit of CORVET and HOPS complexes [Source:HGNC Symbol;Acc:HGNC:18179]
GORASP2	0.00925197	golgi reassembly stacking protein 2 [Source:HGNC Symbol;Acc:HGNC:17500]
TAPBPL	0.00926326	TAP binding protein like [Source:HGNC Symbol;Acc:HGNC:30683]
COPS7B	0.00928078	COP9 signalosome subunit 7B [Source:HGNC Symbol;Acc:HGNC:16760]
ZCCHC24	0.00932736	zinc finger CCHC-type containing 24 [Source:HGNC Symbol;Acc:HGNC:26911]
URB2	0.00938588	URB2 ribosome biogenesis homolog [Source:HGNC Symbol;Acc:HGNC:28967]
PIM3	0.00940865	Pim-3 proto-oncogene, serine/threonine kinase [Source:HGNC Symbol;Acc:HGNC:19310]
GPATCH1	0.0094314	G-patch domain containing 1 [Source:HGNC Symbol;Acc:HGNC:24658]
CDH2	0.00945233	cadherin 2 [Source:HGNC Symbol;Acc:HGNC:1759]
PDSS1	0.00949873	decaprenyl diphosphate synthase subunit 1 [Source:HGNC Symbol;Acc:HGNC:17759]
ITPRIP	0.00957125	inositol 1,4,5-trisphosphate receptor interacting protein [Source:HGNC Symbol;Acc:HGNC:29370]
C5AR1	0.00966431	complement C5a receptor 1 [Source:HGNC Symbol;Acc:HGNC:1338]
ARL6IP1	0.00974016	ADP ribosylation factor like GTPase 6 interacting protein 1 [Source:HGNC Symbol;Acc:HGNC:697]
SRGN	0.00975154	serglycin [Source:HGNC Symbol;Acc:HGNC:9361]
AKIRIN2	0.00979989	akirin 2 [Source:HGNC Symbol;Acc:HGNC:21407]
TWF1	0.00982047	twinfilin actin binding protein 1 [Source:HGNC Symbol;Acc:HGNC:9620]
EPHB6	0.00985412	EPH receptor B6 [Source:HGNC Symbol;Acc:HGNC:3396]
CTR9	0.00991726	CTR9 homolog, Paf1/RNA polymerase II complex component [Source:HGNC Symbol;Acc:HGNC:16850]
ILDR2	0.00993425	immunoglobulin like domain containing receptor 2 [Source:HGNC Symbol;Acc:HGNC:18131]
ZHX1-C8orf76	0.0099378	ZHX1-C8orf76 readthrough [Source:HGNC Symbol;Acc:HGNC:42975]
CDKN3	0.00995527	cyclin dependent kinase inhibitor 3 [Source:HGNC Symbol;Acc:HGNC:1791]
FSD2	0.0099624	fibronectin type III and SPRY domain containing 2 [Source:HGNC Symbol;Acc:HGNC:18024]
PARP6	0.010031	poly(ADP-ribose) polymerase family member 6 [Source:HGNC Symbol;Acc:HGNC:26921]
EMD	0.010106	emerin [Source:HGNC Symbol;Acc:HGNC:3331]
CALCRL	0.0101266	calcitonin receptor like receptor [Source:HGNC Symbol;Acc:HGNC:16709]
RANBP6	0.0102736	RAN binding protein 6 [Source:HGNC Symbol;Acc:HGNC:9851]
HSP90AB7P	0.0102983	heat shock protein 90 alpha family class B member 7, pseudogene [Source:HGNC Symbol;Acc:HGNC:44701]
MEIS1	0.0103064	Meis homeobox 1 [Source:HGNC Symbol;Acc:HGNC:7000]
DHRS12	0.010349	dehydrogenase/reductase 12 [Source:HGNC Symbol;Acc:HGNC:25832]
DOK1	0.0103781	docking protein 1 [Source:HGNC Symbol;Acc:HGNC:2990]
METTL15	0.0105664	methyltransferase like 15 [Source:HGNC Symbol;Acc:HGNC:26606]
PRMT2	0.0106097	protein arginine methyltransferase 2 [Source:HGNC Symbol;Acc:HGNC:5186]
HMG20A	0.0107165	high mobility group 20A [Source:HGNC Symbol;Acc:HGNC:5001]
C6orf52	0.0107385	chromosome 6 open reading frame 52 [Source:HGNC Symbol;Acc:HGNC:20881]
EAF1	0.0108886	ELL associated factor 1 [Source:HGNC Symbol;Acc:HGNC:20907]
ERCC4	0.0111213	ERCC excision repair 4, endonuclease catalytic subunit [Source:HGNC Symbol;Acc:HGNC:3436]
TESK2	0.0111636	testis associated actin remodelling kinase 2 [Source:HGNC Symbol;Acc:HGNC:11732]
RBM7	0.0111687	RNA binding motif protein 7 [Source:HGNC Symbol;Acc:HGNC:9904]
PTRH2	0.0111715	peptidyl-tRNA hydrolase 2 [Source:HGNC Symbol;Acc:HGNC:24265]
BRD2	0.0112714	bromodomain containing 2 [Source:HGNC Symbol;Acc:HGNC:1103]
SYT14	0.0112965	synaptotagmin 14 [Source:HGNC Symbol;Acc:HGNC:23143]
KHDC4	0.0113608	KH domain containing 4, pre-mRNA splicing factor [Source:HGNC Symbol;Acc:HGNC:29145]
HK2	0.0113992	hexokinase 2 [Source:HGNC Symbol;Acc:HGNC:4923]
FOLR2	0.0114906	folate receptor beta [Source:HGNC Symbol;Acc:HGNC:3793]
VAMP2	0.0115254	vesicle associated membrane protein 2 [Source:HGNC Symbol;Acc:HGNC:12643]
FAM86C1P	0.0115592	family with sequence similarity 86 member C1, pseudogene [Source:HGNC Symbol;Acc:HGNC:25561]
CCDC40	0.0116637	coiled-coil domain containing 40 [Source:HGNC Symbol;Acc:HGNC:26090]
BAHD1	0.0116684	bromo adjacent homology domain containing 1 [Source:HGNC Symbol;Acc:HGNC:29153]
WIZ	0.0117486	WIZ zinc finger [Source:HGNC Symbol;Acc:HGNC:30917]
DYNC1I1	0.0121747	dynein cytoplasmic 1 intermediate chain 1 [Source:HGNC Symbol;Acc:HGNC:2963]
MRPL18	0.0122236	mitochondrial ribosomal protein L18 [Source:HGNC Symbol;Acc:HGNC:14477]
WDR3	0.0122377	WD repeat domain 3 [Source:HGNC Symbol;Acc:HGNC:12755]
KLF6	0.0122643	Kruppel like factor 6 [Source:HGNC Symbol;Acc:HGNC:2235]
RFPL2	0.0123106	ret finger protein like 2 [Source:HGNC Symbol;Acc:HGNC:9979]
SLC2A3	0.0123184	solute carrier family 2 member 3 [Source:HGNC Symbol;Acc:HGNC:11007]
PMS2P3	0.012384	PMS1 homolog 2, mismatch repair system component pseudogene 3 [Source:HGNC Symbol;Acc:HGNC:9128]
PLEKHA2	0.0123982	pleckstrin homology domain containing A2 [Source:HGNC Symbol;Acc:HGNC:14336]
FOXRED1	0.0126409	FAD dependent oxidoreductase domain containing 1 [Source:HGNC Symbol;Acc:HGNC:26927]
KMO	0.0127049	kynurenine 3-monooxygenase [Source:HGNC Symbol;Acc:HGNC:6381]
APH1A	0.0127433	aph-1 homolog A, gamma-secretase subunit [Source:HGNC Symbol;Acc:HGNC:29509]
GRSF1	0.0128627	G-rich RNA sequence binding factor 1 [Source:HGNC Symbol;Acc:HGNC:4610]
NTPCR	0.0128801	nucleoside-triphosphatase, cancer-related [Source:HGNC Symbol;Acc:HGNC:28204]
KDELR2	0.0129367	KDEL endoplasmic reticulum protein retention receptor 2 [Source:HGNC Symbol;Acc:HGNC:6305]
CPT1B	0.0129566	carnitine palmitoyltransferase 1B [Source:HGNC Symbol;Acc:HGNC:2329]
GPER1	0.0130276	G protein-coupled estrogen receptor 1 [Source:HGNC Symbol;Acc:HGNC:4485]
KRR1	0.0131421	KRR1 small subunit processome component homolog [Source:HGNC Symbol;Acc:HGNC:5176]
RABGGTB	0.0131508	Rab geranylgeranyltransferase subunit beta [Source:HGNC Symbol;Acc:HGNC:9796]
CDK4	0.0131807	cyclin dependent kinase 4 [Source:HGNC Symbol;Acc:HGNC:1773]
DIPK1A	0.0132626	divergent protein kinase domain 1A [Source:HGNC Symbol;Acc:HGNC:32213]
PDCL	0.0133786	phosducin like [Source:HGNC Symbol;Acc:HGNC:8770]
CEP89	0.0134979	centrosomal protein 89 [Source:HGNC Symbol;Acc:HGNC:25907]
ZFR	0.0135554	zinc finger RNA binding protein [Source:HGNC Symbol;Acc:HGNC:17277]
SDE2	0.0136431	SDE2 telomere maintenance homolog [Source:HGNC Symbol;Acc:HGNC:26643]
BCL10	0.0137263	BCL10 immune signaling adaptor [Source:HGNC Symbol;Acc:HGNC:989]
FOSB	0.0137381	FosB proto-oncogene, AP-1 transcription factor subunit [Source:HGNC Symbol;Acc:HGNC:3797]
CHPF2	0.0137412	chondroitin polymerizing factor 2 [Source:HGNC Symbol;Acc:HGNC:29270]
TRIM71	0.0138106	tripartite motif containing 71 [Source:HGNC Symbol;Acc:HGNC:32669]
PFKFB3	0.0138301	6-phosphofructo-2-kinase/fructose-2,6-biphosphatase 3 [Source:HGNC Symbol;Acc:HGNC:8874]
DNAJB2	0.0139067	DnaJ heat shock protein family (Hsp40) member B2 [Source:HGNC Symbol;Acc:HGNC:5228]
LRRC8D	0.0140079	leucine rich repeat containing 8 VRAC subunit D [Source:HGNC Symbol;Acc:HGNC:16992]
COP1	0.0140783	COP1 E3 ubiquitin ligase [Source:HGNC Symbol;Acc:HGNC:17440]
PIGB	0.0141667	phosphatidylinositol glycan anchor biosynthesis class B [Source:HGNC Symbol;Acc:HGNC:8959]
ZNF681	0.0141971	zinc finger protein 681 [Source:HGNC Symbol;Acc:HGNC:26457]
PPP1R15B	0.0142209	protein phosphatase 1 regulatory subunit 15B [Source:HGNC Symbol;Acc:HGNC:14951]
AL020996.2	0.0142748	NA
RPS6KL1	0.0143062	ribosomal protein S6 kinase like 1 [Source:HGNC Symbol;Acc:HGNC:20222]
STON1	0.0143694	stonin 1 [Source:HGNC Symbol;Acc:HGNC:17003]
GART	0.0144071	phosphoribosylglycinamide formyltransferase, phosphoribosylglycinamide synthetase, phosphoribosylaminoimidazole synthetase [Source:HGNC Symbol;Acc:HGNC:4163]
MMP17	0.0144378	matrix metallopeptidase 17 [Source:HGNC Symbol;Acc:HGNC:7163]
ATF3	0.0144603	activating transcription factor 3 [Source:HGNC Symbol;Acc:HGNC:785]
P2RY1	0.0144805	purinergic receptor P2Y1 [Source:HGNC Symbol;Acc:HGNC:8539]
HELLS	0.0145456	helicase, lymphoid specific [Source:HGNC Symbol;Acc:HGNC:4861]
MYO6	0.0146319	myosin VI [Source:HGNC Symbol;Acc:HGNC:7605]
AC183084.1	0.0146819	NA
SNAPC1	0.0147374	small nuclear RNA activating complex polypeptide 1 [Source:HGNC Symbol;Acc:HGNC:11134]
ZNF200	0.0150845	zinc finger protein 200 [Source:HGNC Symbol;Acc:HGNC:12993]
ANOS1	0.0150952	anosmin 1 [Source:HGNC Symbol;Acc:HGNC:6211]
AC069544.2	0.0151344	NA
SP1	0.0152418	Sp1 transcription factor [Source:HGNC Symbol;Acc:HGNC:11205]
MTCO3P29	0.0152688	MT-CO3 pseudogene 29 [Source:HGNC Symbol;Acc:HGNC:52132]
ZNF41	0.0154714	zinc finger protein 41 [Source:HGNC Symbol;Acc:HGNC:13107]
PRICKLE4	0.015479	prickle planar cell polarity protein 4 [Source:HGNC Symbol;Acc:HGNC:16805]
COL27A1	0.015497	collagen type XXVII alpha 1 chain [Source:HGNC Symbol;Acc:HGNC:22986]
CPE	0.0155055	carboxypeptidase E [Source:HGNC Symbol;Acc:HGNC:2303]
BCL7B	0.0155463	BAF chromatin remodeling complex subunit BCL7B [Source:HGNC Symbol;Acc:HGNC:1005]
ATPAF2	0.0155624	ATP synthase mitochondrial F1 complex assembly factor 2 [Source:HGNC Symbol;Acc:HGNC:18802]
PPP1R2	0.0156924	protein phosphatase 1 regulatory inhibitor subunit 2 [Source:HGNC Symbol;Acc:HGNC:9288]
ZNF337	0.015726	zinc finger protein 337 [Source:HGNC Symbol;Acc:HGNC:15809]
MCL1	0.015755	MCL1 apoptosis regulator, BCL2 family member [Source:HGNC Symbol;Acc:HGNC:6943]
PIGM	0.0157619	phosphatidylinositol glycan anchor biosynthesis class M [Source:HGNC Symbol;Acc:HGNC:18858]
SLC12A1	0.0157749	solute carrier family 12 member 1 [Source:HGNC Symbol;Acc:HGNC:10910]
STAB2	0.0158448	stabilin 2 [Source:HGNC Symbol;Acc:HGNC:18629]
AL034430.1	0.0158638	NA
CC2D1B	0.0160521	coiled-coil and C2 domain containing 1B [Source:HGNC Symbol;Acc:HGNC:29386]
ZBTB9	0.0160625	zinc finger and BTB domain containing 9 [Source:HGNC Symbol;Acc:HGNC:28323]
ANKRD9	0.0161065	ankyrin repeat domain 9 [Source:HGNC Symbol;Acc:HGNC:20096]
ARL2	0.0161285	ADP ribosylation factor like GTPase 2 [Source:HGNC Symbol;Acc:HGNC:693]
ZNF281	0.0162277	zinc finger protein 281 [Source:HGNC Symbol;Acc:HGNC:13075]
CAVIN1	0.0163094	caveolae associated protein 1 [Source:HGNC Symbol;Acc:HGNC:9688]
SINHCAF	0.016386	SIN3-HDAC complex associated factor [Source:HGNC Symbol;Acc:HGNC:30702]
HNRNPA3P9	0.0164349	heterogeneous nuclear ribonucleoprotein A3 pseudogene 9 [Source:HGNC Symbol;Acc:HGNC:48755]
PHTF2	0.0164541	putative homeodomain transcription factor 2 [Source:HGNC Symbol;Acc:HGNC:13411]
HNRNPDL	0.0164661	heterogeneous nuclear ribonucleoprotein D like [Source:HGNC Symbol;Acc:HGNC:5037]
RNF25	0.0165186	ring finger protein 25 [Source:HGNC Symbol;Acc:HGNC:14662]
MSRA	0.0165742	methionine sulfoxide reductase A [Source:HGNC Symbol;Acc:HGNC:7377]
TRIM24	0.016608	tripartite motif containing 24 [Source:HGNC Symbol;Acc:HGNC:11812]
DAPP1	0.0166622	dual adaptor of phosphotyrosine and 3-phosphoinositides 1 [Source:HGNC Symbol;Acc:HGNC:16500]
SBDS	0.0167836	SBDS ribosome maturation factor [Source:HGNC Symbol;Acc:HGNC:19440]
FSTL1	0.0167975	follistatin like 1 [Source:HGNC Symbol;Acc:HGNC:3972]
KDM5A	0.0168823	lysine demethylase 5A [Source:HGNC Symbol;Acc:HGNC:9886]
COQ10B	0.0168925	coenzyme Q10B [Source:HGNC Symbol;Acc:HGNC:25819]
C2CD5	0.0168937	C2 calcium dependent domain containing 5 [Source:HGNC Symbol;Acc:HGNC:29062]
TRMT61B	0.0169239	tRNA methyltransferase 61B [Source:HGNC Symbol;Acc:HGNC:26070]
C8orf44	0.016988	chromosome 8 open reading frame 44 [Source:HGNC Symbol;Acc:HGNC:25646]
AC119396.1	0.0169886	NA
NBAS	0.0169889	NBAS subunit of NRZ tethering complex [Source:HGNC Symbol;Acc:HGNC:15625]
SS18L2	0.0170164	SS18 like 2 [Source:HGNC Symbol;Acc:HGNC:15593]
KIF5C	0.0170738	kinesin family member 5C [Source:HGNC Symbol;Acc:HGNC:6325]
PARG	0.0171192	poly(ADP-ribose) glycohydrolase [Source:HGNC Symbol;Acc:HGNC:8605]
F5	0.0171351	coagulation factor V [Source:HGNC Symbol;Acc:HGNC:3542]
PGLYRP2	0.017234	peptidoglycan recognition protein 2 [Source:HGNC Symbol;Acc:HGNC:30013]
PLK2	0.0173147	polo like kinase 2 [Source:HGNC Symbol;Acc:HGNC:19699]
CSE1L	0.0173327	chromosome segregation 1 like [Source:HGNC Symbol;Acc:HGNC:2431]
BACE1	0.0173557	beta-secretase 1 [Source:HGNC Symbol;Acc:HGNC:933]
ANAPC7	0.0175931	anaphase promoting complex subunit 7 [Source:HGNC Symbol;Acc:HGNC:17380]
TMEM88	0.0176042	transmembrane protein 88 [Source:HGNC Symbol;Acc:HGNC:32371]
GPN3	0.0177761	GPN-loop GTPase 3 [Source:HGNC Symbol;Acc:HGNC:30186]
SMARCAD1	0.0178051	SWI/SNF-related, matrix-associated actin-dependent regulator of chromatin, subfamily a, containing DEAD/H box 1 [Source:HGNC Symbol;Acc:HGNC:18398]
AP000346.2	0.0178168	NA
INTS3	0.0178515	integrator complex subunit 3 [Source:HGNC Symbol;Acc:HGNC:26153]
CKM	0.0178615	creatine kinase, M-type [Source:HGNC Symbol;Acc:HGNC:1994]
AC134669.1	0.0179731	NA
AC139795.1	0.017983	NA
OARD1	0.0180226	O-acyl-ADP-ribose deacylase 1 [Source:HGNC Symbol;Acc:HGNC:21257]
PTPN13	0.0180259	protein tyrosine phosphatase non-receptor type 13 [Source:HGNC Symbol;Acc:HGNC:9646]
CDK8	0.0180663	cyclin dependent kinase 8 [Source:HGNC Symbol;Acc:HGNC:1779]
PASK	0.0181017	PAS domain containing serine/threonine kinase [Source:HGNC Symbol;Acc:HGNC:17270]
DNAJC25	0.0182039	DnaJ heat shock protein family (Hsp40) member C25 [Source:HGNC Symbol;Acc:HGNC:34187]
UIMC1	0.0182638	ubiquitin interaction motif containing 1 [Source:HGNC Symbol;Acc:HGNC:30298]
TMEM9B	0.0182761	TMEM9 domain family member B [Source:HGNC Symbol;Acc:HGNC:1168]
FAM151B	0.0182819	family with sequence similarity 151 member B [Source:HGNC Symbol;Acc:HGNC:33716]
HACD3	0.0183198	3-hydroxyacyl-CoA dehydratase 3 [Source:HGNC Symbol;Acc:HGNC:24175]
PCGF3	0.018349	polycomb group ring finger 3 [Source:HGNC Symbol;Acc:HGNC:10066]
AMPD2	0.0183656	adenosine monophosphate deaminase 2 [Source:HGNC Symbol;Acc:HGNC:469]
MTM1	0.018513	myotubularin 1 [Source:HGNC Symbol;Acc:HGNC:7448]
SALL4	0.018555	spalt like transcription factor 4 [Source:HGNC Symbol;Acc:HGNC:15924]
AC010132.3	0.018616	NA
HCAR3	0.0186172	hydroxycarboxylic acid receptor 3 [Source:HGNC Symbol;Acc:HGNC:16824]
XYLT2	0.0186373	xylosyltransferase 2 [Source:HGNC Symbol;Acc:HGNC:15517]
UCK2	0.018672	uridine-cytidine kinase 2 [Source:HGNC Symbol;Acc:HGNC:12562]
OVCA2	0.0186782	OVCA2 serine hydrolase domain containing [Source:HGNC Symbol;Acc:HGNC:24203]
LIX1L	0.0186802	limb and CNS expressed 1 like [Source:HGNC Symbol;Acc:HGNC:28715]
APEX2	0.0187405	apurinic/apyrimidinic endodeoxyribonuclease 2 [Source:HGNC Symbol;Acc:HGNC:17889]
ZNF699	0.0187731	zinc finger protein 699 [Source:HGNC Symbol;Acc:HGNC:24750]
DIS3L2	0.018903	DIS3 like 3'-5' exoribonuclease 2 [Source:HGNC Symbol;Acc:HGNC:28648]
RAB43P1	0.0189345	RAB43 pseudogene 1 [Source:HGNC Symbol;Acc:HGNC:33153]
IGIP	0.0189448	IgA inducing protein [Source:HGNC Symbol;Acc:HGNC:33847]
ZNF596	0.0189629	zinc finger protein 596 [Source:HGNC Symbol;Acc:HGNC:27268]
HBEGF	0.0190247	heparin binding EGF like growth factor [Source:HGNC Symbol;Acc:HGNC:3059]
RAC3	0.0191144	Rac family small GTPase 3 [Source:HGNC Symbol;Acc:HGNC:9803]
IL17RA	0.0191651	interleukin 17 receptor A [Source:HGNC Symbol;Acc:HGNC:5985]
CLDN7P1	0.019187	CLDN7 pseudogene 1 [Source:HGNC Symbol;Acc:HGNC:54935]
PDCD7	0.0192094	programmed cell death 7 [Source:HGNC Symbol;Acc:HGNC:8767]
AC025423.2	0.01924	NA
SKP2	0.0193102	S-phase kinase associated protein 2 [Source:HGNC Symbol;Acc:HGNC:10901]
C2orf69	0.0193397	chromosome 2 open reading frame 69 [Source:HGNC Symbol;Acc:HGNC:26799]
DSTNP1	0.0193821	DSTN pseudogene 1 [Source:HGNC Symbol;Acc:HGNC:23769]
EIF1AX	0.0193979	eukaryotic translation initiation factor 1A X-linked [Source:HGNC Symbol;Acc:HGNC:3250]
GAPDHP35	0.0194455	glyceraldehyde 3 phosphate dehydrogenase pseudogene 35 [Source:HGNC Symbol;Acc:HGNC:37789]
WASH7P	0.0194881	WASP family homolog 7, pseudogene [Source:HGNC Symbol;Acc:HGNC:38034]
ZNF639	0.0195139	zinc finger protein 639 [Source:HGNC Symbol;Acc:HGNC:30950]
HOOK2	0.0195421	hook microtubule tethering protein 2 [Source:HGNC Symbol;Acc:HGNC:19885]
DUSP1	0.0195533	dual specificity phosphatase 1 [Source:HGNC Symbol;Acc:HGNC:3064]
ZNF563	0.0195572	zinc finger protein 563 [Source:HGNC Symbol;Acc:HGNC:30498]
CBR3	0.0195702	carbonyl reductase 3 [Source:HGNC Symbol;Acc:HGNC:1549]
C1orf198	0.0195955	chromosome 1 open reading frame 198 [Source:HGNC Symbol;Acc:HGNC:25900]
CEACAM19	0.0196117	CEA cell adhesion molecule 19 [Source:HGNC Symbol;Acc:HGNC:31951]
PTX3	0.0196293	pentraxin 3 [Source:HGNC Symbol;Acc:HGNC:9692]
TNFAIP8L2	0.0196834	TNF alpha induced protein 8 like 2 [Source:HGNC Symbol;Acc:HGNC:26277]
ZNF304	0.0199365	zinc finger protein 304 [Source:HGNC Symbol;Acc:HGNC:13505]
POGZ	0.0199496	pogo transposable element derived with ZNF domain [Source:HGNC Symbol;Acc:HGNC:18801]
MGAT4EP	0.0200066	MGAT4 family member E, pseudogene [Source:HGNC Symbol;Acc:HGNC:49418]
ERCC6	0.0200741	ERCC excision repair 6, chromatin remodeling factor [Source:HGNC Symbol;Acc:HGNC:3438]
ZSWIM3	0.0201437	zinc finger SWIM-type containing 3 [Source:HGNC Symbol;Acc:HGNC:16157]
FAM76B	0.0201624	family with sequence similarity 76 member B [Source:HGNC Symbol;Acc:HGNC:28492]
TICAM2	0.0202055	toll like receptor adaptor molecule 2 [Source:HGNC Symbol;Acc:HGNC:21354]
UTP25	0.0202243	UTP25 small subunit processor component [Source:HGNC Symbol;Acc:HGNC:28440]
P2RX4	0.0202728	purinergic receptor P2X 4 [Source:HGNC Symbol;Acc:HGNC:8535]
OSER1	0.0202892	oxidative stress responsive serine rich 1 [Source:HGNC Symbol;Acc:HGNC:16105]
MYT1	0.0203507	myelin transcription factor 1 [Source:HGNC Symbol;Acc:HGNC:7622]
RNF187	0.0203511	ring finger protein 187 [Source:HGNC Symbol;Acc:HGNC:27146]
ZBED8	0.0203518	zinc finger BED-type containing 8 [Source:HGNC Symbol;Acc:HGNC:30804]
UMPS	0.0203765	uridine monophosphate synthetase [Source:HGNC Symbol;Acc:HGNC:12563]
ZNF189	0.0204798	zinc finger protein 189 [Source:HGNC Symbol;Acc:HGNC:12980]
YOD1	0.0204945	YOD1 deubiquitinase [Source:HGNC Symbol;Acc:HGNC:25035]
HSPA4	0.020516	heat shock protein family A (Hsp70) member 4 [Source:HGNC Symbol;Acc:HGNC:5237]
KIFC3	0.0205934	kinesin family member C3 [Source:HGNC Symbol;Acc:HGNC:6326]
REM2	0.0206433	RRAD and GEM like GTPase 2 [Source:HGNC Symbol;Acc:HGNC:20248]
FAM98A	0.0206478	family with sequence similarity 98 member A [Source:HGNC Symbol;Acc:HGNC:24520]
HIF1A	0.0207631	hypoxia inducible factor 1 subunit alpha [Source:HGNC Symbol;Acc:HGNC:4910]
PXMP2	0.020873	peroxisomal membrane protein 2 [Source:HGNC Symbol;Acc:HGNC:9716]
C1orf159	0.0209389	chromosome 1 open reading frame 159 [Source:HGNC Symbol;Acc:HGNC:26062]
EEF1A1P14	0.0209505	eukaryotic translation elongation factor 1 alpha 1 pseudogene 14 [Source:HGNC Symbol;Acc:HGNC:3197]
UBE2FP1	0.021053	UBE2F pseudogene 1 [Source:HGNC Symbol;Acc:HGNC:44535]
RGS1	0.0210643	regulator of G protein signaling 1 [Source:HGNC Symbol;Acc:HGNC:9991]
INPP5K	0.0210672	inositol polyphosphate-5-phosphatase K [Source:HGNC Symbol;Acc:HGNC:33882]
TMEM44	0.0210911	transmembrane protein 44 [Source:HGNC Symbol;Acc:HGNC:25120]
ALAS1	0.0211	5'-aminolevulinate synthase 1 [Source:HGNC Symbol;Acc:HGNC:396]
ZNF181	0.0211125	zinc finger protein 181 [Source:HGNC Symbol;Acc:HGNC:12971]
APOOL	0.0211485	apolipoprotein O like [Source:HGNC Symbol;Acc:HGNC:24009]
ARPC5L	0.0211946	actin related protein 2/3 complex subunit 5 like [Source:HGNC Symbol;Acc:HGNC:23366]
MECP2	0.0212225	methyl-CpG binding protein 2 [Source:HGNC Symbol;Acc:HGNC:6990]
CNOT8	0.0212233	CCR4-NOT transcription complex subunit 8 [Source:HGNC Symbol;Acc:HGNC:9207]
CPSF1P1	0.0212437	CPSF1 pseudogene 1 [Source:HGNC Symbol;Acc:HGNC:19251]
GLUL	0.0212487	glutamate-ammonia ligase [Source:HGNC Symbol;Acc:HGNC:4341]
MORN4	0.0212737	MORN repeat containing 4 [Source:HGNC Symbol;Acc:HGNC:24001]
LPAR6	0.0212782	lysophosphatidic acid receptor 6 [Source:HGNC Symbol;Acc:HGNC:15520]
PNP	0.0212823	purine nucleoside phosphorylase [Source:HGNC Symbol;Acc:HGNC:7892]
TUBB	0.0213148	tubulin beta class I [Source:HGNC Symbol;Acc:HGNC:20778]
THAP2	0.0213242	THAP domain containing 2 [Source:HGNC Symbol;Acc:HGNC:20854]
PIK3CD	0.0214456	phosphatidylinositol-4,5-bisphosphate 3-kinase catalytic subunit delta [Source:HGNC Symbol;Acc:HGNC:8977]
C15orf62	0.0214696	chromosome 15 open reading frame 62 [Source:HGNC Symbol;Acc:HGNC:34489]
PGBD5	0.0214878	piggyBac transposable element derived 5 [Source:HGNC Symbol;Acc:HGNC:19405]
SEPHS2	0.0215971	selenophosphate synthetase 2 [Source:HGNC Symbol;Acc:HGNC:19686]
CHAMP1	0.0216019	chromosome alignment maintaining phosphoprotein 1 [Source:HGNC Symbol;Acc:HGNC:20311]
FBLN5	0.0216492	fibulin 5 [Source:HGNC Symbol;Acc:HGNC:3602]
DCAF7	0.0216588	DDB1 and CUL4 associated factor 7 [Source:HGNC Symbol;Acc:HGNC:30915]
RREB1	0.0216837	ras responsive element binding protein 1 [Source:HGNC Symbol;Acc:HGNC:10449]
PIAS1	0.0216876	protein inhibitor of activated STAT 1 [Source:HGNC Symbol;Acc:HGNC:2752]
IKBIP	0.0217731	IKBKB interacting protein [Source:HGNC Symbol;Acc:HGNC:26430]
PRMT9	0.0218044	protein arginine methyltransferase 9 [Source:HGNC Symbol;Acc:HGNC:25099]
PPIF	0.0218272	peptidylprolyl isomerase F [Source:HGNC Symbol;Acc:HGNC:9259]
SLC27A3	0.0218282	solute carrier family 27 member 3 [Source:HGNC Symbol;Acc:HGNC:10997]
NUDT7	0.0218347	nudix hydrolase 7 [Source:HGNC Symbol;Acc:HGNC:8054]
RTN4RL1	0.0218567	reticulon 4 receptor like 1 [Source:HGNC Symbol;Acc:HGNC:21329]
MTHFD2L	0.0218842	methylenetetrahydrofolate dehydrogenase (NADP+ dependent) 2 like [Source:HGNC Symbol;Acc:HGNC:31865]
RXRB	0.021896	retinoid X receptor beta [Source:HGNC Symbol;Acc:HGNC:10478]
DNASE2	0.0220239	deoxyribonuclease 2, lysosomal [Source:HGNC Symbol;Acc:HGNC:2960]
ICOSLG	0.0220377	inducible T cell costimulator ligand [Source:HGNC Symbol;Acc:HGNC:17087]
ABHD17AP4	0.0220379	ABHD17A pseudogene 4 [Source:HGNC Symbol;Acc:HGNC:34042]
SRCIN1	0.0220446	SRC kinase signaling inhibitor 1 [Source:HGNC Symbol;Acc:HGNC:29506]
MAX	0.0220595	MYC associated factor X [Source:HGNC Symbol;Acc:HGNC:6913]
CHEK2	0.0220705	checkpoint kinase 2 [Source:HGNC Symbol;Acc:HGNC:16627]
ANAPC16	0.0221072	anaphase promoting complex subunit 16 [Source:HGNC Symbol;Acc:HGNC:26976]
DUSP6	0.0221474	dual specificity phosphatase 6 [Source:HGNC Symbol;Acc:HGNC:3072]
TSHR	0.0222319	thyroid stimulating hormone receptor [Source:HGNC Symbol;Acc:HGNC:12373]
UGT8	0.0222395	UDP glycosyltransferase 8 [Source:HGNC Symbol;Acc:HGNC:12555]
FAM238A	0.0223482	family with sequence similarity 238 member A [Source:HGNC Symbol;Acc:HGNC:17776]
PHF20L1	0.0223818	PHD finger protein 20 like 1 [Source:HGNC Symbol;Acc:HGNC:24280]
MTHFD1	0.0224067	methylenetetrahydrofolate dehydrogenase, cyclohydrolase and formyltetrahydrofolate synthetase 1 [Source:HGNC Symbol;Acc:HGNC:7432]
UBQLN4	0.0224164	ubiquilin 4 [Source:HGNC Symbol;Acc:HGNC:1237]
POP1	0.0224474	POP1 homolog, ribonuclease P/MRP subunit [Source:HGNC Symbol;Acc:HGNC:30129]
NPEPL1	0.0224524	aminopeptidase like 1 [Source:HGNC Symbol;Acc:HGNC:16244]
LYPD5	0.0224838	LY6/PLAUR domain containing 5 [Source:HGNC Symbol;Acc:HGNC:26397]
ARAF	0.022507	A-Raf proto-oncogene, serine/threonine kinase [Source:HGNC Symbol;Acc:HGNC:646]
ISCA1P1	0.0225371	iron-sulfur cluster assembly 1 pseudogene 1 [Source:HGNC Symbol;Acc:HGNC:33263]
LYRM9	0.0225381	LYR motif containing 9 [Source:HGNC Symbol;Acc:HGNC:27314]
TTC26	0.0225398	tetratricopeptide repeat domain 26 [Source:HGNC Symbol;Acc:HGNC:21882]
DPP3	0.022556	dipeptidyl peptidase 3 [Source:HGNC Symbol;Acc:HGNC:3008]
AC004706.3	0.0225691	NA
CTDSPL	0.0225761	CTD small phosphatase like [Source:HGNC Symbol;Acc:HGNC:16890]
CHKB-CPT1B	0.0227084	CHKB-CPT1B readthrough (NMD candidate) [Source:HGNC Symbol;Acc:HGNC:41998]
PGA5	0.0227205	pepsinogen A5 [Source:HGNC Symbol;Acc:HGNC:8887]
NCAPD2	0.0227467	non-SMC condensin I complex subunit D2 [Source:HGNC Symbol;Acc:HGNC:24305]
MDM2	0.0229609	MDM2 proto-oncogene [Source:HGNC Symbol;Acc:HGNC:6973]
WHAMMP2	0.0229614	WAS protein homolog associated with actin, golgi membranes and microtubules pseudogene 2 [Source:HGNC Symbol;Acc:HGNC:32360]
GFPT1	0.0230906	glutamine--fructose-6-phosphate transaminase 1 [Source:HGNC Symbol;Acc:HGNC:4241]
PLRG1	0.0230911	pleiotropic regulator 1 [Source:HGNC Symbol;Acc:HGNC:9089]
SHQ1	0.0231059	SHQ1, H/ACA ribonucleoprotein assembly factor [Source:HGNC Symbol;Acc:HGNC:25543]
PLXDC1	0.0231187	plexin domain containing 1 [Source:HGNC Symbol;Acc:HGNC:20945]
PCMTD1	0.0231304	protein-L-isoaspartate (D-aspartate) O-methyltransferase domain containing 1 [Source:HGNC Symbol;Acc:HGNC:30483]
CHST11	0.0232404	carbohydrate sulfotransferase 11 [Source:HGNC Symbol;Acc:HGNC:17422]
PHKB	0.0234409	phosphorylase kinase regulatory subunit beta [Source:HGNC Symbol;Acc:HGNC:8927]
FAM209A	0.0234448	family with sequence similarity 209 member A [Source:HGNC Symbol;Acc:HGNC:16100]
SMIM13	0.0235176	small integral membrane protein 13 [Source:HGNC Symbol;Acc:HGNC:27356]
EIF4EBP3	0.0235255	eukaryotic translation initiation factor 4E binding protein 3 [Source:HGNC Symbol;Acc:HGNC:3290]
MAPK10	0.0235414	mitogen-activated protein kinase 10 [Source:HGNC Symbol;Acc:HGNC:6872]
RBSN	0.0236179	rabenosyn, RAB effector [Source:HGNC Symbol;Acc:HGNC:20759]
DHRS11	0.023635	dehydrogenase/reductase 11 [Source:HGNC Symbol;Acc:HGNC:28639]
USP51	0.0236902	ubiquitin specific peptidase 51 [Source:HGNC Symbol;Acc:HGNC:23086]
AC099489.1	0.0236943	NA
CCNL1	0.0237534	cyclin L1 [Source:HGNC Symbol;Acc:HGNC:20569]
MAFF	0.0237551	MAF bZIP transcription factor F [Source:HGNC Symbol;Acc:HGNC:6780]
H2BC4	0.0239572	H2B clustered histone 4 [Source:HGNC Symbol;Acc:HGNC:4757]
C11orf49	0.0240034	chromosome 11 open reading frame 49 [Source:HGNC Symbol;Acc:HGNC:28720]
SAT1	0.0240182	spermidine/spermine N1-acetyltransferase 1 [Source:HGNC Symbol;Acc:HGNC:10540]
ZNF543	0.0240491	zinc finger protein 543 [Source:HGNC Symbol;Acc:HGNC:25281]
IL6ST	0.0241335	interleukin 6 signal transducer [Source:HGNC Symbol;Acc:HGNC:6021]
FAM104B	0.0241413	family with sequence similarity 104 member B [Source:HGNC Symbol;Acc:HGNC:25085]
TBC1D13	0.0241883	TBC1 domain family member 13 [Source:HGNC Symbol;Acc:HGNC:25571]
PDE3B	0.0242035	phosphodiesterase 3B [Source:HGNC Symbol;Acc:HGNC:8779]
OR8A1	0.0242597	olfactory receptor family 8 subfamily A member 1 [Source:HGNC Symbol;Acc:HGNC:8469]
SLC35A4	0.0243152	solute carrier family 35 member A4 [Source:HGNC Symbol;Acc:HGNC:20753]
COG4	0.0244762	component of oligomeric golgi complex 4 [Source:HGNC Symbol;Acc:HGNC:18620]
MAP3K6	0.0245514	mitogen-activated protein kinase kinase kinase 6 [Source:HGNC Symbol;Acc:HGNC:6858]
AC011228.3	0.0245902	NA
JUND	0.0246242	JunD proto-oncogene, AP-1 transcription factor subunit [Source:HGNC Symbol;Acc:HGNC:6206]
NAA40	0.0246258	N-alpha-acetyltransferase 40, NatD catalytic subunit [Source:HGNC Symbol;Acc:HGNC:25845]
ZFP69	0.0246259	ZFP69 zinc finger protein [Source:HGNC Symbol;Acc:HGNC:24708]
H2BC19P	0.024637	H2B clustered histone 19, pseudogene [Source:HGNC Symbol;Acc:HGNC:20517]
ANP32E	0.0247671	acidic nuclear phosphoprotein 32 family member E [Source:HGNC Symbol;Acc:HGNC:16673]
UBA6	0.0249516	ubiquitin like modifier activating enzyme 6 [Source:HGNC Symbol;Acc:HGNC:25581]
AL390719.1	0.0249788	NA
SLC13A5	0.0250667	solute carrier family 13 member 5 [Source:HGNC Symbol;Acc:HGNC:23089]
USP32P3	0.0251739	ubiquitin specific peptidase 32 pseudogene 3 [Source:HGNC Symbol;Acc:HGNC:43576]
AKR1A1	0.0252013	aldo-keto reductase family 1 member A1 [Source:HGNC Symbol;Acc:HGNC:380]
PIP5K1C	0.0252817	phosphatidylinositol-4-phosphate 5-kinase type 1 gamma [Source:HGNC Symbol;Acc:HGNC:8996]
WDR11	0.0253077	WD repeat domain 11 [Source:HGNC Symbol;Acc:HGNC:13831]
TNPO3	0.0253086	transportin 3 [Source:HGNC Symbol;Acc:HGNC:17103]
SPG11	0.025326	SPG11 vesicle trafficking associated, spatacsin [Source:HGNC Symbol;Acc:HGNC:11226]
RBBP6	0.0253834	RB binding protein 6, ubiquitin ligase [Source:HGNC Symbol;Acc:HGNC:9889]
CXXC1	0.0253977	CXXC finger protein 1 [Source:HGNC Symbol;Acc:HGNC:24343]
RC3H2	0.0254234	ring finger and CCCH-type domains 2 [Source:HGNC Symbol;Acc:HGNC:21461]
FNDC10	0.0254249	fibronectin type III domain containing 10 [Source:HGNC Symbol;Acc:HGNC:42951]
LRRFIP2	0.0254835	LRR binding FLII interacting protein 2 [Source:HGNC Symbol;Acc:HGNC:6703]
TMEM150C	0.0255538	transmembrane protein 150C [Source:HGNC Symbol;Acc:HGNC:37263]
DDIT3	0.0256466	DNA damage inducible transcript 3 [Source:HGNC Symbol;Acc:HGNC:2726]
SLC16A1	0.0256565	solute carrier family 16 member 1 [Source:HGNC Symbol;Acc:HGNC:10922]
CEP128	0.0257009	centrosomal protein 128 [Source:HGNC Symbol;Acc:HGNC:20359]
UBXN1	0.0257667	UBX domain protein 1 [Source:HGNC Symbol;Acc:HGNC:18402]
CCR2	0.0257915	C-C motif chemokine receptor 2 [Source:HGNC Symbol;Acc:HGNC:1603]
PLEKHH1	0.0258035	pleckstrin homology, MyTH4 and FERM domain containing H1 [Source:HGNC Symbol;Acc:HGNC:17733]
GATC	0.025807	glutamyl-tRNA amidotransferase subunit C [Source:HGNC Symbol;Acc:HGNC:25068]
FBXL3	0.0258101	F-box and leucine rich repeat protein 3 [Source:HGNC Symbol;Acc:HGNC:13599]
LHX4	0.0258185	LIM homeobox 4 [Source:HGNC Symbol;Acc:HGNC:21734]
CD82	0.0258639	CD82 molecule [Source:HGNC Symbol;Acc:HGNC:6210]
LTN1	0.0259441	listerin E3 ubiquitin protein ligase 1 [Source:HGNC Symbol;Acc:HGNC:13082]
AGPAT5	0.0260133	1-acylglycerol-3-phosphate O-acyltransferase 5 [Source:HGNC Symbol;Acc:HGNC:20886]
OBSCN	0.0260485	obscurin, cytoskeletal calmodulin and titin-interacting RhoGEF [Source:HGNC Symbol;Acc:HGNC:15719]
ATP5MF	0.0260827	ATP synthase membrane subunit f [Source:HGNC Symbol;Acc:HGNC:848]
BLOC1S5	0.0261186	biogenesis of lysosomal organelles complex 1 subunit 5 [Source:HGNC Symbol;Acc:HGNC:18561]
AMZ2	0.0261415	archaelysin family metallopeptidase 2 [Source:HGNC Symbol;Acc:HGNC:28041]
YRDC	0.0262341	yrdC N6-threonylcarbamoyltransferase domain containing [Source:HGNC Symbol;Acc:HGNC:28905]
C5orf51	0.0262524	chromosome 5 open reading frame 51 [Source:HGNC Symbol;Acc:HGNC:27750]
WDR92	0.0262723	WD repeat domain 92 [Source:HGNC Symbol;Acc:HGNC:25176]
DHRS2	0.0262784	dehydrogenase/reductase 2 [Source:HGNC Symbol;Acc:HGNC:18349]
OGG1	0.0263569	8-oxoguanine DNA glycosylase [Source:HGNC Symbol;Acc:HGNC:8125]
IQCG	0.0263744	IQ motif containing G [Source:HGNC Symbol;Acc:HGNC:25251]
RGS2	0.026405	regulator of G protein signaling 2 [Source:HGNC Symbol;Acc:HGNC:9998]
CIC	0.0264188	capicua transcriptional repressor [Source:HGNC Symbol;Acc:HGNC:14214]
PIGO	0.0264391	phosphatidylinositol glycan anchor biosynthesis class O [Source:HGNC Symbol;Acc:HGNC:23215]
PDCD6	0.0264549	programmed cell death 6 [Source:HGNC Symbol;Acc:HGNC:8765]
ZNF507	0.0264845	zinc finger protein 507 [Source:HGNC Symbol;Acc:HGNC:23783]
CCSAP	0.026497	centriole, cilia and spindle associated protein [Source:HGNC Symbol;Acc:HGNC:29578]
C8orf58	0.0266149	chromosome 8 open reading frame 58 [Source:HGNC Symbol;Acc:HGNC:32233]
ARHGAP33	0.0266632	Rho GTPase activating protein 33 [Source:HGNC Symbol;Acc:HGNC:23085]
EPB41L4A	0.0267229	erythrocyte membrane protein band 4.1 like 4A [Source:HGNC Symbol;Acc:HGNC:13278]
SBDSP1	0.0267354	SBDS pseudogene 1 [Source:HGNC Symbol;Acc:HGNC:21646]
LSAMP	0.0267875	limbic system associated membrane protein [Source:HGNC Symbol;Acc:HGNC:6705]
AOPEP	0.0268176	aminopeptidase O (putative) [Source:HGNC Symbol;Acc:HGNC:1361]
PANK2	0.0268608	pantothenate kinase 2 [Source:HGNC Symbol;Acc:HGNC:15894]
CATSPER3	0.0268758	cation channel sperm associated 3 [Source:HGNC Symbol;Acc:HGNC:20819]
PAG1	0.0269252	phosphoprotein membrane anchor with glycosphingolipid microdomains 1 [Source:HGNC Symbol;Acc:HGNC:30043]
FADS6	0.0269736	fatty acid desaturase 6 [Source:HGNC Symbol;Acc:HGNC:30459]
OR10A6	0.0270109	olfactory receptor family 10 subfamily A member 6 (gene/pseudogene) [Source:HGNC Symbol;Acc:HGNC:15132]
JMJD6	0.0270239	jumonji domain containing 6, arginine demethylase and lysine hydroxylase [Source:HGNC Symbol;Acc:HGNC:19355]
HDAC2	0.0270406	histone deacetylase 2 [Source:HGNC Symbol;Acc:HGNC:4853]
ZNF273	0.0270596	zinc finger protein 273 [Source:HGNC Symbol;Acc:HGNC:13067]
NCF4	0.0270648	neutrophil cytosolic factor 4 [Source:HGNC Symbol;Acc:HGNC:7662]
SNAI1	0.0270839	snail family transcriptional repressor 1 [Source:HGNC Symbol;Acc:HGNC:11128]
MLF2	0.0271017	myeloid leukemia factor 2 [Source:HGNC Symbol;Acc:HGNC:7126]
CSTF2	0.0271457	cleavage stimulation factor subunit 2 [Source:HGNC Symbol;Acc:HGNC:2484]
DHDDS	0.0271943	dehydrodolichyl diphosphate synthase subunit [Source:HGNC Symbol;Acc:HGNC:20603]
PNRC1	0.0272123	proline rich nuclear receptor coactivator 1 [Source:HGNC Symbol;Acc:HGNC:17278]
C1QTNF3	0.0273168	C1q and TNF related 3 [Source:HGNC Symbol;Acc:HGNC:14326]
RNF19B	0.0273247	ring finger protein 19B [Source:HGNC Symbol;Acc:HGNC:26886]
EOLA1	0.0273718	endothelium and lymphocyte associated ASCH domain 1 [Source:HGNC Symbol;Acc:HGNC:28089]
SLC25A18	0.0274293	solute carrier family 25 member 18 [Source:HGNC Symbol;Acc:HGNC:10988]
GULP1	0.0274646	GULP PTB domain containing engulfment adaptor 1 [Source:HGNC Symbol;Acc:HGNC:18649]
CU151838.3	0.0274733	NA
EHMT2	0.0274915	euchromatic histone lysine methyltransferase 2 [Source:HGNC Symbol;Acc:HGNC:14129]
SLC4A10	0.0275018	solute carrier family 4 member 10 [Source:HGNC Symbol;Acc:HGNC:13811]
PTP4A2	0.0275043	protein tyrosine phosphatase 4A2 [Source:HGNC Symbol;Acc:HGNC:9635]
TCTEX1D4	0.0275253	NA
NACC1	0.0276254	nucleus accumbens associated 1 [Source:HGNC Symbol;Acc:HGNC:20967]
ZNF579	0.0276967	zinc finger protein 579 [Source:HGNC Symbol;Acc:HGNC:26646]
MAFB	0.027739	MAF bZIP transcription factor B [Source:HGNC Symbol;Acc:HGNC:6408]
RPL7L1	0.027809	ribosomal protein L7 like 1 [Source:HGNC Symbol;Acc:HGNC:21370]
AC093525.2	0.0279363	NA
PRPF6	0.0279606	pre-mRNA processing factor 6 [Source:HGNC Symbol;Acc:HGNC:15860]
DOC2B	0.0279735	double C2 domain beta [Source:HGNC Symbol;Acc:HGNC:2986]
MINDY4	0.0280536	MINDY lysine 48 deubiquitinase 4 [Source:HGNC Symbol;Acc:HGNC:21916]
TRA2B	0.0281336	transformer 2 beta homolog [Source:HGNC Symbol;Acc:HGNC:10781]
MYO9A	0.0281487	myosin IXA [Source:HGNC Symbol;Acc:HGNC:7608]
CCDC71L	0.0282055	coiled-coil domain containing 71 like [Source:HGNC Symbol;Acc:HGNC:26685]
IKBKB	0.0282335	inhibitor of nuclear factor kappa B kinase subunit beta [Source:HGNC Symbol;Acc:HGNC:5960]
TFB1M	0.028379	transcription factor B1, mitochondrial [Source:HGNC Symbol;Acc:HGNC:17037]
H2AC18	0.0283973	H2A clustered histone 18 [Source:HGNC Symbol;Acc:HGNC:4736]
FOXP2	0.0285028	forkhead box P2 [Source:HGNC Symbol;Acc:HGNC:13875]
CHRNB4	0.028518	cholinergic receptor nicotinic beta 4 subunit [Source:HGNC Symbol;Acc:HGNC:1964]
PRRC1	0.0287027	proline rich coiled-coil 1 [Source:HGNC Symbol;Acc:HGNC:28164]
NMT1	0.0287536	N-myristoyltransferase 1 [Source:HGNC Symbol;Acc:HGNC:7857]
KRT18P7	0.028804	keratin 18 pseudogene 7 [Source:HGNC Symbol;Acc:HGNC:20283]
PALD1	0.028861	phosphatase domain containing paladin 1 [Source:HGNC Symbol;Acc:HGNC:23530]
VKORC1L1	0.028942	vitamin K epoxide reductase complex subunit 1 like 1 [Source:HGNC Symbol;Acc:HGNC:21492]
SCIN	0.0289481	scinderin [Source:HGNC Symbol;Acc:HGNC:21695]
PCDHGB6	0.0289745	protocadherin gamma subfamily B, 6 [Source:HGNC Symbol;Acc:HGNC:8713]
NUTM2E	0.0290505	NUT family member 2E [Source:HGNC Symbol;Acc:HGNC:23448]
ITGA9	0.0290585	integrin subunit alpha 9 [Source:HGNC Symbol;Acc:HGNC:6145]
TADA1	0.0290611	transcriptional adaptor 1 [Source:HGNC Symbol;Acc:HGNC:30631]
KLHDC3	0.0291164	kelch domain containing 3 [Source:HGNC Symbol;Acc:HGNC:20704]
TIFA	0.0291727	TRAF interacting protein with forkhead associated domain [Source:HGNC Symbol;Acc:HGNC:19075]
BAG4	0.0291745	BAG cochaperone 4 [Source:HGNC Symbol;Acc:HGNC:940]
HECTD2	0.0292048	HECT domain E3 ubiquitin protein ligase 2 [Source:HGNC Symbol;Acc:HGNC:26736]
BMP2K	0.0292062	BMP2 inducible kinase [Source:HGNC Symbol;Acc:HGNC:18041]
AVIL	0.0292147	advillin [Source:HGNC Symbol;Acc:HGNC:14188]
ARL4A	0.0293137	ADP ribosylation factor like GTPase 4A [Source:HGNC Symbol;Acc:HGNC:695]
LONRF3	0.0293536	LON peptidase N-terminal domain and ring finger 3 [Source:HGNC Symbol;Acc:HGNC:21152]
RFXANK	0.0294693	regulatory factor X associated ankyrin containing protein [Source:HGNC Symbol;Acc:HGNC:9987]
SLAMF8	0.0294722	SLAM family member 8 [Source:HGNC Symbol;Acc:HGNC:21391]
RAB9A	0.0295124	RAB9A, member RAS oncogene family [Source:HGNC Symbol;Acc:HGNC:9792]
RAD50	0.0295191	RAD50 double strand break repair protein [Source:HGNC Symbol;Acc:HGNC:9816]
NR4A1	0.0295802	nuclear receptor subfamily 4 group A member 1 [Source:HGNC Symbol;Acc:HGNC:7980]
GPD1L	0.0296376	glycerol-3-phosphate dehydrogenase 1 like [Source:HGNC Symbol;Acc:HGNC:28956]
PIK3R4	0.0297377	phosphoinositide-3-kinase regulatory subunit 4 [Source:HGNC Symbol;Acc:HGNC:8982]
SIRT6	0.0297547	sirtuin 6 [Source:HGNC Symbol;Acc:HGNC:14934]
CHCHD6	0.0298254	coiled-coil-helix-coiled-coil-helix domain containing 6 [Source:HGNC Symbol;Acc:HGNC:28184]
AHNAK2	0.0298466	AHNAK nucleoprotein 2 [Source:HGNC Symbol;Acc:HGNC:20125]
ZNF570	0.0298875	zinc finger protein 570 [Source:HGNC Symbol;Acc:HGNC:26416]
DISP2	0.0299641	dispatched RND transporter family member 2 [Source:HGNC Symbol;Acc:HGNC:19712]
NUDT14	0.0300939	nudix hydrolase 14 [Source:HGNC Symbol;Acc:HGNC:20141]
AL683842.1	0.030245	NA
ELAPOR1	0.0303407	endosome-lysosome associated apoptosis and autophagy regulator 1 [Source:HGNC Symbol;Acc:HGNC:29618]
MORN3	0.0304458	MORN repeat containing 3 [Source:HGNC Symbol;Acc:HGNC:29807]
PRPF18	0.0304703	pre-mRNA processing factor 18 [Source:HGNC Symbol;Acc:HGNC:17351]
AP000769.1	0.0304964	NA
ESYT1	0.0305464	extended synaptotagmin 1 [Source:HGNC Symbol;Acc:HGNC:29534]
AL590560.2	0.0305474	NA
SGPP2	0.0305511	sphingosine-1-phosphate phosphatase 2 [Source:HGNC Symbol;Acc:HGNC:19953]
HPS3	0.0306047	HPS3 biogenesis of lysosomal organelles complex 2 subunit 1 [Source:HGNC Symbol;Acc:HGNC:15597]
PAK1	0.0306274	p21 (RAC1) activated kinase 1 [Source:HGNC Symbol;Acc:HGNC:8590]
IKBKE	0.0306403	inhibitor of nuclear factor kappa B kinase subunit epsilon [Source:HGNC Symbol;Acc:HGNC:14552]
VPS4B	0.0306787	vacuolar protein sorting 4 homolog B [Source:HGNC Symbol;Acc:HGNC:10895]
OLFML1	0.0306813	olfactomedin like 1 [Source:HGNC Symbol;Acc:HGNC:24473]
CA14	0.0306816	carbonic anhydrase 14 [Source:HGNC Symbol;Acc:HGNC:1372]
DMAP1	0.0306877	DNA methyltransferase 1 associated protein 1 [Source:HGNC Symbol;Acc:HGNC:18291]
PCDHGA8	0.0306887	protocadherin gamma subfamily A, 8 [Source:HGNC Symbol;Acc:HGNC:8706]
BTF3L4	0.0307387	basic transcription factor 3 like 4 [Source:HGNC Symbol;Acc:HGNC:30547]
MIDN	0.0307983	midnolin [Source:HGNC Symbol;Acc:HGNC:16298]
CELA3B	0.0308824	chymotrypsin like elastase 3B [Source:HGNC Symbol;Acc:HGNC:15945]
PXK	0.0309149	PX domain containing serine/threonine kinase like [Source:HGNC Symbol;Acc:HGNC:23326]
PDE8B	0.0309482	phosphodiesterase 8B [Source:HGNC Symbol;Acc:HGNC:8794]
RAB31	0.0309988	RAB31, member RAS oncogene family [Source:HGNC Symbol;Acc:HGNC:9771]
HCAR2	0.0310015	hydroxycarboxylic acid receptor 2 [Source:HGNC Symbol;Acc:HGNC:24827]
RIMBP3	0.0310122	RIMS binding protein 3 [Source:HGNC Symbol;Acc:HGNC:29344]
DDX3Y	0.031037	DEAD-box helicase 3 Y-linked [Source:HGNC Symbol;Acc:HGNC:2699]
SUN2	0.0310646	Sad1 and UNC84 domain containing 2 [Source:HGNC Symbol;Acc:HGNC:14210]
DHRS4L1	0.0311094	dehydrogenase/reductase 4 like 1 [Source:HGNC Symbol;Acc:HGNC:19732]
TBC1D9B	0.0311394	TBC1 domain family member 9B [Source:HGNC Symbol;Acc:HGNC:29097]
SVOP	0.0312009	SV2 related protein [Source:HGNC Symbol;Acc:HGNC:25417]
TMEM14B	0.0312086	transmembrane protein 14B [Source:HGNC Symbol;Acc:HGNC:21384]
TTI1	0.0313402	TELO2 interacting protein 1 [Source:HGNC Symbol;Acc:HGNC:29029]
FBXO38	0.0313648	F-box protein 38 [Source:HGNC Symbol;Acc:HGNC:28844]
NR4A2	0.0313675	nuclear receptor subfamily 4 group A member 2 [Source:HGNC Symbol;Acc:HGNC:7981]
ARRB2	0.031469	arrestin beta 2 [Source:HGNC Symbol;Acc:HGNC:712]
FCAR	0.0315	Fc fragment of IgA receptor [Source:HGNC Symbol;Acc:HGNC:3608]
TPM3P9	0.0315369	tropomyosin 3 pseudogene 9 [Source:HGNC Symbol;Acc:HGNC:44142]
FOS	0.0315788	Fos proto-oncogene, AP-1 transcription factor subunit [Source:HGNC Symbol;Acc:HGNC:3796]
MED14	0.0315899	mediator complex subunit 14 [Source:HGNC Symbol;Acc:HGNC:2370]
RIOX2	0.0315978	ribosomal oxygenase 2 [Source:HGNC Symbol;Acc:HGNC:19441]
SEC14L2	0.0316501	SEC14 like lipid binding 2 [Source:HGNC Symbol;Acc:HGNC:10699]
ZNRD1ASP	0.0317698	zinc ribbon domain containing 1 antisense, pseudogene [Source:HGNC Symbol;Acc:HGNC:13924]
AC008764.4	0.0318102	NA
GPRASP1	0.0318114	G protein-coupled receptor associated sorting protein 1 [Source:HGNC Symbol;Acc:HGNC:24834]
TTC30B	0.0318756	tetratricopeptide repeat domain 30B [Source:HGNC Symbol;Acc:HGNC:26425]
NUDT12	0.0318891	nudix hydrolase 12 [Source:HGNC Symbol;Acc:HGNC:18826]
IKZF5	0.0318997	IKAROS family zinc finger 5 [Source:HGNC Symbol;Acc:HGNC:14283]
PRAG1	0.0319265	PEAK1 related, kinase-activating pseudokinase 1 [Source:HGNC Symbol;Acc:HGNC:25438]
HMOX1	0.031966	heme oxygenase 1 [Source:HGNC Symbol;Acc:HGNC:5013]
FPR1	0.0320452	formyl peptide receptor 1 [Source:HGNC Symbol;Acc:HGNC:3826]
CXCL8	0.0320959	C-X-C motif chemokine ligand 8 [Source:HGNC Symbol;Acc:HGNC:6025]
CD151	0.0321084	CD151 molecule (Raph blood group) [Source:HGNC Symbol;Acc:HGNC:1630]
FBN2	0.0321385	fibrillin 2 [Source:HGNC Symbol;Acc:HGNC:3604]
PHF7	0.0321979	PHD finger protein 7 [Source:HGNC Symbol;Acc:HGNC:18458]
MFSD3	0.0322026	major facilitator superfamily domain containing 3 [Source:HGNC Symbol;Acc:HGNC:25157]
ARFGEF1	0.0322258	ADP ribosylation factor guanine nucleotide exchange factor 1 [Source:HGNC Symbol;Acc:HGNC:15772]
RBBP5	0.0322547	RB binding protein 5, histone lysine methyltransferase complex subunit [Source:HGNC Symbol;Acc:HGNC:9888]
PRR7	0.0323765	proline rich 7, synaptic [Source:HGNC Symbol;Acc:HGNC:28130]
PYGO2	0.0324407	pygopus family PHD finger 2 [Source:HGNC Symbol;Acc:HGNC:30257]
NAGS	0.0325198	N-acetylglutamate synthase [Source:HGNC Symbol;Acc:HGNC:17996]
TMEM269	0.0325239	transmembrane protein 269 [Source:HGNC Symbol;Acc:HGNC:52381]
B3GNT8	0.0325645	UDP-GlcNAc:betaGal beta-1,3-N-acetylglucosaminyltransferase 8 [Source:HGNC Symbol;Acc:HGNC:24139]
NR1D1	0.0327322	nuclear receptor subfamily 1 group D member 1 [Source:HGNC Symbol;Acc:HGNC:7962]
FBXO21	0.0327501	F-box protein 21 [Source:HGNC Symbol;Acc:HGNC:13592]
LY6G5B	0.0328064	lymphocyte antigen 6 family member G5B [Source:HGNC Symbol;Acc:HGNC:13931]
BTBD11	0.0328438	BTB domain containing 11 [Source:HGNC Symbol;Acc:HGNC:23844]
NOL8	0.0328488	nucleolar protein 8 [Source:HGNC Symbol;Acc:HGNC:23387]
PRLR	0.0328571	prolactin receptor [Source:HGNC Symbol;Acc:HGNC:9446]
ZC3H11B	0.0329713	zinc finger CCCH-type containing 11B [Source:HGNC Symbol;Acc:HGNC:25659]
ANXA2P2	0.0329861	annexin A2 pseudogene 2 [Source:HGNC Symbol;Acc:HGNC:539]
GPSM1	0.0329886	G protein signaling modulator 1 [Source:HGNC Symbol;Acc:HGNC:17858]
SCN9A	0.0330067	sodium voltage-gated channel alpha subunit 9 [Source:HGNC Symbol;Acc:HGNC:10597]
OBI1	0.0330156	ORC ubiquitin ligase 1 [Source:HGNC Symbol;Acc:HGNC:20308]
GPR65	0.033027	G protein-coupled receptor 65 [Source:HGNC Symbol;Acc:HGNC:4517]
AL358113.1	0.0330505	NA
CLK1	0.0330516	CDC like kinase 1 [Source:HGNC Symbol;Acc:HGNC:2068]
NRARP	0.0330617	NOTCH regulated ankyrin repeat protein [Source:HGNC Symbol;Acc:HGNC:33843]
ST7L	0.0330944	suppression of tumorigenicity 7 like [Source:HGNC Symbol;Acc:HGNC:18441]
CCDC106	0.0331622	coiled-coil domain containing 106 [Source:HGNC Symbol;Acc:HGNC:30181]
RHEBP2	0.0331902	RHEB pseudogene 2 [Source:HGNC Symbol;Acc:HGNC:44991]
AFG1L	0.0332698	AFG1 like ATPase [Source:HGNC Symbol;Acc:HGNC:16411]
GCM1	0.0333178	glial cells missing transcription factor 1 [Source:HGNC Symbol;Acc:HGNC:4197]
DTX2P1	0.0333266	DTX2 pseudogene 1 [Source:HGNC Symbol;Acc:HGNC:42352]
NXT1	0.0333277	nuclear transport factor 2 like export factor 1 [Source:HGNC Symbol;Acc:HGNC:15913]
TUBA1C	0.0333579	tubulin alpha 1c [Source:HGNC Symbol;Acc:HGNC:20768]
UBE2S	0.0334271	ubiquitin conjugating enzyme E2 S [Source:HGNC Symbol;Acc:HGNC:17895]
ECI2	0.033508	enoyl-CoA delta isomerase 2 [Source:HGNC Symbol;Acc:HGNC:14601]
BSCL2	0.033614	BSCL2 lipid droplet biogenesis associated, seipin [Source:HGNC Symbol;Acc:HGNC:15832]
AEN	0.0336216	apoptosis enhancing nuclease [Source:HGNC Symbol;Acc:HGNC:25722]
SNHG32	0.0336642	small nucleolar RNA host gene 32 [Source:HGNC Symbol;Acc:HGNC:19078]
HBP1	0.0336733	HMG-box transcription factor 1 [Source:HGNC Symbol;Acc:HGNC:23200]
C16orf70	0.0336856	chromosome 16 open reading frame 70 [Source:HGNC Symbol;Acc:HGNC:29564]
GDI2	0.0337112	GDP dissociation inhibitor 2 [Source:HGNC Symbol;Acc:HGNC:4227]
ZG16B	0.0337332	zymogen granule protein 16B [Source:HGNC Symbol;Acc:HGNC:30456]
MMAB	0.0337732	metabolism of cobalamin associated B [Source:HGNC Symbol;Acc:HGNC:19331]
GRK6P1	0.0338078	G protein-coupled receptor kinase 6 pseudogene 1 [Source:HGNC Symbol;Acc:HGNC:4547]
SYNJ2BP-COX16	0.0338782	SYNJ2BP-COX16 readthrough [Source:HGNC Symbol;Acc:HGNC:48350]
RTL8A	0.0339135	retrotransposon Gag like 8A [Source:HGNC Symbol;Acc:HGNC:24514]
WDR26	0.0340781	WD repeat domain 26 [Source:HGNC Symbol;Acc:HGNC:21208]
FZR1	0.0341193	fizzy and cell division cycle 20 related 1 [Source:HGNC Symbol;Acc:HGNC:24824]
N6AMT1	0.0341646	N-6 adenine-specific DNA methyltransferase 1 [Source:HGNC Symbol;Acc:HGNC:16021]
CC2D1A	0.0341689	coiled-coil and C2 domain containing 1A [Source:HGNC Symbol;Acc:HGNC:30237]
GOLGA2P11	0.0342255	GOLGA2 pseudogene 11 [Source:HGNC Symbol;Acc:HGNC:26788]
AC092821.1	0.0342671	NA
SNX32	0.0343005	sorting nexin 32 [Source:HGNC Symbol;Acc:HGNC:26423]
ANKRD49	0.0343126	ankyrin repeat domain 49 [Source:HGNC Symbol;Acc:HGNC:25970]
NCALD	0.0343148	neurocalcin delta [Source:HGNC Symbol;Acc:HGNC:7655]
ETF1	0.0343288	eukaryotic translation termination factor 1 [Source:HGNC Symbol;Acc:HGNC:3477]
CDC14B	0.0343916	cell division cycle 14B [Source:HGNC Symbol;Acc:HGNC:1719]
CHRM4	0.0344003	cholinergic receptor muscarinic 4 [Source:HGNC Symbol;Acc:HGNC:1953]
PDLIM1P4	0.0344759	PDZ and LIM domain 1 pseudogene 4 [Source:HGNC Symbol;Acc:HGNC:48947]
PANK4	0.0344987	pantothenate kinase 4 (inactive) [Source:HGNC Symbol;Acc:HGNC:19366]
GUCY2C	0.0345103	guanylate cyclase 2C [Source:HGNC Symbol;Acc:HGNC:4688]
PHF5A	0.0345455	PHD finger protein 5A [Source:HGNC Symbol;Acc:HGNC:18000]
SPTB	0.034578	spectrin beta, erythrocytic [Source:HGNC Symbol;Acc:HGNC:11274]
GUK1	0.0346799	guanylate kinase 1 [Source:HGNC Symbol;Acc:HGNC:4693]
ERI2	0.034681	ERI1 exoribonuclease family member 2 [Source:HGNC Symbol;Acc:HGNC:30541]
SMIM30	0.0346845	small integral membrane protein 30 [Source:HGNC Symbol;Acc:HGNC:48953]
KLHL15	0.0346912	kelch like family member 15 [Source:HGNC Symbol;Acc:HGNC:29347]
DUX4L37	0.0347067	double homeobox 4 like 37 (pseudogene) [Source:HGNC Symbol;Acc:HGNC:51775]
STK17B	0.0347084	serine/threonine kinase 17b [Source:HGNC Symbol;Acc:HGNC:11396]
GSTZ1	0.0347412	glutathione S-transferase zeta 1 [Source:HGNC Symbol;Acc:HGNC:4643]
SCN7A	0.0347757	sodium voltage-gated channel alpha subunit 7 [Source:HGNC Symbol;Acc:HGNC:10594]
FBXO40	0.0348863	F-box protein 40 [Source:HGNC Symbol;Acc:HGNC:29816]
NRADDP	0.0349029	neurotrophin receptor associated death domain, pseudogene [Source:HGNC Symbol;Acc:HGNC:19337]
CD81	0.0349541	CD81 molecule [Source:HGNC Symbol;Acc:HGNC:1701]
TNFAIP8	0.0350012	TNF alpha induced protein 8 [Source:HGNC Symbol;Acc:HGNC:17260]
PEDS1-UBE2V1	0.0350421	PEDS1-UBE2V1 readthrough [Source:HGNC Symbol;Acc:HGNC:33521]
ALYREF	0.0352398	Aly/REF export factor [Source:HGNC Symbol;Acc:HGNC:19071]
CDKN2AIP	0.0352619	CDKN2A interacting protein [Source:HGNC Symbol;Acc:HGNC:24325]
C17orf67	0.0353186	chromosome 17 open reading frame 67 [Source:HGNC Symbol;Acc:HGNC:27900]
KCNA3	0.0353196	potassium voltage-gated channel subfamily A member 3 [Source:HGNC Symbol;Acc:HGNC:6221]
PSTK	0.035476	phosphoseryl-tRNA kinase [Source:HGNC Symbol;Acc:HGNC:28578]
DLG5	0.0355397	discs large MAGUK scaffold protein 5 [Source:HGNC Symbol;Acc:HGNC:2904]
DSN1	0.0355657	DSN1 component of MIS12 kinetochore complex [Source:HGNC Symbol;Acc:HGNC:16165]
TBRG4	0.0356632	transforming growth factor beta regulator 4 [Source:HGNC Symbol;Acc:HGNC:17443]
ICAM1	0.0356637	intercellular adhesion molecule 1 [Source:HGNC Symbol;Acc:HGNC:5344]
SMN2	0.0356927	survival of motor neuron 2, centromeric [Source:HGNC Symbol;Acc:HGNC:11118]
ZNF133	0.0357091	zinc finger protein 133 [Source:HGNC Symbol;Acc:HGNC:12917]
FHL3	0.0357553	four and a half LIM domains 3 [Source:HGNC Symbol;Acc:HGNC:3704]
HSPA4L	0.0358022	heat shock protein family A (Hsp70) member 4 like [Source:HGNC Symbol;Acc:HGNC:17041]
ZNF212	0.0360442	zinc finger protein 212 [Source:HGNC Symbol;Acc:HGNC:13004]
CDK17	0.0360654	cyclin dependent kinase 17 [Source:HGNC Symbol;Acc:HGNC:8750]
NPL	0.0360742	N-acetylneuraminate pyruvate lyase [Source:HGNC Symbol;Acc:HGNC:16781]
ABL1	0.0360814	ABL proto-oncogene 1, non-receptor tyrosine kinase [Source:HGNC Symbol;Acc:HGNC:76]
POLR1G	0.0361088	RNA polymerase I subunit G [Source:HGNC Symbol;Acc:HGNC:24219]
P2RY12	0.0361332	purinergic receptor P2Y12 [Source:HGNC Symbol;Acc:HGNC:18124]
GATM	0.0361517	glycine amidinotransferase [Source:HGNC Symbol;Acc:HGNC:4175]
AC013394.1	0.0362495	NA
NSL1	0.0362656	NSL1 component of MIS12 kinetochore complex [Source:HGNC Symbol;Acc:HGNC:24548]
TRA2A	0.0362711	transformer 2 alpha homolog [Source:HGNC Symbol;Acc:HGNC:16645]
MVD	0.036319	mevalonate diphosphate decarboxylase [Source:HGNC Symbol;Acc:HGNC:7529]
SACS	0.0363598	sacsin molecular chaperone [Source:HGNC Symbol;Acc:HGNC:10519]
REEP4	0.0365234	receptor accessory protein 4 [Source:HGNC Symbol;Acc:HGNC:26176]
TMEM238	0.0365806	transmembrane protein 238 [Source:HGNC Symbol;Acc:HGNC:40042]
CENPO	0.0366176	centromere protein O [Source:HGNC Symbol;Acc:HGNC:28152]
STRC	0.0367294	stereocilin [Source:HGNC Symbol;Acc:HGNC:16035]
TMEM241	0.036787	transmembrane protein 241 [Source:HGNC Symbol;Acc:HGNC:31723]
POLR1B	0.036862	RNA polymerase I subunit B [Source:HGNC Symbol;Acc:HGNC:20454]
TGFBR1	0.0369365	transforming growth factor beta receptor 1 [Source:HGNC Symbol;Acc:HGNC:11772]
SEMA6D	0.036958	semaphorin 6D [Source:HGNC Symbol;Acc:HGNC:16770]
TMCO6	0.0369874	transmembrane and coiled-coil domains 6 [Source:HGNC Symbol;Acc:HGNC:28814]
FAM78A	0.03701	family with sequence similarity 78 member A [Source:HGNC Symbol;Acc:HGNC:25465]
RBM33	0.0370208	RNA binding motif protein 33 [Source:HGNC Symbol;Acc:HGNC:27223]
WSB2	0.0370274	WD repeat and SOCS box containing 2 [Source:HGNC Symbol;Acc:HGNC:19222]
UTS2B	0.037063	urotensin 2B [Source:HGNC Symbol;Acc:HGNC:30894]
LINC00674	0.0371404	long intergenic non-protein coding RNA 674 [Source:HGNC Symbol;Acc:HGNC:44355]
TMEM250	0.0371781	transmembrane protein 250 [Source:HGNC Symbol;Acc:HGNC:31009]
AC024592.3	0.0372423	NA
ZNF169	0.0373357	zinc finger protein 169 [Source:HGNC Symbol;Acc:HGNC:12957]
CPEB4	0.0373462	cytoplasmic polyadenylation element binding protein 4 [Source:HGNC Symbol;Acc:HGNC:21747]
SMIM3	0.0373523	small integral membrane protein 3 [Source:HGNC Symbol;Acc:HGNC:30248]
ZNF600	0.0373693	zinc finger protein 600 [Source:HGNC Symbol;Acc:HGNC:30951]
OPN3	0.0373751	opsin 3 [Source:HGNC Symbol;Acc:HGNC:14007]
FSTL3	0.0374073	follistatin like 3 [Source:HGNC Symbol;Acc:HGNC:3973]
GOLGA3	0.037426	golgin A3 [Source:HGNC Symbol;Acc:HGNC:4426]
NOTCH4	0.037442	notch receptor 4 [Source:HGNC Symbol;Acc:HGNC:7884]
NPRL2	0.0374451	NPR2 like, GATOR1 complex subunit [Source:HGNC Symbol;Acc:HGNC:24969]
LDOC1	0.0374515	LDOC1 regulator of NFKB signaling [Source:HGNC Symbol;Acc:HGNC:6548]
TSNAXIP1	0.0374547	translin associated factor X interacting protein 1 [Source:HGNC Symbol;Acc:HGNC:18586]
AC021660.3	0.0374741	NA
DDX56	0.0375693	DEAD-box helicase 56 [Source:HGNC Symbol;Acc:HGNC:18193]
TONSL	0.0376199	tonsoku like, DNA repair protein [Source:HGNC Symbol;Acc:HGNC:7801]
TMEM132B	0.0377361	transmembrane protein 132B [Source:HGNC Symbol;Acc:HGNC:29397]
SNRNP25	0.0377664	small nuclear ribonucleoprotein U11/U12 subunit 25 [Source:HGNC Symbol;Acc:HGNC:14161]
ZNF853	0.0378563	zinc finger protein 853 [Source:HGNC Symbol;Acc:HGNC:21767]
EXOC7	0.0378793	exocyst complex component 7 [Source:HGNC Symbol;Acc:HGNC:23214]
IL10RA	0.0378999	interleukin 10 receptor subunit alpha [Source:HGNC Symbol;Acc:HGNC:5964]
ULK4P1	0.0379209	ULK4 pseudogene 1 [Source:HGNC Symbol;Acc:HGNC:15775]
PIGL	0.0379221	phosphatidylinositol glycan anchor biosynthesis class L [Source:HGNC Symbol;Acc:HGNC:8966]
PARS2	0.0379513	prolyl-tRNA synthetase 2, mitochondrial [Source:HGNC Symbol;Acc:HGNC:30563]
CFAP251	0.0379924	cilia and flagella associated protein 251 [Source:HGNC Symbol;Acc:HGNC:28506]
OXSR1	0.0380723	oxidative stress responsive kinase 1 [Source:HGNC Symbol;Acc:HGNC:8508]
LINGO3	0.0380724	leucine rich repeat and Ig domain containing 3 [Source:HGNC Symbol;Acc:HGNC:21206]
HEPACAM	0.0380741	hepatic and glial cell adhesion molecule [Source:HGNC Symbol;Acc:HGNC:26361]
EIF4A2	0.0381603	eukaryotic translation initiation factor 4A2 [Source:HGNC Symbol;Acc:HGNC:3284]
BATF	0.0381904	basic leucine zipper ATF-like transcription factor [Source:HGNC Symbol;Acc:HGNC:958]
RWDD1	0.0382275	RWD domain containing 1 [Source:HGNC Symbol;Acc:HGNC:20993]
ZNF91	0.0382286	zinc finger protein 91 [Source:HGNC Symbol;Acc:HGNC:13166]
ALKBH8	0.0382431	alkB homolog 8, tRNA methyltransferase [Source:HGNC Symbol;Acc:HGNC:25189]
LCN12	0.0383401	lipocalin 12 [Source:HGNC Symbol;Acc:HGNC:28733]
C4orf46	0.0383533	chromosome 4 open reading frame 46 [Source:HGNC Symbol;Acc:HGNC:27320]
ERRFI1	0.0384214	ERBB receptor feedback inhibitor 1 [Source:HGNC Symbol;Acc:HGNC:18185]
BRMS1	0.0384419	BRMS1 transcriptional repressor and anoikis regulator [Source:HGNC Symbol;Acc:HGNC:17262]
CLK3	0.0385159	CDC like kinase 3 [Source:HGNC Symbol;Acc:HGNC:2071]
OXGR1	0.0385168	oxoglutarate receptor 1 [Source:HGNC Symbol;Acc:HGNC:4531]
AC021087.5	0.038522	NA
TRIB1	0.0387722	tribbles pseudokinase 1 [Source:HGNC Symbol;Acc:HGNC:16891]
INTS1	0.0388068	integrator complex subunit 1 [Source:HGNC Symbol;Acc:HGNC:24555]
ATP13A2	0.0388137	ATPase cation transporting 13A2 [Source:HGNC Symbol;Acc:HGNC:30213]
MGAT3	0.0388704	beta-1,4-mannosyl-glycoprotein 4-beta-N-acetylglucosaminyltransferase [Source:HGNC Symbol;Acc:HGNC:7046]
PPAN-P2RY11	0.0388779	PPAN-P2RY11 readthrough [Source:HGNC Symbol;Acc:HGNC:33526]
ID1	0.0390537	inhibitor of DNA binding 1, HLH protein [Source:HGNC Symbol;Acc:HGNC:5360]
DSC3	0.0390669	desmocollin 3 [Source:HGNC Symbol;Acc:HGNC:3037]
S100A5	0.0392256	S100 calcium binding protein A5 [Source:HGNC Symbol;Acc:HGNC:10495]
KIZ	0.0392477	kizuna centrosomal protein [Source:HGNC Symbol;Acc:HGNC:15865]
DHX9	0.0392725	DExH-box helicase 9 [Source:HGNC Symbol;Acc:HGNC:2750]
KCTD12	0.039382	potassium channel tetramerization domain containing 12 [Source:HGNC Symbol;Acc:HGNC:14678]
ZNF660	0.0394105	zinc finger protein 660 [Source:HGNC Symbol;Acc:HGNC:26720]
PDZD9	0.0395212	PDZ domain containing 9 [Source:HGNC Symbol;Acc:HGNC:28740]
ARL6IP5	0.0395341	ADP ribosylation factor like GTPase 6 interacting protein 5 [Source:HGNC Symbol;Acc:HGNC:16937]
VTI1A	0.0396631	vesicle transport through interaction with t-SNAREs 1A [Source:HGNC Symbol;Acc:HGNC:17792]
SEC13	0.0396766	SEC13 homolog, nuclear pore and COPII coat complex component [Source:HGNC Symbol;Acc:HGNC:10697]
UBA1	0.0396865	ubiquitin like modifier activating enzyme 1 [Source:HGNC Symbol;Acc:HGNC:12469]
ZNF397	0.0397598	zinc finger protein 397 [Source:HGNC Symbol;Acc:HGNC:18818]
ZNF2	0.0397764	zinc finger protein 2 [Source:HGNC Symbol;Acc:HGNC:12991]
TMEM167B	0.039777	transmembrane protein 167B [Source:HGNC Symbol;Acc:HGNC:30187]
MPHOSPH10	0.0398087	M-phase phosphoprotein 10 [Source:HGNC Symbol;Acc:HGNC:7213]
CYB5B	0.039817	cytochrome b5 type B [Source:HGNC Symbol;Acc:HGNC:24374]
SRSF5	0.039838	serine and arginine rich splicing factor 5 [Source:HGNC Symbol;Acc:HGNC:10787]
FAM207A	0.0398537	family with sequence similarity 207 member A [Source:HGNC Symbol;Acc:HGNC:15811]
RBFOX3	0.0398539	RNA binding fox-1 homolog 3 [Source:HGNC Symbol;Acc:HGNC:27097]
DNAJB6	0.039865	DnaJ heat shock protein family (Hsp40) member B6 [Source:HGNC Symbol;Acc:HGNC:14888]
SLC35B1	0.0399468	solute carrier family 35 member B1 [Source:HGNC Symbol;Acc:HGNC:20798]
PPP1R3F	0.0399627	protein phosphatase 1 regulatory subunit 3F [Source:HGNC Symbol;Acc:HGNC:14944]
ZNF10	0.0399674	zinc finger protein 10 [Source:HGNC Symbol;Acc:HGNC:12879]
SLITRK5	0.0399813	SLIT and NTRK like family member 5 [Source:HGNC Symbol;Acc:HGNC:20295]
MARVELD1	0.0399819	MARVEL domain containing 1 [Source:HGNC Symbol;Acc:HGNC:28674]
MRPS18A	0.0400096	mitochondrial ribosomal protein S18A [Source:HGNC Symbol;Acc:HGNC:14515]
APOM	0.0400625	apolipoprotein M [Source:HGNC Symbol;Acc:HGNC:13916]
MTND4P15	0.040094	MT-ND4 pseudogene 15 [Source:HGNC Symbol;Acc:HGNC:42202]
KCNJ1	0.0401104	potassium inwardly rectifying channel subfamily J member 1 [Source:HGNC Symbol;Acc:HGNC:6255]
TOMM6	0.0401313	translocase of outer mitochondrial membrane 6 [Source:HGNC Symbol;Acc:HGNC:34528]
TXLNGY	0.0401345	taxilin gamma pseudogene, Y-linked [Source:HGNC Symbol;Acc:HGNC:18473]
ZNF625	0.0401396	zinc finger protein 625 [Source:HGNC Symbol;Acc:HGNC:30571]
CHRNB1	0.0401508	cholinergic receptor nicotinic beta 1 subunit [Source:HGNC Symbol;Acc:HGNC:1961]
CTCFL	0.0401729	CCCTC-binding factor like [Source:HGNC Symbol;Acc:HGNC:16234]
GRK2	0.0402471	G protein-coupled receptor kinase 2 [Source:HGNC Symbol;Acc:HGNC:289]
ZNF672	0.0402742	zinc finger protein 672 [Source:HGNC Symbol;Acc:HGNC:26179]
CNTROB	0.0403054	centrobin, centriole duplication and spindle assembly protein [Source:HGNC Symbol;Acc:HGNC:29616]
HDHD5	0.0403448	haloacid dehalogenase like hydrolase domain containing 5 [Source:HGNC Symbol;Acc:HGNC:1843]
CCDC141	0.0403505	coiled-coil domain containing 141 [Source:HGNC Symbol;Acc:HGNC:26821]
ST8SIA1	0.040392	ST8 alpha-N-acetyl-neuraminide alpha-2,8-sialyltransferase 1 [Source:HGNC Symbol;Acc:HGNC:10869]
GCA	0.040433	grancalcin [Source:HGNC Symbol;Acc:HGNC:15990]
MAP3K7	0.0404407	mitogen-activated protein kinase kinase kinase 7 [Source:HGNC Symbol;Acc:HGNC:6859]
AC006059.2	0.0404818	NA
MMAA	0.0405688	metabolism of cobalamin associated A [Source:HGNC Symbol;Acc:HGNC:18871]
NIF3L1	0.0405729	NGG1 interacting factor 3 like 1 [Source:HGNC Symbol;Acc:HGNC:13390]
LIG3	0.0406113	DNA ligase 3 [Source:HGNC Symbol;Acc:HGNC:6600]
SLITRK4	0.0406899	SLIT and NTRK like family member 4 [Source:HGNC Symbol;Acc:HGNC:23502]
MYC	0.0407451	MYC proto-oncogene, bHLH transcription factor [Source:HGNC Symbol;Acc:HGNC:7553]
MTND4P14	0.0408351	MT-ND4 pseudogene 14 [Source:HGNC Symbol;Acc:HGNC:42201]
UNC50	0.0408571	unc-50 inner nuclear membrane RNA binding protein [Source:HGNC Symbol;Acc:HGNC:16046]
C1orf52	0.0409533	chromosome 1 open reading frame 52 [Source:HGNC Symbol;Acc:HGNC:24871]
BLOC1S2	0.0409771	biogenesis of lysosomal organelles complex 1 subunit 2 [Source:HGNC Symbol;Acc:HGNC:20984]
NMNAT2	0.0409819	nicotinamide nucleotide adenylyltransferase 2 [Source:HGNC Symbol;Acc:HGNC:16789]
ZNF192P1	0.0410205	zinc finger protein 192 pseudogene 1 [Source:HGNC Symbol;Acc:HGNC:18777]
AC131160.1	0.0411463	NA
ZSCAN21	0.0411599	zinc finger and SCAN domain containing 21 [Source:HGNC Symbol;Acc:HGNC:13104]
EIF5B	0.0411675	eukaryotic translation initiation factor 5B [Source:HGNC Symbol;Acc:HGNC:30793]
EOLA2	0.0411834	endothelium and lymphocyte associated ASCH domain 2 [Source:HGNC Symbol;Acc:HGNC:17402]
TMEM132A	0.0413409	transmembrane protein 132A [Source:HGNC Symbol;Acc:HGNC:31092]
CYP1A2	0.0414495	cytochrome P450 family 1 subfamily A member 2 [Source:HGNC Symbol;Acc:HGNC:2596]
GBP3	0.0414786	guanylate binding protein 3 [Source:HGNC Symbol;Acc:HGNC:4184]
HOXA5	0.0415118	homeobox A5 [Source:HGNC Symbol;Acc:HGNC:5106]
LSP1P5	0.041527	LSP1 pseudogene 5 [Source:NCBI gene (formerly Entrezgene);Acc:645166]
ISL2	0.0415297	ISL LIM homeobox 2 [Source:HGNC Symbol;Acc:HGNC:18524]
GIN1	0.0415951	gypsy retrotransposon integrase 1 [Source:HGNC Symbol;Acc:HGNC:25959]
SH3BP5L	0.0415974	SH3 binding domain protein 5 like [Source:HGNC Symbol;Acc:HGNC:29360]
HINFP	0.041697	histone H4 transcription factor [Source:HGNC Symbol;Acc:HGNC:17850]
FAM189B	0.0417037	family with sequence similarity 189 member B [Source:HGNC Symbol;Acc:HGNC:1233]
PDK2	0.0417133	pyruvate dehydrogenase kinase 2 [Source:HGNC Symbol;Acc:HGNC:8810]
RBM14	0.0418614	RNA binding motif protein 14 [Source:HGNC Symbol;Acc:HGNC:14219]
TXLNA	0.041871	taxilin alpha [Source:HGNC Symbol;Acc:HGNC:30685]
LINS1	0.0419024	lines homolog 1 [Source:HGNC Symbol;Acc:HGNC:30922]
ATP6V1C2	0.0419658	ATPase H+ transporting V1 subunit C2 [Source:HGNC Symbol;Acc:HGNC:18264]
MRPL54	0.0420319	mitochondrial ribosomal protein L54 [Source:HGNC Symbol;Acc:HGNC:16685]
IGFBPL1	0.0420624	insulin like growth factor binding protein like 1 [Source:HGNC Symbol;Acc:HGNC:20081]
CRTC1	0.042065	CREB regulated transcription coactivator 1 [Source:HGNC Symbol;Acc:HGNC:16062]
LBX2	0.0420942	ladybird homeobox 2 [Source:HGNC Symbol;Acc:HGNC:15525]
R3HCC1	0.0421584	R3H domain and coiled-coil containing 1 [Source:HGNC Symbol;Acc:HGNC:27329]
ZNF772	0.0421688	zinc finger protein 772 [Source:HGNC Symbol;Acc:HGNC:33106]
FBXW7	0.0422606	F-box and WD repeat domain containing 7 [Source:HGNC Symbol;Acc:HGNC:16712]
ZNF185	0.0423796	zinc finger protein 185 with LIM domain [Source:HGNC Symbol;Acc:HGNC:12976]
EMG1	0.0423797	EMG1 N1-specific pseudouridine methyltransferase [Source:HGNC Symbol;Acc:HGNC:16912]
SAMD1	0.0424573	sterile alpha motif domain containing 1 [Source:NCBI gene (formerly Entrezgene);Acc:90378]
USO1	0.0424768	USO1 vesicle transport factor [Source:HGNC Symbol;Acc:HGNC:30904]
UCP2	0.0424956	uncoupling protein 2 [Source:HGNC Symbol;Acc:HGNC:12518]
C16orf87	0.0424968	chromosome 16 open reading frame 87 [Source:HGNC Symbol;Acc:HGNC:33754]
ANOS2P	0.0425482	anosmin 2, pseudogene [Source:HGNC Symbol;Acc:HGNC:6214]
NLRP6	0.0425871	NLR family pyrin domain containing 6 [Source:HGNC Symbol;Acc:HGNC:22944]
IFI27L2	0.0426818	interferon alpha inducible protein 27 like 2 [Source:HGNC Symbol;Acc:HGNC:19753]
NR4A3	0.0427036	nuclear receptor subfamily 4 group A member 3 [Source:HGNC Symbol;Acc:HGNC:7982]
TSC22D1	0.0427757	TSC22 domain family member 1 [Source:HGNC Symbol;Acc:HGNC:16826]
RBM14-RBM4	0.0429141	RBM14-RBM4 readthrough [Source:HGNC Symbol;Acc:HGNC:38840]
B3GNT10	0.0429619	NA
RBM27	0.0429658	RNA binding motif protein 27 [Source:HGNC Symbol;Acc:HGNC:29243]
DCAF1	0.0429924	DDB1 and CUL4 associated factor 1 [Source:HGNC Symbol;Acc:HGNC:30911]
EEF1A1P12	0.0430341	eukaryotic translation elongation factor 1 alpha 1 pseudogene 12 [Source:HGNC Symbol;Acc:HGNC:3195]
AC021148.1	0.0431147	NA
DUSP22	0.0432111	dual specificity phosphatase 22 [Source:HGNC Symbol;Acc:HGNC:16077]
BRMS1L	0.0433091	BRMS1 like transcriptional repressor [Source:HGNC Symbol;Acc:HGNC:20512]
NCBP3	0.0433136	nuclear cap binding subunit 3 [Source:HGNC Symbol;Acc:HGNC:24612]
SPAG5	0.043377	sperm associated antigen 5 [Source:HGNC Symbol;Acc:HGNC:13452]
OR2H2	0.043436	olfactory receptor family 2 subfamily H member 2 [Source:HGNC Symbol;Acc:HGNC:8253]
OR7D4	0.0436091	olfactory receptor family 7 subfamily D member 4 [Source:HGNC Symbol;Acc:HGNC:8380]
ARNTL2	0.0436521	aryl hydrocarbon receptor nuclear translocator like 2 [Source:HGNC Symbol;Acc:HGNC:18984]
CALHM2	0.0436825	calcium homeostasis modulator family member 2 [Source:HGNC Symbol;Acc:HGNC:23493]
PNPLA6	0.0437203	patatin like phospholipase domain containing 6 [Source:HGNC Symbol;Acc:HGNC:16268]
ASAP3	0.0437494	ArfGAP with SH3 domain, ankyrin repeat and PH domain 3 [Source:HGNC Symbol;Acc:HGNC:14987]
ATOX1	0.0437658	antioxidant 1 copper chaperone [Source:HGNC Symbol;Acc:HGNC:798]
PDZD3	0.0437804	PDZ domain containing 3 [Source:HGNC Symbol;Acc:HGNC:19891]
ZNF322	0.0438673	zinc finger protein 322 [Source:HGNC Symbol;Acc:HGNC:23640]
ATP8B3	0.0439157	ATPase phospholipid transporting 8B3 [Source:HGNC Symbol;Acc:HGNC:13535]
POLR3B	0.043947	RNA polymerase III subunit B [Source:HGNC Symbol;Acc:HGNC:30348]
UQCC1	0.0439535	ubiquinol-cytochrome c reductase complex assembly factor 1 [Source:HGNC Symbol;Acc:HGNC:15891]
SYS1	0.0439683	SYS1 golgi trafficking protein [Source:HGNC Symbol;Acc:HGNC:16162]
BCAS4	0.0440485	breast carcinoma amplified sequence 4 [Source:HGNC Symbol;Acc:HGNC:14367]
ODC1	0.0440774	ornithine decarboxylase 1 [Source:HGNC Symbol;Acc:HGNC:8109]
GPR3	0.0441023	G protein-coupled receptor 3 [Source:HGNC Symbol;Acc:HGNC:4484]
SMYD3	0.0441676	SET and MYND domain containing 3 [Source:HGNC Symbol;Acc:HGNC:15513]
CXCL1	0.0442212	C-X-C motif chemokine ligand 1 [Source:HGNC Symbol;Acc:HGNC:4602]
POMGNT1	0.0442323	protein O-linked mannose N-acetylglucosaminyltransferase 1 (beta 1,2-) [Source:HGNC Symbol;Acc:HGNC:19139]
SPRED3	0.0442398	sprouty related EVH1 domain containing 3 [Source:HGNC Symbol;Acc:HGNC:31041]
TP53TG5	0.04427	TP53 target 5 [Source:HGNC Symbol;Acc:HGNC:15856]
TIPARP	0.0444291	TCDD inducible poly(ADP-ribose) polymerase [Source:HGNC Symbol;Acc:HGNC:23696]
FBXO28	0.0444964	F-box protein 28 [Source:HGNC Symbol;Acc:HGNC:29046]
TGIF2	0.0445144	TGFB induced factor homeobox 2 [Source:HGNC Symbol;Acc:HGNC:15764]
TGFB3	0.0446663	transforming growth factor beta 3 [Source:HGNC Symbol;Acc:HGNC:11769]
NDUFA12	0.044726	NADH:ubiquinone oxidoreductase subunit A12 [Source:HGNC Symbol;Acc:HGNC:23987]
MBTPS1	0.0447354	membrane bound transcription factor peptidase, site 1 [Source:HGNC Symbol;Acc:HGNC:15456]
MICAL1	0.0448467	microtubule associated monooxygenase, calponin and LIM domain containing 1 [Source:HGNC Symbol;Acc:HGNC:20619]
RCC2	0.0449042	regulator of chromosome condensation 2 [Source:HGNC Symbol;Acc:HGNC:30297]
ITGAM	0.0449288	integrin subunit alpha M [Source:HGNC Symbol;Acc:HGNC:6149]
PLCG2	0.0449785	phospholipase C gamma 2 [Source:HGNC Symbol;Acc:HGNC:9066]
CPNE8	0.0449992	copine 8 [Source:HGNC Symbol;Acc:HGNC:23498]
PIGH	0.0450531	phosphatidylinositol glycan anchor biosynthesis class H [Source:HGNC Symbol;Acc:HGNC:8964]
GZF1	0.0452254	GDNF inducible zinc finger protein 1 [Source:HGNC Symbol;Acc:HGNC:15808]
PRDM5	0.0452746	PR/SET domain 5 [Source:HGNC Symbol;Acc:HGNC:9349]
DUT	0.0453507	deoxyuridine triphosphatase [Source:HGNC Symbol;Acc:HGNC:3078]
RP1	0.0453578	RP1 axonemal microtubule associated [Source:HGNC Symbol;Acc:HGNC:10263]
RNF185	0.0454187	ring finger protein 185 [Source:HGNC Symbol;Acc:HGNC:26783]
CRLF1	0.0456107	cytokine receptor like factor 1 [Source:HGNC Symbol;Acc:HGNC:2364]
CSNK1D	0.0456181	casein kinase 1 delta [Source:HGNC Symbol;Acc:HGNC:2452]
HCFC2	0.0456282	host cell factor C2 [Source:HGNC Symbol;Acc:HGNC:24972]
SERTAD3	0.04564	SERTA domain containing 3 [Source:HGNC Symbol;Acc:HGNC:17931]
MFAP4	0.0456609	microfibril associated protein 4 [Source:HGNC Symbol;Acc:HGNC:7035]
GLRA3	0.0456743	glycine receptor alpha 3 [Source:HGNC Symbol;Acc:HGNC:4328]
STS	0.0456855	steroid sulfatase [Source:HGNC Symbol;Acc:HGNC:11425]
TIGD1	0.0456919	tigger transposable element derived 1 [Source:HGNC Symbol;Acc:HGNC:14523]
AC112497.2	0.0457076	NA
OR5BA1P	0.0457156	olfactory receptor family 5 subfamily BA member 1 pseudogene [Source:HGNC Symbol;Acc:HGNC:15270]
KANSL1L	0.0458151	KAT8 regulatory NSL complex subunit 1 like [Source:HGNC Symbol;Acc:HGNC:26310]
RBM15	0.0458482	RNA binding motif protein 15 [Source:HGNC Symbol;Acc:HGNC:14959]
IQGAP2	0.045871	IQ motif containing GTPase activating protein 2 [Source:HGNC Symbol;Acc:HGNC:6111]
TMOD4	0.0458731	tropomodulin 4 [Source:HGNC Symbol;Acc:HGNC:11874]
SLFN11	0.0459346	schlafen family member 11 [Source:HGNC Symbol;Acc:HGNC:26633]
EEF1DP7	0.0459835	eukaryotic translation elongation factor 1 delta pseudogene 7 [Source:HGNC Symbol;Acc:HGNC:51457]
GNPTAB	0.0460507	N-acetylglucosamine-1-phosphate transferase subunits alpha and beta [Source:HGNC Symbol;Acc:HGNC:29670]
JMJD1C	0.046065	jumonji domain containing 1C [Source:HGNC Symbol;Acc:HGNC:12313]
RAP2B	0.0461328	RAP2B, member of RAS oncogene family [Source:HGNC Symbol;Acc:HGNC:9862]
ARIH2	0.0461441	ariadne RBR E3 ubiquitin protein ligase 2 [Source:HGNC Symbol;Acc:HGNC:690]
RAD21	0.0461526	RAD21 cohesin complex component [Source:HGNC Symbol;Acc:HGNC:9811]
AC096887.1	0.0461744	NA
IMMP1L	0.0462077	inner mitochondrial membrane peptidase subunit 1 [Source:HGNC Symbol;Acc:HGNC:26317]
SMURF2	0.0462082	SMAD specific E3 ubiquitin protein ligase 2 [Source:HGNC Symbol;Acc:HGNC:16809]
LAMA2	0.0463008	laminin subunit alpha 2 [Source:HGNC Symbol;Acc:HGNC:6482]
CCDC73	0.0463551	coiled-coil domain containing 73 [Source:HGNC Symbol;Acc:HGNC:23261]
C5	0.0463875	complement C5 [Source:HGNC Symbol;Acc:HGNC:1331]
OTUD1	0.0463894	OTU deubiquitinase 1 [Source:HGNC Symbol;Acc:HGNC:27346]
PNO1	0.0465177	partner of NOB1 homolog [Source:HGNC Symbol;Acc:HGNC:32790]
ZNF143	0.0466049	zinc finger protein 143 [Source:HGNC Symbol;Acc:HGNC:12928]
AC092032.3	0.0467917	NA
FAM9B	0.0468832	family with sequence similarity 9 member B [Source:HGNC Symbol;Acc:HGNC:18404]
SLFN5	0.0470104	schlafen family member 5 [Source:HGNC Symbol;Acc:HGNC:28286]
TCAP	0.0470307	titin-cap [Source:HGNC Symbol;Acc:HGNC:11610]
RPP25L	0.0470578	ribonuclease P/MRP subunit p25 like [Source:HGNC Symbol;Acc:HGNC:19909]
PELP1	0.0471035	proline, glutamate and leucine rich protein 1 [Source:HGNC Symbol;Acc:HGNC:30134]
RPP38	0.0472292	ribonuclease P/MRP subunit p38 [Source:HGNC Symbol;Acc:HGNC:30329]
ZNF506	0.0472894	zinc finger protein 506 [Source:HGNC Symbol;Acc:HGNC:23780]
HYAL2	0.0474124	hyaluronidase 2 [Source:HGNC Symbol;Acc:HGNC:5321]
FAM229A	0.0474197	family with sequence similarity 229 member A [Source:HGNC Symbol;Acc:HGNC:44652]
MRPS7	0.0474237	mitochondrial ribosomal protein S7 [Source:HGNC Symbol;Acc:HGNC:14499]
IL17RE	0.0475578	interleukin 17 receptor E [Source:HGNC Symbol;Acc:HGNC:18439]
GPRC5A	0.0475664	G protein-coupled receptor class C group 5 member A [Source:HGNC Symbol;Acc:HGNC:9836]
ICE1	0.0477004	interactor of little elongation complex ELL subunit 1 [Source:HGNC Symbol;Acc:HGNC:29154]
SULF2	0.0477541	sulfatase 2 [Source:HGNC Symbol;Acc:HGNC:20392]
SH2B1	0.0477869	SH2B adaptor protein 1 [Source:HGNC Symbol;Acc:HGNC:30417]
LAMA5	0.0477952	laminin subunit alpha 5 [Source:HGNC Symbol;Acc:HGNC:6485]
SCAMP1	0.0478439	secretory carrier membrane protein 1 [Source:HGNC Symbol;Acc:HGNC:10563]
SLC39A10	0.0478446	solute carrier family 39 member 10 [Source:HGNC Symbol;Acc:HGNC:20861]
GPR35	0.0478778	G protein-coupled receptor 35 [Source:HGNC Symbol;Acc:HGNC:4492]
PDE2A	0.0478923	phosphodiesterase 2A [Source:HGNC Symbol;Acc:HGNC:8777]
NECAP1	0.0479439	NECAP endocytosis associated 1 [Source:HGNC Symbol;Acc:HGNC:24539]
ARNT	0.0479664	aryl hydrocarbon receptor nuclear translocator [Source:HGNC Symbol;Acc:HGNC:700]
MPP5	0.0479689	membrane palmitoylated protein 5 [Source:HGNC Symbol;Acc:HGNC:18669]
YPEL5	0.0480016	yippee like 5 [Source:HGNC Symbol;Acc:HGNC:18329]
UFM1	0.0480643	ubiquitin fold modifier 1 [Source:HGNC Symbol;Acc:HGNC:20597]
ZNF341	0.0480849	zinc finger protein 341 [Source:HGNC Symbol;Acc:HGNC:15992]
KLHL11	0.0481155	kelch like family member 11 [Source:HGNC Symbol;Acc:HGNC:19008]
SIRT1	0.0481239	sirtuin 1 [Source:HGNC Symbol;Acc:HGNC:14929]
POLR3C	0.0481443	RNA polymerase III subunit C [Source:HGNC Symbol;Acc:HGNC:30076]
BICC1	0.048202	BicC family RNA binding protein 1 [Source:HGNC Symbol;Acc:HGNC:19351]
RPS4X	0.0482258	ribosomal protein S4 X-linked [Source:HGNC Symbol;Acc:HGNC:10424]
FTH1P11	0.0482872	ferritin heavy chain 1 pseudogene 11 [Source:HGNC Symbol;Acc:HGNC:3981]
MAK16	0.0483573	MAK16 homolog [Source:HGNC Symbol;Acc:HGNC:13703]
CCZ1B	0.0483717	CCZ1 homolog B, vacuolar protein trafficking and biogenesis associated [Source:HGNC Symbol;Acc:HGNC:21717]
CCDC136	0.0485906	coiled-coil domain containing 136 [Source:HGNC Symbol;Acc:HGNC:22225]
GPR68	0.0486367	G protein-coupled receptor 68 [Source:HGNC Symbol;Acc:HGNC:4519]
MYH10	0.0487355	myosin heavy chain 10 [Source:HGNC Symbol;Acc:HGNC:7568]
ICAM3	0.0487606	intercellular adhesion molecule 3 [Source:HGNC Symbol;Acc:HGNC:5346]
CPTP	0.0487653	ceramide-1-phosphate transfer protein [Source:HGNC Symbol;Acc:HGNC:28116]
SERPINI1	0.0487985	serpin family I member 1 [Source:HGNC Symbol;Acc:HGNC:8943]
RAB33B	0.0488348	RAB33B, member RAS oncogene family [Source:HGNC Symbol;Acc:HGNC:16075]
CD83	0.0489178	CD83 molecule [Source:HGNC Symbol;Acc:HGNC:1703]
SLC22A25	0.0489384	solute carrier family 22 member 25 [Source:HGNC Symbol;Acc:HGNC:32935]
GLRX	0.0490414	glutaredoxin [Source:HGNC Symbol;Acc:HGNC:4330]
EEPD1	0.0491452	endonuclease/exonuclease/phosphatase family domain containing 1 [Source:HGNC Symbol;Acc:HGNC:22223]
PTGS2	0.049151	prostaglandin-endoperoxide synthase 2 [Source:HGNC Symbol;Acc:HGNC:9605]
SOX11	0.0492161	SRY-box transcription factor 11 [Source:HGNC Symbol;Acc:HGNC:11191]
ANKHD1-EIF4EBP3	0.0492361	ANKHD1-EIF4EBP3 readthrough [Source:HGNC Symbol;Acc:HGNC:33530]
PRUNE2	0.0493284	prune homolog 2 with BCH domain [Source:HGNC Symbol;Acc:HGNC:25209]
EREG	0.0493904	epiregulin [Source:HGNC Symbol;Acc:HGNC:3443]
ANKRD17	0.0494768	ankyrin repeat domain 17 [Source:HGNC Symbol;Acc:HGNC:23575]
C8G	0.0496082	complement C8 gamma chain [Source:HGNC Symbol;Acc:HGNC:1354]
ATP2C2	0.0496406	ATPase secretory pathway Ca2+ transporting 2 [Source:HGNC Symbol;Acc:HGNC:29103]
HLA-DRB6	0.0496654	major histocompatibility complex, class II, DR beta 6 (pseudogene) [Source:HGNC Symbol;Acc:HGNC:4954]
ZBTB7B	0.0496799	zinc finger and BTB domain containing 7B [Source:HGNC Symbol;Acc:HGNC:18668]
BIK	0.0497549	BCL2 interacting killer [Source:HGNC Symbol;Acc:HGNC:1051]
RNF113A	0.049863	ring finger protein 113A [Source:HGNC Symbol;Acc:HGNC:12974]
KCTD15	0.0499292	potassium channel tetramerization domain containing 15 [Source:HGNC Symbol;Acc:HGNC:23297]
HPS6	0.0499616	HPS6 biogenesis of lysosomal organelles complex 2 subunit 3 [Source:HGNC Symbol;Acc:HGNC:18817]

## Sheet: B cell
gene	p	description
ARHGAP1	0.00130901	Rho GTPase activating protein 1 [Source:HGNC Symbol;Acc:HGNC:673]
TMEM53	0.0019685	transmembrane protein 53 [Source:HGNC Symbol;Acc:HGNC:26186]
AEN	0.00238476	apoptosis enhancing nuclease [Source:HGNC Symbol;Acc:HGNC:25722]
C2CD5	0.00278106	C2 calcium dependent domain containing 5 [Source:HGNC Symbol;Acc:HGNC:29062]
SRSF7	0.00315016	serine and arginine rich splicing factor 7 [Source:HGNC Symbol;Acc:HGNC:10789]
HPS1	0.00332073	HPS1 biogenesis of lysosomal organelles complex 3 subunit 1 [Source:HGNC Symbol;Acc:HGNC:5163]
JUN	0.00334386	Jun proto-oncogene, AP-1 transcription factor subunit [Source:HGNC Symbol;Acc:HGNC:6204]
UTRN	0.00336061	utrophin [Source:HGNC Symbol;Acc:HGNC:12635]
STK38	0.0035673	serine/threonine kinase 38 [Source:HGNC Symbol;Acc:HGNC:17847]
ANGEL1	0.00380456	angel homolog 1 [Source:HGNC Symbol;Acc:HGNC:19961]
SDE2	0.00386363	SDE2 telomere maintenance homolog [Source:HGNC Symbol;Acc:HGNC:26643]
POP5	0.00394099	POP5 homolog, ribonuclease P/MRP subunit [Source:HGNC Symbol;Acc:HGNC:17689]
STRIP2	0.00410165	striatin interacting protein 2 [Source:HGNC Symbol;Acc:HGNC:22209]
EPC1	0.00415023	enhancer of polycomb homolog 1 [Source:HGNC Symbol;Acc:HGNC:19876]
IL6	0.00418238	interleukin 6 [Source:HGNC Symbol;Acc:HGNC:6018]
DOCK11	0.00426767	dedicator of cytokinesis 11 [Source:HGNC Symbol;Acc:HGNC:23483]
TMEM272	0.00429229	transmembrane protein 272 [Source:HGNC Symbol;Acc:HGNC:26737]
SNHG32	0.00447083	small nucleolar RNA host gene 32 [Source:HGNC Symbol;Acc:HGNC:19078]
DUSP1	0.00447942	dual specificity phosphatase 1 [Source:HGNC Symbol;Acc:HGNC:3064]
ZNF212	0.00466885	zinc finger protein 212 [Source:HGNC Symbol;Acc:HGNC:13004]
HMGCL	0.00467567	3-hydroxy-3-methylglutaryl-CoA lyase [Source:HGNC Symbol;Acc:HGNC:5005]
NHLRC1	0.00471287	NHL repeat containing E3 ubiquitin protein ligase 1 [Source:HGNC Symbol;Acc:HGNC:21576]
PCIF1	0.00471661	phosphorylated CTD interacting factor 1 [Source:HGNC Symbol;Acc:HGNC:16200]
CSKMT	0.00478468	citrate synthase lysine methyltransferase [Source:HGNC Symbol;Acc:HGNC:33113]
DUSP28	0.00483241	dual specificity phosphatase 28 [Source:HGNC Symbol;Acc:HGNC:33237]
STUB1	0.00515576	STIP1 homology and U-box containing protein 1 [Source:HGNC Symbol;Acc:HGNC:11427]
TMEM131	0.00567844	transmembrane protein 131 [Source:HGNC Symbol;Acc:HGNC:30366]
CYBB	0.00573599	cytochrome b-245 beta chain [Source:HGNC Symbol;Acc:HGNC:2578]
ELP3	0.00573672	elongator acetyltransferase complex subunit 3 [Source:HGNC Symbol;Acc:HGNC:20696]
JUNB	0.00584098	JunB proto-oncogene, AP-1 transcription factor subunit [Source:HGNC Symbol;Acc:HGNC:6205]
USP24	0.00589022	ubiquitin specific peptidase 24 [Source:HGNC Symbol;Acc:HGNC:12623]
ARHGAP11B	0.00599186	Rho GTPase activating protein 11B [Source:NCBI gene (formerly Entrezgene);Acc:89839]
KLF6	0.00603711	Kruppel like factor 6 [Source:HGNC Symbol;Acc:HGNC:2235]
CA14	0.00604154	carbonic anhydrase 14 [Source:HGNC Symbol;Acc:HGNC:1372]
FBXO28	0.00631366	F-box protein 28 [Source:HGNC Symbol;Acc:HGNC:29046]
EIF1	0.00641978	eukaryotic translation initiation factor 1 [Source:HGNC Symbol;Acc:HGNC:3249]
AC008878.3	0.00645494	NA
SLC30A3	0.00651092	solute carrier family 30 member 3 [Source:HGNC Symbol;Acc:HGNC:11014]
AHCYL1	0.00654138	adenosylhomocysteinase like 1 [Source:HGNC Symbol;Acc:HGNC:344]
NSF	0.00659087	N-ethylmaleimide sensitive factor, vesicle fusing ATPase [Source:HGNC Symbol;Acc:HGNC:8016]
DNAJB9	0.00663152	DnaJ heat shock protein family (Hsp40) member B9 [Source:HGNC Symbol;Acc:HGNC:6968]
ARL8B	0.00674349	ADP ribosylation factor like GTPase 8B [Source:HGNC Symbol;Acc:HGNC:25564]
TRIM21	0.00675168	tripartite motif containing 21 [Source:HGNC Symbol;Acc:HGNC:11312]
AP000944.5	0.00676922	NA
PSEN1	0.00680246	presenilin 1 [Source:HGNC Symbol;Acc:HGNC:9508]
ARFIP2	0.00684808	ADP ribosylation factor interacting protein 2 [Source:HGNC Symbol;Acc:HGNC:17160]
CMTR2	0.00691046	cap methyltransferase 2 [Source:HGNC Symbol;Acc:HGNC:25635]
PDE4B	0.00695494	phosphodiesterase 4B [Source:HGNC Symbol;Acc:HGNC:8781]
PGBD5	0.00696717	piggyBac transposable element derived 5 [Source:HGNC Symbol;Acc:HGNC:19405]
YRDC	0.00703022	yrdC N6-threonylcarbamoyltransferase domain containing [Source:HGNC Symbol;Acc:HGNC:28905]
ZNF304	0.00717165	zinc finger protein 304 [Source:HGNC Symbol;Acc:HGNC:13505]
TMOD3	0.00727362	tropomodulin 3 [Source:HGNC Symbol;Acc:HGNC:11873]
HLTF	0.00731219	helicase like transcription factor [Source:HGNC Symbol;Acc:HGNC:11099]
RANBP2	0.00744006	RAN binding protein 2 [Source:HGNC Symbol;Acc:HGNC:9848]
AC005332.4	0.00748079	NA
ZBTB22	0.0075286	zinc finger and BTB domain containing 22 [Source:HGNC Symbol;Acc:HGNC:13085]
CD69	0.00757776	CD69 molecule [Source:HGNC Symbol;Acc:HGNC:1694]
CSRNP1	0.00758023	cysteine and serine rich nuclear protein 1 [Source:HGNC Symbol;Acc:HGNC:14300]
ACSL4	0.00758654	acyl-CoA synthetase long chain family member 4 [Source:HGNC Symbol;Acc:HGNC:3571]
GRINA	0.0076441	glutamate ionotropic receptor NMDA type subunit associated protein 1 [Source:HGNC Symbol;Acc:HGNC:4589]
AL109827.1	0.00765288	NA
THOC3	0.00765867	THO complex 3 [Source:HGNC Symbol;Acc:HGNC:19072]
PREPL	0.00770082	prolyl endopeptidase like [Source:HGNC Symbol;Acc:HGNC:30228]
CUL3	0.00773111	cullin 3 [Source:HGNC Symbol;Acc:HGNC:2553]
MT-CO2	0.00778644	mitochondrially encoded cytochrome c oxidase II [Source:HGNC Symbol;Acc:HGNC:7421]
EXOC7	0.00782963	exocyst complex component 7 [Source:HGNC Symbol;Acc:HGNC:23214]
PARP4	0.00783442	poly(ADP-ribose) polymerase family member 4 [Source:HGNC Symbol;Acc:HGNC:271]
UBALD2	0.00787153	UBA like domain containing 2 [Source:HGNC Symbol;Acc:HGNC:28438]
ANKRD31	0.00797284	ankyrin repeat domain 31 [Source:HGNC Symbol;Acc:HGNC:26853]
AC138776.1	0.00799902	NA
METTL14	0.00806799	methyltransferase like 14 [Source:HGNC Symbol;Acc:HGNC:29330]
GUSBP13	0.00817488	GUSB pseudogene 13 [Source:HGNC Symbol;Acc:HGNC:54495]
BUD13	0.00819407	BUD13 homolog [Source:HGNC Symbol;Acc:HGNC:28199]
OTUD1	0.00823514	OTU deubiquitinase 1 [Source:HGNC Symbol;Acc:HGNC:27346]
MAPK14	0.00823723	mitogen-activated protein kinase 14 [Source:HGNC Symbol;Acc:HGNC:6876]
CCDC59	0.0082513	coiled-coil domain containing 59 [Source:HGNC Symbol;Acc:HGNC:25005]
C2orf42	0.00828375	chromosome 2 open reading frame 42 [Source:HGNC Symbol;Acc:HGNC:26056]
CUL2	0.00830308	cullin 2 [Source:HGNC Symbol;Acc:HGNC:2552]
NR4A3	0.00833621	nuclear receptor subfamily 4 group A member 3 [Source:HGNC Symbol;Acc:HGNC:7982]
CREBRF	0.00837348	CREB3 regulatory factor [Source:HGNC Symbol;Acc:HGNC:24050]
MAP2K4	0.00849204	mitogen-activated protein kinase kinase 4 [Source:HGNC Symbol;Acc:HGNC:6844]
AGL	0.00853649	amylo-alpha-1, 6-glucosidase, 4-alpha-glucanotransferase [Source:HGNC Symbol;Acc:HGNC:321]
SCUBE2	0.00858811	signal peptide, CUB domain and EGF like domain containing 2 [Source:HGNC Symbol;Acc:HGNC:30425]
FOS	0.00859358	Fos proto-oncogene, AP-1 transcription factor subunit [Source:HGNC Symbol;Acc:HGNC:3796]
PPP1R2	0.00867065	protein phosphatase 1 regulatory inhibitor subunit 2 [Source:HGNC Symbol;Acc:HGNC:9288]
MTERF3	0.00869464	mitochondrial transcription termination factor 3 [Source:HGNC Symbol;Acc:HGNC:24258]
ARL4A	0.00880463	ADP ribosylation factor like GTPase 4A [Source:HGNC Symbol;Acc:HGNC:695]
GALNT9	0.0088489	polypeptide N-acetylgalactosaminyltransferase 9 [Source:HGNC Symbol;Acc:HGNC:4131]
FADD	0.00896556	Fas associated via death domain [Source:HGNC Symbol;Acc:HGNC:3573]
NAA50	0.009024	N-alpha-acetyltransferase 50, NatE catalytic subunit [Source:HGNC Symbol;Acc:HGNC:29533]
H3C14	0.00915252	H3 clustered histone 14 [Source:HGNC Symbol;Acc:HGNC:20503]
H3C15	0.00915252	H3 clustered histone 15 [Source:HGNC Symbol;Acc:HGNC:20505]
MED30	0.00931061	mediator complex subunit 30 [Source:HGNC Symbol;Acc:HGNC:23032]
SPATA18	0.00939142	spermatogenesis associated 18 [Source:HGNC Symbol;Acc:HGNC:29579]
AC139530.2	0.00941752	NA
DYNC1I1	0.00943522	dynein cytoplasmic 1 intermediate chain 1 [Source:HGNC Symbol;Acc:HGNC:2963]
RRP1B	0.00945958	ribosomal RNA processing 1B [Source:HGNC Symbol;Acc:HGNC:23818]
TNFRSF11A	0.00946045	TNF receptor superfamily member 11a [Source:HGNC Symbol;Acc:HGNC:11908]
DAAM1	0.00947267	dishevelled associated activator of morphogenesis 1 [Source:HGNC Symbol;Acc:HGNC:18142]
TYW1	0.00955529	tRNA-yW synthesizing protein 1 homolog [Source:HGNC Symbol;Acc:HGNC:25598]
CAPZA1	0.00963722	capping actin protein of muscle Z-line subunit alpha 1 [Source:HGNC Symbol;Acc:HGNC:1488]
EDA2R	0.00965442	ectodysplasin A2 receptor [Source:HGNC Symbol;Acc:HGNC:17756]
PMAIP1	0.00966065	phorbol-12-myristate-13-acetate-induced protein 1 [Source:HGNC Symbol;Acc:HGNC:9108]
SPATC1L	0.00966703	spermatogenesis and centriole associated 1 like [Source:HGNC Symbol;Acc:HGNC:1298]
RNF169	0.00968199	ring finger protein 169 [Source:HGNC Symbol;Acc:HGNC:26961]
TNFAIP8L2	0.0097138	TNF alpha induced protein 8 like 2 [Source:HGNC Symbol;Acc:HGNC:26277]
CRLF1	0.0097733	cytokine receptor like factor 1 [Source:HGNC Symbol;Acc:HGNC:2364]
HYDIN	0.00979787	HYDIN axonemal central pair apparatus protein [Source:HGNC Symbol;Acc:HGNC:19368]
NRL	0.00980876	neural retina leucine zipper [Source:HGNC Symbol;Acc:HGNC:8002]
DHRS9	0.00986406	dehydrogenase/reductase 9 [Source:HGNC Symbol;Acc:HGNC:16888]
HNRNPA0	0.00989506	heterogeneous nuclear ribonucleoprotein A0 [Source:HGNC Symbol;Acc:HGNC:5030]
AREG	0.00993542	amphiregulin [Source:HGNC Symbol;Acc:HGNC:651]
ALPP	0.0099407	alkaline phosphatase, placental [Source:HGNC Symbol;Acc:HGNC:439]
MFAP1	0.00997919	microfibril associated protein 1 [Source:HGNC Symbol;Acc:HGNC:7032]
AC136632.1	0.0099892	NA
AC092032.3	0.00999283	NA
LBR	0.010047	lamin B receptor [Source:HGNC Symbol;Acc:HGNC:6518]
HEATR1	0.0101095	HEAT repeat containing 1 [Source:HGNC Symbol;Acc:HGNC:25517]
STMND1	0.0101434	stathmin domain containing 1 [Source:HGNC Symbol;Acc:HGNC:44668]
LANCL1	0.0101494	LanC like 1 [Source:HGNC Symbol;Acc:HGNC:6508]
JAGN1	0.0101695	jagunal homolog 1 [Source:HGNC Symbol;Acc:HGNC:26926]
VPS35	0.0102233	VPS35 retromer complex component [Source:HGNC Symbol;Acc:HGNC:13487]
C3orf38	0.0102439	chromosome 3 open reading frame 38 [Source:HGNC Symbol;Acc:HGNC:28384]
TSC22D3	0.0104691	TSC22 domain family member 3 [Source:HGNC Symbol;Acc:HGNC:3051]
PHF1	0.0105257	PHD finger protein 1 [Source:HGNC Symbol;Acc:HGNC:8919]
FP565260.6	0.0105438	NA
MAP1B	0.0106165	microtubule associated protein 1B [Source:HGNC Symbol;Acc:HGNC:6836]
YOD1	0.010637	YOD1 deubiquitinase [Source:HGNC Symbol;Acc:HGNC:25035]
KRIT1	0.0106771	KRIT1 ankyrin repeat containing [Source:HGNC Symbol;Acc:HGNC:1573]
MRPS27	0.0107814	mitochondrial ribosomal protein S27 [Source:HGNC Symbol;Acc:HGNC:14512]
ZNF12	0.0108319	zinc finger protein 12 [Source:HGNC Symbol;Acc:HGNC:12902]
PRKCB	0.0110483	protein kinase C beta [Source:HGNC Symbol;Acc:HGNC:9395]
SBDS	0.0111637	SBDS ribosome maturation factor [Source:HGNC Symbol;Acc:HGNC:19440]
CD164	0.0112124	CD164 molecule [Source:HGNC Symbol;Acc:HGNC:1632]
MOAP1	0.0112637	modulator of apoptosis 1 [Source:HGNC Symbol;Acc:HGNC:16658]
TERF2	0.0112846	telomeric repeat binding factor 2 [Source:HGNC Symbol;Acc:HGNC:11729]
POLR2B	0.0112938	RNA polymerase II subunit B [Source:HGNC Symbol;Acc:HGNC:9188]
PRR16	0.0115133	proline rich 16 [Source:HGNC Symbol;Acc:HGNC:29654]
AKTIP	0.011517	AKT interacting protein [Source:HGNC Symbol;Acc:HGNC:16710]
ATF4	0.0116193	activating transcription factor 4 [Source:HGNC Symbol;Acc:HGNC:786]
DXO	0.0116818	decapping exoribonuclease [Source:HGNC Symbol;Acc:HGNC:2992]
LRRC70	0.0116912	leucine rich repeat containing 70 [Source:HGNC Symbol;Acc:HGNC:35155]
RCE1	0.0118744	Ras converting CAAX endopeptidase 1 [Source:HGNC Symbol;Acc:HGNC:13721]
CKAP5	0.0118942	cytoskeleton associated protein 5 [Source:HGNC Symbol;Acc:HGNC:28959]
NR4A2	0.0119044	nuclear receptor subfamily 4 group A member 2 [Source:HGNC Symbol;Acc:HGNC:7981]
EIF4A2	0.0119074	eukaryotic translation initiation factor 4A2 [Source:HGNC Symbol;Acc:HGNC:3284]
DCAF5	0.0119381	DDB1 and CUL4 associated factor 5 [Source:HGNC Symbol;Acc:HGNC:20224]
GDI2	0.0119402	GDP dissociation inhibitor 2 [Source:HGNC Symbol;Acc:HGNC:4227]
CANT1	0.011946	calcium activated nucleotidase 1 [Source:HGNC Symbol;Acc:HGNC:19721]
PCID2	0.0120177	PCI domain containing 2 [Source:HGNC Symbol;Acc:HGNC:25653]
COQ10B	0.0121311	coenzyme Q10B [Source:HGNC Symbol;Acc:HGNC:25819]
NAT1	0.0121311	N-acetyltransferase 1 [Source:HGNC Symbol;Acc:HGNC:7645]
C8orf58	0.0122344	chromosome 8 open reading frame 58 [Source:HGNC Symbol;Acc:HGNC:32233]
C1QA	0.0122954	complement C1q A chain [Source:HGNC Symbol;Acc:HGNC:1241]
VPS26A	0.0123015	VPS26, retromer complex component A [Source:HGNC Symbol;Acc:HGNC:12711]
ASXL3	0.0123532	ASXL transcriptional regulator 3 [Source:HGNC Symbol;Acc:HGNC:29357]
ZNF688	0.0123715	zinc finger protein 688 [Source:HGNC Symbol;Acc:HGNC:30489]
SLC27A3	0.012408	solute carrier family 27 member 3 [Source:HGNC Symbol;Acc:HGNC:10997]
TMC5	0.0124477	transmembrane channel like 5 [Source:HGNC Symbol;Acc:HGNC:22999]
POU3F1	0.0125124	POU class 3 homeobox 1 [Source:HGNC Symbol;Acc:HGNC:9214]
HMGN1P1	0.0125223	high mobility group nucleosome binding domain 1 pseudogene 1 [Source:HGNC Symbol;Acc:HGNC:20015]
CCNJ	0.0125251	cyclin J [Source:HGNC Symbol;Acc:HGNC:23434]
MED10	0.0126833	mediator complex subunit 10 [Source:HGNC Symbol;Acc:HGNC:28760]
KCTD5	0.0127602	potassium channel tetramerization domain containing 5 [Source:HGNC Symbol;Acc:HGNC:21423]
RASGRP1	0.0127752	RAS guanyl releasing protein 1 [Source:HGNC Symbol;Acc:HGNC:9878]
PLEKHM3	0.0127965	pleckstrin homology domain containing M3 [Source:HGNC Symbol;Acc:HGNC:34006]
LBX2	0.0127978	ladybird homeobox 2 [Source:HGNC Symbol;Acc:HGNC:15525]
CORO2A	0.0129901	coronin 2A [Source:HGNC Symbol;Acc:HGNC:2255]
PARG	0.0130018	poly(ADP-ribose) glycohydrolase [Source:HGNC Symbol;Acc:HGNC:8605]
MRPL54	0.013038	mitochondrial ribosomal protein L54 [Source:HGNC Symbol;Acc:HGNC:16685]
DDX39A	0.0130412	DExD-box helicase 39A [Source:HGNC Symbol;Acc:HGNC:17821]
PTP4A1	0.0130417	protein tyrosine phosphatase 4A1 [Source:HGNC Symbol;Acc:HGNC:9634]
CAPZB	0.0130682	capping actin protein of muscle Z-line subunit beta [Source:HGNC Symbol;Acc:HGNC:1491]
AC138811.2	0.0131016	NA
ZBED2	0.0131541	zinc finger BED-type containing 2 [Source:HGNC Symbol;Acc:HGNC:20710]
PNRC1	0.0131707	proline rich nuclear receptor coactivator 1 [Source:HGNC Symbol;Acc:HGNC:17278]
ZSWIM5	0.0132761	zinc finger SWIM-type containing 5 [Source:HGNC Symbol;Acc:HGNC:29299]
METTL27	0.0132828	methyltransferase like 27 [Source:HGNC Symbol;Acc:HGNC:19068]
B9D2	0.0133067	B9 domain containing 2 [Source:HGNC Symbol;Acc:HGNC:28636]
DNAH8	0.0133179	dynein axonemal heavy chain 8 [Source:HGNC Symbol;Acc:HGNC:2952]
FAM43A	0.0133256	family with sequence similarity 43 member A [Source:HGNC Symbol;Acc:HGNC:26888]
ATP5MF-PTCD1	0.0133442	ATP5MF-PTCD1 readthrough [Source:HGNC Symbol;Acc:HGNC:38844]
MLF2	0.0134006	myeloid leukemia factor 2 [Source:HGNC Symbol;Acc:HGNC:7126]
BTRC	0.0134691	beta-transducin repeat containing E3 ubiquitin protein ligase [Source:HGNC Symbol;Acc:HGNC:1144]
LCA5L	0.0135449	lebercilin LCA5 like [Source:HGNC Symbol;Acc:HGNC:1255]
PMF1	0.0135479	polyamine modulated factor 1 [Source:HGNC Symbol;Acc:HGNC:9112]
FOXRED1	0.0135552	FAD dependent oxidoreductase domain containing 1 [Source:HGNC Symbol;Acc:HGNC:26927]
XKR8	0.0136007	XK related 8 [Source:HGNC Symbol;Acc:HGNC:25508]
IPO7	0.013621	importin 7 [Source:HGNC Symbol;Acc:HGNC:9852]
DNAJB13	0.0136307	DnaJ heat shock protein family (Hsp40) member B13 [Source:HGNC Symbol;Acc:HGNC:30718]
REEP3	0.0136435	receptor accessory protein 3 [Source:HGNC Symbol;Acc:HGNC:23711]
MAMLD1	0.0136715	mastermind like domain containing 1 [Source:HGNC Symbol;Acc:HGNC:2568]
PRDM11	0.0137906	PR/SET domain 11 [Source:HGNC Symbol;Acc:HGNC:13996]
EFL1	0.013835	elongation factor like GTPase 1 [Source:HGNC Symbol;Acc:HGNC:25789]
L3MBTL2	0.01392	L3MBTL histone methyl-lysine binding protein 2 [Source:HGNC Symbol;Acc:HGNC:18594]
SACM1L	0.0139345	SAC1 like phosphatidylinositide phosphatase [Source:HGNC Symbol;Acc:HGNC:17059]
NUP54	0.0140771	nucleoporin 54 [Source:HGNC Symbol;Acc:HGNC:17359]
INO80E	0.0141574	INO80 complex subunit E [Source:HGNC Symbol;Acc:HGNC:26905]
ERLIN1	0.0141755	ER lipid raft associated 1 [Source:HGNC Symbol;Acc:HGNC:16947]
SNX1	0.0141861	sorting nexin 1 [Source:HGNC Symbol;Acc:HGNC:11172]
C3orf33	0.014199	chromosome 3 open reading frame 33 [Source:HGNC Symbol;Acc:HGNC:26434]
NSMAF	0.0142032	neutral sphingomyelinase activation associated factor [Source:HGNC Symbol;Acc:HGNC:8017]
PLPBP	0.0142569	pyridoxal phosphate binding protein [Source:HGNC Symbol;Acc:HGNC:9457]
RBM7	0.0142598	RNA binding motif protein 7 [Source:HGNC Symbol;Acc:HGNC:9904]
DENND2A	0.0142654	DENN domain containing 2A [Source:HGNC Symbol;Acc:HGNC:22212]
TMEM262	0.0143692	transmembrane protein 262 [Source:HGNC Symbol;Acc:HGNC:49389]
AC079416.2	0.0143837	NA
CBX4	0.014425	chromobox 4 [Source:HGNC Symbol;Acc:HGNC:1554]
SBDSP1	0.0144253	SBDS pseudogene 1 [Source:HGNC Symbol;Acc:HGNC:21646]
MIGA1	0.0144529	mitoguardin 1 [Source:HGNC Symbol;Acc:HGNC:24741]
IL12A	0.0145768	interleukin 12A [Source:HGNC Symbol;Acc:HGNC:5969]
NOA1	0.0145829	nitric oxide associated 1 [Source:HGNC Symbol;Acc:HGNC:28473]
SAMD8	0.0145976	sterile alpha motif domain containing 8 [Source:HGNC Symbol;Acc:HGNC:26320]
BANP	0.0145994	BTG3 associated nuclear protein [Source:HGNC Symbol;Acc:HGNC:13450]
S100A13	0.0146043	S100 calcium binding protein A13 [Source:HGNC Symbol;Acc:HGNC:10490]
C14orf119	0.0146195	chromosome 14 open reading frame 119 [Source:HGNC Symbol;Acc:HGNC:20270]
NARS1	0.0146212	asparaginyl-tRNA synthetase 1 [Source:HGNC Symbol;Acc:HGNC:7643]
POLI	0.0146393	DNA polymerase iota [Source:HGNC Symbol;Acc:HGNC:9182]
JPT1	0.0146429	Jupiter microtubule associated homolog 1 [Source:HGNC Symbol;Acc:HGNC:14569]
AMMECR1	0.0147538	AMMECR nuclear protein 1 [Source:HGNC Symbol;Acc:HGNC:467]
ZNF600	0.0147584	zinc finger protein 600 [Source:HGNC Symbol;Acc:HGNC:30951]
HERC3	0.0147751	HECT and RLD domain containing E3 ubiquitin protein ligase 3 [Source:HGNC Symbol;Acc:HGNC:4876]
NFE2L3	0.0148913	nuclear factor, erythroid 2 like 3 [Source:HGNC Symbol;Acc:HGNC:7783]
PPP1R15B	0.0148998	protein phosphatase 1 regulatory subunit 15B [Source:HGNC Symbol;Acc:HGNC:14951]
POLR1B	0.0149082	RNA polymerase I subunit B [Source:HGNC Symbol;Acc:HGNC:20454]
TP73-AS1	0.0149465	TP73 antisense RNA 1 [Source:HGNC Symbol;Acc:HGNC:29052]
LDHAP2	0.0149813	lactate dehydrogenase A pseudogene 2 [Source:HGNC Symbol;Acc:HGNC:6537]
AGFG1	0.0150499	ArfGAP with FG repeats 1 [Source:HGNC Symbol;Acc:HGNC:5175]
PRR11	0.0150853	proline rich 11 [Source:HGNC Symbol;Acc:HGNC:25619]
EMD	0.0150957	emerin [Source:HGNC Symbol;Acc:HGNC:3331]
BCL2L13	0.0151562	BCL2 like 13 [Source:HGNC Symbol;Acc:HGNC:17164]
ENTPD6	0.0152815	ectonucleoside triphosphate diphosphohydrolase 6 [Source:HGNC Symbol;Acc:HGNC:3368]
ZNF669	0.0153747	zinc finger protein 669 [Source:HGNC Symbol;Acc:HGNC:25736]
NOTCH2NLC	0.0154146	notch 2 N-terminal like C [Source:HGNC Symbol;Acc:HGNC:53924]
RNASE6	0.0154189	ribonuclease A family member k6 [Source:HGNC Symbol;Acc:HGNC:10048]
SSPN	0.0154488	sarcospan [Source:HGNC Symbol;Acc:HGNC:11322]
ZBTB10	0.0154545	zinc finger and BTB domain containing 10 [Source:HGNC Symbol;Acc:HGNC:30953]
XRN2	0.0155131	5'-3' exoribonuclease 2 [Source:HGNC Symbol;Acc:HGNC:12836]
TAF3	0.0155448	TATA-box binding protein associated factor 3 [Source:HGNC Symbol;Acc:HGNC:17303]
PRPF18	0.0155683	pre-mRNA processing factor 18 [Source:HGNC Symbol;Acc:HGNC:17351]
GLE1	0.0156595	GLE1 RNA export mediator [Source:HGNC Symbol;Acc:HGNC:4315]
SAFB	0.0157729	scaffold attachment factor B [Source:HGNC Symbol;Acc:HGNC:10520]
TSEN34	0.0158157	tRNA splicing endonuclease subunit 34 [Source:HGNC Symbol;Acc:HGNC:15506]
STAT3	0.0158812	signal transducer and activator of transcription 3 [Source:HGNC Symbol;Acc:HGNC:11364]
AC007000.1	0.0160113	NA
CRYZ	0.016015	crystallin zeta [Source:HGNC Symbol;Acc:HGNC:2419]
MYL5	0.0160292	myosin light chain 5 [Source:HGNC Symbol;Acc:HGNC:7586]
MBTPS2	0.0160522	membrane bound transcription factor peptidase, site 2 [Source:HGNC Symbol;Acc:HGNC:15455]
BORA	0.0160778	BORA aurora kinase A activator [Source:HGNC Symbol;Acc:HGNC:24724]
SLC8A1	0.0160934	solute carrier family 8 member A1 [Source:HGNC Symbol;Acc:HGNC:11068]
MPEG1	0.0161298	macrophage expressed 1 [Source:HGNC Symbol;Acc:HGNC:29619]
AC114936.2	0.0161408	NA
ETNK1	0.0162503	ethanolamine kinase 1 [Source:HGNC Symbol;Acc:HGNC:24649]
VSNL1	0.0162505	visinin like 1 [Source:HGNC Symbol;Acc:HGNC:12722]
MSH2	0.0163268	mutS homolog 2 [Source:HGNC Symbol;Acc:HGNC:7325]
CLK3	0.016502	CDC like kinase 3 [Source:HGNC Symbol;Acc:HGNC:2071]
AP000812.4	0.0165168	NA
FOSB	0.0166508	FosB proto-oncogene, AP-1 transcription factor subunit [Source:HGNC Symbol;Acc:HGNC:3797]
AC002310.4	0.0166966	NA
AC021148.1	0.0167056	NA
FP565260.1	0.0169558	NA
G3BP1	0.0170091	G3BP stress granule assembly factor 1 [Source:HGNC Symbol;Acc:HGNC:30292]
DUS4L-BCAP29	0.0170126	DUS4L-BCAP29 readthrough [Source:HGNC Symbol;Acc:HGNC:54422]
PPP1CB	0.017022	protein phosphatase 1 catalytic subunit beta [Source:HGNC Symbol;Acc:HGNC:9282]
YTHDF3	0.0170253	YTH N6-methyladenosine RNA binding protein 3 [Source:HGNC Symbol;Acc:HGNC:26465]
PPP2R5B	0.017076	protein phosphatase 2 regulatory subunit B'beta [Source:HGNC Symbol;Acc:HGNC:9310]
VPS16	0.0170813	VPS16 core subunit of CORVET and HOPS complexes [Source:HGNC Symbol;Acc:HGNC:14584]
COG6	0.0171421	component of oligomeric golgi complex 6 [Source:HGNC Symbol;Acc:HGNC:18621]
CCDC40	0.0171827	coiled-coil domain containing 40 [Source:HGNC Symbol;Acc:HGNC:26090]
SYT11	0.0172304	synaptotagmin 11 [Source:HGNC Symbol;Acc:HGNC:19239]
CCR6	0.0172337	C-C motif chemokine receptor 6 [Source:HGNC Symbol;Acc:HGNC:1607]
MYH9	0.0172823	myosin heavy chain 9 [Source:HGNC Symbol;Acc:HGNC:7579]
TRAIP	0.0172848	TRAF interacting protein [Source:HGNC Symbol;Acc:HGNC:30764]
MAPKBP1	0.0173057	mitogen-activated protein kinase binding protein 1 [Source:HGNC Symbol;Acc:HGNC:29536]
MLXIPL	0.0173116	MLX interacting protein like [Source:HGNC Symbol;Acc:HGNC:12744]
ASNS	0.0174027	asparagine synthetase (glutamine-hydrolyzing) [Source:HGNC Symbol;Acc:HGNC:753]
ZNFX1	0.0174093	zinc finger NFX1-type containing 1 [Source:HGNC Symbol;Acc:HGNC:29271]
DDB2	0.0174289	damage specific DNA binding protein 2 [Source:HGNC Symbol;Acc:HGNC:2718]
CDCA4	0.0175331	cell division cycle associated 4 [Source:HGNC Symbol;Acc:HGNC:14625]
NCBP2AS2	0.0175931	NCBP2 antisense 2 (head to head) [Source:HGNC Symbol;Acc:HGNC:25121]
TVP23B	0.0176047	trans-golgi network vesicle protein 23 homolog B [Source:HGNC Symbol;Acc:HGNC:20399]
VPS4A	0.0176075	vacuolar protein sorting 4 homolog A [Source:HGNC Symbol;Acc:HGNC:13488]
AC092587.1	0.0176358	NA
RP9P	0.0176833	RP9 pseudogene [Source:HGNC Symbol;Acc:HGNC:33969]
SPDYE12P	0.0177811	speedy/RINGO cell cycle regulator family member E12, pseudogene [Source:HGNC Symbol;Acc:HGNC:51508]
GPR132	0.0177912	G protein-coupled receptor 132 [Source:HGNC Symbol;Acc:HGNC:17482]
MINDY2	0.0178374	MINDY lysine 48 deubiquitinase 2 [Source:HGNC Symbol;Acc:HGNC:26954]
NDUFA9	0.0178739	NADH:ubiquinone oxidoreductase subunit A9 [Source:HGNC Symbol;Acc:HGNC:7693]
YPEL5	0.0179937	yippee like 5 [Source:HGNC Symbol;Acc:HGNC:18329]
PATL2	0.0179979	PAT1 homolog 2 [Source:HGNC Symbol;Acc:HGNC:33630]
CHRM4	0.018003	cholinergic receptor muscarinic 4 [Source:HGNC Symbol;Acc:HGNC:1953]
EIF3A	0.018013	eukaryotic translation initiation factor 3 subunit A [Source:HGNC Symbol;Acc:HGNC:3271]
CTR9	0.0180264	CTR9 homolog, Paf1/RNA polymerase II complex component [Source:HGNC Symbol;Acc:HGNC:16850]
H3-3B	0.0181161	H3.3 histone B [Source:HGNC Symbol;Acc:HGNC:4765]
NLK	0.0181191	nemo like kinase [Source:HGNC Symbol;Acc:HGNC:29858]
DIP2B	0.0181467	disco interacting protein 2 homolog B [Source:HGNC Symbol;Acc:HGNC:29284]
LAMTOR3	0.0181868	late endosomal/lysosomal adaptor, MAPK and MTOR activator 3 [Source:HGNC Symbol;Acc:HGNC:15606]
EFR3A	0.0182964	EFR3 homolog A [Source:HGNC Symbol;Acc:HGNC:28970]
SUCLA2	0.0183012	succinate-CoA ligase ADP-forming subunit beta [Source:HGNC Symbol;Acc:HGNC:11448]
SMARCA1	0.0183679	SWI/SNF related, matrix associated, actin dependent regulator of chromatin, subfamily a, member 1 [Source:HGNC Symbol;Acc:HGNC:11097]
ZXDB	0.0183689	zinc finger X-linked duplicated B [Source:HGNC Symbol;Acc:HGNC:13199]
ZNF625	0.0184288	zinc finger protein 625 [Source:HGNC Symbol;Acc:HGNC:30571]
MZT1	0.0184431	mitotic spindle organizing protein 1 [Source:HGNC Symbol;Acc:HGNC:33830]
SCML2	0.0184958	Scm polycomb group protein like 2 [Source:HGNC Symbol;Acc:HGNC:10581]
CSTF2	0.0185424	cleavage stimulation factor subunit 2 [Source:HGNC Symbol;Acc:HGNC:2484]
PAK2	0.0185576	p21 (RAC1) activated kinase 2 [Source:HGNC Symbol;Acc:HGNC:8591]
NDUFA5	0.0185686	NADH:ubiquinone oxidoreductase subunit A5 [Source:HGNC Symbol;Acc:HGNC:7688]
PLEKHH2	0.0185693	pleckstrin homology, MyTH4 and FERM domain containing H2 [Source:HGNC Symbol;Acc:HGNC:30506]
KDM5A	0.0185843	lysine demethylase 5A [Source:HGNC Symbol;Acc:HGNC:9886]
SLC25A37	0.018597	solute carrier family 25 member 37 [Source:HGNC Symbol;Acc:HGNC:29786]
MT-CO1	0.0185991	mitochondrially encoded cytochrome c oxidase I [Source:HGNC Symbol;Acc:HGNC:7419]
NUMB	0.0186028	NUMB endocytic adaptor protein [Source:HGNC Symbol;Acc:HGNC:8060]
IWS1	0.0186491	interacts with SUPT6H, CTD assembly factor 1 [Source:HGNC Symbol;Acc:HGNC:25467]
GJA9	0.01865	gap junction protein alpha 9 [Source:HGNC Symbol;Acc:HGNC:19155]
VCL	0.0186522	vinculin [Source:HGNC Symbol;Acc:HGNC:12665]
PHTF2	0.0186551	putative homeodomain transcription factor 2 [Source:HGNC Symbol;Acc:HGNC:13411]
ECI2	0.0187335	enoyl-CoA delta isomerase 2 [Source:HGNC Symbol;Acc:HGNC:14601]
ZC3H10	0.0187767	zinc finger CCCH-type containing 10 [Source:HGNC Symbol;Acc:HGNC:25893]
GRHL2	0.0188225	grainyhead like transcription factor 2 [Source:HGNC Symbol;Acc:HGNC:2799]
RALB	0.0188506	RAS like proto-oncogene B [Source:HGNC Symbol;Acc:HGNC:9840]
WDR3	0.0188801	WD repeat domain 3 [Source:HGNC Symbol;Acc:HGNC:12755]
DYM	0.0189744	dymeclin [Source:HGNC Symbol;Acc:HGNC:21317]
ARFGEF1	0.0190357	ADP ribosylation factor guanine nucleotide exchange factor 1 [Source:HGNC Symbol;Acc:HGNC:15772]
PIGU	0.0190785	phosphatidylinositol glycan anchor biosynthesis class U [Source:HGNC Symbol;Acc:HGNC:15791]
AC146335.1	0.0191076	NA
GCNT2	0.0191726	glucosaminyl (N-acetyl) transferase 2 (I blood group) [Source:HGNC Symbol;Acc:HGNC:4204]
AC244394.1	0.0191745	NA
DNM3	0.0191749	dynamin 3 [Source:HGNC Symbol;Acc:HGNC:29125]
AC132825.4	0.019221	NA
RECQL	0.0192291	RecQ like helicase [Source:HGNC Symbol;Acc:HGNC:9948]
MAPKAPK5	0.0192516	MAPK activated protein kinase 5 [Source:HGNC Symbol;Acc:HGNC:6889]
C16orf72	0.0194042	chromosome 16 open reading frame 72 [Source:HGNC Symbol;Acc:HGNC:30103]
ARHGEF6	0.0194348	Rac/Cdc42 guanine nucleotide exchange factor 6 [Source:HGNC Symbol;Acc:HGNC:685]
RAB11FIP2	0.0194357	RAB11 family interacting protein 2 [Source:HGNC Symbol;Acc:HGNC:29152]
CCDC96	0.0194657	coiled-coil domain containing 96 [Source:HGNC Symbol;Acc:HGNC:26900]
PAIP1P1	0.0195014	poly(A) binding protein interacting protein 1 pseudogene 1 [Source:HGNC Symbol;Acc:HGNC:18240]
RNF150	0.0195029	ring finger protein 150 [Source:HGNC Symbol;Acc:HGNC:23138]
ZBTB39	0.0195218	zinc finger and BTB domain containing 39 [Source:HGNC Symbol;Acc:HGNC:29014]
AL589843.2	0.0195356	NA
ENC1	0.0195755	ectodermal-neural cortex 1 [Source:HGNC Symbol;Acc:HGNC:3345]
RIT1	0.0196154	Ras like without CAAX 1 [Source:HGNC Symbol;Acc:HGNC:10023]
RBBP6	0.0196199	RB binding protein 6, ubiquitin ligase [Source:HGNC Symbol;Acc:HGNC:9889]
MORN4	0.0196606	MORN repeat containing 4 [Source:HGNC Symbol;Acc:HGNC:24001]
PHLDA1	0.0196722	pleckstrin homology like domain family A member 1 [Source:HGNC Symbol;Acc:HGNC:8933]
PPP3CA	0.0197057	protein phosphatase 3 catalytic subunit alpha [Source:HGNC Symbol;Acc:HGNC:9314]
CNTF	0.01976	ciliary neurotrophic factor [Source:HGNC Symbol;Acc:HGNC:2169]
FKBP5	0.0198493	FKBP prolyl isomerase 5 [Source:HGNC Symbol;Acc:HGNC:3721]
RIMBP3	0.0198845	RIMS binding protein 3 [Source:HGNC Symbol;Acc:HGNC:29344]
UBTF	0.0199589	upstream binding transcription factor [Source:HGNC Symbol;Acc:HGNC:12511]
TMEM183A	0.0199636	transmembrane protein 183A [Source:HGNC Symbol;Acc:HGNC:20173]
BCL7C	0.0199706	BAF chromatin remodeling complex subunit BCL7C [Source:HGNC Symbol;Acc:HGNC:1006]
JUND	0.0199822	JunD proto-oncogene, AP-1 transcription factor subunit [Source:HGNC Symbol;Acc:HGNC:6206]
IQGAP1	0.0200402	IQ motif containing GTPase activating protein 1 [Source:HGNC Symbol;Acc:HGNC:6110]
C4orf36	0.0200815	chromosome 4 open reading frame 36 [Source:HGNC Symbol;Acc:HGNC:28386]
RGS2	0.0200844	regulator of G protein signaling 2 [Source:HGNC Symbol;Acc:HGNC:9998]
NUDT1	0.020104	nudix hydrolase 1 [Source:HGNC Symbol;Acc:HGNC:8048]
MAP2K2	0.0201172	mitogen-activated protein kinase kinase 2 [Source:HGNC Symbol;Acc:HGNC:6842]
HAAO	0.0201468	3-hydroxyanthranilate 3,4-dioxygenase [Source:HGNC Symbol;Acc:HGNC:4796]
AC106795.4	0.020157	NA
EXOC8	0.0201649	exocyst complex component 8 [Source:HGNC Symbol;Acc:HGNC:24659]
AC091167.7	0.0201709	NA
SHFL	0.0202192	shiftless antiviral inhibitor of ribosomal frameshifting [Source:HGNC Symbol;Acc:HGNC:25649]
DCAF7	0.0202642	DDB1 and CUL4 associated factor 7 [Source:HGNC Symbol;Acc:HGNC:30915]
CZIB	0.0202717	CXXC motif containing zinc binding protein [Source:HGNC Symbol;Acc:HGNC:26059]
SMARCC1	0.0204068	SWI/SNF related, matrix associated, actin dependent regulator of chromatin subfamily c member 1 [Source:HGNC Symbol;Acc:HGNC:11104]
CYP51A1	0.0204482	cytochrome P450 family 51 subfamily A member 1 [Source:HGNC Symbol;Acc:HGNC:2649]
SERBP1	0.0205246	SERPINE1 mRNA binding protein 1 [Source:HGNC Symbol;Acc:HGNC:17860]
C18orf25	0.020552	chromosome 18 open reading frame 25 [Source:HGNC Symbol;Acc:HGNC:28172]
FAM47E-STBD1	0.0205803	FAM47E-STBD1 readthrough [Source:HGNC Symbol;Acc:HGNC:44667]
ZNF703	0.0206438	zinc finger protein 703 [Source:HGNC Symbol;Acc:HGNC:25883]
RAB10	0.0207092	RAB10, member RAS oncogene family [Source:HGNC Symbol;Acc:HGNC:9759]
DYNC2H1	0.0207965	dynein cytoplasmic 2 heavy chain 1 [Source:HGNC Symbol;Acc:HGNC:2962]
C12orf45	0.0208049	chromosome 12 open reading frame 45 [Source:HGNC Symbol;Acc:HGNC:28628]
AC027644.1	0.0208135	NA
CYB561D2	0.0208277	cytochrome b561 family member D2 [Source:NCBI gene (formerly Entrezgene);Acc:11068]
CXorf21	0.0208366	NA
ACTG1P14	0.0208454	actin gamma 1 pseudogene 14 [Source:HGNC Symbol;Acc:HGNC:49751]
DFFB	0.0208535	DNA fragmentation factor subunit beta [Source:HGNC Symbol;Acc:HGNC:2773]
CEP350	0.0208588	centrosomal protein 350 [Source:HGNC Symbol;Acc:HGNC:24238]
USP28	0.0208826	ubiquitin specific peptidase 28 [Source:HGNC Symbol;Acc:HGNC:12625]
ASB1	0.0209023	ankyrin repeat and SOCS box containing 1 [Source:HGNC Symbol;Acc:HGNC:16011]
NUP50	0.0209479	nucleoporin 50 [Source:HGNC Symbol;Acc:HGNC:8065]
MSRA	0.0210035	methionine sulfoxide reductase A [Source:HGNC Symbol;Acc:HGNC:7377]
ADNP	0.0210187	activity dependent neuroprotector homeobox [Source:HGNC Symbol;Acc:HGNC:15766]
MTREX	0.0210997	Mtr4 exosome RNA helicase [Source:HGNC Symbol;Acc:HGNC:18734]
WNT10A	0.0211082	Wnt family member 10A [Source:HGNC Symbol;Acc:HGNC:13829]
ZNF845	0.0211346	zinc finger protein 845 [Source:HGNC Symbol;Acc:HGNC:25112]
AMD1	0.0211983	adenosylmethionine decarboxylase 1 [Source:HGNC Symbol;Acc:HGNC:457]
ANKEF1	0.0212102	ankyrin repeat and EF-hand domain containing 1 [Source:HGNC Symbol;Acc:HGNC:15803]
PLXNC1	0.0212846	plexin C1 [Source:HGNC Symbol;Acc:HGNC:9106]
DPY19L1	0.0213033	dpy-19 like C-mannosyltransferase 1 [Source:HGNC Symbol;Acc:HGNC:22205]
THEMIS2	0.0214257	thymocyte selection associated family member 2 [Source:HGNC Symbol;Acc:HGNC:16839]
CACNA2D4	0.0214298	calcium voltage-gated channel auxiliary subunit alpha2delta 4 [Source:HGNC Symbol;Acc:HGNC:20202]
M6PR	0.0214729	mannose-6-phosphate receptor, cation dependent [Source:HGNC Symbol;Acc:HGNC:6752]
ZNF394	0.0214984	zinc finger protein 394 [Source:HGNC Symbol;Acc:HGNC:18832]
CXorf65	0.0215016	chromosome X open reading frame 65 [Source:HGNC Symbol;Acc:HGNC:33713]
SBK2	0.0215068	SH3 domain binding kinase family member 2 [Source:HGNC Symbol;Acc:HGNC:34416]
TMEM41B	0.0215858	transmembrane protein 41B [Source:HGNC Symbol;Acc:HGNC:28948]
UHRF1BP1	0.0217307	UHRF1 binding protein 1 [Source:HGNC Symbol;Acc:HGNC:21216]
PHF8	0.0217378	PHD finger protein 8 [Source:HGNC Symbol;Acc:HGNC:20672]
TP53RK	0.0217732	TP53 regulating kinase [Source:HGNC Symbol;Acc:HGNC:16197]
MFSD14A	0.0217822	major facilitator superfamily domain containing 14A [Source:HGNC Symbol;Acc:HGNC:23363]
TIRAP	0.0218492	TIR domain containing adaptor protein [Source:HGNC Symbol;Acc:HGNC:17192]
SRPK1	0.0218576	SRSF protein kinase 1 [Source:HGNC Symbol;Acc:HGNC:11305]
PCGF5	0.0218993	polycomb group ring finger 5 [Source:HGNC Symbol;Acc:HGNC:28264]
CNPPD1	0.0219048	cyclin Pas1/PHO80 domain containing 1 [Source:HGNC Symbol;Acc:HGNC:25220]
H3P6	0.0219531	H3 histone pseudogene 6 [Source:HGNC Symbol;Acc:HGNC:42980]
TLN1	0.0220196	talin 1 [Source:HGNC Symbol;Acc:HGNC:11845]
ARPIN-AP3S2	0.0221874	ARPIN-AP3S2 readthrough [Source:HGNC Symbol;Acc:HGNC:38824]
XPO1	0.0221923	exportin 1 [Source:HGNC Symbol;Acc:HGNC:12825]
INPP5B	0.0222459	inositol polyphosphate-5-phosphatase B [Source:HGNC Symbol;Acc:HGNC:6077]
KLHL28	0.0223043	kelch like family member 28 [Source:HGNC Symbol;Acc:HGNC:19741]
MRPS17	0.0223172	mitochondrial ribosomal protein S17 [Source:HGNC Symbol;Acc:HGNC:14047]
STX1A	0.0223811	syntaxin 1A [Source:HGNC Symbol;Acc:HGNC:11433]
GEMIN6	0.0224814	gem nuclear organelle associated protein 6 [Source:HGNC Symbol;Acc:HGNC:20044]
RIF1	0.0225008	replication timing regulatory factor 1 [Source:HGNC Symbol;Acc:HGNC:23207]
EPB41	0.0225486	erythrocyte membrane protein band 4.1 [Source:HGNC Symbol;Acc:HGNC:3377]
SERF1A	0.0226705	small EDRK-rich factor 1A [Source:HGNC Symbol;Acc:HGNC:10755]
CT75	0.0226833	cancer/testis associated transcript 75 [Source:HGNC Symbol;Acc:HGNC:37174]
TRIM56	0.0227154	tripartite motif containing 56 [Source:HGNC Symbol;Acc:HGNC:19028]
ACO1	0.0227337	aconitase 1 [Source:HGNC Symbol;Acc:HGNC:117]
ZNF721	0.0227414	zinc finger protein 721 [Source:HGNC Symbol;Acc:HGNC:29425]
PILRB	0.0227711	paired immunoglobin like type 2 receptor beta [Source:HGNC Symbol;Acc:HGNC:18297]
DSEL	0.0228725	dermatan sulfate epimerase like [Source:HGNC Symbol;Acc:HGNC:18144]
PPP1R8	0.0228988	protein phosphatase 1 regulatory subunit 8 [Source:HGNC Symbol;Acc:HGNC:9296]
OSBP	0.0229187	oxysterol binding protein [Source:HGNC Symbol;Acc:HGNC:8503]
DUSP5	0.0230241	dual specificity phosphatase 5 [Source:HGNC Symbol;Acc:HGNC:3071]
COG3	0.0230357	component of oligomeric golgi complex 3 [Source:HGNC Symbol;Acc:HGNC:18619]
DDX5	0.0230675	DEAD-box helicase 5 [Source:HGNC Symbol;Acc:HGNC:2746]
CAST	0.023088	calpastatin [Source:HGNC Symbol;Acc:HGNC:1515]
TNF	0.0230885	tumor necrosis factor [Source:HGNC Symbol;Acc:HGNC:11892]
MRPS9	0.0230916	mitochondrial ribosomal protein S9 [Source:HGNC Symbol;Acc:HGNC:14501]
C8orf76	0.0231221	chromosome 8 open reading frame 76 [Source:HGNC Symbol;Acc:HGNC:25924]
ITPRIPL2	0.0232548	ITPRIP like 2 [Source:HGNC Symbol;Acc:HGNC:27257]
EPB41L1	0.0232929	erythrocyte membrane protein band 4.1 like 1 [Source:HGNC Symbol;Acc:HGNC:3378]
USP14	0.0233543	ubiquitin specific peptidase 14 [Source:HGNC Symbol;Acc:HGNC:12612]
EVI2B	0.0233624	ecotropic viral integration site 2B [Source:HGNC Symbol;Acc:HGNC:3500]
TLK2	0.0233726	tousled like kinase 2 [Source:HGNC Symbol;Acc:HGNC:11842]
NEFH	0.0234188	neurofilament heavy [Source:HGNC Symbol;Acc:HGNC:7737]
DHPS	0.0234289	deoxyhypusine synthase [Source:HGNC Symbol;Acc:HGNC:2869]
EXOC1	0.0234547	exocyst complex component 1 [Source:HGNC Symbol;Acc:HGNC:30380]
ADH5	0.0234617	alcohol dehydrogenase 5 (class III), chi polypeptide [Source:HGNC Symbol;Acc:HGNC:253]
SMPD4BP	0.0234676	sphingomyelin phosphodiesterase 4B, pseudogene [Source:HGNC Symbol;Acc:HGNC:24761]
AMBRA1	0.0234957	autophagy and beclin 1 regulator 1 [Source:HGNC Symbol;Acc:HGNC:25990]
ZFP42	0.023501	ZFP42 zinc finger protein [Source:HGNC Symbol;Acc:HGNC:30949]
LNX1	0.0235162	ligand of numb-protein X 1 [Source:HGNC Symbol;Acc:HGNC:6657]
TMCC1	0.0235836	transmembrane and coiled-coil domain family 1 [Source:HGNC Symbol;Acc:HGNC:29116]
CR381653.2	0.0236069	NA
CYP21A2	0.0236638	cytochrome P450 family 21 subfamily A member 2 [Source:HGNC Symbol;Acc:HGNC:2600]
MRM2	0.023732	mitochondrial rRNA methyltransferase 2 [Source:HGNC Symbol;Acc:HGNC:16352]
KCNMB3	0.0237913	potassium calcium-activated channel subfamily M regulatory beta subunit 3 [Source:HGNC Symbol;Acc:HGNC:6287]
CLNS1A	0.0238297	chloride nucleotide-sensitive channel 1A [Source:HGNC Symbol;Acc:HGNC:2080]
CHPT1	0.0238307	choline phosphotransferase 1 [Source:HGNC Symbol;Acc:HGNC:17852]
ZNF678	0.0238971	zinc finger protein 678 [Source:HGNC Symbol;Acc:HGNC:28652]
CDH26	0.0239012	cadherin 26 [Source:HGNC Symbol;Acc:HGNC:15902]
MYBBP1A	0.0239358	MYB binding protein 1a [Source:HGNC Symbol;Acc:HGNC:7546]
CCDC47	0.0240117	coiled-coil domain containing 47 [Source:HGNC Symbol;Acc:HGNC:24856]
WDR36	0.0242453	WD repeat domain 36 [Source:HGNC Symbol;Acc:HGNC:30696]
CSTF2T	0.0242762	cleavage stimulation factor subunit 2 tau variant [Source:HGNC Symbol;Acc:HGNC:17086]
TES	0.0243024	testin LIM domain protein [Source:HGNC Symbol;Acc:HGNC:14620]
TPO	0.0243226	thyroid peroxidase [Source:HGNC Symbol;Acc:HGNC:12015]
TUBB2A	0.0244006	tubulin beta 2A class IIa [Source:HGNC Symbol;Acc:HGNC:12412]
NFKBID	0.0244007	NFKB inhibitor delta [Source:HGNC Symbol;Acc:HGNC:15671]
SMPDL3A	0.0244081	sphingomyelin phosphodiesterase acid like 3A [Source:HGNC Symbol;Acc:HGNC:17389]
CFAP53	0.0244363	cilia and flagella associated protein 53 [Source:HGNC Symbol;Acc:HGNC:26530]
HERC4	0.0244628	HECT and RLD domain containing E3 ubiquitin protein ligase 4 [Source:HGNC Symbol;Acc:HGNC:24521]
PTGER4	0.0244726	prostaglandin E receptor 4 [Source:HGNC Symbol;Acc:HGNC:9596]
CCDC28B	0.0245076	coiled-coil domain containing 28B [Source:HGNC Symbol;Acc:HGNC:28163]
PIGO	0.0245115	phosphatidylinositol glycan anchor biosynthesis class O [Source:HGNC Symbol;Acc:HGNC:23215]
CIDECP1	0.0245324	cell death inducing DFFA like effector c pseudogene 1 [Source:HGNC Symbol;Acc:HGNC:24230]
LRRFIP1	0.0245395	LRR binding FLII interacting protein 1 [Source:HGNC Symbol;Acc:HGNC:6702]
NCOA5	0.0245445	nuclear receptor coactivator 5 [Source:HGNC Symbol;Acc:HGNC:15909]
SNUPN	0.0246147	snurportin 1 [Source:HGNC Symbol;Acc:HGNC:14245]
FAM72A	0.02464	family with sequence similarity 72 member A [Source:HGNC Symbol;Acc:HGNC:24044]
ITGAX	0.0246428	integrin subunit alpha X [Source:HGNC Symbol;Acc:HGNC:6152]
CLIP4	0.0247756	CAP-Gly domain containing linker protein family member 4 [Source:HGNC Symbol;Acc:HGNC:26108]
PEX11B	0.0248009	peroxisomal biogenesis factor 11 beta [Source:HGNC Symbol;Acc:HGNC:8853]
CHMP1B	0.0248432	charged multivesicular body protein 1B [Source:HGNC Symbol;Acc:HGNC:24287]
EHD2	0.0248597	EH domain containing 2 [Source:HGNC Symbol;Acc:HGNC:3243]
GORAB	0.0248932	golgin, RAB6 interacting [Source:HGNC Symbol;Acc:HGNC:25676]
SRFBP1	0.0248947	serum response factor binding protein 1 [Source:HGNC Symbol;Acc:HGNC:26333]
AL137058.1	0.0250257	NA
SIGLEC7	0.0250794	sialic acid binding Ig like lectin 7 [Source:HGNC Symbol;Acc:HGNC:10876]
AMER1	0.025184	APC membrane recruitment protein 1 [Source:HGNC Symbol;Acc:HGNC:26837]
NRARP	0.025213	NOTCH regulated ankyrin repeat protein [Source:HGNC Symbol;Acc:HGNC:33843]
PARS2	0.0252178	prolyl-tRNA synthetase 2, mitochondrial [Source:HGNC Symbol;Acc:HGNC:30563]
MPZL1	0.0252249	myelin protein zero like 1 [Source:HGNC Symbol;Acc:HGNC:7226]
SRPK2	0.0252292	SRSF protein kinase 2 [Source:HGNC Symbol;Acc:HGNC:11306]
RBM12	0.0252473	RNA binding motif protein 12 [Source:HGNC Symbol;Acc:HGNC:9898]
SIK1B	0.0252977	salt inducible kinase 1B (putative) [Source:HGNC Symbol;Acc:HGNC:52389]
SIK1	0.0253427	salt inducible kinase 1 [Source:HGNC Symbol;Acc:HGNC:11142]
NPAT	0.0253701	nuclear protein, coactivator of histone transcription [Source:HGNC Symbol;Acc:HGNC:7896]
BX470111.1	0.0253941	NA
RASGEF1B	0.0254055	RasGEF domain family member 1B [Source:HGNC Symbol;Acc:HGNC:24881]
MT-ND2	0.0254583	mitochondrially encoded NADH:ubiquinone oxidoreductase core subunit 2 [Source:HGNC Symbol;Acc:HGNC:7456]
PLCG2	0.0254808	phospholipase C gamma 2 [Source:HGNC Symbol;Acc:HGNC:9066]
RHOB	0.0255263	ras homolog family member B [Source:HGNC Symbol;Acc:HGNC:668]
HSPA1A	0.0255417	heat shock protein family A (Hsp70) member 1A [Source:HGNC Symbol;Acc:HGNC:5232]
TNPO3	0.0255605	transportin 3 [Source:HGNC Symbol;Acc:HGNC:17103]
SCIMP	0.0255807	SLP adaptor and CSK interacting membrane protein [Source:HGNC Symbol;Acc:HGNC:33504]
PPP4R3B	0.0257163	protein phosphatase 4 regulatory subunit 3B [Source:HGNC Symbol;Acc:HGNC:29267]
COPA	0.0257603	COPI coat complex subunit alpha [Source:HGNC Symbol;Acc:HGNC:2230]
MTA3	0.0257785	metastasis associated 1 family member 3 [Source:HGNC Symbol;Acc:HGNC:23784]
CLINT1	0.0257968	clathrin interactor 1 [Source:HGNC Symbol;Acc:HGNC:23186]
PIGHP1	0.0258054	phosphatidylinositol glycan anchor biosynthesis class H pseudogene 1 [Source:HGNC Symbol;Acc:HGNC:45152]
CYP1A2	0.0258967	cytochrome P450 family 1 subfamily A member 2 [Source:HGNC Symbol;Acc:HGNC:2596]
AL135905.2	0.0258999	NA
IBTK	0.0259392	inhibitor of Bruton tyrosine kinase [Source:HGNC Symbol;Acc:HGNC:17853]
PDZD8	0.0259472	PDZ domain containing 8 [Source:HGNC Symbol;Acc:HGNC:26974]
CLTA	0.0259586	clathrin light chain A [Source:HGNC Symbol;Acc:HGNC:2090]
TMPRSS4	0.0259592	transmembrane serine protease 4 [Source:HGNC Symbol;Acc:HGNC:11878]
USP6NL	0.0259801	USP6 N-terminal like [Source:HGNC Symbol;Acc:HGNC:16858]
MLPH	0.0260214	melanophilin [Source:HGNC Symbol;Acc:HGNC:29643]
RBM38	0.0260449	RNA binding motif protein 38 [Source:HGNC Symbol;Acc:HGNC:15818]
BRD2	0.0260833	bromodomain containing 2 [Source:HGNC Symbol;Acc:HGNC:1103]
SMAD5	0.0260936	SMAD family member 5 [Source:HGNC Symbol;Acc:HGNC:6771]
BAHD1	0.0262151	bromo adjacent homology domain containing 1 [Source:HGNC Symbol;Acc:HGNC:29153]
ZMYND19	0.0262325	zinc finger MYND-type containing 19 [Source:HGNC Symbol;Acc:HGNC:21146]
SEC22A	0.0262819	SEC22 homolog A, vesicle trafficking protein [Source:HGNC Symbol;Acc:HGNC:20260]
RNF34	0.0263566	ring finger protein 34 [Source:HGNC Symbol;Acc:HGNC:17297]
BAMBI	0.0263827	BMP and activin membrane bound inhibitor [Source:HGNC Symbol;Acc:HGNC:30251]
H2AC8	0.0263857	H2A clustered histone 8 [Source:HGNC Symbol;Acc:HGNC:4724]
RPL7L1	0.0264546	ribosomal protein L7 like 1 [Source:HGNC Symbol;Acc:HGNC:21370]
SEPHS2	0.0264606	selenophosphate synthetase 2 [Source:HGNC Symbol;Acc:HGNC:19686]
CCR5	0.0264854	C-C motif chemokine receptor 5 [Source:HGNC Symbol;Acc:HGNC:1606]
CYTH2	0.0265395	cytohesin 2 [Source:HGNC Symbol;Acc:HGNC:9502]
NCAPH2	0.0265571	non-SMC condensin II complex subunit H2 [Source:HGNC Symbol;Acc:HGNC:25071]
POMZP3	0.0266008	POM121 and ZP3 fusion [Source:HGNC Symbol;Acc:HGNC:9203]
VAMP2	0.026689	vesicle associated membrane protein 2 [Source:HGNC Symbol;Acc:HGNC:12643]
ATP6V1D	0.0267733	ATPase H+ transporting V1 subunit D [Source:HGNC Symbol;Acc:HGNC:13527]
CAPZA2	0.0267908	capping actin protein of muscle Z-line subunit alpha 2 [Source:HGNC Symbol;Acc:HGNC:1490]
POU4F1	0.0268881	POU class 4 homeobox 1 [Source:HGNC Symbol;Acc:HGNC:9218]
LY9	0.0268921	lymphocyte antigen 9 [Source:HGNC Symbol;Acc:HGNC:6730]
HNF1B	0.0269152	HNF1 homeobox B [Source:HGNC Symbol;Acc:HGNC:11630]
SHLD2P1	0.0269509	shieldin complex subunit 2 pseudogene 1 [Source:HGNC Symbol;Acc:HGNC:31425]
EVL	0.0270153	Enah/Vasp-like [Source:HGNC Symbol;Acc:HGNC:20234]
FRS2	0.0270335	fibroblast growth factor receptor substrate 2 [Source:HGNC Symbol;Acc:HGNC:16971]
E2F4	0.0271033	E2F transcription factor 4 [Source:HGNC Symbol;Acc:HGNC:3118]
HECA	0.0272319	hdc homolog, cell cycle regulator [Source:HGNC Symbol;Acc:HGNC:21041]
MKRN3	0.0273157	makorin ring finger protein 3 [Source:HGNC Symbol;Acc:HGNC:7114]
ERVK3-1	0.0273163	endogenous retrovirus group K3 member 1 [Source:HGNC Symbol;Acc:HGNC:30466]
FIS1	0.027371	fission, mitochondrial 1 [Source:HGNC Symbol;Acc:HGNC:21689]
ARL5B	0.0273773	ADP ribosylation factor like GTPase 5B [Source:HGNC Symbol;Acc:HGNC:23052]
GATD3B	0.0274343	glutamine amidotransferase like class 1 domain containing 3B [Source:HGNC Symbol;Acc:HGNC:53816]
SLC15A1	0.0274344	solute carrier family 15 member 1 [Source:HGNC Symbol;Acc:HGNC:10920]
HSPA8P15	0.0274828	heat shock protein family A (Hsp70) member 8 pseudogene 15 [Source:HGNC Symbol;Acc:HGNC:44930]
PER1	0.0275029	period circadian regulator 1 [Source:HGNC Symbol;Acc:HGNC:8845]
AICDA	0.0275712	activation induced cytidine deaminase [Source:HGNC Symbol;Acc:HGNC:13203]
ID3	0.0276027	inhibitor of DNA binding 3, HLH protein [Source:HGNC Symbol;Acc:HGNC:5362]
DDIT3	0.0276694	DNA damage inducible transcript 3 [Source:HGNC Symbol;Acc:HGNC:2726]
HSP90AB2P	0.0276951	heat shock protein 90 alpha family class B member 2, pseudogene [Source:HGNC Symbol;Acc:HGNC:32537]
AC183084.1	0.0278427	NA
SGMS1	0.0278555	sphingomyelin synthase 1 [Source:HGNC Symbol;Acc:HGNC:29799]
TBPL1	0.0279286	TATA-box binding protein like 1 [Source:HGNC Symbol;Acc:HGNC:11589]
OGFOD2	0.0279365	2-oxoglutarate and iron dependent oxygenase domain containing 2 [Source:HGNC Symbol;Acc:HGNC:25823]
STRA6	0.0280131	signaling receptor and transporter of retinol STRA6 [Source:HGNC Symbol;Acc:HGNC:30650]
EPPIN	0.0280173	epididymal peptidase inhibitor [Source:HGNC Symbol;Acc:HGNC:15932]
AUTS2	0.0280341	activator of transcription and developmental regulator AUTS2 [Source:HGNC Symbol;Acc:HGNC:14262]
ZNF691	0.0281303	zinc finger protein 691 [Source:HGNC Symbol;Acc:HGNC:28028]
MTCO3P12	0.0281397	MT-CO3 pseudogene 12 [Source:HGNC Symbol;Acc:HGNC:52042]
AP4E1	0.0281903	adaptor related protein complex 4 subunit epsilon 1 [Source:HGNC Symbol;Acc:HGNC:573]
CXCR4	0.0282242	C-X-C motif chemokine receptor 4 [Source:HGNC Symbol;Acc:HGNC:2561]
MTRNR2L11	0.0282245	MT-RNR2 like 11 [Source:HGNC Symbol;Acc:HGNC:37168]
FBXO11	0.0282436	F-box protein 11 [Source:HGNC Symbol;Acc:HGNC:13590]
TRAF6	0.0282572	TNF receptor associated factor 6 [Source:HGNC Symbol;Acc:HGNC:12036]
RABL3	0.0283065	RAB, member of RAS oncogene family like 3 [Source:HGNC Symbol;Acc:HGNC:18072]
AC119396.1	0.0283185	NA
PRAME	0.0283579	PRAME nuclear receptor transcriptional regulator [Source:HGNC Symbol;Acc:HGNC:9336]
RRP8	0.0284526	ribosomal RNA processing 8 [Source:HGNC Symbol;Acc:HGNC:29030]
CCDC151	0.0284748	NA
KAT2B	0.0285074	lysine acetyltransferase 2B [Source:HGNC Symbol;Acc:HGNC:8638]
CCDC106	0.0285409	coiled-coil domain containing 106 [Source:HGNC Symbol;Acc:HGNC:30181]
UBR7	0.0286041	ubiquitin protein ligase E3 component n-recognin 7 [Source:HGNC Symbol;Acc:HGNC:20344]
FAM209A	0.0286111	family with sequence similarity 209 member A [Source:HGNC Symbol;Acc:HGNC:16100]
CAMKK2	0.0286114	calcium/calmodulin dependent protein kinase kinase 2 [Source:HGNC Symbol;Acc:HGNC:1470]
SNX2	0.0286717	sorting nexin 2 [Source:HGNC Symbol;Acc:HGNC:11173]
SLC7A7	0.0287779	solute carrier family 7 member 7 [Source:HGNC Symbol;Acc:HGNC:11065]
METAP1	0.0287797	methionyl aminopeptidase 1 [Source:HGNC Symbol;Acc:HGNC:15789]
IFRD2	0.0288234	interferon related developmental regulator 2 [Source:HGNC Symbol;Acc:HGNC:5457]
RAB29	0.0288244	RAB29, member RAS oncogene family [Source:HGNC Symbol;Acc:HGNC:9789]
AC023055.1	0.0288536	NA
GUSBP9	0.0288802	GUSB pseudogene 9 [Source:HGNC Symbol;Acc:HGNC:42323]
PRORP	0.0288868	protein only RNase P catalytic subunit [Source:HGNC Symbol;Acc:HGNC:19958]
PPTC7	0.0288917	protein phosphatase targeting COQ7 [Source:HGNC Symbol;Acc:HGNC:30695]
RNF139	0.0288978	ring finger protein 139 [Source:HGNC Symbol;Acc:HGNC:17023]
INTS5	0.0289051	integrator complex subunit 5 [Source:HGNC Symbol;Acc:HGNC:29352]
MTMR9	0.0289499	myotubularin related protein 9 [Source:HGNC Symbol;Acc:HGNC:14596]
SF3B3	0.0289939	splicing factor 3b subunit 3 [Source:HGNC Symbol;Acc:HGNC:10770]
YTHDF2	0.029025	YTH N6-methyladenosine RNA binding protein 2 [Source:HGNC Symbol;Acc:HGNC:31675]
BRIP1	0.0290358	BRCA1 interacting protein C-terminal helicase 1 [Source:HGNC Symbol;Acc:HGNC:20473]
AMPH	0.0291502	amphiphysin [Source:HGNC Symbol;Acc:HGNC:471]
VPS4B	0.0291698	vacuolar protein sorting 4 homolog B [Source:HGNC Symbol;Acc:HGNC:10895]
SMIM10	0.0292522	small integral membrane protein 10 [Source:HGNC Symbol;Acc:HGNC:41913]
ESYT2	0.0292778	extended synaptotagmin 2 [Source:HGNC Symbol;Acc:HGNC:22211]
AL354798.1	0.0293196	NA
SMC1A	0.0294513	structural maintenance of chromosomes 1A [Source:HGNC Symbol;Acc:HGNC:11111]
GLG1	0.0294636	golgi glycoprotein 1 [Source:HGNC Symbol;Acc:HGNC:4316]
AC018809.3	0.0294718	NA
SERPINB1	0.0295783	serpin family B member 1 [Source:HGNC Symbol;Acc:HGNC:3311]
TBCCD1	0.0297136	TBCC domain containing 1 [Source:HGNC Symbol;Acc:HGNC:25546]
RANGRF	0.0297397	RAN guanine nucleotide release factor [Source:HGNC Symbol;Acc:HGNC:17679]
ONECUT3	0.0298669	one cut homeobox 3 [Source:HGNC Symbol;Acc:HGNC:13399]
Z83840.1	0.0299088	NA
CNOT2	0.0299343	CCR4-NOT transcription complex subunit 2 [Source:HGNC Symbol;Acc:HGNC:7878]
CDRT15L2	0.0299368	CMT1A duplicated region transcript 15 like 2 [Source:HGNC Symbol;Acc:HGNC:34075]
NOP14	0.0299722	NOP14 nucleolar protein [Source:HGNC Symbol;Acc:HGNC:16821]
GATD3A	0.029979	glutamine amidotransferase like class 1 domain containing 3A [Source:HGNC Symbol;Acc:HGNC:1273]
FEM1C	0.0300641	fem-1 homolog C [Source:HGNC Symbol;Acc:HGNC:16933]
SLIT1	0.0300927	slit guidance ligand 1 [Source:HGNC Symbol;Acc:HGNC:11085]
CENPI	0.0301113	centromere protein I [Source:HGNC Symbol;Acc:HGNC:3968]
ANKMY1	0.0301125	ankyrin repeat and MYND domain containing 1 [Source:HGNC Symbol;Acc:HGNC:20987]
DDB1	0.0301785	damage specific DNA binding protein 1 [Source:HGNC Symbol;Acc:HGNC:2717]
PDE3B	0.0301984	phosphodiesterase 3B [Source:HGNC Symbol;Acc:HGNC:8779]
VSTM2L	0.030205	V-set and transmembrane domain containing 2 like [Source:HGNC Symbol;Acc:HGNC:16096]
CD180	0.0302732	CD180 molecule [Source:HGNC Symbol;Acc:HGNC:6726]
STK17B	0.0302996	serine/threonine kinase 17b [Source:HGNC Symbol;Acc:HGNC:11396]
BNIP3P28	0.0304121	BCL2 interacting protein 3 pseudogene 28 [Source:HGNC Symbol;Acc:HGNC:49708]
ALOX12	0.0304247	arachidonate 12-lipoxygenase, 12S type [Source:HGNC Symbol;Acc:HGNC:429]
MTO1	0.0304872	mitochondrial tRNA translation optimization 1 [Source:HGNC Symbol;Acc:HGNC:19261]
DCX	0.0304916	doublecortin [Source:HGNC Symbol;Acc:HGNC:2714]
CCT6A	0.0305249	chaperonin containing TCP1 subunit 6A [Source:HGNC Symbol;Acc:HGNC:1620]
GLIS2	0.0305532	GLIS family zinc finger 2 [Source:HGNC Symbol;Acc:HGNC:29450]
ZNF398	0.0305681	zinc finger protein 398 [Source:HGNC Symbol;Acc:HGNC:18373]
TRA2B	0.0306021	transformer 2 beta homolog [Source:HGNC Symbol;Acc:HGNC:10781]
CRTAM	0.0307642	cytotoxic and regulatory T cell molecule [Source:HGNC Symbol;Acc:HGNC:24313]
ASRGL1	0.0308031	asparaginase and isoaspartyl peptidase 1 [Source:HGNC Symbol;Acc:HGNC:16448]
MAF1	0.0308108	MAF1 homolog, negative regulator of RNA polymerase III [Source:HGNC Symbol;Acc:HGNC:24966]
PIGA	0.0308413	phosphatidylinositol glycan anchor biosynthesis class A [Source:HGNC Symbol;Acc:HGNC:8957]
COL9A2	0.0308619	collagen type IX alpha 2 chain [Source:HGNC Symbol;Acc:HGNC:2218]
KLF9	0.0308767	Kruppel like factor 9 [Source:HGNC Symbol;Acc:HGNC:1123]
CNGA4	0.0309002	cyclic nucleotide gated channel subunit alpha 4 [Source:HGNC Symbol;Acc:HGNC:2152]
MOBP	0.0309166	myelin associated oligodendrocyte basic protein [Source:HGNC Symbol;Acc:HGNC:7189]
LACTB	0.030954	lactamase beta [Source:HGNC Symbol;Acc:HGNC:16468]
DPF2	0.031011	double PHD fingers 2 [Source:HGNC Symbol;Acc:HGNC:9964]
GLS	0.0310633	glutaminase [Source:HGNC Symbol;Acc:HGNC:4331]
RNF4	0.0310637	ring finger protein 4 [Source:HGNC Symbol;Acc:HGNC:10067]
HMGB1	0.0310691	high mobility group box 1 [Source:HGNC Symbol;Acc:HGNC:4983]
KCTD14	0.0310755	potassium channel tetramerization domain containing 14 [Source:HGNC Symbol;Acc:HGNC:23295]
ENDOU	0.0311244	endonuclease, poly(U) specific [Source:HGNC Symbol;Acc:HGNC:14369]
DAPP1	0.0312377	dual adaptor of phosphotyrosine and 3-phosphoinositides 1 [Source:HGNC Symbol;Acc:HGNC:16500]
SLC7A5P2	0.0312598	solute carrier family 7 member 5 pseudogene 2 [Source:HGNC Symbol;Acc:HGNC:24951]
PRELID2	0.0313455	PRELI domain containing 2 [Source:HGNC Symbol;Acc:HGNC:28306]
SCARF2	0.0313661	scavenger receptor class F member 2 [Source:HGNC Symbol;Acc:HGNC:19869]
PAX5	0.0313959	paired box 5 [Source:HGNC Symbol;Acc:HGNC:8619]
SLC25A17	0.0314577	solute carrier family 25 member 17 [Source:HGNC Symbol;Acc:HGNC:10987]
NOVA1	0.0315524	NOVA alternative splicing regulator 1 [Source:HGNC Symbol;Acc:HGNC:7886]
VPREB3	0.0315597	V-set pre-B cell surrogate light chain 3 [Source:HGNC Symbol;Acc:HGNC:12710]
SERINC3	0.0316399	serine incorporator 3 [Source:HGNC Symbol;Acc:HGNC:11699]
ZUP1	0.0316569	zinc finger containing ubiquitin peptidase 1 [Source:HGNC Symbol;Acc:HGNC:21224]
FCHO1	0.0318294	FCH and mu domain containing endocytic adaptor 1 [Source:HGNC Symbol;Acc:HGNC:29002]
ZBTB21	0.0318526	zinc finger and BTB domain containing 21 [Source:HGNC Symbol;Acc:HGNC:13083]
SLC25A34	0.0318717	solute carrier family 25 member 34 [Source:HGNC Symbol;Acc:HGNC:27653]
RING1	0.0320336	ring finger protein 1 [Source:HGNC Symbol;Acc:HGNC:10018]
KLF5	0.0321258	Kruppel like factor 5 [Source:HGNC Symbol;Acc:HGNC:6349]
IMMT	0.0321667	inner membrane mitochondrial protein [Source:HGNC Symbol;Acc:HGNC:6047]
TMEM60	0.0321831	transmembrane protein 60 [Source:HGNC Symbol;Acc:HGNC:21754]
CFL2	0.0322019	cofilin 2 [Source:HGNC Symbol;Acc:HGNC:1875]
TRHDE	0.0322809	thyrotropin releasing hormone degrading enzyme [Source:HGNC Symbol;Acc:HGNC:30748]
ATXN7L2	0.0323665	ataxin 7 like 2 [Source:HGNC Symbol;Acc:HGNC:28713]
TNFRSF14	0.0323793	TNF receptor superfamily member 14 [Source:HGNC Symbol;Acc:HGNC:11912]
COA7	0.0323834	cytochrome c oxidase assembly factor 7 [Source:HGNC Symbol;Acc:HGNC:25716]
ZNF33A	0.0323863	zinc finger protein 33A [Source:HGNC Symbol;Acc:HGNC:13096]
FRMD3	0.032397	FERM domain containing 3 [Source:HGNC Symbol;Acc:HGNC:24125]
APH1A	0.0324418	aph-1 homolog A, gamma-secretase subunit [Source:HGNC Symbol;Acc:HGNC:29509]
ATE1-AS1	0.0324687	ATE1 antisense RNA 1 [Source:HGNC Symbol;Acc:HGNC:49496]
UTP3	0.0324741	UTP3 small subunit processome component [Source:HGNC Symbol;Acc:HGNC:24477]
USP32	0.0325064	ubiquitin specific peptidase 32 [Source:HGNC Symbol;Acc:HGNC:19143]
NEMP1	0.0325212	nuclear envelope integral membrane protein 1 [Source:HGNC Symbol;Acc:HGNC:29001]
ZNF705E	0.0325234	zinc finger protein 705E [Source:HGNC Symbol;Acc:HGNC:33203]
AC139769.1	0.0325988	NA
RNASE4	0.0326196	ribonuclease A family member 4 [Source:HGNC Symbol;Acc:HGNC:10047]
TCF7L2	0.0326315	transcription factor 7 like 2 [Source:HGNC Symbol;Acc:HGNC:11641]
KCNH1	0.0326514	potassium voltage-gated channel subfamily H member 1 [Source:HGNC Symbol;Acc:HGNC:6250]
RMI1	0.0326807	RecQ mediated genome instability 1 [Source:HGNC Symbol;Acc:HGNC:25764]
FEM1A	0.0326849	fem-1 homolog A [Source:HGNC Symbol;Acc:HGNC:16934]
RBAK	0.0328239	RB associated KRAB zinc finger [Source:HGNC Symbol;Acc:HGNC:17680]
STAT5A	0.0328525	signal transducer and activator of transcription 5A [Source:HGNC Symbol;Acc:HGNC:11366]
CRB2	0.032877	crumbs cell polarity complex component 2 [Source:HGNC Symbol;Acc:HGNC:18688]
USF1	0.0329361	upstream transcription factor 1 [Source:HGNC Symbol;Acc:HGNC:12593]
ZNF582	0.0329618	zinc finger protein 582 [Source:HGNC Symbol;Acc:HGNC:26421]
KBTBD7	0.033003	kelch repeat and BTB domain containing 7 [Source:HGNC Symbol;Acc:HGNC:25266]
ANO6	0.0330537	anoctamin 6 [Source:HGNC Symbol;Acc:HGNC:25240]
LSM12P1	0.0330694	LSM12 pseudogene 1 [Source:HGNC Symbol;Acc:HGNC:32453]
HERC1	0.0330815	HECT and RLD domain containing E3 ubiquitin protein ligase family member 1 [Source:HGNC Symbol;Acc:HGNC:4867]
AASDHPPT	0.0331222	aminoadipate-semialdehyde dehydrogenase-phosphopantetheinyl transferase [Source:HGNC Symbol;Acc:HGNC:14235]
PPAN	0.0332484	peter pan homolog [Source:HGNC Symbol;Acc:HGNC:9227]
ARHGEF3	0.0332489	Rho guanine nucleotide exchange factor 3 [Source:HGNC Symbol;Acc:HGNC:683]
ZNF766	0.0332975	zinc finger protein 766 [Source:HGNC Symbol;Acc:HGNC:28063]
FCRL4	0.0333194	Fc receptor like 4 [Source:HGNC Symbol;Acc:HGNC:18507]
MAT2B	0.0333921	methionine adenosyltransferase 2B [Source:HGNC Symbol;Acc:HGNC:6905]
APBB1IP	0.0334164	amyloid beta precursor protein binding family B member 1 interacting protein [Source:HGNC Symbol;Acc:HGNC:17379]
ZNF121	0.0334198	zinc finger protein 121 [Source:HGNC Symbol;Acc:HGNC:12904]
ZNF239	0.0334493	zinc finger protein 239 [Source:HGNC Symbol;Acc:HGNC:13031]
ECM1	0.0334567	extracellular matrix protein 1 [Source:HGNC Symbol;Acc:HGNC:3153]
ST6GALNAC6	0.033465	ST6 N-acetylgalactosaminide alpha-2,6-sialyltransferase 6 [Source:HGNC Symbol;Acc:HGNC:23364]
PAQR5	0.0335853	progestin and adipoQ receptor family member 5 [Source:HGNC Symbol;Acc:HGNC:29645]
TDRD9	0.0336107	tudor domain containing 9 [Source:HGNC Symbol;Acc:HGNC:20122]
TNPO1	0.0336128	transportin 1 [Source:HGNC Symbol;Acc:HGNC:6401]
C5orf15	0.0336233	chromosome 5 open reading frame 15 [Source:HGNC Symbol;Acc:HGNC:20656]
ZEB1	0.0337423	zinc finger E-box binding homeobox 1 [Source:HGNC Symbol;Acc:HGNC:11642]
PIP5KL1	0.0337867	phosphatidylinositol-4-phosphate 5-kinase like 1 [Source:HGNC Symbol;Acc:HGNC:28711]
PERCC1	0.0338473	proline and glutamate rich with coiled coil 1 [Source:HGNC Symbol;Acc:HGNC:52293]
UBA6	0.0339366	ubiquitin like modifier activating enzyme 6 [Source:HGNC Symbol;Acc:HGNC:25581]
CNOT6	0.0339454	CCR4-NOT transcription complex subunit 6 [Source:HGNC Symbol;Acc:HGNC:14099]
IDUA	0.0340489	alpha-L-iduronidase [Source:HGNC Symbol;Acc:HGNC:5391]
NIBAN2	0.0340595	niban apoptosis regulator 2 [Source:HGNC Symbol;Acc:HGNC:25282]
CNOT11	0.0341005	CCR4-NOT transcription complex subunit 11 [Source:HGNC Symbol;Acc:HGNC:25217]
BNIP3P9	0.034101	BCL2 interacting protein 3 pseudogene 9 [Source:HGNC Symbol;Acc:HGNC:49689]
HACD3	0.0341099	3-hydroxyacyl-CoA dehydratase 3 [Source:HGNC Symbol;Acc:HGNC:24175]
HIF1AN	0.0341496	hypoxia inducible factor 1 subunit alpha inhibitor [Source:HGNC Symbol;Acc:HGNC:17113]
PIGBOS1	0.0341619	PIGB opposite strand 1 [Source:HGNC Symbol;Acc:HGNC:50696]
H4C12	0.0341968	H4 clustered histone 12 [Source:HGNC Symbol;Acc:HGNC:4784]
TRIB3	0.0343369	tribbles pseudokinase 3 [Source:HGNC Symbol;Acc:HGNC:16228]
PBXIP1	0.0343437	PBX homeobox interacting protein 1 [Source:HGNC Symbol;Acc:HGNC:21199]
PRSS51	0.0343861	serine protease 51 [Source:HGNC Symbol;Acc:HGNC:37321]
AC270129.4	0.0343937	NA
BORCS6	0.0344116	BLOC-1 related complex subunit 6 [Source:HGNC Symbol;Acc:HGNC:25939]
DDX18P1	0.0344848	DEAD-box helicase 18 pseudogene 1 [Source:HGNC Symbol;Acc:HGNC:20007]
FAM217B	0.0345031	family with sequence similarity 217 member B [Source:HGNC Symbol;Acc:HGNC:16170]
SAT1	0.0345438	spermidine/spermine N1-acetyltransferase 1 [Source:HGNC Symbol;Acc:HGNC:10540]
ANKHD1-EIF4EBP3	0.0345632	ANKHD1-EIF4EBP3 readthrough [Source:HGNC Symbol;Acc:HGNC:33530]
PARP16	0.0345721	poly(ADP-ribose) polymerase family member 16 [Source:HGNC Symbol;Acc:HGNC:26040]
ADGRE1	0.0345755	adhesion G protein-coupled receptor E1 [Source:HGNC Symbol;Acc:HGNC:3336]
RNGTT	0.0346625	RNA guanylyltransferase and 5'-phosphatase [Source:HGNC Symbol;Acc:HGNC:10073]
DUX4	0.0347088	double homeobox 4 [Source:NCBI gene (formerly Entrezgene);Acc:100288687]
RBM11	0.0348153	RNA binding motif protein 11 [Source:HGNC Symbol;Acc:HGNC:9897]
MYLIP	0.0348476	myosin regulatory light chain interacting protein [Source:HGNC Symbol;Acc:HGNC:21155]
PARP6	0.0349624	poly(ADP-ribose) polymerase family member 6 [Source:HGNC Symbol;Acc:HGNC:26921]
CDKN1C	0.0350719	cyclin dependent kinase inhibitor 1C [Source:HGNC Symbol;Acc:HGNC:1786]
PDCD11	0.0350985	programmed cell death 11 [Source:HGNC Symbol;Acc:HGNC:13408]
CACFD1	0.0351002	calcium channel flower domain containing 1 [Source:HGNC Symbol;Acc:HGNC:1365]
SENP3	0.0351447	SUMO specific peptidase 3 [Source:HGNC Symbol;Acc:HGNC:17862]
COPS4	0.0351695	COP9 signalosome subunit 4 [Source:HGNC Symbol;Acc:HGNC:16702]
Z98755.1	0.0351716	NA
LRRC37A6P	0.0352547	leucine rich repeat containing 37 member A6, pseudogene [Source:HGNC Symbol;Acc:HGNC:33746]
CAMK4	0.0353346	calcium/calmodulin dependent protein kinase IV [Source:HGNC Symbol;Acc:HGNC:1464]
KRBA1	0.0353688	KRAB-A domain containing 1 [Source:HGNC Symbol;Acc:HGNC:22228]
ARL13A	0.035371	ADP ribosylation factor like GTPase 13A [Source:HGNC Symbol;Acc:HGNC:31709]
IL10RB	0.0353738	interleukin 10 receptor subunit beta [Source:HGNC Symbol;Acc:HGNC:5965]
CTTNBP2	0.0354497	cortactin binding protein 2 [Source:HGNC Symbol;Acc:HGNC:15679]
DROSHA	0.0354617	drosha ribonuclease III [Source:HGNC Symbol;Acc:HGNC:17904]
GOLGB1	0.0354719	golgin B1 [Source:HGNC Symbol;Acc:HGNC:4429]
UMPS	0.0355359	uridine monophosphate synthetase [Source:HGNC Symbol;Acc:HGNC:12563]
ZNF512	0.0355417	zinc finger protein 512 [Source:HGNC Symbol;Acc:HGNC:29380]
EBI3	0.0355454	Epstein-Barr virus induced 3 [Source:HGNC Symbol;Acc:HGNC:3129]
TPP1	0.0355628	tripeptidyl peptidase 1 [Source:HGNC Symbol;Acc:HGNC:2073]
AC104066.2	0.0355747	NA
SLC20A1	0.0357134	solute carrier family 20 member 1 [Source:HGNC Symbol;Acc:HGNC:10946]
BHLHE40	0.0357219	basic helix-loop-helix family member e40 [Source:HGNC Symbol;Acc:HGNC:1046]
HSPA2	0.0357458	heat shock protein family A (Hsp70) member 2 [Source:HGNC Symbol;Acc:HGNC:5235]
BBS10	0.0357531	Bardet-Biedl syndrome 10 [Source:HGNC Symbol;Acc:HGNC:26291]
TRIM26	0.0357878	tripartite motif containing 26 [Source:HGNC Symbol;Acc:HGNC:12962]
SMURF2	0.0358455	SMAD specific E3 ubiquitin protein ligase 2 [Source:HGNC Symbol;Acc:HGNC:16809]
VEZT	0.0358535	vezatin, adherens junctions transmembrane protein [Source:HGNC Symbol;Acc:HGNC:18258]
SOCS1	0.0359108	suppressor of cytokine signaling 1 [Source:HGNC Symbol;Acc:HGNC:19383]
SPATA5	0.0359278	spermatogenesis associated 5 [Source:HGNC Symbol;Acc:HGNC:18119]
RBM15	0.0359396	RNA binding motif protein 15 [Source:HGNC Symbol;Acc:HGNC:14959]
NATD1	0.0359918	N-acetyltransferase domain containing 1 [Source:HGNC Symbol;Acc:HGNC:30770]
RPE	0.0360382	ribulose-5-phosphate-3-epimerase [Source:HGNC Symbol;Acc:HGNC:10293]
TMEM102	0.0360919	transmembrane protein 102 [Source:HGNC Symbol;Acc:HGNC:26722]
NDUFAF7	0.036106	NADH:ubiquinone oxidoreductase complex assembly factor 7 [Source:HGNC Symbol;Acc:HGNC:28816]
TM7SF3	0.0361616	transmembrane 7 superfamily member 3 [Source:HGNC Symbol;Acc:HGNC:23049]
PGF	0.0362215	placental growth factor [Source:HGNC Symbol;Acc:HGNC:8893]
LIX1L	0.0362763	limb and CNS expressed 1 like [Source:HGNC Symbol;Acc:HGNC:28715]
IFT57	0.0363238	intraflagellar transport 57 [Source:HGNC Symbol;Acc:HGNC:17367]
MKNK2	0.0363305	MAPK interacting serine/threonine kinase 2 [Source:HGNC Symbol;Acc:HGNC:7111]
FH	0.0364598	fumarate hydratase [Source:HGNC Symbol;Acc:HGNC:3700]
CSNK1G3	0.0364739	casein kinase 1 gamma 3 [Source:HGNC Symbol;Acc:HGNC:2456]
TMUB2	0.0364749	transmembrane and ubiquitin like domain containing 2 [Source:HGNC Symbol;Acc:HGNC:28459]
ATL3	0.036483	atlastin GTPase 3 [Source:HGNC Symbol;Acc:HGNC:24526]
DPH5	0.0365059	diphthamide biosynthesis 5 [Source:HGNC Symbol;Acc:HGNC:24270]
RNF214	0.0366077	ring finger protein 214 [Source:HGNC Symbol;Acc:HGNC:25335]
USP8	0.0366265	ubiquitin specific peptidase 8 [Source:HGNC Symbol;Acc:HGNC:12631]
MMP11	0.0366628	matrix metallopeptidase 11 [Source:HGNC Symbol;Acc:HGNC:7157]
NADK2	0.0367009	NAD kinase 2, mitochondrial [Source:HGNC Symbol;Acc:HGNC:26404]
PCGF1	0.0367168	polycomb group ring finger 1 [Source:HGNC Symbol;Acc:HGNC:17615]
ARIH1	0.036799	ariadne RBR E3 ubiquitin protein ligase 1 [Source:HGNC Symbol;Acc:HGNC:689]
DIS3L2	0.0368955	DIS3 like 3'-5' exoribonuclease 2 [Source:HGNC Symbol;Acc:HGNC:28648]
PSD2	0.0369073	pleckstrin and Sec7 domain containing 2 [Source:HGNC Symbol;Acc:HGNC:19092]
SH3BP5L	0.0369096	SH3 binding domain protein 5 like [Source:HGNC Symbol;Acc:HGNC:29360]
GOLGA8F	0.036928	golgin A8 family member F [Source:HGNC Symbol;Acc:HGNC:32378]
UBXN10	0.0369659	UBX domain protein 10 [Source:HGNC Symbol;Acc:HGNC:26354]
AC243547.3	0.0370577	NA
SLC30A5	0.0370747	solute carrier family 30 member 5 [Source:HGNC Symbol;Acc:HGNC:19089]
[truncated: 360 more rows]
