# Supplementary material for: Transcriptomics identifies blunted immunomodulatory effects of vitamin D in people with multiple sclerosis
Source: Sci Rep. 2024 Jan 16;14:1436. doi: 10.1038/s41598-024-51779-0 (PMC10792011; doi:10.1038/s41598-024-51779-0)
Supplement: Supplementary file 1 — Supplementary Information. [file 41598_2024_51779_MOESM1_ESM.zip › Supplementary Table 5 - HCvsMSdiffregpathways.xlsx]

## Sheet: CD4
Category	ID	Name	Source	p-value	FDR	Hit Count in Query List	Hit Count in Genome	Hit in Query List
Coexpression	M5890	HALLMARK_TNFA_SIGNALING_VIA_NFKB	MSigDB H: Hallmark Gene Sets (v7.5.1)	1.036e-05	0.0005075	26	182	DRAM1,JAG1,FOS,FOSB,FOSL2,AREG,IRS2,PLK2,TNFSF9,SIK1,TAP1,ICOSLG,NR4A2,SLC16A6,TRAF1,CEBPD,PER1,PFKFB3,KLF4,MAFF,VEGFA,ID2,DUSP1,YRDC,FOSL1,EIF1

## Sheet: CD8
Category	ID	Name	Source	p-value	FDR	Hit Count in Query List	Hit Count in Genome	Hit in Query List
GO: Molecular Function	GO:0003735	structural constituent of ribosome		2.326e-29	5.036e-26	81	168	MRPS18B,MRPL18,MRPL15,RPL10A,MRPL39,RPL23,MRPS21,RPL36,GEMIN5,MRPL19,MRPL16,MRPL24,MRPS16,MRPL2,MRPL4,MRPS10,MRPL46,RPL3,RPL4,RPL5,RPL6,RPL7,RPL7A,RPL8,RPL12,RPL13,RPL15,RPL17,RPL18,RPL18A,MRPS31,RPL24,RPL27,RPL27A,RPL29,RPL31,RPL32,RPL35A,RPL37,RPL37A,RPL38,RPL39,RPL41,RPLP0,RPS2,RPS3,RPS3A,RPS4X,RPS5,RPS6,RPS7,RPS8,RPS9,RPS10,RPS13,RPS15,RPS15A,RPS16,RPS17,RPS18,RPS21,RPS24,RPS25,RPS29,RPL39L,M…
GO: Molecular Function	GO:0019843	rRNA binding		2.193e-15	2.374e-12	38	75	ANG,MRPL18,NPM1,DDX21,RPL23,NOP53,NOL12,CAVIN1,MRPL16,EEF2,SBDS,RPL3,RPL4,RPL5,RPL6,RPL7,RPL8,RPL12,RPL17,TACO1,RPL37,RPL37A,RPLP0,RPS3,RPS4X,RPS5,RPS9,RPS13,RPS18,MRPS17,RPF2,EMG1,RPF1,UTP25,DDX28,MRPS27,RRS1,RPLP0P6
GO: Molecular Function	GO:0005198	structural molecule activity		1.061e-13	7.658e-11	130	536	SEH1L,MAL,MFAP1,MFAP4,MFGE8,C19orf84,MPZ,MRPS18B,MRPL18,MRPL15,PODN,BICD1,RPL10A,NEFM,NID1,MRPL39,RPL23,MRPS21,COL1A2,COL4A2,COL6A2,COL7A1,RPL36,COL10A1,MYOT,ABI3BP,COPB1,GEMIN5,CLDN7,VCAN,CTBP2,CAVIN1,NEXN,MRPL19,PSMD11,PSMD13,MRPL16,DLG2,TLN2,MRPL24,MRPS16,MRPL2,MRPL4,MRPS10,NUTF2,MRPL46,RPL3,RPL4,RPL5,RPL6,RPL7,RPL7A,EPB41,RPL8,RPL12,RPL13,RPL15,RPL17,RPL18,RPL18A,MRPS31,RPL24,RPL27,RPL27A,RPL…
GO: Molecular Function	GO:0003730	mRNA 3'-UTR binding		7.168e-08	3.879e-05	33	98	KHSRP,AUH,FUBP1,ANGEL2,NOVA1,PCBP1,GEMIN5,ZNF385A,SECISBP2L,SERBP1,RSL1D1,DDX5,YTHDF1,RBM4,G3BP1,ELAVL1,RPL5,RPL41,RPS7,ZC3H12A,CPEB3,NHP2,PABPC1,CPEB4,TARDBP,TIA1,RNF20,TP53,HNRNPA1,HNRNPD,HNRNPU,ZFP36,ILF3
GO: Molecular Function	GO:0003729	mRNA binding		1.699e-07	7.355e-05	68	285	DHFR2,RBM20,KHSRP,EIF3D,MYC,DHFRP1,AUH,FUBP1,ANGEL2,EIF2S2,C1QBP,NOVA1,PCBP1,RBM47,RC3H2,GEMIN5,ZNF385A,SECISBP2L,SERBP1,RSL1D1,PTBP1,DDX5,DHX9,YTHDF1,RBM4,KHDRBS2,EEF1A1,G3BP1,ELAVL1,EIF2A,RPL5,RPL6,RPL7,TACO1,RPL41,RPS2,RPS3,RPS3A,RPS5,RPS6,RPS7,RPS13,ZC3H12A,SRSF1,SRSF5,SRSF6,CPEB3,NHP2,PABPC1,NCBP2,CPEB4,RBMX,CSTF2T,RBPMS,GRSF1,TDRD7,TARDBP,TIA1,RNF20,RPL35,RPL13A,TP53,HNRNPA1,HNRNPD,HNRNPU,E…
GO: Molecular Function	GO:0043021	ribonucleoprotein complex binding		9.626e-07	0.0003473	43	159	NAA10,EIF3C,C1QBP,MALSU1,NPM1,NOLC1,OLA1,GEMIN5,GEMIN4,SECISBP2L,DDX5,DHX9,YTHDF1,RAN,PQBP1,NMD3,SEC61A2,EEF2,ABCE1,SBDS,EIF1,EIF2A,TACO1,RPL35A,RPS21,RACK1,PRMT5,ZC3H12A,CPEB3,CPEB4,MRPS27,SRP9,SRP72,CBX5,PES1,RPL35,HNRNPU,EEFSEC,EIF4H,RICTOR,PRPF6,RPSA,LETM1
GO: Molecular Function	GO:0090079	translation regulator activity, nucleic acid binding		6.275e-06	0.001941	34	122	DHFR2,EIF3B,EIF3C,EIF3D,EIF3H,EIF3J,DHFRP1,EIF2B3,EIF2S2,C1QBP,PCBP1,MTRFR,TSFM,EEF1A1,EEF1B2,EEF1D,EEF1G,EEF2,EIF4E,EIF5,EIF1,EIF2A,RPS24,EIF3L,EIF3M,CPEB3,PABPC1,EEF1A1P5,CPEB4,BDP1,EEFSEC,EIF4H,MRPL58,EIF3E
GO: Molecular Function	GO:0008097	5S rRNA binding		9.72e-06	0.002493	9	14	MRPL18,NOP53,EEF2,RPL3,RPL4,RPL5,RPL7,RPF2,RRS1
GO: Molecular Function	GO:0008135	translation factor activity, RNA binding		1.036e-05	0.002493	29	99	EIF3B,EIF3C,EIF3D,EIF3H,EIF3J,EIF2B3,EIF2S2,MTRFR,TSFM,EEF1A1,EEF1B2,EEF1D,EEF1G,EEF2,EIF4E,EIF5,EIF1,EIF2A,RPS24,EIF3L,EIF3M,CPEB3,EEF1A1P5,CPEB4,BDP1,EEFSEC,EIF4H,MRPL58,EIF3E
GO: Molecular Function	GO:0043022	ribosome binding		7.16e-05	0.0155	21	68	NAA10,EIF3C,C1QBP,OLA1,GEMIN5,YTHDF1,SEC61A2,EEF2,SBDS,EIF2A,TACO1,RPS21,RACK1,ZC3H12A,CPEB3,CPEB4,MRPS27,SRP72,RICTOR,RPSA,LETM1
GO: Molecular Function	GO:0045182	translation regulator activity		8.988e-05	0.01769	37	154	AARS1,DHFR2,EIF3B,EIF3C,EIF3D,EIF3H,EIF3J,PATL2,DHFRP1,EIF2B3,EIF2S2,C1QBP,PCBP1,MTRFR,TSFM,EEF1A1,EEF1B2,EEF1D,EEF1G,EEF2,EIF4E,EIF5,EIF1,EIF2A,RPS9,RPS24,EIF3L,EIF3M,CPEB3,PABPC1,EEF1A1P5,CPEB4,BDP1,EEFSEC,EIF4H,MRPL58,EIF3E
GO: Molecular Function	GO:0030515	snoRNA binding		0.0001578	0.02848	13	34	NOP14,NUDT16L2P,DDX21,NOLC1,PRKDC,BMS1,DKC1,NUFIP1,NHP2,NOP58,UTP25,WDR3,ISG20
GO: Molecular Function	GO:0043425	bHLH transcription factor binding		0.0001758	0.02928	11	26	BHLHE40,RUNX2,CREBBP,TSC22D3,EP300,KDM1A,SP1,TCF12,UBE2I,ID3,LMO2
GO: Molecular Function	GO:0032138	single base insertion or deletion binding		0.0003109	0.04808	4	4	MSH2,MSH3,PMS2,MSH6
GO: Biological Process	GO:0006614	SRP-dependent cotranslational protein targeting to membrane		2.197e-25	2.118e-21	55	95	RPL10A,RPL23,RPL36,SEC61A2,RPL3,RPL4,RPL5,RPL6,RPL7,RPL7A,RPL8,RPL12,RPL13,RPL15,RPL17,RPL18,RPL18A,RPL24,RPL27,RPL27A,RPL29,RPL31,RPL32,RPL35A,RPL37,RPL37A,RPL38,RPL39,RPL41,RPLP0,RPS2,RPS3,RPS3A,RPS4X,RPS5,RPS6,RPS7,RPS8,RPS9,RPS10,RPS13,RPS15,RPS15A,RPS16,RPS17,RPS18,RPS21,RPS24,RPS25,RPS29,SRP9,SRP72,RPL35,RPL13A,RPSA
GO: Biological Process	GO:0006613	cotranslational protein targeting to membrane		7.036e-24	3.391e-20	55	100	RPL10A,RPL23,RPL36,SEC61A2,RPL3,RPL4,RPL5,RPL6,RPL7,RPL7A,RPL8,RPL12,RPL13,RPL15,RPL17,RPL18,RPL18A,RPL24,RPL27,RPL27A,RPL29,RPL31,RPL32,RPL35A,RPL37,RPL37A,RPL38,RPL39,RPL41,RPLP0,RPS2,RPS3,RPS3A,RPS4X,RPS5,RPS6,RPS7,RPS8,RPS9,RPS10,RPS13,RPS15,RPS15A,RPS16,RPS17,RPS18,RPS21,RPS24,RPS25,RPS29,SRP9,SRP72,RPL35,RPL13A,RPSA
GO: Biological Process	GO:0006414	translational elongation		1.333e-22	3.212e-19	178	673	AARS1,DHFR2,ANG,MRPS18B,ENC1,MAPKAPK5,KHSRP,MRPL18,MRPL15,EIF3B,EIF3C,EIF3D,EIF3H,EIF3J,PATL2,DHFRP1,DRG1,RPL10A,EIF2B3,EIF2S2,C1QBP,MALSU1,NOTCH4,NPM1,GATC,MRPL39,CD28,NOLC1,RPL23,MRPS21,XRN1,MIEF1,MRPL50,RPL36,POLR2D,GEMIN5,ZNF385A,MTRFR,PRKDC,SECISBP2L,MRPL19,DAPK1,PTBP1,DHX9,YTHDF1,MRPL16,DIO2,MRPL24,RBM4,MAGOHB,MRPS16,DALRD3,DARS2,TSFM,EEF1A1,MRPL2,MRPL4,MRPS10,SEC61A2,EEF1B2,EEF1D,LRPPRC,EE…
GO: Biological Process	GO:0006412	translation		1.333e-22	3.212e-19	178	673	AARS1,DHFR2,ANG,MRPS18B,ENC1,MAPKAPK5,KHSRP,MRPL18,MRPL15,EIF3B,EIF3C,EIF3D,EIF3H,EIF3J,PATL2,DHFRP1,DRG1,RPL10A,EIF2B3,EIF2S2,C1QBP,MALSU1,NOTCH4,NPM1,GATC,MRPL39,CD28,NOLC1,RPL23,MRPS21,XRN1,MIEF1,MRPL50,RPL36,POLR2D,GEMIN5,ZNF385A,MTRFR,PRKDC,SECISBP2L,MRPL19,DAPK1,PTBP1,DHX9,YTHDF1,MRPL16,DIO2,MRPL24,RBM4,MAGOHB,MRPS16,DALRD3,DARS2,TSFM,EEF1A1,MRPL2,MRPL4,MRPS10,SEC61A2,EEF1B2,EEF1D,LRPPRC,EE…
GO: Biological Process	GO:0045047	protein targeting to ER		5.752e-22	1.109e-18	57	114	RPL10A,SRPRB,RPL23,RPL36,SEC61A2,RPL3,RPL4,RPL5,RPL6,RPL7,RPL7A,RPL8,RPL12,RPL13,RPL15,RPL17,RPL18,RPL18A,RPL24,RPL27,RPL27A,RPL29,RPL31,RPL32,RPL35A,RPL37,RPL37A,RPL38,RPL39,RPL41,RPLP0,RPS2,RPS3,RPS3A,RPS4X,RPS5,RPS6,RPS7,RPS8,RPS9,RPS10,RPS13,RPS15,RPS15A,RPS16,RPS17,RPS18,RPS21,RPS24,RPS25,RPS29,SRP9,SRP72,MACF1,RPL35,RPL13A,RPSA
GO: Biological Process	GO:0072599	establishment of protein localization to endoplasmic reticulum		7.5e-22	1.205e-18	58	118	RPL10A,SRPRB,RPL23,RPL36,SEC61A2,RPL3,RPL4,RPL5,RPL6,RPL7,RPL7A,RPL8,RPL12,RPL13,RPL15,RPL17,RPL18,RPL18A,RPL24,RPL27,RPL27A,RPL29,RPL31,RPL32,RPL35A,RPL37,RPL37A,RPL38,RPL39,RPL41,RPLP0,RPS2,RPS3,RPS3A,RPS4X,RPS5,RPS6,RPS7,RPS8,RPS9,RPS10,RPS13,RPS15,RPS15A,RPS16,RPS17,RPS18,RPS21,RPS24,RPS25,RPS29,RYR2,SRP9,SRP72,MACF1,RPL35,RPL13A,RPSA
GO: Biological Process	GO:0000184	nuclear-transcribed mRNA catabolic process, nonsense-mediated decay		2.18e-21	3.001e-18	58	120	RPL10A,RPL23,RPL36,MAGOHB,RPL3,RPL4,RPL5,RPL6,RPL7,RPL7A,RPL8,RPL12,RPL13,RPL15,RPL17,RPL18,RPL18A,RPL24,RPL27,RPL27A,RPL29,RPL31,RPL32,RPL35A,RPL37,RPL37A,RPL38,RPL39,RPL41,RPLP0,RPS2,RPS3,RPS3A,RPS4X,RPS5,RPS6,RPS7,RPS8,RPS9,RPS10,RPS13,RPS15,RPS15A,RPS16,RPS17,RPS18,RPS21,RPS24,RPS25,RPS29,PABPC1,NCBP2,SMG1,SMG9,RPL35,RPL13A,EIF3E,RPSA
GO: Biological Process	GO:0043043	peptide biosynthetic process		2.809e-21	3.385e-18	179	696	AARS1,DHFR2,MMP7,ANG,MRPS18B,ENC1,MAPKAPK5,KHSRP,MRPL18,MRPL15,EIF3B,EIF3C,EIF3D,EIF3H,EIF3J,PATL2,DHFRP1,DRG1,RPL10A,EIF2B3,EIF2S2,C1QBP,MALSU1,NOTCH4,NPM1,GATC,MRPL39,CD28,NOLC1,RPL23,MRPS21,XRN1,MIEF1,MRPL50,RPL36,POLR2D,GEMIN5,ZNF385A,MTRFR,PRKDC,SECISBP2L,MRPL19,DAPK1,PTBP1,DHX9,YTHDF1,MRPL16,DIO2,MRPL24,RBM4,MAGOHB,MRPS16,DALRD3,DARS2,TSFM,EEF1A1,MRPL2,MRPL4,MRPS10,SEC61A2,EEF1B2,EEF1D,LRPP…
GO: Biological Process	GO:0006413	translational initiation		1.083e-20	1.16e-17	78	202	EIF3B,EIF3C,EIF3D,EIF3H,EIF3J,RPL10A,EIF2B3,EIF2S2,NPM1,RPL23,RPL36,POLR2D,YTHDF1,RBM4,ABCE1,EIF4E,EIF5,EIF1,EIF2A,RPL3,RPL4,RPL5,RPL6,RPL7,RPL7A,RPL8,RPL12,RPL13,RPL15,RPL17,RPL18,RPL18A,RPL24,RPL27,RPL27A,RPL29,RPL31,RPL32,RPL35A,RPL37,RPL37A,RPL38,RPL39,RPL41,RPLP0,RPS2,RPS3,RPS3A,RPS4X,RPS5,RPS6,RPS7,RPS8,RPS9,RPS10,RPS13,RPS15,RPS15A,RPS16,RPS17,RPS18,RPS21,RPS24,RPS25,RPS29,EIF3L,EIF3M,PABP…
GO: Biological Process	GO:0000956	nuclear-transcribed mRNA catabolic process		1.694e-19	1.633e-16	78	210	LSM2,PATL2,RPL10A,PDE12,RPL23,XRN1,RC3H2,RPL36,POLR2D,PTBP1,DDX5,EXOSC3,EXOSC1,MAGOHB,RPL3,RPL4,RPL5,RPL6,RPL7,RPL7A,RPL8,RPL12,RPL13,RPL15,RPL17,RPL18,RPL18A,RPL24,RPL27,RPL27A,RPL29,RPL31,RPL32,RPL35A,RPL37,RPL37A,RPL38,RPL39,RPL41,RPLP0,RPS2,RPS3,RPS3A,RPS4X,RPS5,RPS6,RPS7,RPS8,RPS9,RPS10,RPS13,RPS15,RPS15A,RPS16,RPS17,RPS18,RPS21,RPS24,RPS25,RPS29,XRN2,ZC3H12A,CPEB3,PABPC1,NCBP2,EXOSC7,SMG1,S…
GO: Biological Process	GO:0019080	viral gene expression		3.789e-19	3.32e-16	82	230	SEH1L,RAE1,EIF3B,EIF3D,RPL10A,NOTCH1,CHD1,RPL23,RPL36,POLR2D,PTBP1,DHX9,RANBP2,TRIM28,RPL3,RPL4,RPL5,RPL6,EP300,RPL7,RPL7A,RPL8,RPL12,RPL13,RPL15,RPL17,RPL18,RPL18A,RPL24,RPL27,RPL27A,RPL29,RPL31,RPL32,RPL35A,RPL37,RPL37A,RPL38,RPL39,RPL41,RPLP0,RPS2,RPS3,RPS3A,RPS4X,RPS5,RPS6,RPS7,RPS8,RPS9,RPS10,RPS13,RPS15,RPS15A,RPS16,RPS17,RPS18,RPS21,RPS24,RPS25,RPS29,EIF3L,CCL3,CCL4,NDC1,NUP133,NUP50,SP1,R…
GO: Biological Process	GO:0022613	ribonucleoprotein complex biogenesis		7.486e-19	6.013e-16	128	455	CUL4B,NOB1,NOP14,EIF3B,EIF3C,EIF3D,EIF3H,LSM2,EIF3J,ATR,RPL10A,KAT2B,DDX18,EIF2S2,C1QBP,MALSU1,NPM1,DDX21,NOLC1,CLNS1A,PIN4,MRM2,NOP53,POLR2D,GEMIN5,GEMIN4,PRKDC,RSL1D1,BMS1,URB2,DHX9,RPP25,DKC1,PAK1IP1,NOL8,RAN,EXOSC3,EXOSC1,RRP15,RIOX1,SNUPN,SDAD1,NMD3,METTL25B,UTP18,ABCE1,SBDS,RCL1,EIF5,EIF2A,RPL3,RPL5,RPL6,RPL7,RPL7A,RPL24,RPL27,RPL35A,RPL38,RPLP0,FBL,RPS2,RPS5,RPS6,MRM1,RPS7,RPS8,RPS9,RPS10,…
GO: Biological Process	GO:0019083	viral transcription		9.698e-19	7.191e-16	77	211	SEH1L,RAE1,RPL10A,NOTCH1,CHD1,RPL23,RPL36,POLR2D,DHX9,RANBP2,TRIM28,RPL3,RPL4,RPL5,RPL6,EP300,RPL7,RPL7A,RPL8,RPL12,RPL13,RPL15,RPL17,RPL18,RPL18A,RPL24,RPL27,RPL27A,RPL29,RPL31,RPL32,RPL35A,RPL37,RPL37A,RPL38,RPL39,RPL41,RPLP0,RPS2,RPS3,RPS3A,RPS4X,RPS5,RPS6,RPS7,RPS8,RPS9,RPS10,RPS13,RPS15,RPS15A,RPS16,RPS17,RPS18,RPS21,RPS24,RPS25,RPS29,CCL3,CCL4,NDC1,NUP133,NUP50,SP1,RRP1B,NUP205,TFAP4,TARDBP…
GO: Biological Process	GO:0070972	protein localization to endoplasmic reticulum		6.346e-18	4.369e-15	60	145	MIA2,RPL10A,SRPRB,RPL23,RPL36,SEC61A2,RPL3,RPL4,RPL5,RPL6,RPL7,RPL7A,RPL8,RPL12,RPL13,RPL15,RPL17,RPL18,RPL18A,RPL24,RPL27,RPL27A,RPL29,RPL31,RPL32,RPL35A,RPL37,RPL37A,RPL38,RPL39,RPL41,RPLP0,RPS2,RPS3,RPS3A,RPS4X,RPS5,RPS6,RPS7,RPS8,RPS9,RPS10,RPS13,RPS15,RPS15A,RPS16,RPS17,RPS18,RPS21,RPS24,RPS25,RPS29,RYR2,SRP9,SRP72,MACF1,RPL35,RPL13A,PPP1R15A,RPSA
GO: Biological Process	GO:0043604	amide biosynthetic process		4.237e-17	2.723e-14	191	828	AARS1,DHFR2,MMP7,ALOX12B,ANG,MRPS18B,ENC1,MAPKAPK5,KHSRP,ARG1,MRPL18,MRPL15,ASAH1,EIF3B,EIF3C,EIF3D,EIF3H,EIF3J,PATL2,DHFRP1,DRG1,RPL10A,EIF2B3,EIF2S2,C1QBP,MALSU1,NOTCH4,NPM1,GATC,MRPL39,P2RX1,CD28,NOLC1,B4GALT6,RPL23,MRPS21,XRN1,MIEF1,MRPL50,RPL36,POLR2D,GEMIN5,ZNF385A,MTRFR,PRKDC,SECISBP2L,MRPL19,DAPK1,PTBP1,DHX9,YTHDF1,MRPL16,DIO2,DLAT,MRPL24,RBM4,MAGOHB,MRPS16,DALRD3,DARS2,TSFM,EEF1A1,MRPL2,…
GO: Biological Process	GO:0006518	peptide metabolic process		4.949e-17	2.981e-14	192	835	AARS1,DHFR2,MMP7,ANG,ANPEP,MRPS18B,ENC1,MAPKAPK5,KHSRP,MRPL18,MRPL15,EIF3B,EIF3C,EIF3D,EIF3H,EIF3J,PATL2,DHFRP1,DRG1,RPL10A,EIF2B3,EIF2S2,C1QBP,MALSU1,NOTCH4,NPM1,GATC,GSAP,MRPL39,CD28,NOLC1,RPL23,CLIC2,MRPS21,XRN1,MIEF1,MRPL50,RPL36,POLR2D,GEMIN5,ZNF385A,MMACHC,ABCG1,MTRFR,PRKDC,CTSZ,SECISBP2L,MRPL19,DAPK1,PTBP1,DHX9,YTHDF1,MRPL16,DIO2,MRPL24,RBM4,MAGOHB,MRPS16,DALRD3,DARS2,TSFM,EEF1A1,MRPL2,MRP…
GO: Biological Process	GO:0042254	ribosome biogenesis		1.377e-16	7.808e-14	95	313	CUL4B,NOB1,NOP14,RPL10A,KAT2B,DDX18,C1QBP,MALSU1,NPM1,DDX21,NOLC1,PIN4,MRM2,NOP53,GEMIN4,PRKDC,RSL1D1,BMS1,URB2,RPP25,DKC1,PAK1IP1,NOL8,RAN,EXOSC3,EXOSC1,RRP15,RIOX1,SDAD1,NMD3,METTL25B,UTP18,ABCE1,SBDS,RCL1,EIF2A,RPL3,RPL5,RPL6,RPL7,RPL7A,RPL24,RPL27,RPL35A,RPL38,RPLP0,FBL,RPS2,RPS5,RPS6,MRM1,RPS7,RPS8,RPS9,RPS10,RPS15,RPS16,RPS17,RPS21,RPS24,RPS25,NPM3,NSA2,RPF2,EMG1,RPF1,XRN2,TRMT112,NHP2,NIFK…
GO: Biological Process	GO:0006364	rRNA processing		2.32e-14	1.242e-11	73	228	NOB1,NOP14,RPL10A,KAT2B,DDX18,NPM1,DDX21,NOLC1,PIN4,MRM2,NOP53,GEMIN4,PRKDC,RSL1D1,BMS1,RPP25,DKC1,NOL8,EXOSC3,EXOSC1,RRP15,METTL25B,UTP18,SBDS,RCL1,RPL5,RPL7,RPL7A,RPL27,RPL35A,FBL,RPS2,RPS6,MRM1,RPS7,RPS8,RPS9,RPS15,RPS16,RPS17,RPS21,RPS24,RPS25,NPM3,NSA2,RPF2,EMG1,RPF1,XRN2,TRMT112,NHP2,NIFK,NOP58,NSUN3,UTP25,EXOSC7,RRP1B,RPP40,UTP14A,WDR3,DIMT1,RRP36,RRS1,TFB2M,LSM6,PES1,RPL35,MTREX,RPL7L1,BU…
GO: Biological Process	GO:0016072	rRNA metabolic process		5.424e-14	2.752e-11	75	241	NOB1,NOP14,RPL10A,KAT2B,DDX18,NPM1,DDX21,NOLC1,PIN4,XRN1,MRM2,NOP53,GEMIN4,PRKDC,RSL1D1,BMS1,RPP25,DKC1,NOL8,EXOSC3,EXOSC1,RRP15,METTL25B,UTP18,SBDS,RCL1,RPL5,RPL7,RPL7A,RPL27,RPL35A,FBL,RPS2,RPS6,MRM1,RPS7,RPS8,RPS9,RPS15,RPS16,RPS17,RPS21,RPS24,RPS25,NPM3,NSA2,RPF2,EMG1,RPF1,XRN2,TRMT112,NHP2,NIFK,NOP58,NSUN3,UTP25,EXOSC7,RRP1B,RPP40,UTP14A,WDR3,DIMT1,RRP36,RRS1,TFB2M,LSM6,PES1,RPL35,MTREX,RPL7…
GO: Biological Process	GO:0016032	viral process		1.249e-13	6.018e-11	196	924	SEH1L,GRK2,AP1G1,CUL2,MRC1,FKBP6,RAE1,ANPEP,IKBKG,EIF3B,EIF3D,MYC,RNGTT,FADD,NCAM1,BCL2,BANF1,CEACAM1,BICD1,NEDD4,RPL10A,KAT2B,NFKBIA,C1QBP,NOTCH1,NPC1,NPM1,CASP8,PDE12,CD8B,CD28,PCBP1,RCC1,CHD1,RPL23,PIK3C2G,NMT2,FBXL2,CCDC86,RPL36,COPB1,PILRA,NOP53,POLR2D,CREBBP,CSF1R,ANKRD17,CTBP2,PKN2,DCAF1,PTBP1,DDB1,DDX5,DHX9,CLEC4A,NECTIN1,RAN,RANBP2,TMEM39B,PRMT6,G3BP1,ABCE1,TRIM28,EIF4E,SMU1,RPL3,RPL4,RP…
GO: Biological Process	GO:0006402	mRNA catabolic process		2.378e-13	1.092e-10	99	370	KHSRP,LSM2,PATL2,RPL10A,NUDT16L2P,ANGEL2,NPM1,PDE12,RPL23,XRN1,RC3H2,RPL36,POLR2D,SERBP1,PSMC5,PSMC6,PSMD3,PSMD10,PSMD11,PSMD13,PTBP1,DDX5,DHX9,YTHDF1,FASTKD1,EXOSC3,EXOSC1,MAGOHB,ELAVL1,ROCK1,RPL3,RPL4,RPL5,RPL6,RPL7,RPL7A,RPL8,RPL12,RPL13,RPL15,RPL17,RPL18,RPL18A,RPL24,RPL27,RPL27A,RPL29,RPL31,RPL32,RPL35A,RPL37,RPL37A,RPL38,RPL39,RPL41,RPLP0,RPS2,RPS3,RPS3A,RPS4X,RPS5,RPS6,RPS7,RPS8,RPS9,RPS10…
GO: Biological Process	GO:0043603	cellular amide metabolic process		3.377e-13	1.479e-10	224	1107	AARS1,PM20D2,DHFR2,MMP7,CMAHP,ALOX12B,ANG,ANPEP,MRPS18B,ENC1,MAPKAPK5,KHSRP,ARG1,MRPL18,MRPL15,MTHFD1,ASAH1,MTRR,EIF3B,EIF3C,EIF3D,EIF3H,EIF3J,MVD,PATL2,DHFRP1,DRG1,RPL10A,BTD,EIF2B3,EIF2S2,C1QBP,MALSU1,NOTCH4,NPM1,GATC,GSAP,MRPL39,P2RX1,CD28,PCCB,NOLC1,B4GALT6,RPL23,CLIC2,MRPS21,XRN1,MIEF1,MRPL50,RPL36,MTHFD1L,POLR2D,GEMIN5,ZNF385A,MMACHC,ABCG1,MTRFR,PRKDC,CTSZ,SECISBP2L,MRPL19,DAPK1,PTBP1,DHX9,…
GO: Biological Process	GO:0006612	protein targeting to membrane		3.957e-13	1.658e-10	66	206	RPL10A,CACNB1,RPL23,MIEF1,RPL36,SEC61A2,RPL3,RPL4,RPL5,RPL6,RPL7,RPL7A,RPL8,RPL12,RPL13,RPL15,RPL17,RPL18,RPL18A,RPL24,RPL27,RPL27A,RPL29,RPL31,RPL32,RPL35A,RPL37,RPL37A,RPL38,RPL39,RPL41,RPLP0,RPS2,RPS3,RPS3A,RPS4X,RPS5,RPS6,RPS7,RPS8,RPS9,RPS10,RPS13,RPS15,RPS15A,RPS16,RPS17,RPS18,RPS21,RPS24,RPS25,RPS29,CCL2,MIEF2,RTP5,SRP9,SRP72,MACF1,RPL35,RPL13A,ZDHHC15,NCF1C,ITGAM,VPS37D,RPSA,PIKFYVE
GO: Biological Process	GO:0006401	RNA catabolic process		4.791e-13	1.924e-10	107	417	ANG,KHSRP,LSM2,PATL2,RPL10A,NUDT16L2P,ANGEL2,NPM1,PDE12,RPL23,XRN1,RC3H2,RPL36,POLR2D,SERBP1,PSMC5,PSMC6,PSMD3,PSMD10,PSMD11,PSMD13,PTBP1,DDX5,DHX9,YTHDF1,DKC1,TRDMT1,FASTKD1,EXOSC3,EXOSC1,MAGOHB,LRPPRC,ELAVL1,ROCK1,RPL3,RPL4,RPL5,RPL6,RPL7,RPL7A,RPL8,RPL12,RPL13,RPL15,RPL17,RPL18,RPL18A,RPL24,RPL27,RPL27A,RPL29,RPL31,RPL32,RPL35A,RPL37,RPL37A,RPL38,RPL39,RPL41,RPLP0,RPS2,RPS3,RPS3A,RPS4X,RPS5,RP…
GO: Biological Process	GO:0002181	cytoplasmic translation		6.986e-13	2.694e-10	43	106	AARS1,EIF3B,EIF3C,EIF3D,EIF3H,EIF3J,DRG1,RPL10A,EIF2B3,EIF2S2,RPL36,ZNF385A,DHX9,RBM4,EEF2,EIF5,RPL6,RPL8,RPL15,RPL17,RPL18,RPL18A,RPL24,RPL29,RPL31,RPL32,RPL35A,RPL38,RPL39,RPL41,RPLP0,RPS2,RPS21,RPS29,EIF3L,EIF3M,CPEB3,CPEB4,RPL13A,EIF4H,RPLP0P6,EIF3E,RPSA
GO: Biological Process	GO:0044403	biological process involved in symbiotic interaction		9.305e-13	3.45e-10	202	980	SEH1L,GRK2,AP1G1,CUL2,MRC1,FKBP6,RAE1,ANPEP,IKBKG,ARG1,EIF3B,EIF3D,MYC,RNGTT,AZU1,FADD,NCAM1,BCL2,BANF1,CEACAM1,BICD1,NEDD4,RPL10A,KAT2B,NFKBIA,C1QBP,NOTCH1,NPC1,NPM1,CASP8,CBL,PDE12,CD8B,CD28,PCBP1,RCC1,CHD1,RPL23,PIK3C2G,NMT2,FBXL2,CCDC86,RPL36,COPB1,PILRA,NOP53,POLR2D,CREBBP,CSF1R,ANKRD17,CTBP2,PKN2,DCAF1,PTBP1,DDB1,DDX5,DHX9,CLEC4A,NECTIN1,RAN,RANBP2,TMEM39B,PRMT6,G3BP1,ABCE1,TRIM28,EIF4E,SMU…
GO: Biological Process	GO:0072594	establishment of protein localization to organelle		4.572e-12	1.632e-09	137	602	ACAA1,TIMM21,DNAJC15,RGPD6,ATR,MYO6,BCL2,NEDD4,RPL10A,NFKBIA,NMT1,CASP8,AIP,CCT6A,AIFM1,CD36,NOLC1,SRPRB,RPL23,PMAIP1,RPL36,PMPCB,GNPTAB,BAG3,EI24,PPP1R10,CSE1L,CSNK2A2,IPO13,VPS13C,DDIT3,DDX5,TOMM70,TIMM8A,IQSEC1,DKC1,PHIP,DNM2,RAN,RANBP2,SAE1,SNUPN,SEC61A2,TIMM10B,TIMM13,TIMM10,TIMM9,APPL2,TRIM28,ELAVL1,NUTF2,RPL3,RPL4,RPL5,RPL6,EP300,RPL7,RPL7A,RPL8,RPL12,RPL13,RPL15,RPL17,RPL18,FBXW7,RPL18A,R…
GO: Biological Process	GO:0034660	ncRNA metabolic process		2.473e-11	8.514e-09	114	482	AARS1,LAGE3,TRMT5,FKBP6,NOB1,KHSRP,NOP14,MYBL1,RPL10A,NUDT16L2P,KAT2B,DDX18,NFKB1,SPOCD1,NPM1,GATC,BCDIN3D,DDX21,NOLC1,PIN4,MOV10L1,XRN1,MRM2,RC3H2,NOP53,THUMPD3,GEMIN4,PRKDC,PRORP,RSL1D1,BMS1,LCMT2,RPP25,THG1L,DKC1,NOL8,TRDMT1,TRMT12,RAN,EXOSC3,EXOSC1,RRP15,DALRD3,DARS2,METTL25B,UTP18,SBDS,RCL1,RPL5,EP300,RPL7,RPL7A,EPRS1,RPL27,RPL35A,FBL,RPS2,RPS6,MRM1,RPS7,RPS8,RPS9,RPS15,RPS16,RPS17,RPS21,RPS…
GO: Biological Process	GO:0016071	mRNA metabolic process		7.678e-11	2.552e-08	172	838	MFAP1,LEO1,RBM20,KHSRP,LSM2,PATL2,RNGTT,RPL10A,NUDT16L2P,ANGEL2,C1QBP,C5AR1,NOVA1,NPM1,PDE12,PCBP1,RPL23,CLNS1A,XRN1,SNRNP40,RC3H2,RPL36,POLR2D,GEMIN5,PRDX6,CTR9,GEMIN4,CSTF1,LOC102724594,SERBP1,PSMC5,PSMC6,PSMD3,PSMD10,PSMD11,PSMD13,PTBP1,AKR1C2,DDX5,DHX9,YTHDF1,DKC1,RBBP6,RBM4,FASTKD1,KHDRBS2,EXOSC3,EXOSC1,MAGOHB,SNUPN,PDCD7,PQBP1,EEF1D,SUGP2,SMU1,ELAVL1,ROCK1,DBR1,RPL3,RPL4,RPL5,RPL6,RPL7,RPL7…
GO: Biological Process	GO:0019439	aromatic compound catabolic process		8.315e-11	2.672e-08	133	602	ACAA1,NUDT9,PM20D2,AHCY,ANG,KHSRP,LSM2,PATL2,NCF2,RPL10A,NUDT16L2P,BLVRB,ANGEL2,PNP,NPM1,KYAT1,PDE12,AIFM1,ENTPD3,CDA,RPL23,XRN1,CNP,RC3H2,RPL36,POLR2D,PON2,UGT1A1,SERBP1,PSMC5,PSMC6,PSMD3,PSMD10,PSMD11,PSMD13,PTBP1,DDX5,DHX9,YTHDF1,CANT1,DIO2,DKC1,ENPP5,TRDMT1,NEIL1,FASTKD1,EXOSC3,EXOSC1,MAGOHB,LRPPRC,ELAVL1,ROCK1,RPL3,RPL4,RPL5,RPL6,RPL7,RPL7A,RPL8,RPL12,RPL13,RPL15,RPL17,RPL18,RPL18A,RPL24,RPL…
GO: Biological Process	GO:0046700	heterocycle catabolic process		1.469e-10	4.568e-08	130	589	NUDT9,PM20D2,AHCY,ANG,KHSRP,LSM2,PATL2,NCF2,RPL10A,NUDT16L2P,BLVRB,ANGEL2,PNP,NPM1,KYAT1,PDE12,AIFM1,ENTPD3,CDA,RPL23,XRN1,CNP,RC3H2,RPL36,POLR2D,UGT1A1,SERBP1,PSMC5,PSMC6,PSMD3,PSMD10,PSMD11,PSMD13,PTBP1,DDX5,DHX9,YTHDF1,CANT1,DKC1,ENPP5,TRDMT1,NEIL1,FASTKD1,EXOSC3,EXOSC1,MAGOHB,LRPPRC,ELAVL1,ROCK1,RPL3,RPL4,RPL5,RPL6,RPL7,RPL7A,RPL8,RPL12,RPL13,RPL15,RPL17,RPL18,RPL18A,RPL24,RPL27,RPL27A,RPL29,…
GO: Biological Process	GO:0034655	nucleobase-containing compound catabolic process		1.751e-10	5.275e-08	124	555	NUDT9,AHCY,ANG,KHSRP,LSM2,PATL2,NCF2,RPL10A,NUDT16L2P,ANGEL2,PNP,NPM1,PDE12,AIFM1,ENTPD3,CDA,RPL23,XRN1,CNP,RC3H2,RPL36,POLR2D,SERBP1,PSMC5,PSMC6,PSMD3,PSMD10,PSMD11,PSMD13,PTBP1,DDX5,DHX9,YTHDF1,CANT1,DKC1,ENPP5,TRDMT1,NEIL1,FASTKD1,EXOSC3,EXOSC1,MAGOHB,LRPPRC,ELAVL1,ROCK1,RPL3,RPL4,RPL5,RPL6,RPL7,RPL7A,RPL8,RPL12,RPL13,RPL15,RPL17,RPL18,RPL18A,RPL24,RPL27,RPL27A,RPL29,RPL31,RPL32,RPL35A,RPL37,R…
GO: Biological Process	GO:0044270	cellular nitrogen compound catabolic process		5.26e-10	1.536e-07	130	600	NUDT9,PM20D2,AHCY,ANG,KHSRP,LSM2,PATL2,NCF2,RPL10A,NUDT16L2P,BLVRB,ANGEL2,PNP,NPM1,KYAT1,PDE12,AIFM1,ENTPD3,CDA,RPL23,XRN1,CNP,RC3H2,RPL36,POLR2D,UGT1A1,SERBP1,PSMC5,PSMC6,PSMD3,PSMD10,PSMD11,PSMD13,PTBP1,DDX5,DHX9,YTHDF1,CANT1,DKC1,ENPP5,TRDMT1,NEIL1,FASTKD1,EXOSC3,EXOSC1,MAGOHB,LRPPRC,ELAVL1,ROCK1,RPL3,RPL4,RPL5,RPL6,RPL7,RPL7A,RPL8,RPL12,RPL13,RPL15,RPL17,RPL18,RPL18A,RPL24,RPL27,RPL27A,RPL29,…
GO: Biological Process	GO:1901361	organic cyclic compound catabolic process		9.023e-10	2.558e-07	135	635	ACAA1,NUDT9,PM20D2,AHCY,ANG,KHSRP,SCARF1,LSM2,PATL2,NCF2,RPL10A,NUDT16L2P,BLVRB,ANGEL2,PNP,NPM1,KYAT1,PDE12,AIFM1,ENTPD3,CDA,RPL23,XRN1,CNP,RC3H2,RPL36,POLR2D,UGT1A1,SERBP1,CYP24A1,PSMC5,PSMC6,PSMD3,PSMD10,PSMD11,PSMD13,PTBP1,AKR1C2,DDX5,DHX9,YTHDF1,CANT1,DIO2,DKC1,ENPP5,TRDMT1,NEIL1,FASTKD1,EXOSC3,EXOSC1,MAGOHB,LRPPRC,ELAVL1,ROCK1,RPL3,RPL4,RPL5,RPL6,RPL7,RPL7A,RPL8,RPL12,RPL13,RPL15,RPL17,RPL18…
GO: Biological Process	GO:0006396	RNA processing		1.139e-09	3.137e-07	183	936	AARS1,LAGE3,MFAP1,TRMT5,LEO1,NOB1,RBM20,KHSRP,NOP14,LSM2,RNGTT,BICD1,RPL10A,KAT2B,DDX18,C1QBP,NOVA1,NPM1,BCDIN3D,PDE12,DDX21,PCBP1,NOLC1,CLK1,CLNS1A,PIN4,XRN1,SNRNP40,MRM2,NOP53,POLR2D,THUMPD3,GEMIN5,PRDX6,CTR9,GEMIN4,CSTF1,PRKDC,PRORP,LOC102724594,RSL1D1,BMS1,PTBP1,LCMT2,AKR1C2,DDX5,DHX9,RPP25,THG1L,DKC1,NOL8,TRDMT1,TRMT12,RBBP6,RBM4,KHDRBS2,EXOSC3,EXOSC1,MAGOHB,RRP15,SNUPN,PDCD7,PQBP1,METTL25B,…
GO: Biological Process	GO:0010629	negative regulation of gene expression		1.373e-09	3.677e-07	220	1177	MKKS,SEH1L,MAX,DYSF,PARP1,H3C1,H4C14,MIF,DHFR2,FKBP6,TRIB2,ANG,RAE1,ENC1,KHSRP,ARG1,MSR1,ARRB1,LSM2,MYC,PATL2,DHFRP1,BCL6,CEACAM1,RPL10A,NUDT16L2P,KAT2B,NFKB1,ANGEL2,BTK,NFKBIL1,C1QBP,MALSU1,IL33,NOTCH1,NOTCH4,NPM1,H2AC11,BCDIN3D,OLR1,ORM2,PDE12,CD28,CD36,ERRFI1,CDK2,SERPINF1,CD83,KLF4,TICAM2,RPL23,MOV10L1,XRN1,SERPINF2,HOMER3,IQGAP3,LILRA5,ASF1A,IL27RA,RC3H2,RPL36,POLR2D,SIN3A,CREBBP,PPM1B,PRKDC…
GO: Biological Process	GO:0034470	ncRNA processing		1.879e-09	4.895e-07	92	388	AARS1,LAGE3,TRMT5,NOB1,NOP14,RPL10A,KAT2B,DDX18,NPM1,BCDIN3D,DDX21,NOLC1,PIN4,MRM2,NOP53,THUMPD3,GEMIN4,PRKDC,PRORP,RSL1D1,BMS1,LCMT2,RPP25,THG1L,DKC1,NOL8,TRDMT1,TRMT12,EXOSC3,EXOSC1,RRP15,METTL25B,UTP18,SBDS,RCL1,RPL5,RPL7,RPL7A,RPL27,RPL35A,FBL,RPS2,RPS6,MRM1,RPS7,RPS8,RPS9,RPS15,RPS16,RPS17,RPS21,RPS24,RPS25,NPM3,NSA2,RPF2,EMG1,TP53RK,RPF1,XRN2,TRMT112,NHP2,SRRT,NIFK,NOP58,NSUN3,UTP25,RTRAF,E…
GO: Biological Process	GO:0042273	ribosomal large subunit biogenesis		6.808e-09	1.727e-06	29	73	RPL10A,DDX18,MALSU1,NPM1,NOP53,RSL1D1,PAK1IP1,RRP15,SDAD1,RPL3,RPL5,RPL6,RPL7,RPL7A,RPL24,RPL35A,RPL38,RPLP0,NSA2,RPF2,RPF1,NHP2,NIFK,DDX28,RRS1,PES1,RPL35,RPL7L1,RPLP0P6
GO: Biological Process	GO:0090150	establishment of protein localization to membrane		8.749e-09	2.162e-06	86	365	MAL,ANXA13,SNAP23,BCL2,RPL10A,NMT1,NPC1,CACNB1,CASP8,RPL23,CLN3,MIEF1,PMAIP1,RPL36,TOMM70,SEC61A2,TIMM10B,TIMM13,TIMM10,TIMM9,RPL3,RPL4,RPL5,RPL6,RPL7,RPL7A,RPL8,RPL12,RPL13,RPL15,RPL17,RPL18,RPL18A,RPL24,RPL27,RPL27A,RPL29,RPL31,RPL32,RPL35A,RPL37,RPL37A,RPL38,RPL39,RPL41,RPLP0,RPS2,RPS3,RPS3A,RPS4X,RPS5,RPS6,RPS7,RPS8,RPS9,RPS10,RPS13,RPS15,RPS15A,RPS16,RPS17,RPS18,RPS21,RPS24,RPS25,RPS29,SNAP4…
GO: Biological Process	GO:0032543	mitochondrial translation		1.239e-08	2.985e-06	43	138	MRPS18B,MRPL18,MRPL15,C1QBP,MALSU1,GATC,MRPL39,MRPS21,MIEF1,MRPL50,MRPL19,MRPL16,MRPL24,MRPS16,DARS2,TSFM,MRPL2,MRPL4,MRPS10,LRPPRC,MRPL46,MRPS31,TACO1,MRPL35,MRPS17,NOA1,MRPL45,NSUN3,MRPS14,MRPS23,MRPS33,GARS1,MRPS27,LARS2,MRPL3,MRPS35,MRPL58,MRPS26,MRPS24,MRPS5,MRPL41,DAP3,CHCHD1
GO: Biological Process	GO:0042274	ribosomal small subunit biogenesis		2.001e-08	4.668e-06	29	76	NOB1,NOP14,NPM1,PRKDC,BMS1,RCL1,RPL38,RPS2,RPS5,RPS6,RPS7,RPS8,RPS10,RPS15,RPS16,RPS17,RPS21,RPS24,RPS25,EMG1,UTP25,RPP40,WDR3,RRP36,RRS1,LSM6,LTV1,UTP3,RPSA
GO: Biological Process	GO:0070125	mitochondrial translational elongation		2.034e-08	4.668e-06	32	89	MRPS18B,MRPL18,MRPL15,MRPL39,MRPS21,MRPL50,MRPL19,MRPL16,MRPL24,MRPS16,TSFM,MRPL2,MRPL4,MRPS10,MRPL46,MRPS31,MRPL35,MRPS17,MRPL45,MRPS14,MRPS23,MRPS33,MRPS27,MRPL3,MRPS35,MRPL58,MRPS26,MRPS24,MRPS5,MRPL41,DAP3,CHCHD1
GO: Biological Process	GO:0006415	translational termination		3.177e-08	6.99e-06	35	104	MRPS18B,MRPL18,MRPL15,MRPL39,MRPS21,MRPL50,MTRFR,MRPL19,MRPL16,MRPL24,MRPS16,MRPL2,MRPL4,MRPS10,ABCE1,OGFOD1,MRPL46,MRPS31,MRPL35,MRPS17,TRMT112,MRPL45,MRPS14,MRPS23,MRPS33,MRPS27,MRPL3,MRPS35,MRPL58,MRPS26,MRPS24,MRPS5,MRPL41,DAP3,CHCHD1
GO: Biological Process	GO:0140053	mitochondrial gene expression		3.191e-08	6.99e-06	49	172	TRMT5,MRPS18B,MRPL18,MRPL15,C1QBP,MALSU1,GATC,MRPL39,MRPS21,MIEF1,MRPL50,PRORP,MRPL19,MRPL16,MRPL24,MRPS16,DARS2,TSFM,MRPL2,MRPL4,MRPS10,LRPPRC,MRPL46,MRPS31,TACO1,MTRES1,MRPL35,MRPS17,FOXO3,NOA1,MRPL45,NSUN3,MRPS14,MRPS23,MRPS33,GARS1,MRPS27,TFB2M,LARS2,MRPL3,MRPS35,MRPL58,MRPS26,MRPS24,MRPS5,MRPL41,CHCHD10,DAP3,CHCHD1
GO: Biological Process	GO:0006403	RNA localization		5.034e-08	1.078e-05	62	243	SEH1L,RAE1,KHSRP,MRPL18,RGPD6,ATR,BICD1,NPM1,CCT6A,CETN3,POLR2D,ZNF385A,SIDT1,DHX9,DKC1,RAN,RANBP2,EXOSC3,MAGOHB,SNUPN,SDAD1,NMD3,LRPPRC,ABCE1,EIF4E,SENP2,NUTF2,SRRM1,FBL,WDR33,RPS15,SRSF1,SRSF5,SRSF6,SRSF7,CCT7,CCT4,CCT2,THOC3,NHP2,NCBP2,NOP58,NDC1,RTRAF,NUP133,SMG1,NUP50,NUP205,CPSF4,RRS1,SUPT6H,TCP1,TOMM20L,LTV1,CCT3,U2AF2,NUP62,HNRNPA1,HNRNPU,AGFG1,ZFP36,PRPF6
GO: Biological Process	GO:0070126	mitochondrial translational termination		7.856e-08	1.646e-05	31	89	MRPS18B,MRPL18,MRPL15,MRPL39,MRPS21,MRPL50,MRPL19,MRPL16,MRPL24,MRPS16,MRPL2,MRPL4,MRPS10,MRPL46,MRPS31,MRPL35,MRPS17,MRPL45,MRPS14,MRPS23,MRPS33,MRPS27,MRPL3,MRPS35,MRPL58,MRPS26,MRPS24,MRPS5,MRPL41,DAP3,CHCHD1
GO: Biological Process	GO:0006605	protein targeting		1.404e-07	2.879e-05	96	446	ACAA1,TIMM21,DNAJC15,MYO6,NEDD4,RPL10A,CACNB1,AIP,AIFM1,SRPRB,RPL23,MIEF1,HOMER3,RPL36,PMPCB,GNPTAB,BAG3,CSNK2A2,VPS13C,TOMM70,TIMM8A,SAE1,SEC61A2,TIMM10B,TIMM13,TIMM10,TIMM9,RPL3,RPL4,RPL5,RPL6,RPL7,RPL7A,RPL8,RPL12,RPL13,RPL15,RPL17,RPL18,FBXW7,RPL18A,RPL24,RPL27,RPL27A,RPL29,RPL31,RPL32,RPL35A,RPL37,RPL37A,RPL38,RPL39,RPL41,RPLP0,RPS2,RPS3,RPS3A,RPS4X,RPS5,RPS6,RPS7,RPS8,RPS9,RPS10,RPS13,RPS15…
GO: Biological Process	GO:0022618	ribonucleoprotein complex assembly		3.717e-07	7.464e-05	52	201	EIF3B,EIF3C,EIF3D,EIF3H,LSM2,EIF3J,ATR,EIF2S2,CLNS1A,NOP53,POLR2D,GEMIN5,GEMIN4,PRKDC,DHX9,SNUPN,EIF5,RPL3,RPL5,RPL6,RPL24,RPL38,RPLP0,RPS2,RPS5,RPS10,RPS15,RPS25,NUFIP1,PRMT5,EIF3L,RPF2,EIF3M,SRSF1,SRSF5,SRSF6,USP39,DDX28,TGS1,RRS1,RBMX,PRPF19,TAF9,PSIP1,DDX20,RPL13A,HSP90AB1,EIF4H,RPLP0P6,EIF3E,PRPF6,RPSA
GO: Biological Process	GO:0071826	ribonucleoprotein complex subunit organization		4.834e-07	9.51e-05	53	208	EIF3B,EIF3C,EIF3D,EIF3H,LSM2,EIF3J,ATR,EIF2S2,CLNS1A,NOP53,POLR2D,GEMIN5,GEMIN4,PRKDC,DHX9,SNUPN,ZFAND1,EIF5,RPL3,RPL5,RPL6,RPL24,RPL38,RPLP0,RPS2,RPS5,RPS10,RPS15,RPS25,NUFIP1,PRMT5,EIF3L,RPF2,EIF3M,SRSF1,SRSF5,SRSF6,USP39,DDX28,TGS1,RRS1,RBMX,PRPF19,TAF9,PSIP1,DDX20,RPL13A,HSP90AB1,EIF4H,RPLP0P6,EIF3E,PRPF6,RPSA
GO: Biological Process	GO:0000470	maturation of LSU-rRNA		9.092e-07	0.0001753	15	30	RPL10A,DDX18,NPM1,RSL1D1,RRP15,RPL7,RPL7A,NSA2,RPF2,RPF1,NHP2,NIFK,PES1,RPL35,RPL7L1
GO: Biological Process	GO:0051169	nuclear transport		4.229e-06	0.0007994	79	375	SEH1L,RAE1,RANGRF,RGPD6,BANF1,NEDD4,NFKBIA,NPM1,CAMK4,CD36,NOLC1,RPL23,POLR2D,BAG3,EI24,GEMIN5,PPP1CC,PPP1R10,CSE1L,GEMIN4,IPO13,DDX5,DHX9,PTPN11,PHIP,RAN,RANBP2,RANGAP1,RBM4,MAGOHB,SNUPN,SDAD1,NMD3,APPL2,ABCE1,TRIM28,EIF4E,ELAVL1,NUTF2,EP300,SRRM1,WDR33,RPS15,RSRC1,ZC3H12A,SRSF1,SRSF5,IPO7,SRSF6,SRSF7,CTDSPL2,ANP32B,THOC3,NCBP2,NDC1,NUP133,SMG1,NUP50,NUP205,CPSF4,RRS1,SUPT6H,TARDBP,PSIP1,DDX20,L…
GO: Biological Process	GO:0001732	formation of cytoplasmic translation initiation complex		4.465e-06	0.0008277	10	16	EIF3B,EIF3C,EIF3D,EIF3H,EIF3J,EIF2S2,EIF5,EIF3L,EIF3M,EIF3E
GO: Biological Process	GO:0010608	post-transcriptional regulation of gene expression		1.084e-05	0.001972	116	618	SEH1L,AARS1,H3C1,H4C14,DHFR2,ANG,RAE1,ENC1,MAPKAPK5,KHSRP,EIF3B,EIF3C,EIF3D,EIF3H,PATL2,DHFRP1,NFKB1,ANGEL2,C1QBP,MALSU1,NOTCH4,NPM1,BCDIN3D,PDE12,CD28,NOLC1,MOV10L1,XRN1,MIEF1,RC3H2,POLR2D,GEMIN5,ZNF385A,PRKDC,SECISBP2L,SERBP1,PSMC5,PSMC6,DAPK1,PSMD3,PSMD10,PSMD11,PSMD13,PTBP1,DDX5,DHX9,YTHDF1,DIO2,DKC1,TRDMT1,RAN,RANBP2,RBM4,FASTKD1,EXOSC3,EXOSC1,MAGOHB,TSFM,LRPPRC,EEF2,EIF4E,EIF5,OGFOD1,ELAVL1…
GO: Biological Process	GO:0042255	ribosome assembly		1.328e-05	0.002371	22	66	C1QBP,NPM1,NOP53,PRKDC,SBDS,EIF2A,RPL3,RPL5,RPL6,RPL24,RPL38,RPLP0,RPS2,RPS5,RPS10,RPS15,RPS25,RPF2,DDX28,RRS1,RPLP0P6,RPSA
GO: Biological Process	GO:0006913	nucleocytoplasmic transport		1.813e-05	0.003177	76	371	SEH1L,RAE1,RANGRF,RGPD6,NEDD4,NFKBIA,NPM1,CAMK4,CD36,NOLC1,RPL23,POLR2D,BAG3,EI24,GEMIN5,PPP1CC,PPP1R10,CSE1L,GEMIN4,IPO13,DDX5,DHX9,PTPN11,PHIP,RAN,RANBP2,RANGAP1,RBM4,MAGOHB,SNUPN,SDAD1,NMD3,APPL2,ABCE1,TRIM28,EIF4E,ELAVL1,NUTF2,EP300,SRRM1,WDR33,RPS15,RSRC1,ZC3H12A,SRSF1,SRSF5,IPO7,SRSF6,SRSF7,CTDSPL2,ANP32B,THOC3,NCBP2,NDC1,NUP133,SMG1,NUP50,NUP205,CPSF4,RRS1,SUPT6H,TARDBP,DDX20,LTV1,TNPO3,TP…
GO: Biological Process	GO:0009145	purine nucleoside triphosphate biosynthetic process		2.156e-05	0.003712	47	200	ADK,PARP1,MSH2,SLC25A12,DNAJC15,ATP5F1A,ATP5F1C,ATP5F1D,MYC,ATP5PB,ATP5PO,NDUFA8,NDUFA10,NDUFAB1,NDUFB5,NDUFS2,NDUFS4,NDUFS5,NDUFV2,NDUFV3,LDHD,NME2,PNP,PDE12,COX7A2L,NME7,SLC25A23,NDUFB11,COX6B1,COX7C,NDUFS7,SDHAF2,NUPR1,NDUFAF1,SLC25A13,ATP5PD,UQCRHL,SDHC,SDHD,FXN,ATP5MG,SNCA,UQCRB,UQCRC2,UQCRH,CHCHD10,IMPDH2
GO: Biological Process	GO:0051236	establishment of RNA localization		2.244e-05	0.003775	48	206	SEH1L,RAE1,KHSRP,MRPL18,RGPD6,ATR,NPM1,CETN3,POLR2D,SIDT1,DHX9,RAN,RANBP2,MAGOHB,SNUPN,SDAD1,NMD3,LRPPRC,ABCE1,EIF4E,SENP2,NUTF2,SRRM1,WDR33,RPS15,SRSF1,SRSF5,SRSF6,SRSF7,THOC3,NCBP2,NDC1,RTRAF,NUP133,SMG1,NUP50,NUP205,CPSF4,RRS1,SUPT6H,TOMM20L,LTV1,U2AF2,NUP62,HNRNPA1,HNRNPU,AGFG1,ZFP36
GO: Biological Process	GO:0002183	cytoplasmic translational initiation		2.277e-05	0.003775	15	37	EIF3B,EIF3C,EIF3D,EIF3H,EIF3J,EIF2B3,EIF2S2,RBM4,EIF5,RPS2,EIF3L,EIF3M,RPL13A,EIF4H,EIF3E
GO: Biological Process	GO:0048872	homeostasis of number of cells		2.31e-05	0.003775	83	417	MEN1,ADORA2A,MIF,ALAS1,IKBKG,ARNT,MTHFD1,MYB,FADD,BCL2,BCL6,CEACAM1,HCAR3,BPGM,NFE2,NOTCH1,NR4A2,ADGRG1,CISH,PMAIP1,RC3H2,KLF6,PRKDC,PTPN11,MAFB,RAG1,AKT3,ARID4A,TSC22D3,SAE1,ELAVL1,RPA1,EPB41,RPL27,RPL35A,GIMAP5,RPS3,RPS6,RPS15A,HEMGN,TCIRG1,KLF3,RPS17,RPS24,RPS29,CCL2,MERTK,FH,FOXO3,TFEC,FLT3LG,RASA3,TMEM14C,TNFSF13B,KDM1A,SOD1,SOS2,SP1,SPI1,CLPX,PHF8,STAT5A,GIMAP1-GIMAP5,ADAM17,LILRB5,LILRB4,L…
GO: Biological Process	GO:0009205	purine ribonucleoside triphosphate metabolic process		2.651e-05	0.004259	49	213	PARP1,MSH2,SLC25A12,DNAJC15,ATP5F1A,ATP5F1C,ATP5F1D,MYC,ATP5PB,ATP5PO,GIMAP7,NDUFA8,NDUFA10,NDUFAB1,NDUFB5,NDUFS2,NDUFS4,NDUFS5,NDUFV2,NDUFV3,LDHD,NME2,PNP,PDE12,COX7A2L,NME7,SLC25A23,NDUFB11,COX6B1,COX7C,NDUFS7,SDHAF2,RAN,NUPR1,NDUFAF1,SLC25A13,ATP5PD,UQCRHL,SDHC,SDHD,FXN,ATP5MG,SNCA,RHOQ,UQCRB,UQCRC2,UQCRH,CHCHD10,IMPDH2
GO: Biological Process	GO:0009199	ribonucleoside triphosphate metabolic process		3.102e-05	0.004901	50	220	PARP1,MSH2,SLC25A12,DNAJC15,ATP5F1A,ATP5F1C,ATP5F1D,MYC,ATP5PB,ATP5PO,GIMAP7,NDUFA8,NDUFA10,NDUFAB1,NDUFB5,NDUFS2,NDUFS4,NDUFS5,NDUFV2,NDUFV3,LDHD,NME2,PNP,PDE12,COX7A2L,NME7,SLC25A23,NDUFB11,COX6B1,COX7C,CTPS1,NDUFS7,SDHAF2,RAN,NUPR1,NDUFAF1,SLC25A13,ATP5PD,UQCRHL,SDHC,SDHD,FXN,ATP5MG,SNCA,RHOQ,UQCRB,UQCRC2,UQCRH,CHCHD10,IMPDH2
GO: Biological Process	GO:0050658	RNA transport		3.231e-05	0.004943	47	203	SEH1L,RAE1,KHSRP,MRPL18,RGPD6,NPM1,CETN3,POLR2D,SIDT1,DHX9,RAN,RANBP2,MAGOHB,SNUPN,SDAD1,NMD3,LRPPRC,ABCE1,EIF4E,SENP2,NUTF2,SRRM1,WDR33,RPS15,SRSF1,SRSF5,SRSF6,SRSF7,THOC3,NCBP2,NDC1,RTRAF,NUP133,SMG1,NUP50,NUP205,CPSF4,RRS1,SUPT6H,TOMM20L,LTV1,U2AF2,NUP62,HNRNPA1,HNRNPU,AGFG1,ZFP36
GO: Biological Process	GO:0050657	nucleic acid transport		3.231e-05	0.004943	47	203	SEH1L,RAE1,KHSRP,MRPL18,RGPD6,NPM1,CETN3,POLR2D,SIDT1,DHX9,RAN,RANBP2,MAGOHB,SNUPN,SDAD1,NMD3,LRPPRC,ABCE1,EIF4E,SENP2,NUTF2,SRRM1,WDR33,RPS15,SRSF1,SRSF5,SRSF6,SRSF7,THOC3,NCBP2,NDC1,RTRAF,NUP133,SMG1,NUP50,NUP205,CPSF4,RRS1,SUPT6H,TOMM20L,LTV1,U2AF2,NUP62,HNRNPA1,HNRNPU,AGFG1,ZFP36
GO: Biological Process	GO:0009144	purine nucleoside triphosphate metabolic process		3.519e-05	0.0053	50	221	ADK,PARP1,MSH2,SLC25A12,DNAJC15,ATP5F1A,ATP5F1C,ATP5F1D,MYC,ATP5PB,ATP5PO,GIMAP7,NDUFA8,NDUFA10,NDUFAB1,NDUFB5,NDUFS2,NDUFS4,NDUFS5,NDUFV2,NDUFV3,LDHD,NME2,PNP,PDE12,COX7A2L,NME7,SLC25A23,NDUFB11,COX6B1,COX7C,NDUFS7,SDHAF2,RAN,NUPR1,NDUFAF1,SLC25A13,ATP5PD,UQCRHL,SDHC,SDHD,FXN,ATP5MG,SNCA,RHOQ,UQCRB,UQCRC2,UQCRH,CHCHD10,IMPDH2
GO: Biological Process	GO:0006417	regulation of translation		3.967e-05	0.005883	75	373	AARS1,DHFR2,ANG,ENC1,MAPKAPK5,KHSRP,EIF3B,EIF3C,EIF3D,EIF3H,PATL2,DHFRP1,C1QBP,MALSU1,NOTCH4,NPM1,CD28,NOLC1,XRN1,MIEF1,POLR2D,GEMIN5,ZNF385A,PRKDC,SECISBP2L,DAPK1,PTBP1,DHX9,YTHDF1,DIO2,RBM4,MAGOHB,TSFM,LRPPRC,EEF2,EIF4E,EIF5,OGFOD1,ELAVL1,ROCK1,EIF1,EIF2A,RPL5,EP300,TACO1,EPRS1,RPL38,RPS3,RPS3A,RPS4X,RPS6KA3,RPS9,RACK1,FOXO3,ZC3H12A,CPEB3,PABPC1,NCBP2,NSUN3,CPEB4,MRPS27,SRP9,TARDBP,TIA1,RPL13A,…
GO: Biological Process	GO:0009206	purine ribonucleoside triphosphate biosynthetic process		4.069e-05	0.005943	46	199	PARP1,MSH2,SLC25A12,DNAJC15,ATP5F1A,ATP5F1C,ATP5F1D,MYC,ATP5PB,ATP5PO,NDUFA8,NDUFA10,NDUFAB1,NDUFB5,NDUFS2,NDUFS4,NDUFS5,NDUFV2,NDUFV3,LDHD,NME2,PNP,PDE12,COX7A2L,NME7,SLC25A23,NDUFB11,COX6B1,COX7C,NDUFS7,SDHAF2,NUPR1,NDUFAF1,SLC25A13,ATP5PD,UQCRHL,SDHC,SDHD,FXN,ATP5MG,SNCA,UQCRB,UQCRC2,UQCRH,CHCHD10,IMPDH2
GO: Biological Process	GO:0009201	ribonucleoside triphosphate biosynthetic process		4.199e-05	0.006042	47	205	PARP1,MSH2,SLC25A12,DNAJC15,ATP5F1A,ATP5F1C,ATP5F1D,MYC,ATP5PB,ATP5PO,NDUFA8,NDUFA10,NDUFAB1,NDUFB5,NDUFS2,NDUFS4,NDUFS5,NDUFV2,NDUFV3,LDHD,NME2,PNP,PDE12,COX7A2L,NME7,SLC25A23,NDUFB11,COX6B1,COX7C,CTPS1,NDUFS7,SDHAF2,NUPR1,NDUFAF1,SLC25A13,ATP5PD,UQCRHL,SDHC,SDHD,FXN,ATP5MG,SNCA,UQCRB,UQCRC2,UQCRH,CHCHD10,IMPDH2
GO: Biological Process	GO:1904851	positive regulation of establishment of protein localization to telomere		4.718e-05	0.006688	7	10	CCT6A,DKC1,CCT7,CCT4,CCT2,TCP1,CCT3
GO: Biological Process	GO:0009142	nucleoside triphosphate biosynthetic process		6.287e-05	0.008782	48	214	ADK,PARP1,MSH2,SLC25A12,DNAJC15,ATP5F1A,ATP5F1C,ATP5F1D,MYC,ATP5PB,ATP5PO,NDUFA8,NDUFA10,NDUFAB1,NDUFB5,NDUFS2,NDUFS4,NDUFS5,NDUFV2,NDUFV3,LDHD,NME2,PNP,PDE12,COX7A2L,NME7,SLC25A23,NDUFB11,COX6B1,COX7C,CTPS1,NDUFS7,SDHAF2,NUPR1,NDUFAF1,SLC25A13,ATP5PD,UQCRHL,SDHC,SDHD,FXN,ATP5MG,SNCA,UQCRB,UQCRC2,UQCRH,CHCHD10,IMPDH2
GO: Biological Process	GO:0006119	oxidative phosphorylation		6.528e-05	0.008989	38	157	MSH2,DNAJC15,ATP5F1A,ATP5F1C,ATP5F1D,MYC,ATP5PB,ATP5PO,NDUFA8,NDUFA10,NDUFAB1,NDUFB5,NDUFS2,NDUFS4,NDUFS5,NDUFV2,NDUFV3,PDE12,COX7A2L,SLC25A23,NDUFB11,COX6B1,COX7C,NDUFS7,SDHAF2,NUPR1,NDUFAF1,ATP5PD,UQCRHL,SDHC,SDHD,FXN,ATP5MG,SNCA,UQCRB,UQCRC2,UQCRH,CHCHD10
GO: Biological Process	GO:0009141	nucleoside triphosphate metabolic process		6.673e-05	0.00906	53	244	ADK,PARP1,MSH2,SLC25A12,DNAJC15,ATP5F1A,ATP5F1C,ATP5F1D,MYC,ATP5PB,ATP5PO,GIMAP7,NDUFA8,NDUFA10,NDUFAB1,NDUFB5,NDUFS2,NDUFS4,NDUFS5,NDUFV2,NDUFV3,LDHD,NME2,PNP,PDE12,ENTPD3,COX7A2L,NME7,SLC25A23,NDUFB11,RRM2B,COX6B1,COX7C,CTPS1,NDUFS7,SDHAF2,RAN,NUPR1,NDUFAF1,SLC25A13,ATP5PD,UQCRHL,SDHC,SDHD,FXN,ATP5MG,SNCA,RHOQ,UQCRB,UQCRC2,UQCRH,CHCHD10,IMPDH2
GO: Biological Process	GO:0044265	cellular macromolecule catabolic process		7.52e-05	0.01007	193	1168	USP31,CUL4B,CUL2,TRIB2,ANG,ENC1,KHSRP,ARRB1,MTM1,EIF3H,LSM2,CDC23,PATL2,NEDD4,RPL10A,NUDT16L2P,TMTC3,ANGEL2,USP27X,IL33,NPM1,LYG2,BRSK2,CASP8,CBL,USP10,LATS1,PDE12,AIFM1,CDK2,TP53INP2,RPL23,UBE4A,CLN3,XRN1,FBXL2,TMUB2,PMAIP1,RC3H2,RPL36,RCHY1,NOP53,POLR2D,DNAJC18,TMEM106B,CSNK1A1,CSNK2A2,CST3,CTSZ,PABIR1,SERBP1,PSMC5,PSMC6,PSMD3,PSMD10,PSMD11,PSMD13,PTBP1,DDB1,RNF43,FBXL3,DDIT3,DDX5,DHX9,YTHDF1,R…
GO: Biological Process	GO:0062197	cellular response to chemical stress		7.784e-05	0.01028	77	393	DYSF,FZD1,PARP1,DHFR2,ALDH3B1,ALOX5,ARG1,ARNT,FXYD2,ATP5F1A,MYB,ATP5F1C,MYC,DHFRP1,NCF2,BCL2,NEFM,BTK,NME2,NR4A2,AIFM1,CD36,ERRFI1,CDK2,PDGFRB,KLF4,SERPINB6,CLN3,PYCR2,SLC25A23,KLF6,SIN3A,PRDX6,CST3,CYBB,NOX5,DAPK1,AKR1C2,DDIT3,PTPN11,PYCR1,DNM2,NUPR1,LRRC8D,ZFAND1,PLEKHA1,FBXW7,NET1,RPS3,SIRPG,RACK1,FOXO3,LRRC8C,ZC3H12A,FOS,GSKIP,FXN,EFHD1,SNCA,FUT8,XRCC6,SOD1,HSPH1,PRDX2,GUCY1B1,TLR4,TP53,HMOX1…
GO: Biological Process	GO:0009628	response to abiotic stimulus		8.449e-05	0.011	227	1408	MKKS,SEH1L,ASIC1,SMC1A,FUNDC1,PKD1L2,DYSF,MEN1,PARP1,MFAP4,ADRB1,ADSL,AHCY,ALAS1,MMP7,ALDOC,ALOX5,CUL4B,CUL2,ANG,RAE1,MSH2,AQP3,BHLHE40,ARNT,ARRB1,ATP1A1,FXYD2,MYB,MYC,ATR,MYO6,FADD,NCF2,BCL2,NDUFS4,NEDD4,NEK1,NFKB1,NFKBIA,EIF2B3,BRAT1,NMT1,IL33,NOTCH1,PNP,NPC1,NPM1,NRF1,CAMK2D,BRSK2,NR4A2,CASP6,CA13,CASP8,CBL,OPRM1,CD14,AIFM1,CD36,CD40,ERRFI1,CDK2,NOLC1,PDE6A,PDGFRB,SERPINF1,SERPINA1,SERPINB6,SE…
GO: Biological Process	GO:0006405	RNA export from nucleus		9.145e-05	0.01175	34	137	SEH1L,RAE1,NPM1,POLR2D,DHX9,RAN,RANBP2,MAGOHB,SDAD1,NMD3,ABCE1,EIF4E,SRRM1,WDR33,RPS15,SRSF1,SRSF5,SRSF6,SRSF7,THOC3,NCBP2,NDC1,NUP133,SMG1,NUP50,NUP205,CPSF4,RRS1,SUPT6H,LTV1,U2AF2,NUP62,HNRNPA1,AGFG1
GO: Biological Process	GO:0034504	protein localization to nucleus		9.583e-05	0.01211	63	308	PARP1,GRK2,ARL2,RGPD6,NFKBIA,NPM1,CCT6A,LATS1,CD36,NOLC1,RPL23,NOP53,BAG3,EI24,SIN3A,PPP1R10,CSE1L,IPO13,DDX5,DKC1,PINX1,PHIP,NOL8,RAN,RANBP2,RANGAP1,SNUPN,NMD3,APPL2,TRIM28,ELAVL1,ROCK1,NUTF2,EP300,RPF2,ZC3H12A,IPO7,CCT7,CCT4,CCT2,NUP133,NUP50,CDKL5,RRS1,SYNE2,LILRB4,TCP1,SYNE1,TARDBP,TNPO3,TP53,CCT3,PHB2,NUP62,HNRNPU,HSPA8,HSP90AB1,XPA,XRCC4,CHCHD10,KPNB1,IPO5,PIKFYVE
GO: Biological Process	GO:0075713	establishment of integrated proviral latency		9.748e-05	0.01211	6	8	BANF1,XRCC6,PSIP1,HMGA1,XRCC4,LIG4
GO: Biological Process	GO:0002263	cell activation involved in immune response		9.861e-05	0.01211	125	709	ACAA1,DYSF,MFNG,AP1G1,MIF,ALDH3B1,ALDOC,ALOX5,ANPEP,MSH2,ARG1,ASAH1,MYB,AZU1,SNAP23,UNC13D,BCL6,CLEC12A,CEACAM1,NFKB1,BTK,C5AR1,NME2,IL33,PNP,ARL8A,CBL,OLR1,ORM2,P2RX1,CD14,CD28,CD36,CD40,CDA,IL27,PFKL,TICAM2,SERPINA1,SERPINB6,SERPINB10,CNN2,IL27RA,SHLD2,RC3H2,PMS2,COPB1,MILR1,PRDX6,CST3,PRKCE,CTSZ,CYBB,PSMD3,PSMD11,PAGR1,PSMD13,PTGDR,CFD,CLEC4E,CANT1,PYGL,CLNK,CRISPLD2,EXOSC3,SIGLEC14,EEF1A1,EEF…
GO: Biological Process	GO:0015986	proton motive force-driven ATP synthesis		0.0001005	0.01211	38	160	MSH2,DNAJC15,ATP5F1A,ATP5F1C,ATP5F1D,MYC,ATP5PB,ATP5PO,NDUFA8,NDUFA10,NDUFAB1,NDUFB5,NDUFS2,NDUFS4,NDUFS5,NDUFV2,NDUFV3,PDE12,COX7A2L,SLC25A23,NDUFB11,COX6B1,COX7C,NDUFS7,SDHAF2,NUPR1,NDUFAF1,ATP5PD,UQCRHL,SDHC,SDHD,FXN,ATP5MG,SNCA,UQCRB,UQCRC2,UQCRH,CHCHD10
GO: Biological Process	GO:0015985	energy coupled proton transport, down electrochemical gradient		0.0001005	0.01211	38	160	MSH2,DNAJC15,ATP5F1A,ATP5F1C,ATP5F1D,MYC,ATP5PB,ATP5PO,NDUFA8,NDUFA10,NDUFAB1,NDUFB5,NDUFS2,NDUFS4,NDUFS5,NDUFV2,NDUFV3,PDE12,COX7A2L,SLC25A23,NDUFB11,COX6B1,COX7C,NDUFS7,SDHAF2,NUPR1,NDUFAF1,ATP5PD,UQCRHL,SDHC,SDHD,FXN,ATP5MG,SNCA,UQCRB,UQCRC2,UQCRH,CHCHD10
GO: Biological Process	GO:0006886	intracellular protein transport		0.0001036	0.01216	248	1561	MKKS,SEH1L,MAL,ACAA1,MIA2,AP1G1,STX7,RAE1,ARL3,TIMM21,HAUS1,RANGRF,DNAJC15,RGPD6,MYB,ATR,MYO6,NAPG,BCL2,TTC9C,NEDD4,RPL10A,NEK1,NFKBIA,JAZF1,NMT1,NOTCH1,NPM1,CACNB1,CAMK4,BRSK2,CASP8,AIP,AIFM1,CD36,EVI5L,SCFD2,NOLC1,TICAM2,SRPRB,RPL23,MIEF1,SNX15,NME7,SCLT1,HOMER3,PMAIP1,RPL36,COPB1,PMPCB,GNPTAB,POLR2D,BAG3,EI24,IER2,PPP1R10,C2CD3,CSE1L,CFAP97D1,CSNK2A2,IPO13,VPS13C,SYTL2,FNBP1L,COG3,TBC1D8B,DDX5…
GO: Biological Process	GO:0000054	ribosomal subunit export from nucleus		0.0001047	0.01216	8	14	NPM1,RAN,SDAD1,NMD3,ABCE1,RPS15,RRS1,LTV1
GO: Biological Process	GO:0033750	ribosome localization		0.0001047	0.01216	8	14	NPM1,RAN,SDAD1,NMD3,ABCE1,RPS15,RRS1,LTV1
GO: Biological Process	GO:1904869	regulation of protein localization to Cajal body		0.0001153	0.01293	7	11	CCT6A,DKC1,CCT7,CCT4,CCT2,TCP1,CCT3
GO: Biological Process	GO:1904871	positive regulation of protein localization to Cajal body		0.0001153	0.01293	7	11	CCT6A,DKC1,CCT7,CCT4,CCT2,TCP1,CCT3
GO: Biological Process	GO:0070203	regulation of establishment of protein localization to telomere		0.0001153	0.01293	7	11	CCT6A,DKC1,CCT7,CCT4,CCT2,TCP1,CCT3
GO: Biological Process	GO:0002366	leukocyte activation involved in immune response		0.0001241	0.01375	124	706	ACAA1,DYSF,MFNG,AP1G1,MIF,ALDH3B1,ALDOC,ALOX5,ANPEP,MSH2,ARG1,ASAH1,MYB,AZU1,SNAP23,UNC13D,BCL6,CLEC12A,CEACAM1,NFKB1,BTK,C5AR1,NME2,IL33,PNP,ARL8A,CBL,OLR1,ORM2,P2RX1,CD14,CD28,CD36,CD40,CDA,IL27,PFKL,TICAM2,SERPINA1,SERPINB6,SERPINB10,CNN2,IL27RA,SHLD2,RC3H2,PMS2,COPB1,MILR1,PRDX6,CST3,PRKCE,CTSZ,CYBB,PSMD3,PSMD11,PAGR1,PSMD13,PTGDR,CFD,CLEC4E,CANT1,PYGL,CLNK,CRISPLD2,EXOSC3,SIGLEC14,EEF1A1,EEF…
GO: Biological Process	GO:0007005	mitochondrion organization		0.0001423	0.01559	107	595	FUNDC1,PARP1,ALAS1,FMC1-LUC7L2,NDUFAF4,MRPL15,STPG1,TIMM21,DNAJC15,MTM1,ATP5F1A,ATP5F1C,ATP5F1D,MYC,ATP5PB,ATP5PO,BCL2,NDUFA8,NDUFA10,NDUFAB1,NDUFB5,NDUFS2,NDUFS4,NDUFS5,NDUFV2,NDUFV3,BIK,NMT1,DMAC1,PNP,NRF1,CASP8,AIP,MRPL39,AIFM1,COX7A2L,SDHAF1,MIEF1,CNP,PMAIP1,NDUFB11,NDUFAF5,PMPCB,BAG3,ATF2,FEZ1,CSNK2A2,TMEM102,NDUFS7,VPS13C,PSMD10,TOMM70,TIMM8A,SDHAF2,TMEM70,THG1L,FAM162A,DNM2,AKT3,SAE1,CERT1…
GO: Biological Process	GO:0006754	ATP biosynthetic process		0.0001503	0.01627	42	186	PARP1,MSH2,SLC25A12,DNAJC15,ATP5F1A,ATP5F1C,ATP5F1D,MYC,ATP5PB,ATP5PO,NDUFA8,NDUFA10,NDUFAB1,NDUFB5,NDUFS2,NDUFS4,NDUFS5,NDUFV2,NDUFV3,LDHD,PDE12,COX7A2L,SLC25A23,NDUFB11,COX6B1,COX7C,NDUFS7,SDHAF2,NUPR1,NDUFAF1,SLC25A13,ATP5PD,UQCRHL,SDHC,SDHD,FXN,ATP5MG,SNCA,UQCRB,UQCRC2,UQCRH,CHCHD10
GO: Biological Process	GO:0008380	RNA splicing		0.0001617	0.01731	85	453	MFAP1,RBM20,KHSRP,LSM2,C1QBP,NOVA1,NPM1,PCBP1,CLK1,CLNS1A,SNRNP40,POLR2D,GEMIN5,PRDX6,GEMIN4,CSTF1,LOC102724594,PTBP1,AKR1C2,DDX5,DHX9,RBM4,KHDRBS2,MAGOHB,SNUPN,PDCD7,PQBP1,RBM12,SUGP2,SMU1,ELAVL1,RP9,DBR1,RBM41,SRRM1,WDR33,RPS13,RSRC1,ARL6IP4,PRMT5,SRSF1,SRSF5,SRSF6,SRSF7,THOC3,PABPC1,NCBP2,SRRT,RBMX2,RTRAF,PPIL1,USP39,SNAPC3,SNRPN,KDM1A,TGS1,RRP1B,CPSF4,SUPT6H,SRSF8,RBMX,PRPF19,CSTF2T,BUD13,GRS…
GO: Biological Process	GO:0071166	ribonucleoprotein complex localization		0.0001709	0.0181	32	130	SEH1L,RAE1,NPM1,POLR2D,RAN,RANBP2,MAGOHB,SDAD1,NMD3,ABCE1,EIF4E,SRRM1,WDR33,RPS15,SRSF1,SRSF5,SRSF6,SRSF7,THOC3,NCBP2,NDC1,NUP133,SMG1,NUP50,NUP205,CPSF4,RRS1,SUPT6H,LTV1,U2AF2,NUP62,AGFG1
GO: Biological Process	GO:0034248	regulation of cellular amide metabolic process		0.0001793	0.01878	82	435	AARS1,DHFR2,ANG,ENC1,MAPKAPK5,KHSRP,EIF3B,EIF3C,EIF3D,EIF3H,PATL2,DHFRP1,C1QBP,MALSU1,NOTCH4,NPM1,GSAP,CD28,NOLC1,XRN1,MIEF1,POLR2D,GEMIN5,ZNF385A,ABCG1,PRKDC,SECISBP2L,DAPK1,PTBP1,DHX9,YTHDF1,DIO2,RBM4,MAGOHB,TSFM,LRPPRC,EEF2,EIF4E,EIF5,OGFOD1,ELAVL1,ROCK1,EIF1,EIF2A,RPL5,EP300,EPHA4,TACO1,EPRS1,RPL38,RPS3,RPS3A,RPS4X,RPS6KA3,RPS9,RTN1,RACK1,FOXO3,ZC3H12A,CPEB3,PABPC1,NCBP2,NSUN3,CPEB4,SNCA,SP1,…
GO: Biological Process	GO:0002274	myeloid leukocyte activation		0.0001935	0.02006	118	673	ACAA1,DYSF,MIF,ALDH3B1,ALDOC,ALOX5,ANPEP,ARG1,ARRB1,ASAH1,AZU1,SNAP23,UNC13D,CLEC12A,CEACAM1,NFKB1,BTK,C5AR1,NME2,IL33,PNP,CAMK4,ARL8A,CBL,OLR1,ORM2,CD1D,P2RX1,CD14,CD36,CDA,PFKL,TICAM2,SERPINA1,SERPINB6,SERPINB10,CNN2,COPB1,PILRA,MILR1,PRDX6,CST3,PRKCE,CTSZ,CYBB,PSMD3,PSMD11,PSMD13,PTGDR,CFD,CANT1,CD300LB,PYGL,CLNK,CRISPLD2,SIGLEC14,EEF1A1,EEF2,ROCK1,RORA,GIMAP5,DOK3,TCIRG1,TLR7,ADGRE2,S100P,ATP…
GO: Biological Process	GO:1904874	positive regulation of telomerase RNA localization to Cajal body		0.0001991	0.0202	8	15	CCT6A,DKC1,CCT7,CCT4,CCT2,NHP2,TCP1,CCT3
GO: Biological Process	GO:1990173	protein localization to nucleoplasm		0.0001991	0.0202	8	15	CCT6A,NOP53,DKC1,CCT7,CCT4,CCT2,TCP1,CCT3
GO: Biological Process	GO:0000460	maturation of 5.8S rRNA		0.0002013	0.02021	14	39	NOP14,NPM1,PRKDC,EXOSC3,RRP15,RCL1,RPS21,NSA2,RPF1,EXOSC7,RPP40,RRS1,PES1,MTREX
GO: Biological Process	GO:0009057	macromolecule catabolic process		0.0002059	0.02046	221	1386	DYSF,USP31,ADRB1,CUL4B,CUL2,TRIB2,ANG,ENC1,KHSRP,ARRB1,MTM1,EIF3H,LSM2,CDC23,PATL2,ADGRB1,CEACAM1,NEDD4,RPL10A,NUDT16L2P,TMTC3,ANGEL2,USP27X,IL33,NPM1,NRDC,LYG2,BRSK2,CASP8,CBL,USP10,LATS1,PDE12,AIFM1,CDK2,TP53INP2,RPL23,UBE4A,PHKG1,ASB9,CLN3,XRN1,FBXL2,TMUB2,PMAIP1,RC3H2,RPL36,RCHY1,NOP53,POLR2D,BAG3,DNAJC18,TMEM106B,CSNK1A1,CSNK2A2,VCAN,CST3,CTSZ,PABIR1,SERBP1,PSMC5,PSMC6,PSMD3,PSMD10,PSMD11,PS…
GO: Biological Process	GO:0009266	response to temperature stimulus		0.0002143	0.02108	55	267	SEH1L,ADRB1,RAE1,ATR,BCL2,NFKBIA,EIF2B3,NRF1,CAMK2D,CASP6,CASP8,CD14,PNMT,POLR2D,BAG3,CREBBP,METRNL,DHX9,DIO2,ALDH18A1,RANBP2,RBBP7,NUPR1,ZFAND1,MYOF,APPL2,RPA1,EP300,DNAJA2,CCL2,TFEC,RASA3,FOS,FOSL2,NDC1,NUP133,SOD1,NUP50,HSPH1,NUP205,TRPV3,IMMT,PSIP1,TLR4,TOP1,TP53,NUP62,HMOX1,DNAJC7,HSPA1L,HSPA8,HSP90AB1,VEGFA,HSPD1,ZNF101
GO: Biological Process	GO:0033365	protein localization to organelle		0.0002283	0.02223	228	1438	MKKS,ACAA1,PARP1,ADRB1,GRK2,MIA2,H4C14,SMARCA5,MSH2,ARL2,ARL3,TIMM21,HAUS1,DNAJC15,SCG3,RGPD6,MYB,ATR,CENPX,MYO6,BCL2,TTC9C,BICD1,NEDD4,RPL10A,NEK1,NFKBIA,JAZF1,NMT1,NOTCH1,NPM1,CASP8,AIP,CCT6A,LATS1,AIFM1,CD36,ZW10,EVI5L,NOLC1,SRPRB,RPL23,BOD1,SCLT1,PMAIP1,RPL36,PMPCB,IFFO1,NOP53,GNPTAB,BAG3,EI24,SIN3A,IER2,PPP1R10,C2CD3,CSE1L,CFAP97D1,CSNK2A2,LHFPL5,IPO13,VPS13C,FNBP1L,CNTLN,COG3,DDIT3,DDX5,DHX…
GO: Biological Process	GO:0034605	cellular response to heat		0.000235	0.02265	30	121	SEH1L,RAE1,ATR,CAMK2D,POLR2D,BAG3,CREBBP,DHX9,RANBP2,RBBP7,ZFAND1,MYOF,RPA1,EP300,TFEC,RASA3,NDC1,NUP133,NUP50,HSPH1,NUP205,TP53,NUP62,HMOX1,DNAJC7,HSPA1L,HSPA8,HSP90AB1,HSPD1,ZNF101
GO: Biological Process	GO:0015931	nucleobase-containing compound transport		0.0002428	0.02303	53	256	SEH1L,RAE1,KHSRP,MRPL18,RGPD6,NPM1,CETN3,SLC25A23,POLR2D,SIDT1,DHX9,RAN,RANBP2,MAGOHB,SNUPN,SDAD1,NMD3,LRPPRC,ABCE1,EIF4E,SENP2,NUTF2,SLC35B1,SRRM1,WDR33,RPS15,SLC25A17,SRSF1,SRSF5,SRSF6,SRSF7,THOC3,NCBP2,NDC1,RTRAF,NUP133,SMG1,NUP50,NUP205,CPSF4,RRS1,SUPT6H,SLC35D2,SLC35A3,TOMM20L,LTV1,U2AF2,NUP62,HNRNPA1,HNRNPU,AGFG1,ABCC11,ZFP36
GO: Biological Process	GO:0019042	viral latency		0.0002461	0.02303	7	12	BANF1,XRCC6,PSIP1,HCFC1,HMGA1,XRCC4,LIG4
GO: Biological Process	GO:0070202	regulation of establishment of protein localization to chromosome		0.0002461	0.02303	7	12	CCT6A,DKC1,CCT7,CCT4,CCT2,TCP1,CCT3
GO: Biological Process	GO:0000469	cleavage involved in rRNA processing		0.0002528	0.02343	12	31	NOB1,NOP14,NPM1,BMS1,EXOSC3,RCL1,RPS21,NHP2,EXOSC7,RPP40,RRP36,RRS1
GO: Biological Process	GO:0046654	tetrahydrofolate biosynthetic process		0.0002605	0.02392	6	9	DHFR2,MTHFD1,ATIC,DHFRP1,MTHFD1L,GART
GO: Biological Process	GO:0050942	positive regulation of pigment cell differentiation		0.0003146	0.02834	4	4	BCL2,ZEB2,BLOC1S6,BLOC1S5
GO: Biological Process	GO:0010430	fatty acid omega-oxidation		0.0003146	0.02834	4	4	ADH4,ADH5,CYP24A1,CYP4V2
GO: Biological Process	GO:0009895	negative regulation of catabolic process		0.0003283	0.0293	62	315	DYSF,FMC1-LUC7L2,SLC25A12,MTM1,EIF3H,MTMR9,ADGRB1,BCL2,HCAR3,ANGEL2,NPC1,CDK2,RPL23,PHF23,NOP53,FEZ1,CSNK2A2,CST3,RUBCN,PTBP1,DHX9,PTPN3,DKC1,TRDMT1,TMEM39B,NUPR1,LRPPRC,EIF4E,ELAVL1,ROCK1,RPL5,EPHA4,GIMAP5,LAPTM4B,RPS7,TENT5A,MTMR8,PABPC1,RRAGA,VPS35,SMARCC1,SNCA,SMG1,EHMT2,GIMAP1-GIMAP5,TAF9,GOLGA2,AZIN2,GRIN2A,GRIN2C,TARDBP,SF3B3,IRAK3,TP53,HMOX1,HNRNPD,HNRNPU,HSP90AB1,VEGFA,F8A3,WNT1,ZFP36
GO: Biological Process	GO:0006611	protein export from nucleus		0.0003462	0.03062	41	187	SEH1L,RAE1,NPM1,CAMK4,POLR2D,BAG3,CSE1L,PTPN11,RAN,RANBP2,RANGAP1,MAGOHB,SDAD1,NMD3,ABCE1,EIF4E,NUTF2,SRRM1,WDR33,RPS15,SRSF1,SRSF5,SRSF6,SRSF7,CTDSPL2,ANP32B,THOC3,NCBP2,NDC1,NUP133,SMG1,NUP50,NUP205,CPSF4,RRS1,SUPT6H,LTV1,TP53,U2AF2,NUP62,AGFG1
GO: Biological Process	GO:1902570	protein localization to nucleolus		0.0003536	0.03089	8	16	NPM1,NOP53,PINX1,NOL8,RAN,NMD3,RPF2,RRS1
GO: Biological Process	GO:0002275	myeloid cell activation involved in immune response		0.0003558	0.03089	96	536	ACAA1,DYSF,MIF,ALDH3B1,ALDOC,ALOX5,ANPEP,ARG1,ASAH1,AZU1,SNAP23,UNC13D,CLEC12A,CEACAM1,NFKB1,BTK,C5AR1,NME2,IL33,PNP,ARL8A,CBL,OLR1,ORM2,P2RX1,CD14,CD36,CDA,PFKL,TICAM2,SERPINA1,SERPINB6,SERPINB10,CNN2,COPB1,MILR1,PRDX6,CST3,PRKCE,CTSZ,CYBB,PSMD3,PSMD11,PSMD13,PTGDR,CFD,CANT1,PYGL,CLNK,CRISPLD2,SIGLEC14,EEF1A1,EEF2,ROCK1,DOK3,TCIRG1,ADGRE2,S100P,ATP8A1,FCAR,CCL3,FGR,SELL,PTGES2,CCT2,CD93,FRK,YPEL…
GO: Biological Process	GO:0000027	ribosomal large subunit assembly		0.0003927	0.0338	11	28	NOP53,RPL3,RPL5,RPL6,RPL24,RPL38,RPLP0,RPF2,DDX28,RRS1,RPLP0P6
GO: Biological Process	GO:0072657	protein localization to membrane		0.0004082	0.03482	116	672	MAL,STX7,ANXA13,ARL3,RANGRF,SNAP23,BCL2,RPL10A,NMT1,NPC1,CACNA1A,CACNB1,CAMK2D,CASP8,RPL23,CLN3,MIEF1,NME7,PMAIP1,RPL36,PRKCE,PRKCH,LDLRAP1,SYTL2,PTCH1,TOMM70,DLG2,SEC61A2,TIMM10B,TIMM13,TIMM10,TIMM9,ROCK1,EMP2,RPL3,RPL4,RPL5,RPL6,RPL7,RPL7A,RPL8,RPL12,RPL13,RPL15,RPL17,RPL18,RPL18A,EPHB2,TMEM88,RPL24,RPL27,RPL27A,RPL29,RPL31,RPL32,RPL35A,RPL37,RPL37A,RPL38,RPL39,RPL41,RPLP0,RPS2,RPS3,RPS3A,RPS4X…
GO: Biological Process	GO:0097421	liver regeneration		0.0004463	0.03774	18	61	MYC,BCL2,NFKBIA,NPM1,CSNK2A2,PTCH1,PTPN3,RPL7,RPL13,RPL18,RPL32,RPS15,RPS16,RPS24,PRMT5,SRSF1,SRSF5,HMOX1
GO: Biological Process	GO:1904867	protein localization to Cajal body		0.0004743	0.03908	7	13	CCT6A,DKC1,CCT7,CCT4,CCT2,TCP1,CCT3
GO: Biological Process	GO:1904816	positive regulation of protein localization to chromosome, telomeric region		0.0004743	0.03908	7	13	CCT6A,DKC1,CCT7,CCT4,CCT2,TCP1,CCT3
GO: Biological Process	GO:1903405	protein localization to nuclear body		0.0004743	0.03908	7	13	CCT6A,DKC1,CCT7,CCT4,CCT2,TCP1,CCT3
GO: Biological Process	GO:0046034	ATP metabolic process		0.0005062	0.041	62	320	SEH1L,PARP1,MIF,ALDOC,RAE1,MSH2,ARNT,SLC25A12,DNAJC15,ATP5F1A,ATP5F1C,ATP5F1D,MYC,ATP5PB,ATP5PO,NDUFA8,NDUFA10,NDUFAB1,NDUFB5,NDUFS2,NDUFS4,NDUFS5,NDUFV2,NDUFV3,LDHD,BPGM,PDE12,COX7A2L,PFKL,OLA1,SLC25A23,NDUFB11,COX6B1,COX7C,NDUFS7,SDHAF2,RANBP2,NUPR1,NDUFAF1,SLC25A13,EP300,ATP5PD,UQCRHL,SDHC,SDHD,HKDC1,FXN,ATP5MG,NDC1,NUP133,SNCA,NUP50,CLPX,NUP205,TP53,NUP62,UQCRB,UQCRC2,UQCRH,HSPA8,CHCHD10,FAM2…
GO: Biological Process	GO:0006164	purine nucleotide biosynthetic process		0.0005062	0.041	62	320	ADCY3,ADK,PARP1,ADSL,MSH2,SLC25A12,MTHFD1,DNAJC15,ATIC,ATP5F1A,ATP5F1C,ATP5F1D,MYC,ATP5PB,ATP5PO,NDUFA8,NDUFA10,NDUFAB1,NDUFB5,NDUFS2,NDUFS4,NDUFS5,NDUFV2,NDUFV3,GMPS,LDHD,NME2,PNP,PDE12,COX7A2L,NME7,SLC25A23,NDUFB11,COX6B1,COX7C,NDUFS7,SDHAF2,DLAT,NUPR1,NDUFAF1,SLC25A13,SCD,ATP5PD,UQCRHL,SDHC,SDHD,FXN,PAICS,ATP5MG,GKAP1,SNCA,GART,GNAT1,TAF9,GPR3,GUCY1B1,HPRT1,UQCRB,UQCRC2,UQCRH,CHCHD10,IMPDH2
GO: Biological Process	GO:0051168	nuclear export		0.0005459	0.04385	43	203	SEH1L,RAE1,NPM1,CAMK4,POLR2D,BAG3,CSE1L,DHX9,PTPN11,RAN,RANBP2,RANGAP1,MAGOHB,SDAD1,NMD3,ABCE1,EIF4E,NUTF2,SRRM1,WDR33,RPS15,SRSF1,SRSF5,SRSF6,SRSF7,CTDSPL2,ANP32B,THOC3,NCBP2,NDC1,NUP133,SMG1,NUP50,NUP205,CPSF4,RRS1,SUPT6H,LTV1,TP53,U2AF2,NUP62,HNRNPA1,AGFG1
GO: Biological Process	GO:0000055	ribosomal large subunit export from nucleus		0.0005759	0.04587	5	7	NPM1,RAN,SDAD1,NMD3,RRS1
GO: Biological Process	GO:0019043	establishment of viral latency		0.0005806	0.04587	6	10	BANF1,XRCC6,PSIP1,HMGA1,XRCC4,LIG4
GO: Biological Process	GO:0000463	maturation of LSU-rRNA from tricistronic rRNA transcript (SSU-rRNA, 5.8S rRNA, LSU-rRNA)		0.0005931	0.04648	8	17	DDX18,NPM1,RPL7,RPF2,NIFK,PES1,RPL35,RPL7L1
GO: Biological Process	GO:0014070	response to organic cyclic compound		0.0006092	0.047	178	1108	A2M,ABCA3,ACAA1,ADCY3,FZD1,ADORA2A,PARP1,GRK2,DHFR2,ALAS1,ALDH1A1,ALDOC,RAE1,MSH2,AQP3,ARG1,MSR1,ATP1A1,ATP5F1A,ATP5F1D,MYC,ABCC3,ATP5PO,DHFRP1,FADD,NCAM1,NCF2,BCL2,NDUFS4,NEDD4,NEFM,DDX18,NFKB1,NFKBIA,C1QB,NODAL,NOTCH1,NPC1,NPM1,NRF1,CASP6,CASP8,CBL,OPRM1,ORM2,LATS1,PDE12,P2RX1,AIFM1,CD36,CD40,ERRFI1,CDA,DDX21,CDK2,PDGFRB,SERPINF1,CD83,KLF4,TICAM2,CHRM4,CHRM5,SERPINA1,XRN1,PLA2G4F,TXN2,PLN,CNN2,…
GO: Biological Process	GO:1901796	regulation of signal transduction by p53 class mediator		0.0006096	0.047	39	180	MIF,MAPKAPK5,ATR,BCL2,BCL6,NPM1,CDK2,CHD4,RPL23,PMAIP1,NOP53,RRM2B,ZNF385A,CSNK2A2,PSMD10,DDX5,PAK1IP1,RAD17,RBBP7,PRMT6,RNF2,EHMT1,STEAP3,SENP2,RPA1,RPL5,EP300,RPS7,PRMT5,RPF2,TP53RK,KDM1A,EHMT2,RRS1,PRPF19,TAF4B,TAF9,TP53,HIC1
GO: Cellular Component	GO:0044391	ribosomal subunit		2.344e-36	2.776e-33	102	213	MRPS18B,MRPL18,MRPL15,EIF3B,EIF3C,EIF3D,EIF3H,EIF3J,NDUFAB1,RPL10A,MALSU1,NPM1,MRPL39,RPL23,MRPS21,MIEF1,MRPL50,RPL36,MTRFR,MRPL19,MRPL16,MRPL24,MRPS16,MRPL2,MRPL4,MRPS10,MRPL46,EIF1,EIF2A,RPL3,RPL4,RPL5,RPL6,RPL7,RPL7A,RPL8,RPL12,RPL13,RPL15,RPL17,RPL18,RPL18A,MRPS31,RPL24,RPL27,RPL27A,RPL29,RPL31,RPL32,RPL35A,RPL37,RPL37A,RPL38,RPL39,RPL41,RPLP0,RPS2,RPS3,RPS3A,RPS4X,RPS5,RPS6,RPS7,RPS8,RPS9,RP…
GO: Cellular Component	GO:0005840	ribosome		1.886e-32	1.117e-29	110	263	MRPS18B,MRPL18,MRPL15,EIF3B,EIF3C,EIF3D,EIF3H,EIF3J,NDUFAB1,RPL10A,BTF3,MALSU1,NPM1,MRPL39,RPL23,MRPS21,MIEF1,MRPL50,RPL36,GEMIN5,MTRFR,MRPL19,DHX9,MRPL16,MRPL24,MRPS16,MRPL2,MRPL4,MRPS10,EEF2,MRPL46,EIF1,EIF2A,RPL3,RPL4,RPL5,RPL6,RPL7,RPL7A,RPL8,RPL12,RPL13,RPL15,RPL17,RPL18,RPL18A,MRPS31,RPL24,RPL27,RPL27A,RPL29,RPL31,RPL32,RPL35A,RPL37,RPL37A,RPL38,RPL39,RPL41,RPLP0,RPS2,RPS3,RPS3A,RPS4X,RPS5,…
GO: Cellular Component	GO:1990904	ribonucleoprotein complex		1.482e-27	5.847e-25	194	699	MFAP1,MRPS18B,NOB1,MRPL18,NOP14,MRPL15,EIF3B,EIF3C,EIF3D,EIF3H,LSM2,EIF3J,PATL2,NDUFAB1,DRG1,RPL10A,BTF3,MALSU1,NPM1,CASP8,MRPL39,NOLC1,RPL23,PIN4,MRPS21,SNRNP40,MIEF1,MRPL50,RPL36,CSNK1A1,MTRFR,GEMIN4,PRKDC,PRORP,LOC102724594,SECISBP2L,RSL1D1,BMS1,MRPL19,DDX5,DHX9,RPP25,MRPL16,DKC1,MRPL24,RAN,MAGOHB,RRP15,MRPS16,RIOX1,PDCD7,MRPL2,MRPL4,MRPS10,LRPPRC,EEF2,UTP18,RBM12,G3BP1,EIF4E,SMU1,ELAVL1,MRPL4…
GO: Cellular Component	GO:0022626	cytosolic ribosome		2.717e-26	8.043e-24	66	128	EIF3B,EIF3C,EIF3D,EIF3H,EIF3J,RPL10A,RPL23,RPL36,EIF1,EIF2A,RPL3,RPL4,RPL5,RPL6,RPL7,RPL7A,RPL8,RPL12,RPL13,RPL15,RPL17,RPL18,RPL18A,RPL24,RPL27,RPL27A,RPL29,RPL31,RPL32,RPL35A,RPL37,RPL37A,RPL38,RPL39,RPL41,RPLP0,RPS2,RPS3,RPS3A,RPS4X,RPS5,RPS6,RPS7,RPS8,RPS9,RPS10,RPS13,RPS15,RPS15A,RPS16,RPS17,RPS18,RPS21,RPS24,RPS25,RPS29,RPL39L,NUFIP1,EIF3L,EIF3M,RPL35,RPL13A,RPL7L1,RPLP0P6,EIF3E,RPSA
GO: Cellular Component	GO:0015934	large ribosomal subunit		4.714e-19	1.116e-16	55	120	MRPL18,MRPL15,NDUFAB1,RPL10A,MALSU1,NPM1,MRPL39,RPL23,MIEF1,MRPL50,RPL36,MTRFR,MRPL19,MRPL16,MRPL24,MRPL2,MRPL4,MRPL46,RPL3,RPL4,RPL5,RPL6,RPL7,RPL7A,RPL8,RPL12,RPL13,RPL15,RPL17,RPL18,RPL18A,RPL24,RPL27,RPL27A,RPL29,RPL31,RPL32,RPL35A,RPL37,RPL37A,RPL38,RPL39,RPL41,RPLP0,RPL39L,MRPL35,MRPL45,NSUN3,MRPL3,RPL35,RPL13A,RPL7L1,MRPL58,MRPL41,RPLP0P6
GO: Cellular Component	GO:0015935	small ribosomal subunit		6.988e-19	1.379e-16	49	99	MRPS18B,EIF3B,EIF3C,EIF3D,EIF3H,EIF3J,NPM1,MRPS21,MRPL16,MRPS16,MRPS10,EIF1,EIF2A,MRPS31,RPS2,RPS3,RPS3A,RPS4X,RPS5,RPS6,RPS7,RPS8,RPS9,RPS10,RPS13,RPS15,RPS15A,RPS16,RPS17,RPS18,RPS21,RPS24,RPS25,RPS29,RACK1,MRPS17,EIF3L,EIF3M,MRPS14,MRPS23,MRPS33,MRPS27,MRPS35,MRPS26,MRPS24,MRPS5,EIF3E,DAP3,RPSA
GO: Cellular Component	GO:0022625	cytosolic large ribosomal subunit		3.732e-16	6.313e-14	34	59	RPL10A,RPL23,RPL36,RPL3,RPL4,RPL5,RPL6,RPL7,RPL7A,RPL8,RPL12,RPL13,RPL15,RPL17,RPL18,RPL18A,RPL24,RPL27,RPL27A,RPL29,RPL31,RPL32,RPL35A,RPL37,RPL37A,RPL38,RPL39,RPL41,RPLP0,RPL39L,RPL35,RPL13A,RPL7L1,RPLP0P6
GO: Cellular Component	GO:0005730	nucleolus		2.592e-12	3.837e-10	199	974	NAA10,PARP1,HOMEZ,DOC2A,CUL2,RNF169,SMARCA5,ANG,LEO1,RAE1,ENC1,NOB1,ARL2,NOP14,ATF3,MYC,BCL6,NFIB,BTD,DDX18,C1QBP,JAZF1,VPS51,NOVA1,NPM1,CAMK4,CASP8,OSBP,COX7A2L,DDX21,PCDH1,NOLC1,CETN3,OLA1,RPL23,PIN4,SNX15,TXN2,CCDC86,MRM2,RPL36,KLF6,NOP53,NOL12,THUMPD3,SPATA24,SIN3A,ZNF385A,PPM1B,PPP1CC,CSNK1A1,GEMIN4,PRKDC,HERC4,DCAF1,RSL1D1,BMS1,URB2,PTBP1,STK35,ZEB2,PLEKHM1,DDX5,DHX9,TWF1,RPP25,SDHAF2,IQSEC…
GO: Cellular Component	GO:0098798	mitochondrial protein-containing complex		5.824e-12	7.662e-10	78	278	MRPS18B,MRPL18,MRPL15,TIMM21,DNAJC15,ATP5F1A,ATP5F1C,ATP5F1D,ATP5PB,ATP5PO,NDUFA8,NDUFA10,NDUFAB1,NDUFB5,NDUFS2,NDUFS4,NDUFS5,NDUFV2,NDUFV3,MALSU1,DMAC1,MRPL39,MRPS21,MIEF1,MRPL50,NDUFB11,PMPCB,COX7C,MTRFR,PRORP,NDUFS7,MRPL19,TOMM70,MRPL16,DLAT,MRPL24,MRPS16,MRPL2,MRPL4,MRPS10,TIMM10B,TIMM13,TIMM10,TIMM9,NDUFAF1,MRPL46,MRPS31,ETFB,MRPL35,MRPS17,ATP5PD,UQCRHL,SDHC,SDHD,MRPL45,ATP5MG,NSUN3,MRPS14,M…
GO: Cellular Component	GO:0022627	cytosolic small ribosomal subunit		1.778e-11	2.105e-09	31	67	EIF3B,EIF3C,EIF3D,EIF3H,EIF3J,EIF1,EIF2A,RPS2,RPS3,RPS3A,RPS4X,RPS5,RPS6,RPS7,RPS8,RPS9,RPS10,RPS13,RPS15,RPS15A,RPS16,RPS17,RPS18,RPS21,RPS24,RPS25,RPS29,EIF3L,EIF3M,EIF3E,RPSA
GO: Cellular Component	GO:0042788	polysomal ribosome		1.329e-10	1.431e-08	20	33	EIF3H,RPL10A,BTF3,RPL36,DHX9,EEF2,RPL6,RPL7A,RPL8,RPL18,RPL18A,RPL24,RPL29,RPL31,RPL32,RPL38,RPL39,RPL41,RPS21,RPS29
GO: Cellular Component	GO:0005761	mitochondrial ribosome		1.619e-10	1.475e-08	36	92	MRPS18B,MRPL18,MRPL15,NDUFAB1,MALSU1,MRPL39,MRPS21,MIEF1,MRPL50,MTRFR,MRPL19,MRPL16,MRPL24,MRPS16,MRPL2,MRPL4,MRPS10,MRPL46,MRPS31,MRPL35,MRPS17,MRPL45,NSUN3,MRPS14,MRPS23,MRPS33,MRPS27,MRPL3,MRPS35,MRPL58,MRPS26,MRPS24,MRPS5,MRPL41,DAP3,CHCHD1
GO: Cellular Component	GO:0000313	organellar ribosome		1.619e-10	1.475e-08	36	92	MRPS18B,MRPL18,MRPL15,NDUFAB1,MALSU1,MRPL39,MRPS21,MIEF1,MRPL50,MTRFR,MRPL19,MRPL16,MRPL24,MRPS16,MRPL2,MRPL4,MRPS10,MRPL46,MRPS31,MRPL35,MRPS17,MRPL45,NSUN3,MRPS14,MRPS23,MRPS33,MRPS27,MRPL3,MRPS35,MRPL58,MRPS26,MRPS24,MRPS5,MRPL41,DAP3,CHCHD1
GO: Cellular Component	GO:0005759	mitochondrial matrix		1.356e-07	1.147e-05	101	477	NUDT9,DHFR2,ALAS1,TRMT5,MRPS18B,ARL2,MRPL18,MRPL15,DNAJC15,ATP5F1A,ATP5F1C,ATP5F1D,ATP5PB,AUH,NDUFA10,NDUFAB1,NDUFS2,BTD,C1QBP,MALSU1,KYAT1,MRPL39,PDE12,PCCB,PPTC7,SDHAF1,PIN4,MRPS21,MIEF1,PYCR2,TXN2,MRPL50,MRM2,PMPCB,MTHFD1L,MTRFR,PRORP,NDUFS7,MRPL19,MRPL16,SDHAF2,PYCR1,DLAT,MRPL24,MRPS16,DARS2,TSFM,MRPL2,MRPL4,MRPS10,LRPPRC,MECR,NDUFAF1,ABCE1,MRPL46,MRPS31,RPS3,MTRES1,MRM1,ETFB,MRPL35,MRPS17,FH…
GO: Cellular Component	GO:0005763	mitochondrial small ribosomal subunit		2.141e-07	1.584e-05	16	31	MRPS18B,MRPS21,MRPL16,MRPS16,MRPS10,MRPS31,MRPS17,MRPS14,MRPS23,MRPS33,MRPS27,MRPS35,MRPS26,MRPS24,MRPS5,DAP3
GO: Cellular Component	GO:0000314	organellar small ribosomal subunit		2.141e-07	1.584e-05	16	31	MRPS18B,MRPS21,MRPL16,MRPS16,MRPS10,MRPS31,MRPS17,MRPS14,MRPS23,MRPS33,MRPS27,MRPS35,MRPS26,MRPS24,MRPS5,DAP3
GO: Cellular Component	GO:0005844	polysome		3.203e-07	2.231e-05	27	76	EIF3H,DRG1,RPL10A,BTF3,RPL36,DHX9,EEF2,RPL6,RPL7,RPL7A,RPL8,RPL17,RPL18,RPL18A,RPL24,RPL29,RPL31,RPL32,RPL38,RPL39,RPL41,RPS3,RPS4X,RPS6,RPS21,RPS25,RPS29
GO: Cellular Component	GO:0031966	mitochondrial membrane		4.536e-07	2.984e-05	144	760	FUNDC1,DHFR2,MRPS18B,ARG1,MRPL18,NDUFAF4,SLC25A12,MRPL15,TIMM21,DNAJC15,ATP5F1A,ATP5F1C,ATP5F1D,ATP5PB,ATP5PO,BCL2,NDUFA8,NDUFA10,NDUFAB1,NDUFB5,NDUFS2,NDUFS4,NDUFS5,NDUFV2,NDUFV3,BIK,LDHD,NME2,DMAC1,NRGN,CASP8,MRPL39,AIFM1,PAFAH2,COX7A2L,MRPS21,MIEF1,OCIAD2,UBIAD1,PLN,SLC25A23,CNP,PMAIP1,MRPL50,NDUFB11,PGS1,NDUFAF5,PMPCB,COX6B1,COX7C,COX11,ATF2,PPP1CC,NDUFS7,VPS13C,CYP24A1,MRPL19,DELE1,TOMM70,TI…
GO: Cellular Component	GO:0030867	rough endoplasmic reticulum membrane		8.273e-07	5.156e-05	18	41	SRPRB,PLOD2,SEC61A2,MACO1,RP9,RPL27,RPL29,RPL31,RPL32,RPS3,RPS17,RPS29,ZC3H12A,SRP9,GNRH1,RPL35,UBA1,RPSA
GO: Cellular Component	GO:0005743	mitochondrial inner membrane		8.916e-07	5.278e-05	108	539	DHFR2,MRPS18B,MRPL18,NDUFAF4,SLC25A12,MRPL15,TIMM21,DNAJC15,ATP5F1A,ATP5F1C,ATP5F1D,ATP5PB,ATP5PO,BCL2,NDUFA8,NDUFA10,NDUFAB1,NDUFB5,NDUFS2,NDUFS4,NDUFS5,NDUFV2,NDUFV3,LDHD,DMAC1,MRPL39,AIFM1,COX7A2L,MRPS21,OCIAD2,SLC25A23,CNP,MRPL50,NDUFB11,PGS1,NDUFAF5,PMPCB,COX6B1,COX7C,COX11,NDUFS7,MRPL19,DELE1,TIMM8A,MRPL16,TMEM70,ALDH18A1,MRPL24,SLC25A18,MRPS16,MRPL2,MRPL4,MRPS10,TIMM10B,TIMM13,TIMM10,TIMM9…
GO: Cellular Component	GO:0031967	organelle envelope		1.775e-06	9.552e-05	215	1253	SEH1L,FUNDC1,NUDT9,PARP1,DHFR2,ALOX5,RAE1,MRPS18B,ARG1,ARL2,MRPL18,NDUFAF4,SLC25A12,MRPL15,TIMM21,MTCP1,DNAJC15,RGPD6,ATP5F1A,ATP5F1C,ATP5F1D,MYC,ATP5PB,ATP5PO,MYO6,BCL2,NDUFA8,NDUFA10,NDUFAB1,NDUFB5,BANF1,NDUFS2,NDUFS4,NDUFS5,NDUFV2,NDUFV3,BIK,LDHD,NME2,DMAC1,NPC1,NRGN,CASP8,MRPL39,P2RX1,AIFM1,PAFAH2,COX7A2L,PCYT1A,CETN3,RCC1,PIK3C2G,MRPS21,MIEF1,OCIAD2,UBIAD1,PLN,SLC25A23,CNP,PMAIP1,MRPL50,NDUF…
GO: Cellular Component	GO:0031975	envelope		1.775e-06	9.552e-05	215	1253	SEH1L,FUNDC1,NUDT9,PARP1,DHFR2,ALOX5,RAE1,MRPS18B,ARG1,ARL2,MRPL18,NDUFAF4,SLC25A12,MRPL15,TIMM21,MTCP1,DNAJC15,RGPD6,ATP5F1A,ATP5F1C,ATP5F1D,MYC,ATP5PB,ATP5PO,MYO6,BCL2,NDUFA8,NDUFA10,NDUFAB1,NDUFB5,BANF1,NDUFS2,NDUFS4,NDUFS5,NDUFV2,NDUFV3,BIK,LDHD,NME2,DMAC1,NPC1,NRGN,CASP8,MRPL39,P2RX1,AIFM1,PAFAH2,COX7A2L,PCYT1A,CETN3,RCC1,PIK3C2G,MRPS21,MIEF1,OCIAD2,UBIAD1,PLN,SLC25A23,CNP,PMAIP1,MRPL50,NDUF…
GO: Cellular Component	GO:0005740	mitochondrial envelope		2.944e-06	0.0001515	148	811	FUNDC1,DHFR2,MRPS18B,ARG1,ARL2,MRPL18,NDUFAF4,SLC25A12,MRPL15,TIMM21,MTCP1,DNAJC15,ATP5F1A,ATP5F1C,ATP5F1D,ATP5PB,ATP5PO,BCL2,NDUFA8,NDUFA10,NDUFAB1,NDUFB5,NDUFS2,NDUFS4,NDUFS5,NDUFV2,NDUFV3,BIK,LDHD,NME2,DMAC1,NRGN,CASP8,MRPL39,AIFM1,PAFAH2,COX7A2L,MRPS21,MIEF1,OCIAD2,UBIAD1,PLN,SLC25A23,CNP,PMAIP1,MRPL50,NDUFB11,PGS1,NDUFAF5,PMPCB,COX6B1,COX7C,COX11,ATF2,PPP1CC,NDUFS7,VPS13C,CYP24A1,MRPL19,DELE…
GO: Cellular Component	GO:0019866	organelle inner membrane		4.657e-06	0.0002298	114	596	DHFR2,MRPS18B,MRPL18,NDUFAF4,SLC25A12,MRPL15,TIMM21,DNAJC15,ATP5F1A,ATP5F1C,ATP5F1D,ATP5PB,ATP5PO,BCL2,NDUFA8,NDUFA10,NDUFAB1,NDUFB5,NDUFS2,NDUFS4,NDUFS5,NDUFV2,NDUFV3,LDHD,DMAC1,MRPL39,P2RX1,AIFM1,COX7A2L,MRPS21,OCIAD2,SLC25A23,CNP,MRPL50,NDUFB11,PGS1,NDUFAF5,PMPCB,COX6B1,COX7C,COX11,NDUFS7,MRPL19,DELE1,TIMM8A,MRPL16,TMEM70,ALDH18A1,MRPL24,SLC25A18,MRPS16,MRPL2,MRPL4,MRPS10,LRPPRC,TIMM10B,TIMM13…
GO: Cellular Component	GO:0005791	rough endoplasmic reticulum		8.353e-06	0.0003956	30	103	MPZ,RANGRF,MYC,SRPRB,PLOD2,CYBB,SEC61A2,MACO1,RP9,RPL4,RPL6,RPL18,RPL27,RPL29,RPL31,RPL32,RPS3,RPS17,RPS21,RPS29,CCL2,ZC3H12A,SNCA,SRP9,GNRH1,RPL35,UBA1,HSPD1,NCF1C,RPSA
GO: Cellular Component	GO:0030684	preribosome		1.543e-05	0.0007027	25	81	NOB1,NOP14,CASP8,PIN4,PRKDC,RSL1D1,BMS1,RRP15,RIOX1,UTP18,FBL,RPS7,NSA2,EMG1,RPF1,NOP58,UTP25,RRP1B,UTP14A,WDR3,RRP36,RRS1,PES1,LTV1,UTP3
GO: Cellular Component	GO:0098556	cytoplasmic side of rough endoplasmic reticulum membrane		1.865e-05	0.0008177	10	18	RPL27,RPL29,RPL31,RPL32,RPS3,RPS17,RPS29,GNRH1,RPL35,RPSA
GO: Cellular Component	GO:0005762	mitochondrial large ribosomal subunit		3.12e-05	0.001274	20	60	MRPL18,MRPL15,NDUFAB1,MALSU1,MRPL39,MIEF1,MRPL50,MTRFR,MRPL19,MRPL16,MRPL24,MRPL2,MRPL4,MRPL46,MRPL35,MRPL45,NSUN3,MRPL3,MRPL58,MRPL41
GO: Cellular Component	GO:0000315	organellar large ribosomal subunit		3.12e-05	0.001274	20	60	MRPL18,MRPL15,NDUFAB1,MALSU1,MRPL39,MIEF1,MRPL50,MTRFR,MRPL19,MRPL16,MRPL24,MRPL2,MRPL4,MRPL46,MRPL35,MRPL45,NSUN3,MRPL3,MRPL58,MRPL41
GO: Cellular Component	GO:0016282	eukaryotic 43S preinitiation complex		8.23e-05	0.003143	9	17	EIF3B,EIF3C,EIF3D,EIF3H,EIF3J,EIF1,EIF3L,EIF3M,EIF3E
GO: Cellular Component	GO:0005852	eukaryotic translation initiation factor 3 complex		8.23e-05	0.003143	9	17	EIF3B,EIF3C,EIF3D,EIF3H,EIF3J,ABCE1,EIF3L,EIF3M,EIF3E
GO: Cellular Component	GO:0101002	ficolin-1-rich granule		0.0001066	0.003943	41	178	MIF,ALDOC,ALOX5,ASAH1,NME2,PNP,ARL8A,CDA,PFKL,SERPINA1,SERPINB6,SERPINB10,COPB1,CST3,CTSZ,PSMD3,PSMD11,PSMD13,CFD,CANT1,PYGL,CRISPLD2,SIGLEC14,EEF1A1,EEF2,DOK3,TCIRG1,FCAR,CD93,YPEL5,XRCC6,LILRA3,DYNLT1,GSN,HBB,CD300A,HSPA8,HSP90AB1,IMPDH2,ITGAX,KPNB1
GO: Cellular Component	GO:0070993	translation preinitiation complex		0.000146	0.005237	9	18	EIF3B,EIF3C,EIF3D,EIF3H,EIF3J,EIF1,EIF3L,EIF3M,EIF3E
GO: Cellular Component	GO:0101031	chaperone complex		0.0001707	0.005943	12	30	CCT6A,BAG3,SDF2,CCT7,CCT4,CCT2,TCP1,CCT3,HSPA1L,HSPA8,HSP90AB1,PSMG2
GO: Cellular Component	GO:0098800	inner mitochondrial membrane protein complex		0.0001831	0.006196	34	142	TIMM21,DNAJC15,ATP5F1A,ATP5F1C,ATP5F1D,ATP5PB,ATP5PO,NDUFA8,NDUFA10,NDUFAB1,NDUFB5,NDUFS2,NDUFS4,NDUFS5,NDUFV2,NDUFV3,DMAC1,NDUFB11,COX7C,NDUFS7,TIMM10B,TIMM10,NDUFAF1,ATP5PD,UQCRHL,SDHC,SDHD,ATP5MG,IMMT,PHB2,UQCRB,UQCRC2,UQCRH,CHCHD10
GO: Cellular Component	GO:0033290	eukaryotic 48S preinitiation complex		0.0001953	0.006423	8	15	EIF3B,EIF3C,EIF3D,EIF3H,EIF3J,EIF3L,EIF3M,EIF3E
GO: Cellular Component	GO:0005732	sno(s)RNA-containing ribonucleoprotein complex		0.0002657	0.008503	10	23	NOLC1,SNRNP40,RPP25,DKC1,FBL,NHP2,NOP58,RPP40,LSM6,RPP25L
GO: Cellular Component	GO:0002199	zona pellucida receptor complex		0.0004663	0.01453	7	13	CCT6A,CCT7,CCT4,CCT2,TCP1,CCT3,HSPA1L
GO: Cellular Component	GO:1904813	ficolin-1-rich granule lumen		0.0005187	0.01569	29	121	MIF,ALDOC,ALOX5,ASAH1,NME2,PNP,CDA,PFKL,SERPINA1,CST3,CTSZ,PSMD3,PSMD11,PSMD13,CFD,CANT1,PYGL,CRISPLD2,EEF1A1,EEF2,YPEL5,XRCC6,DYNLT1,GSN,HBB,HSPA8,HSP90AB1,IMPDH2,KPNB1
GO: Cellular Component	GO:0034455	t-UTP complex		0.0005302	0.01569	16	52	NOP14,CASP8,PRKDC,RSL1D1,BMS1,UTP18,FBL,RPS7,EMG1,NOP58,UTP25,UTP14A,WDR3,RRP36,PES1,UTP3
GO: Cellular Component	GO:0005925	focal adhesion		0.0005482	0.01583	74	399	FZD1,PPFIBP1,ARL2,ADGRB1,SNAP23,RPL10A,NME2,NPM1,CBL,OPRM1,PDGFRB,RPL23,LPXN,MAP4K4,CNN2,PPP1CC,NEXN,TWF1,FOCAD,TLN2,DNM2,RALA,G3BP1,RPL3,RPL4,RPL5,RPL6,RPL7,RPL7A,RPL8,RPL12,RPL18,RPL27,RPL31,RPL37A,RPL38,RPLP0,RPS2,RPS3,RPS3A,RPS4X,RPS5,RPS7,RPS8,RPS9,RPS10,RPS13,RPS15,RPS16,RPS17,RPS18,RPS29,DLC1,PABPC1,LIMS2,TNFSF13B,PALLD,GAK,NCKAP1,SYNE2,ADAM17,PIP5K1C,GSN,RPL13A,TRIP6,HMGA1,HSPA8,TNS3,DIXD…
GO: Cellular Component	GO:0005832	chaperonin-containing T-complex		0.0008299	0.0234	7	14	CCT6A,CCT7,CCT4,CCT2,TCP1,CCT3,HSPA1L
GO: Cellular Component	GO:0043209	myelin sheath		0.0008919	0.02456	41	196	MDH1,ERMN,MIF,MPZ,PRXL2B,SLC25A12,ATP1A1,ATP5F1A,ATP5F1C,ATP5PB,ATP5PO,NAPG,NCAM1,BCL2,NDUFA10,NDUFV2,NEFM,NME2,CA13,OMG,CNP,PHGDH,DLAT,RALA,EEF1A1,ATP5PD,CCT2,SOD1,IMMT,TCP1,PRDX2,GSN,SCRIB,HBB,CCT3,UQCRC2,HSPA8,VDAC2,HSPD1,GJC2,LDHB
GO: Cellular Component	GO:0030055	cell-substrate junction		0.000979	0.02634	74	407	FZD1,PPFIBP1,ARL2,ADGRB1,SNAP23,RPL10A,NME2,NPM1,CBL,OPRM1,PDGFRB,RPL23,LPXN,MAP4K4,CNN2,PPP1CC,NEXN,TWF1,FOCAD,TLN2,DNM2,RALA,G3BP1,RPL3,RPL4,RPL5,RPL6,RPL7,RPL7A,RPL8,RPL12,RPL18,RPL27,RPL31,RPL37A,RPL38,RPLP0,RPS2,RPS3,RPS3A,RPS4X,RPS5,RPS7,RPS8,RPS9,RPS10,RPS13,RPS15,RPS16,RPS17,RPS18,RPS29,DLC1,PABPC1,LIMS2,TNFSF13B,PALLD,GAK,NCKAP1,SYNE2,ADAM17,PIP5K1C,GSN,RPL13A,TRIP6,HMGA1,HSPA8,TNS3,DIXD…
GO: Cellular Component	GO:0042719	mitochondrial intermembrane space protein transporter complex		0.001198	0.03103	4	5	TIMM10B,TIMM13,TIMM10,TIMM9
GO: Cellular Component	GO:0098554	cytoplasmic side of endoplasmic reticulum membrane		0.001209	0.03103	10	27	RPL27,RPL29,RPL31,RPL32,RPS3,RPS17,RPS29,GNRH1,RPL35,RPSA
GO: Cellular Component	GO:0001726	ruffle		0.001232	0.03103	40	193	FGD2,MTM1,MTMR9,MYO6,MYO9B,HESX1,FGD5,NME2,NOTCH1,PDGFRB,CYTH3,PLA2G4F,ARHGEF4,TRPM7,TWF1,TLN2,DNM2,EEF1A1,APPL2,PLEKHA1,ROCK1,RPS3,ADGRE2,S100B,DLC1,FGR,PSD2,FGD6,PALLD,NCKAP1,CDKL5,FGD4,ADAM17,GNAS,PIP5K1C,GSN,ARAP3,TLR4,MACF1,ITGA5
GO: Cellular Component	GO:0098803	respiratory chain complex		0.001661	0.04096	21	84	NDUFA8,NDUFA10,NDUFAB1,NDUFB5,NDUFS2,NDUFS4,NDUFS5,NDUFV2,NDUFV3,DMAC1,NDUFB11,COX6B1,COX7C,NDUFS7,NDUFAF1,UQCRHL,SDHC,SDHD,UQCRB,UQCRC2,UQCRH
Pathway	1268690	Eukaryotic Translation Elongation	BioSystems: REACTOME	7.956e-29	2.05e-25	59	93	RPL10A,RPL23,RPL36,EEF1A1,EEF1B2,EEF1D,EEF1G,EEF2,RPL3,RPL4,RPL5,RPL6,RPL7,RPL7A,RPL8,RPL12,RPL13,RPL15,RPL17,RPL18,RPL18A,RPL24,RPL27,RPL27A,RPL29,RPL31,RPL32,RPL35A,RPL37,RPL37A,RPL38,RPL39,RPL41,RPLP0,RPS2,RPS3,RPS3A,RPS4X,RPS5,RPS6,RPS7,RPS8,RPS9,RPS10,RPS13,RPS15,RPS15A,RPS16,RPS17,RPS18,RPS21,RPS24,RPS25,RPS29,RPL39L,EEF1A1P5,RPL35,RPL13A,RPSA
Pathway	1268688	L13a-mediated translational silencing of Ceruloplasmin expression	BioSystems: REACTOME	1.073e-28	2.05e-25	65	111	EIF3B,EIF3C,EIF3D,EIF3H,EIF3J,RPL10A,EIF2S2,RPL23,RPL36,EIF4E,RPL3,RPL4,RPL5,RPL6,RPL7,RPL7A,RPL8,RPL12,RPL13,RPL15,RPL17,RPL18,RPL18A,RPL24,RPL27,RPL27A,RPL29,RPL31,RPL32,RPL35A,RPL37,RPL37A,RPL38,RPL39,RPL41,RPLP0,RPS2,RPS3,RPS3A,RPS4X,RPS5,RPS6,RPS7,RPS8,RPS9,RPS10,RPS13,RPS15,RPS15A,RPS16,RPS17,RPS18,RPS21,RPS24,RPS25,RPS29,RPL39L,EIF3L,EIF3M,PABPC1,RPL35,RPL13A,EIF4H,EIF3E,RPSA
Pathway	1268686	GTP hydrolysis and joining of the 60S ribosomal subunit	BioSystems: REACTOME	2.226e-28	2.836e-25	65	112	EIF3B,EIF3C,EIF3D,EIF3H,EIF3J,RPL10A,EIF2S2,RPL23,RPL36,EIF4E,EIF5,RPL3,RPL4,RPL5,RPL6,RPL7,RPL7A,RPL8,RPL12,RPL13,RPL15,RPL17,RPL18,RPL18A,RPL24,RPL27,RPL27A,RPL29,RPL31,RPL32,RPL35A,RPL37,RPL37A,RPL38,RPL39,RPL41,RPLP0,RPS2,RPS3,RPS3A,RPS4X,RPS5,RPS6,RPS7,RPS8,RPS9,RPS10,RPS13,RPS15,RPS15A,RPS16,RPS17,RPS18,RPS21,RPS24,RPS25,RPS29,RPL39L,EIF3L,EIF3M,RPL35,RPL13A,EIF4H,EIF3E,RPSA
Pathway	1268680	Cap-dependent Translation Initiation	BioSystems: REACTOME	3.93e-28	3.004e-25	67	119	EIF3B,EIF3C,EIF3D,EIF3H,EIF3J,RPL10A,EIF2B3,EIF2S2,RPL23,RPL36,EIF4E,EIF5,RPL3,RPL4,RPL5,RPL6,RPL7,RPL7A,RPL8,RPL12,RPL13,RPL15,RPL17,RPL18,RPL18A,RPL24,RPL27,RPL27A,RPL29,RPL31,RPL32,RPL35A,RPL37,RPL37A,RPL38,RPL39,RPL41,RPLP0,RPS2,RPS3,RPS3A,RPS4X,RPS5,RPS6,RPS7,RPS8,RPS9,RPS10,RPS13,RPS15,RPS15A,RPS16,RPS17,RPS18,RPS21,RPS24,RPS25,RPS29,RPL39L,EIF3L,EIF3M,PABPC1,RPL35,RPL13A,EIF4H,EIF3E,RPSA
Pathway	1268679	Eukaryotic Translation Initiation	BioSystems: REACTOME	3.93e-28	3.004e-25	67	119	EIF3B,EIF3C,EIF3D,EIF3H,EIF3J,RPL10A,EIF2B3,EIF2S2,RPL23,RPL36,EIF4E,EIF5,RPL3,RPL4,RPL5,RPL6,RPL7,RPL7A,RPL8,RPL12,RPL13,RPL15,RPL17,RPL18,RPL18A,RPL24,RPL27,RPL27A,RPL29,RPL31,RPL32,RPL35A,RPL37,RPL37A,RPL38,RPL39,RPL41,RPLP0,RPS2,RPS3,RPS3A,RPS4X,RPS5,RPS6,RPS7,RPS8,RPS9,RPS10,RPS13,RPS15,RPS15A,RPS16,RPS17,RPS18,RPS21,RPS24,RPS25,RPS29,RPL39L,EIF3L,EIF3M,PABPC1,RPL35,RPL13A,EIF4H,EIF3E,RPSA
Pathway	1268681	Formation of a pool of free 40S subunits	BioSystems: REACTOME	4.835e-28	3.08e-25	61	101	EIF3B,EIF3C,EIF3D,EIF3H,EIF3J,RPL10A,RPL23,RPL36,RPL3,RPL4,RPL5,RPL6,RPL7,RPL7A,RPL8,RPL12,RPL13,RPL15,RPL17,RPL18,RPL18A,RPL24,RPL27,RPL27A,RPL29,RPL31,RPL32,RPL35A,RPL37,RPL37A,RPL38,RPL39,RPL41,RPLP0,RPS2,RPS3,RPS3A,RPS4X,RPS5,RPS6,RPS7,RPS8,RPS9,RPS10,RPS13,RPS15,RPS15A,RPS16,RPS17,RPS18,RPS21,RPS24,RPS25,RPS29,RPL39L,EIF3L,EIF3M,RPL35,RPL13A,EIF3E,RPSA
Pathway	1268678	Translation	BioSystems: REACTOME	1.111e-27	6.066e-25	78	157	EIF3B,EIF3C,EIF3D,EIF3H,EIF3J,RPL10A,EIF2B3,EIF2S2,SRPRB,RPL23,RPL36,EEF1A1,SEC61A2,EEF1B2,EEF1D,EEF1G,EEF2,EIF4E,EIF5,RPL3,RPL4,RPL5,RPL6,RPL7,RPL7A,RPL8,RPL12,RPL13,RPL15,RPL17,RPL18,RPL18A,RPL24,RPL27,RPL27A,RPL29,RPL31,RPL32,RPL35A,RPL37,RPL37A,RPL38,RPL39,RPL41,RPLP0,RPS2,RPS3,RPS3A,RPS4X,RPS5,RPS6,RPS7,RPS8,RPS9,RPS10,RPS13,RPS15,RPS15A,RPS16,RPS17,RPS18,RPS21,RPS24,RPS25,RPS29,RPL39L,EIF3L…
Pathway	1268691	Peptide chain elongation	BioSystems: REACTOME	1.801e-26	8.603e-24	55	88	RPL10A,RPL23,RPL36,EEF1A1,EEF2,RPL3,RPL4,RPL5,RPL6,RPL7,RPL7A,RPL8,RPL12,RPL13,RPL15,RPL17,RPL18,RPL18A,RPL24,RPL27,RPL27A,RPL29,RPL31,RPL32,RPL35A,RPL37,RPL37A,RPL38,RPL39,RPL41,RPLP0,RPS2,RPS3,RPS3A,RPS4X,RPS5,RPS6,RPS7,RPS8,RPS9,RPS10,RPS13,RPS15,RPS15A,RPS16,RPS17,RPS18,RPS21,RPS24,RPS25,RPS29,RPL39L,RPL35,RPL13A,RPSA
Pathway	83036	Ribosome	BioSystems: KEGG	1.837e-25	6.435e-23	68	132	MRPL18,MRPL15,RPL10A,RPL23,MRPS21,RPL36,RPL36A-HNRNPH2,MRPL19,MRPL16,MRPL24,MRPS16,MRPL2,MRPL4,MRPS10,RPL3,RPL4,RPL5,RPL6,RPL7,RPL7A,RPL8,RPL12,RPL13,RPL15,RPL17,RPL18,RPL18A,RPL24,RPL27,RPL27A,RPL29,RPL31,RPL32,RPL35A,RPL37,RPL37A,RPL38,RPL39,RPL41,RPLP0,RPS2,RPS3,RPS3A,RPS4X,RPS5,RPS6,RPS7,RPS8,RPS9,RPS10,RPS13,RPS15,RPS15A,RPS16,RPS17,RPS18,RPS21,RPS24,RPS25,RPS29,MRPL35,MRPS17,MRPS14,MRPL3,RP…
Pathway	M39495	Cytoplasmic ribosomal proteins	MSigDB C2 BIOCARTA (v7.5.1)	1.92e-25	6.435e-23	54	88	RPL10A,RPL23,RPL36,MRPL19,RPL3,RPL4,RPL5,RPL6,RPL7,RPL7A,RPL8,RPL12,RPL13,RPL15,RPL17,RPL18,RPL18A,RPL24,RPL27,RPL27A,RPL29,RPL31,RPL32,RPL35A,RPL37,RPL37A,RPL38,RPL39,RPL41,RPLP0,RPS2,RPS3,RPS3A,RPS4X,RPS5,RPS6,RPS6KA3,RPS7,RPS8,RPS9,RPS10,RPS13,RPS15,RPS15A,RPS16,RPS17,RPS18,RPS21,RPS24,RPS25,RPS29,RPL35,RPL13A,RPSA
Pathway	1269120	Viral mRNA Translation	BioSystems: REACTOME	1.92e-25	6.435e-23	54	88	RPL10A,RPL23,RPL36,RPL3,RPL4,RPL5,RPL6,RPL7,RPL7A,RPL8,RPL12,RPL13,RPL15,RPL17,RPL18,RPL18A,RPL24,RPL27,RPL27A,RPL29,RPL31,RPL32,RPL35A,RPL37,RPL37A,RPL38,RPL39,RPL41,RPLP0,RPS2,RPS3,RPS3A,RPS4X,RPS5,RPS6,RPS7,RPS8,RPS9,RPS10,RPS13,RPS15,RPS15A,RPS16,RPS17,RPS18,RPS21,RPS24,RPS25,RPS29,RPL39L,GRSF1,RPL35,RPL13A,RPSA
Pathway	1339156	Selenocysteine synthesis	BioSystems: REACTOME	2.02e-25	6.435e-23	55	91	RPL10A,RPL23,RPL36,RPL3,RPL4,RPL5,RPL6,RPL7,RPL7A,RPL8,RPL12,RPL13,RPL15,RPL17,RPL18,RPL18A,RPL24,RPL27,RPL27A,RPL29,RPL31,RPL32,RPL35A,RPL37,RPL37A,RPL38,RPL39,RPL41,RPLP0,RPS2,RPS3,RPS3A,RPS4X,RPS5,RPS6,RPS7,RPS8,RPS9,RPS10,RPS13,RPS15,RPS15A,RPS16,RPS17,RPS18,RPS21,RPS24,RPS25,RPS29,RPL39L,RPL35,RPL13A,EEFSEC,RPSA,PSTK
Pathway	1383085	rRNA processing	BioSystems: REACTOME	4.525e-25	1.33e-22	84	191	NOB1,NOP14,RPL10A,RPL23,MRM2,RPL36,PRORP,BMS1,RPP25,DKC1,EXOSC3,EXOSC1,UTP18,RCL1,RPL3,RPL4,RPL5,RPL6,RPL7,RPL7A,RPL8,RPL12,RPL13,RPL15,RPL17,RPL18,RPL18A,RPL24,RPL27,RPL27A,RPL29,RPL31,RPL32,RPL35A,RPL37,RPL37A,RPL38,RPL39,RPL41,RPLP0,FBL,RPS2,RPS3,RPS3A,RPS4X,RPS5,RPS6,MRM1,RPS7,RPS8,RPS9,RPS10,RPS13,RPS15,RPS15A,RPS16,RPS17,RPS18,RPS21,RPS24,RPS25,RPS29,RPL39L,EMG1,XRN2,TRMT112,NHP2,NOP58,UTP2…
Pathway	1427846	rRNA processing in the nucleus and cytosol	BioSystems: REACTOME	7.914e-25	2.161e-22	81	181	NOB1,NOP14,RPL10A,RPL23,RPL36,BMS1,RPP25,DKC1,EXOSC3,EXOSC1,UTP18,RCL1,RPL3,RPL4,RPL5,RPL6,RPL7,RPL7A,RPL8,RPL12,RPL13,RPL15,RPL17,RPL18,RPL18A,RPL24,RPL27,RPL27A,RPL29,RPL31,RPL32,RPL35A,RPL37,RPL37A,RPL38,RPL39,RPL41,RPLP0,FBL,RPS2,RPS3,RPS3A,RPS4X,RPS5,RPS6,RPS7,RPS8,RPS9,RPS10,RPS13,RPS15,RPS15A,RPS16,RPS17,RPS18,RPS21,RPS24,RPS25,RPS29,RPL39L,EMG1,XRN2,TRMT112,NHP2,NOP58,UTP25,EXOSC7,RPP40,U…
Pathway	1269718	Nonsense Mediated Decay (NMD) independent of the Exon Junction Complex (EJC)	BioSystems: REACTOME	1.954e-24	4.978e-22	55	94	RPL10A,RPL23,RPL36,RPL3,RPL4,RPL5,RPL6,RPL7,RPL7A,RPL8,RPL12,RPL13,RPL15,RPL17,RPL18,RPL18A,RPL24,RPL27,RPL27A,RPL29,RPL31,RPL32,RPL35A,RPL37,RPL37A,RPL38,RPL39,RPL41,RPLP0,RPS2,RPS3,RPS3A,RPS4X,RPS5,RPS6,RPS7,RPS8,RPS9,RPS10,RPS13,RPS15,RPS15A,RPS16,RPS17,RPS18,RPS21,RPS24,RPS25,RPS29,RPL39L,PABPC1,NCBP2,RPL35,RPL13A,RPSA
Pathway	M189	Ribosome	MSigDB C2 BIOCARTA (v7.5.1)	4.11e-24	9.377e-22	52	86	RPL10A,RPL23,RPL36,RPL3,RPL4,RPL5,RPL6,RPL7,RPL7A,RPL8,RPL12,RPL13,RPL15,RPL17,RPL18,RPL18A,RPL24,RPL27,RPL27A,RPL29,RPL31,RPL32,RPL35A,RPL37,RPL37A,RPL38,RPL39,RPL41,RPLP0,RPS2,RPS3,RPS3A,RPS4X,RPS5,RPS6,RPS7,RPS8,RPS9,RPS10,RPS13,RPS15,RPS15A,RPS16,RPS17,RPS18,RPS21,RPS24,RPS25,RPS29,RPL35,RPL13A,RPSA
Pathway	1268692	Eukaryotic Translation Termination	BioSystems: REACTOME	4.171e-24	9.377e-22	54	92	RPL10A,RPL23,RPL36,RPL3,RPL4,RPL5,RPL6,RPL7,RPL7A,RPL8,RPL12,RPL13,RPL15,RPL17,RPL18,RPL18A,RPL24,RPL27,RPL27A,RPL29,RPL31,RPL32,RPL35A,RPL37,RPL37A,RPL38,RPL39,RPL41,RPLP0,RPS2,RPS3,RPS3A,RPS4X,RPS5,RPS6,RPS7,RPS8,RPS9,RPS10,RPS13,RPS15,RPS15A,RPS16,RPS17,RPS18,RPS21,RPS24,RPS25,RPS29,RPL39L,TRMT112,RPL35,RPL13A,RPSA
Pathway	1383086	Major pathway of rRNA processing in the nucleolus and cytosol	BioSystems: REACTOME	2.506e-23	5.321e-21	76	170	NOB1,NOP14,RPL10A,RPL23,RPL36,BMS1,RPP25,EXOSC3,EXOSC1,UTP18,RCL1,RPL3,RPL4,RPL5,RPL6,RPL7,RPL7A,RPL8,RPL12,RPL13,RPL15,RPL17,RPL18,RPL18A,RPL24,RPL27,RPL27A,RPL29,RPL31,RPL32,RPL35A,RPL37,RPL37A,RPL38,RPL39,RPL41,RPLP0,FBL,RPS2,RPS3,RPS3A,RPS4X,RPS5,RPS6,RPS7,RPS8,RPS9,RPS10,RPS13,RPS15,RPS15A,RPS16,RPS17,RPS18,RPS21,RPS24,RPS25,RPS29,RPL39L,EMG1,XRN2,NOP58,UTP25,EXOSC7,RPP40,UTP14A,WDR3,RRP36,P…
Pathway	1269115	Influenza Viral RNA Transcription and Replication	BioSystems: REACTOME	5.947e-22	1.196e-19	64	133	SEH1L,RAE1,RPL10A,RPL23,RPL36,POLR2D,RANBP2,RPL3,RPL4,RPL5,RPL6,RPL7,RPL7A,RPL8,RPL12,RPL13,RPL15,RPL17,RPL18,RPL18A,RPL24,RPL27,RPL27A,RPL29,RPL31,RPL32,RPL35A,RPL37,RPL37A,RPL38,RPL39,RPL41,RPLP0,RPS2,RPS3,RPS3A,RPS4X,RPS5,RPS6,RPS7,RPS8,RPS9,RPS10,RPS13,RPS15,RPS15A,RPS16,RPS17,RPS18,RPS21,RPS24,RPS25,RPS29,RPL39L,NDC1,NUP133,NUP50,NUP205,GRSF1,RPL35,RPL13A,NUP62,IPO5,RPSA
Pathway	1269109	Influenza Life Cycle	BioSystems: REACTOME	1.494e-21	2.669e-19	66	142	SEH1L,RAE1,RPL10A,RPL23,RPL36,POLR2D,RAN,RANBP2,RPL3,RPL4,RPL5,RPL6,RPL7,RPL7A,RPL8,RPL12,RPL13,RPL15,RPL17,RPL18,RPL18A,RPL24,RPL27,RPL27A,RPL29,RPL31,RPL32,RPL35A,RPL37,RPL37A,RPL38,RPL39,RPL41,RPLP0,RPS2,RPS3,RPS3A,RPS4X,RPS5,RPS6,RPS7,RPS8,RPS9,RPS10,RPS13,RPS15,RPS15A,RPS16,RPS17,RPS18,RPS21,RPS24,RPS25,RPS29,RPL39L,NDC1,NUP133,NUP50,NUP205,GRSF1,RPL35,RPL13A,NUP62,KPNB1,IPO5,RPSA
Pathway	1269716	Nonsense-Mediated Decay (NMD)	BioSystems: REACTOME	1.536e-21	2.669e-19	58	114	RPL10A,RPL23,RPL36,MAGOHB,RPL3,RPL4,RPL5,RPL6,RPL7,RPL7A,RPL8,RPL12,RPL13,RPL15,RPL17,RPL18,RPL18A,RPL24,RPL27,RPL27A,RPL29,RPL31,RPL32,RPL35A,RPL37,RPL37A,RPL38,RPL39,RPL41,RPLP0,RPS2,RPS3,RPS3A,RPS4X,RPS5,RPS6,RPS7,RPS8,RPS9,RPS10,RPS13,RPS15,RPS15A,RPS16,RPS17,RPS18,RPS21,RPS24,RPS25,RPS29,RPL39L,PABPC1,NCBP2,SMG1,SMG9,RPL35,RPL13A,RPSA
Pathway	1269717	Nonsense Mediated Decay (NMD) enhanced by the Exon Junction Complex (EJC)	BioSystems: REACTOME	1.536e-21	2.669e-19	58	114	RPL10A,RPL23,RPL36,MAGOHB,RPL3,RPL4,RPL5,RPL6,RPL7,RPL7A,RPL8,RPL12,RPL13,RPL15,RPL17,RPL18,RPL18A,RPL24,RPL27,RPL27A,RPL29,RPL31,RPL32,RPL35A,RPL37,RPL37A,RPL38,RPL39,RPL41,RPLP0,RPS2,RPS3,RPS3A,RPS4X,RPS5,RPS6,RPS7,RPS8,RPS9,RPS10,RPS13,RPS15,RPS15A,RPS16,RPS17,RPS18,RPS21,RPS24,RPS25,RPS29,RPL39L,PABPC1,NCBP2,SMG1,SMG9,RPL35,RPL13A,RPSA
Pathway	1268689	SRP-dependent cotranslational protein targeting to membrane	BioSystems: REACTOME	1.903e-21	3.163e-19	57	111	RPL10A,SRPRB,RPL23,RPL36,SEC61A2,RPL3,RPL4,RPL5,RPL6,RPL7,RPL7A,RPL8,RPL12,RPL13,RPL15,RPL17,RPL18,RPL18A,RPL24,RPL27,RPL27A,RPL29,RPL31,RPL32,RPL35A,RPL37,RPL37A,RPL38,RPL39,RPL41,RPLP0,RPS2,RPS3,RPS3A,RPS4X,RPS5,RPS6,RPS7,RPS8,RPS9,RPS10,RPS13,RPS15,RPS15A,RPS16,RPS17,RPS18,RPS21,RPS24,RPS25,RPS29,RPL39L,SRP9,SRP72,RPL35,RPL13A,RPSA
Pathway	1339149	Selenoamino acid metabolism	BioSystems: REACTOME	1.031e-20	1.642e-18	57	114	AHCY,RPL10A,RPL23,RPL36,RPL3,RPL4,RPL5,RPL6,RPL7,RPL7A,RPL8,RPL12,RPL13,RPL15,RPL17,RPL18,RPL18A,RPL24,EPRS1,RPL27,RPL27A,RPL29,RPL31,RPL32,RPL35A,RPL37,RPL37A,RPL38,RPL39,RPL41,RPLP0,RPS2,RPS3,RPS3A,RPS4X,RPS5,RPS6,RPS7,RPS8,RPS9,RPS10,RPS13,RPS15,RPS15A,RPS16,RPS17,RPS18,RPS21,RPS24,RPS25,RPS29,RPL39L,RPL35,RPL13A,EEFSEC,RPSA,PSTK
Pathway	1269108	Influenza Infection	BioSystems: REACTOME	2.74e-20	4.189e-18	67	152	SEH1L,RAE1,RPL10A,RPL23,RPL36,POLR2D,RAN,RANBP2,RPL3,RPL4,RPL5,RPL6,RPL7,RPL7A,RPL8,RPL12,RPL13,RPL15,RPL17,RPL18,RPL18A,RPL24,RPL27,RPL27A,RPL29,RPL31,RPL32,RPL35A,RPL37,RPL37A,RPL38,RPL39,RPL41,RPLP0,RPS2,RPS3,RPS3A,RPS4X,RPS5,RPS6,RPS7,RPS8,RPS9,RPS10,RPS13,RPS15,RPS15A,RPS16,RPS17,RPS18,RPS21,RPS24,RPS25,RPS29,RPL39L,NDC1,NUP133,NUP50,NUP205,CPSF4,GRSF1,RPL35,RPL13A,NUP62,KPNB1,IPO5,RPSA
Pathway	1268685	Ribosomal scanning and start codon recognition	BioSystems: REACTOME	2.189e-14	3.099e-12	33	59	EIF3B,EIF3C,EIF3D,EIF3H,EIF3J,EIF2S2,EIF4E,EIF5,RPS2,RPS3,RPS3A,RPS4X,RPS5,RPS6,RPS7,RPS8,RPS9,RPS10,RPS13,RPS15,RPS15A,RPS16,RPS17,RPS18,RPS21,RPS24,RPS25,RPS29,EIF3L,EIF3M,EIF4H,EIF3E,RPSA
Pathway	1268684	Translation initiation complex formation	BioSystems: REACTOME	2.189e-14	3.099e-12	33	59	EIF3B,EIF3C,EIF3D,EIF3H,EIF3J,EIF2S2,EIF4E,RPS2,RPS3,RPS3A,RPS4X,RPS5,RPS6,RPS7,RPS8,RPS9,RPS10,RPS13,RPS15,RPS15A,RPS16,RPS17,RPS18,RPS21,RPS24,RPS25,RPS29,EIF3L,EIF3M,PABPC1,EIF4H,EIF3E,RPSA
Pathway	1268683	Activation of the mRNA upon binding of the cap-binding complex and eIFs, and subsequent binding to 43S	BioSystems: REACTOME	4.235e-14	5.781e-12	33	60	EIF3B,EIF3C,EIF3D,EIF3H,EIF3J,EIF2S2,EIF4E,RPS2,RPS3,RPS3A,RPS4X,RPS5,RPS6,RPS7,RPS8,RPS9,RPS10,RPS13,RPS15,RPS15A,RPS16,RPS17,RPS18,RPS21,RPS24,RPS25,RPS29,EIF3L,EIF3M,PABPC1,EIF4H,EIF3E,RPSA
Pathway	1268682	Formation of the ternary complex, and subsequently, the 43S complex	BioSystems: REACTOME	1.092e-13	1.439e-11	30	52	EIF3B,EIF3C,EIF3D,EIF3H,EIF3J,EIF2S2,RPS2,RPS3,RPS3A,RPS4X,RPS5,RPS6,RPS7,RPS8,RPS9,RPS10,RPS13,RPS15,RPS15A,RPS16,RPS17,RPS18,RPS21,RPS24,RPS25,RPS29,EIF3L,EIF3M,EIF3E,RPSA
Pathway	1269056	Infectious disease	BioSystems: REACTOME	5.194e-13	6.618e-11	100	360	SEH1L,AP1G1,RAE1,RNGTT,BANF1,RPL10A,NMT1,NPM1,CBL,CD8B,CD28,RCC1,RPL23,NMT2,RPL36,POLR2D,PSMC5,PSMC6,PSMD3,PSMD10,PSMD11,PSMD13,RAN,RANBP2,RANGAP1,EEF2,RPL3,RPL4,RPL5,RPL6,RPL7,RPL7A,RPL8,RPL12,RPL13,RPL15,RPL17,RPL18,RPL18A,RPL24,RPL27,RPL27A,RPL29,RPL31,RPL32,RPL35A,RPL37,RPL37A,RPL38,RPL39,RPL41,RPLP0,RPS2,RPS3,RPS3A,RPS4X,RPS5,RPS6,RPS7,RPS8,RPS9,RPS10,RPS13,RPS15,RPS15A,RPS16,RPS17,RPS18,RPS…
Pathway	1268854	Disease	BioSystems: REACTOME	5.414e-10	6.675e-08	159	736	SEH1L,AP1G1,RAE1,IKBKG,ARRB1,CCDC59,MTRR,MYC,RNGTT,BANF1,RPL10A,KAT2B,NFKB1,BTK,NFKBIA,NMT1,NOTCH1,NOTCH4,NPM1,CBL,CCNC,CD8B,CD14,CD28,CD36,PCCB,MUC21,PDGFRB,RCC1,RPL23,ICOS,SEMA5B,NMT2,ADAMTSL4,RPL36,ADAMTS2,POLR2D,NRG2,CREBBP,MMACHC,CSNK1A1,VCAN,CTBP2,FAM131B,FGFR1OP2,PSMC5,PSMC6,PSMD3,PSMD10,PSMD11,PSMD13,RNF43,PTPN11,TRAT1,RAF1,RAN,RANBP2,AKT3,RANGAP1,EEF2,AKAP9,RPL3,RPL4,RPL5,RPL6,EP300,RPL7…
Pathway	1270158	Metabolism of amino acids and derivatives	BioSystems: REACTOME	6.383e-10	7.623e-08	84	318	AHCY,ARG1,MTRR,AUH,BCAT1,NDUFAB1,RPL10A,KYAT1,RPL23,PYCR2,PSAT1,RPL36,PNMT,PSMC5,PSMC6,PSMD3,PSMD10,PSMD11,PSMD13,PHGDH,DIO2,PYCR1,ALDH18A1,DLAT,AGMAT,RPL3,RPL4,RPL5,RPL6,RPL7,RPL7A,RPL8,RPL12,RPL13,RPL15,RPL17,RPL18,RPL18A,RPL24,EPRS1,RPL27,RPL27A,RPL29,RPL31,RPL32,RPL35A,RPL37,RPL37A,RPL38,RPL39,RPL41,RPLP0,RPS2,RPS3,RPS3A,RPS4X,RPS5,RPS6,RPS7,RPS8,RPS9,RPS10,RPS13,RPS15,RPS15A,RPS16,RPS17,RPS1…
Pathway	1269649	Gene Expression	BioSystems: REACTOME	1.518e-09	1.758e-07	309	1683	SEH1L,AARS1,LAGE3,MEN1,PARP1,H2BC21,H3C1,MTA3,ZNF530,H4C14,TRMT5,SMARCA5,FKBP6,LEO1,RAE1,NOB1,MSH2,MAPKAPK5,KHSRP,ZNF563,NOP14,EIF3B,EIF3C,EIF3D,EIF3H,LSM2,EIF3J,MYBL1,MYC,RNGTT,ATR,BCL6,RPL10A,KAT2B,NFIB,EIF2B3,EIF2S2,NOTCH1,NOTCH4,ZNF697,NPM1,NR4A2,CASP6,RUNX2,CCNC,CCNG1,COX7A2L,DDX21,PCBP1,ZNF682,CDK2,CHD4,SRPRB,NLRC4,ZNF77,RPL23,CLNS1A,MOV10L1,XRN1,SNRNP40,ZNF426,PMAIP1,MRM2,RPL36,PMS2,RRM2B,…
Pathway	1268677	Metabolism of proteins	BioSystems: REACTOME	7.167e-09	8.056e-07	257	1370	SEH1L,ABCA3,SMC1A,ACTL6A,TRRAP,ADORA2A,PARP1,MFGE8,MGAT5,H2BC21,MIA2,OTULIN,H3C1,H4C14,LEO1,RAE1,ANPEP,MCFD2,IKBKG,CBX4,KHSRP,ARL2,ARRB1,CCDC59,SLC25A12,TIMM21,ATF3,EIF3B,EIF3C,EIF3D,EIF3H,EIF3J,ATP5F1A,MVD,B4GALT4,MYC,NAPG,DPM1,RPL10A,LDHD,KAT2B,NFKBIA,EIF2B3,EIF2S2,IL33,H2AC11,CCT6A,USP10,SEC22C,SMC3,MUC21,PFDN4,KLF4,SRPRB,B4GALT6,RPL23,SERPINA1,RAB33A,TFPT,PIGA,SEMA5B,ST8SIA5,MGAT4C,ADAMTSL4,C…
Pathway	1268844	Mitochondrial translation elongation	BioSystems: REACTOME	4.71e-08	5.143e-06	32	87	MRPS18B,MRPL18,MRPL15,MRPL39,MRPS21,MRPL50,MRPL19,MRPL16,MRPL24,MRPS16,TSFM,MRPL2,MRPL4,MRPS10,MRPL46,MRPS31,MRPL35,MRPS17,MRPL45,MRPS14,MRPS23,MRPS33,MRPS27,MRPL3,MRPS35,MRPL58,MRPS26,MRPS24,MRPS5,MRPL41,DAP3,CHCHD1
Pathway	1268843	Mitochondrial translation initiation	BioSystems: REACTOME	1.761e-07	1.819e-05	31	87	MRPS18B,MRPL18,MRPL15,MRPL39,MRPS21,MRPL50,MRPL19,MRPL16,MRPL24,MRPS16,MRPL2,MRPL4,MRPS10,MRPL46,MRPS31,MRPL35,MRPS17,MRPL45,MRPS14,MRPS23,MRPS33,MRPS27,MRPL3,MRPS35,MRPL58,MRPS26,MRPS24,MRPS5,MRPL41,DAP3,CHCHD1
Pathway	1268845	Mitochondrial translation termination	BioSystems: REACTOME	1.761e-07	1.819e-05	31	87	MRPS18B,MRPL18,MRPL15,MRPL39,MRPS21,MRPL50,MRPL19,MRPL16,MRPL24,MRPS16,MRPL2,MRPL4,MRPS10,MRPL46,MRPS31,MRPL35,MRPS17,MRPL45,MRPS14,MRPS23,MRPS33,MRPS27,MRPL3,MRPS35,MRPL58,MRPS26,MRPS24,MRPS5,MRPL41,DAP3,CHCHD1
Pathway	1268842	Mitochondrial translation	BioSystems: REACTOME	2.822e-07	2.838e-05	32	93	MRPS18B,MRPL18,MRPL15,MRPL39,MRPS21,MRPL50,MRPL19,MRPL16,MRPL24,MRPS16,TSFM,MRPL2,MRPL4,MRPS10,MRPL46,MRPS31,MRPL35,MRPS17,MRPL45,MRPS14,MRPS23,MRPS33,MRPS27,MRPL3,MRPS35,MRPL58,MRPS26,MRPS24,MRPS5,MRPL41,DAP3,CHCHD1
Pathway	177876	RNA transport	BioSystems: KEGG	6.324e-06	0.0006197	42	155	SEH1L,RAE1,EIF3B,EIF3C,EIF3D,EIF3H,EIF3J,EIF2B3,EIF2S2,CLNS1A,GEMIN5,GEMIN4,RPP25,RAN,RANBP2,RANGAP1,MAGOHB,SNUPN,EEF1A1,NMD3,EIF4E,EIF5,SENP2,EIF1,SRRM1,PRMT5,TACC3,THOC3,PABPC1,NCBP2,NDC1,NUP133,TGS1,NUP50,RPP40,NUP205,DDX20,NUP62,UBE2I,RPP25L,EIF3E,KPNB1
Pathway	1270127	Respiratory electron transport, ATP synthesis by chemiosmotic coupling, and heat production by uncoupling proteins.	BioSystems: REACTOME	9.549e-06	0.0009124	35	122	NDUFAF4,ATP5F1A,ATP5F1C,ATP5F1D,ATP5PB,ATP5PO,NDUFA8,NDUFA10,NDUFAB1,NDUFB5,NDUFS2,NDUFS4,NDUFS5,NDUFV2,NDUFV3,COX7A2L,NDUFB11,NDUFAF5,COX6B1,COX7C,COX11,NDUFS7,LRPPRC,NDUFAF1,TACO1,COX16,ETFB,ATP5PD,SDHC,SDHD,ATP5MG,NDUFAF6,UQCRB,UQCRC2,UQCRH
Pathway	1383087	rRNA modification in the nucleus and cytosol	BioSystems: REACTOME	1.264e-05	0.001178	21	58	NOP14,BMS1,DKC1,UTP18,RCL1,FBL,RPS2,RPS6,RPS7,RPS9,EMG1,TRMT112,NHP2,NOP58,UTP25,UTP14A,WDR3,DIMT1,RRP36,BUD23,UTP3
Pathway	1269067	2-LTR circle formation	BioSystems: REACTOME	3.97e-05	0.003613	6	7	BANF1,XRCC6,PSIP1,HMGA1,XRCC4,LIG4
Pathway	M39423	Translation factors	MSigDB C2 BIOCARTA (v7.5.1)	7.698e-05	0.006843	18	51	EIF3B,EIF3C,EIF3D,EIF3H,EIF3J,EIF2B3,EIF2S2,EEF1A1,EEF1B2,EEF1D,EEF1G,EEF2,EIF4E,EIF5,EIF1,PABPC1,EIF4H,EIF3E
Pathway	1270128	Respiratory electron transport	BioSystems: REACTOME	0.0001155	0.01004	28	100	NDUFAF4,NDUFA8,NDUFA10,NDUFAB1,NDUFB5,NDUFS2,NDUFS4,NDUFS5,NDUFV2,NDUFV3,COX7A2L,NDUFB11,NDUFAF5,COX6B1,COX7C,COX11,NDUFS7,LRPPRC,NDUFAF1,TACO1,COX16,ETFB,SDHC,SDHD,NDUFAF6,UQCRB,UQCRC2,UQCRH
Pathway	M40040	nsp1 from SARS-CoV-2 inhibits translation initiation in the host cell	MSigDB C2 BIOCARTA (v7.5.1)	0.0001382	0.01174	9	17	EIF3B,EIF3C,EIF3D,EIF3H,EIF3J,EIF2S2,EIF5,EIF1,EIF3E
Pathway	M22033	Mechanism of Protein Import into the Nucleus	MSigDB C2 BIOCARTA (v7.5.1)	0.0001732	0.01439	7	11	RCC1,RAN,RANBP2,RANGAP1,NUTF2,NUP62,KPNB1
Pathway	1268738	SUMOylation	BioSystems: REACTOME	0.0002008	0.01633	28	103	SEH1L,SMC1A,PARP1,RAE1,CBX4,SMC3,RAD21,RANBP2,RANGAP1,L3MBTL2,UBA2,SAE1,RNF2,SENP2,RPA1,NOP58,NDC1,NUP133,STAG2,NUP50,NUP205,CBX2,NSMCE3,TOP1,TP53,NUP62,UBE2I,XRCC4
Pathway	1269065	Integration of provirus	BioSystems: REACTOME	0.0003708	0.02952	6	9	BANF1,XRCC6,PSIP1,HMGA1,XRCC4,LIG4
Pathway	1470929	Protein methylation	BioSystems: REACTOME	0.0004062	0.03168	9	19	VCPKMT,EEF1A1,EEF2,CAMKMT,RPS2,ETFB,HSPA8,METTL21A,EEF1AKMT1
Pathway	142277	purine nucleotides de novo biosynthesis	BioSystems: BIOCYC	0.0004267	0.03261	13	35	ATIC,ATP5F1A,ATP5F1C,ATP5F1D,GMPS,NME2,NME7,RRM2B,ATP5PD,PAICS,ATP5MG,GART,IMPDH2
Pathway	907942	superpathway of purine nucleotide salvage	BioSystems: BIOCYC	0.0005854	0.04303	13	36	ADK,ATP5F1A,ATP5F1C,ATP5F1D,GMPS,NME2,PNP,NME7,RRM2B,ATP5PD,ATP5MG,HPRT1,IMPDH2
Pathway	1269095	Interactions of Rev with host cellular proteins	BioSystems: REACTOME	0.0005854	0.04303	13	36	SEH1L,RAE1,NPM1,RCC1,RAN,RANBP2,RANGAP1,NDC1,NUP133,NUP50,NUP205,NUP62,KPNB1
Pathway	1270121	The citric acid (TCA) cycle and respiratory electron transport	BioSystems: REACTOME	0.0005977	0.0431	38	164	NDUFAF4,ATP5F1A,ATP5F1C,ATP5F1D,ATP5PB,ATP5PO,NDUFA8,NDUFA10,NDUFAB1,NDUFB5,NDUFS2,NDUFS4,NDUFS5,NDUFV2,NDUFV3,COX7A2L,NDUFB11,NDUFAF5,COX6B1,COX7C,COX11,NDUFS7,DLAT,LRPPRC,NDUFAF1,TACO1,COX16,ETFB,FH,ATP5PD,SDHC,SDHD,ATP5MG,NDUFAF6,UQCRB,UQCRC2,UQCRH,LDHB
Coexpression	M5926	HALLMARK_MYC_TARGETS_V1	MSigDB H: Hallmark Gene Sets (v7.5.1)	2.589e-14	1.294e-12	66	200	MRPS18B,EIF3B,EIF3D,LSM2,EIF3J,MYC,NAP1L1,NDUFAB1,DDX18,EIF2S2,C1QBP,NPM1,DDX21,PCBP1,CDK2,NOLC1,CLNS1A,CTPS1,SERBP1,RSL1D1,PSMC6,PSMD3,TOMM70,RAN,UBA2,EEF1B2,G3BP1,ABCE1,TRIM28,EIF4E,RPL6,RPL18,EPRS1,RPLP0,FBL,RPS2,RPS3,RPS5,RPS6,RPS10,RACK1,SRSF1,SRSF7,CCT7,CCT4,CCT2,NHP2,PABPC1,NCBP2,SMARCC1,EXOSC7,XRCC6,TCP1,TARDBP,SF3B3,CCT3,PHB2,HNRNPA1,HNRNPD,HNRNPU,HPRT1,HSP90AB1,HSPD1,EIF4H,IMPDH2,KPNB1
Coexpression	M5936	HALLMARK_OXIDATIVE_PHOSPHORYLATION	MSigDB H: Hallmark Gene Sets (v7.5.1)	1.138e-05	0.0002844	47	200	ACAA1,MDH1,ALAS1,SLC25A12,MRPL15,MTRR,ATP5F1A,ATP5F1C,ATP5F1D,ATP5PB,ATP5PO,NDUFA8,NDUFAB1,NDUFB5,NDUFS2,NDUFS4,NDUFV2,AIFM1,COX7A2L,COX6B1,COX7C,COX11,NDUFS7,TOMM70,DLAT,LRPPRC,TIMM13,TIMM10,TIMM9,ETFB,TCIRG1,MRPL35,FH,ATP5PD,SDHC,SDHD,FXN,ATP5MG,PMPCA,IMMT,HADHB,PHB2,UQCRB,UQCRC2,UQCRH,VDAC2,LDHB
Coexpression	M5890	HALLMARK_TNFA_SIGNALING_VIA_NFKB	MSigDB H: Hallmark Gene Sets (v7.5.1)	0.0002319	0.003865	40	182	BHLHE40,ATF3,MYC,GADD45B,BCL6,NFKB1,NFKBIA,NR4A2,OLR1,SLC16A6,CD83,KLF4,TNFAIP8,KLF6,IER2,DUSP1,YRDC,REL,EIF1,SAT1,CCL2,CCL4,ZC3H12A,FOS,FOSB,FOSL2,STAT5A,PNRC1,TLR2,TNFAIP2,PPP1R15A,TUBB2A,MAFF,VEGFA,ZFP36,IL7R,PMEPA1,JUN,NR4A3,MARCKS

## Sheet: Monocyte
Category	ID	Name	Source	p-value	FDR	Hit Count in Query List	Hit Count in Genome	Hit in Query List
GO: Cellular Component	GO:0005730	nucleolus		7.083e-06	0.006127	96	959	ABL1,ERCC6,PPAN-P2RY11,RREB1,MDM2,DSN1,RBM14,EMG1,ZNF506,POLR1B,HOMEZ,OARD1,SRSF5,CDKN2AIP,RPP38,ARFGEF1,SPG11,ZNF397,SIRT6,ATXN1L,SKP2,CDC14B,ARL2,UTP25,PELP1,USO1,SMN2,ATF3,SNAI1,SNAPC1,SDCBP2,RFPL2,MYC,MAK16,POLR1G,TRIM24,RCC2,WDR3,LARP4B,TP53TG5,APEX2,EHMT2,JMJD6,POP1,GOLGA3,GPER1,GPRC5A,KRR1,PRDM5,PHF5A,SIRT1,RIOX2,GZF1,AOPEP,CDK4,CDK8,LDOC1,HMOX1,RPL7L1,WIZ,TRA2A,PRMT2,PLRG1,PLK3,AEN,KLF6,D…
Coexpression	M5890	HALLMARK_TNFA_SIGNALING_VIA_NFKB	MSigDB H: Hallmark Gene Sets (v7.5.1)	1.826e-09	8.948e-08	36	186	MCL1,SAT1,FOS,FOSB,SLC2A3,ATF3,MYC,PLK2,RNF19B,TSC22D1,NFIL3,PNRC1,ICOSLG,NR4A2,CXCL1,TNFAIP2,PER1,PFKFB3,CD83,NR4A1,PPP1R15A,MAFF,TNFAIP8,KLF6,ICAM1,TIPARP,IL6ST,PTGS2,PTX3,CCNL1,HBEGF,DUSP1,YRDC,NR4A3,EIF1,TRIB1
Coexpression	M5939	HALLMARK_P53_PATHWAY	MSigDB H: Hallmark Gene Sets (v7.5.1)	0.0004968	0.01217	24	180	MDM2,SAT1,HSPA4L,FOS,CDKN2AIP,SLC3A2,ATF3,SP1,PLK2,RNF19B,TSC22D1,CD81,HMOX1,PPP1R15A,PRMT2,PLK3,SERTAD3,AEN,DDIT3,CD82,NOL8,RAP2B,HBEGF,FBXW7
Coexpression	M5941	HALLMARK_UV_RESPONSE_UP	MSigDB H: Hallmark Gene Sets (v7.5.1)	0.0033	0.04896	18	139	NAT1,RXRB,ALAS1,FOS,FOSB,ARRB2,ATF3,HYAL2,APOM,CYB5B,HMOX1,NR4A1,WIZ,ICAM1,PPP1R2,KLHDC3,IL6ST,PPIF
Coexpression	M5947	HALLMARK_IL2_STAT5_SIGNALING	MSigDB H: Hallmark Gene Sets (v7.5.1)	0.003997	0.04896	21	175	SCN9A,GPR65,BATF,SLC2A3,PTRH2,MYC,GPR83,NFIL3,PNP,ODC1,P2RX4,CD81,HK2,CD83,UCK2,UMPS,MAFF,KLF6,IL10RA,PHTF2,ARL4A

## Sheet: B cell
Category	ID	Name	Source	p-value	FDR	Hit Count in Query List	Hit Count in Genome	Hit in Query List
GO: Cellular Component	GO:0035976	transcription factor AP-1 complex		2.564e-05	0.024	4	4	FOS,JUN,JUNB,JUND
Coexpression	M5890	HALLMARK_TNFA_SIGNALING_VIA_NFKB	MSigDB H: Hallmark Gene Sets (v7.5.1)	3.005e-07	1.442e-05	32	175	SAT1,PHLDA1,FOS,FOSB,BHLHE40,AREG,RHOB,ZBTB10,SIK1,STAT5A,KLF9,NFKBIA,PNRC1,NR4A2,CD69,TNF,PDE4B,PER1,TUBB2A,HES1,KLF6,LITAF,IL6,PTGER4,JUN,JUNB,DUSP1,DUSP5,LAMB3,YRDC,NR4A3,EIF1
Coexpression	M5949	HALLMARK_PEROXISOME	MSigDB H: Hallmark Gene Sets (v7.5.1)	0.001596	0.0383	15	93	ACSL4,ECI2,SLC25A17,MSH2,HSD3B7,SMARCC1,PEX11B,BCL10,PEX13,HMGCL,CADM1,VPS4B,ABCD3,NUDT19,FIS1
