# Supplementary material for: Transcriptomics identifies blunted immunomodulatory effects of vitamin D in people with multiple sclerosis
Source: Sci Rep. 2024 Jan 16;14:1436. doi: 10.1038/s41598-024-51779-0 (PMC10792011; doi:10.1038/s41598-024-51779-0)
Supplement: Supplementary file 1 — Supplementary Information. [file 41598_2024_51779_MOESM1_ESM.zip › Supplementary Table 6 - CD4 WGCNA significant modules.xlsx]

## Sheet: greenyellow
Category	ID	Name	Source	p-value	FDR	Hit Count in Query List	Hit Count in Genome	Hit in Query List
GO: Molecular Function	GO:0000987	cis-regulatory region sequence-specific DNA binding		5.197e-07	0.000258	48	971	MYCL,IRF2BP2,ZNF671,ZNF234,ZBTB17,ZNF267,KLF3,BCL3,ZNF230,RREB1,BORCS8-MEF2B,MEF2D,ZNF250,JUNB,JUND,ZNF594,ZNF773,ZNF394,NFIL3,FUBP1,ZBTB21,AHR,NR1H2,MAFF,HSF1,FOXO3,KLF11,ZNF493,ZNF212,ZNF780B,NR4A2,ZNF485,ZNF397,RELB,ZBTB26,RFX3,BHLHE40,ZNF446,TIPARP,HINFP,ZNF182,SLC2A4RG,ZBTB25,H3-3B,ATF4,SNAPC3,ZNF91,PBX2
GO: Molecular Function	GO:0000978	RNA polymerase II cis-regulatory region sequence-specific DNA binding		7.86e-07	0.000258	47	955	MYCL,IRF2BP2,ZNF671,ZNF234,ZBTB17,ZNF267,KLF3,BCL3,ZNF230,RREB1,BORCS8-MEF2B,MEF2D,ZNF250,JUNB,JUND,ZNF594,ZNF773,ZNF394,NFIL3,FUBP1,ZBTB21,AHR,NR1H2,MAFF,HSF1,FOXO3,KLF11,ZNF493,ZNF212,ZNF780B,NR4A2,ZNF485,ZNF397,RELB,ZBTB26,RFX3,BHLHE40,ZNF446,HINFP,ZNF182,SLC2A4RG,ZBTB25,H3-3B,ATF4,SNAPC3,ZNF91,PBX2
GO: Molecular Function	GO:0000976	transcription cis-regulatory region binding		1.326e-06	0.000258	57	1284	MYCL,IRF2BP2,ZNF671,ZNF234,ZBTB17,ZNF267,KLF3,BCL3,ZNF230,RREB1,BORCS8-MEF2B,MEF2D,HNRNPL,CREBRF,ZNF250,CSRNP1,JUNB,JUND,ZNF594,ZNF773,ZNF394,EHMT2,NFIL3,FUBP1,ZBTB21,RNF10,AHR,NR1H2,MAFF,HSF1,FOXO3,KLF11,ZNF493,RB1,ZNF212,ZNF780B,NR4A2,ZBTB9,ZNF485,ZNF397,RELB,ZBTB26,CBX4,RFX3,BHLHE40,ZNF446,TIPARP,HINFP,ZNF182,SLC2A4RG,ZBTB25,ZNF56P,H3-3B,ATF4,SNAPC3,ZNF91,PBX2
GO: Molecular Function	GO:0001067	transcription regulatory region nucleic acid binding		1.499e-06	0.000258	57	1289	MYCL,IRF2BP2,ZNF671,ZNF234,ZBTB17,ZNF267,KLF3,BCL3,ZNF230,RREB1,BORCS8-MEF2B,MEF2D,HNRNPL,CREBRF,ZNF250,CSRNP1,JUNB,JUND,ZNF594,ZNF773,ZNF394,EHMT2,NFIL3,FUBP1,ZBTB21,RNF10,AHR,NR1H2,MAFF,HSF1,FOXO3,KLF11,ZNF493,RB1,ZNF212,ZNF780B,NR4A2,ZBTB9,ZNF485,ZNF397,RELB,ZBTB26,CBX4,RFX3,BHLHE40,ZNF446,TIPARP,HINFP,ZNF182,SLC2A4RG,ZBTB25,ZNF56P,H3-3B,ATF4,SNAPC3,ZNF91,PBX2
GO: Molecular Function	GO:1990837	sequence-specific double-stranded DNA binding		1.773e-06	0.000258	58	1328	MYCL,IRF2BP2,ZNF671,ZNF234,ZBTB17,MCM8,ZNF267,KLF3,BCL3,ZNF230,RREB1,BORCS8-MEF2B,MEF2D,HNRNPL,CREBRF,ZNF250,CSRNP1,JUNB,JUND,ZNF594,ZNF773,ZNF394,EHMT2,NFIL3,FUBP1,ZBTB21,RNF10,AHR,NR1H2,MAFF,HSF1,FOXO3,KLF11,ZNF493,RB1,ZNF212,ZNF780B,NR4A2,ZBTB9,ZNF485,ZNF397,RELB,ZBTB26,CBX4,RFX3,BHLHE40,ZNF446,TIPARP,HINFP,ZNF182,SLC2A4RG,ZBTB25,ZNF56P,H3-3B,ATF4,SNAPC3,ZNF91,PBX2
GO: Molecular Function	GO:0000977	RNA polymerase II transcription regulatory region sequence-specific DNA binding		1.87e-06	0.000258	53	1171	MYCL,IRF2BP2,ZNF671,ZNF234,ZBTB17,ZNF267,KLF3,BCL3,ZNF230,RREB1,BORCS8-MEF2B,MEF2D,CREBRF,ZNF250,CSRNP1,JUNB,JUND,ZNF594,ZNF773,ZNF394,EHMT2,NFIL3,FUBP1,ZBTB21,AHR,NR1H2,MAFF,HSF1,FOXO3,KLF11,ZNF493,RB1,ZNF212,ZNF780B,NR4A2,ZBTB9,ZNF485,ZNF397,RELB,ZBTB26,RFX3,BHLHE40,ZNF446,HINFP,ZNF182,SLC2A4RG,ZBTB25,ZNF56P,H3-3B,ATF4,SNAPC3,ZNF91,PBX2
GO: Molecular Function	GO:0003690	double-stranded DNA binding		5.632e-06	0.0005958	59	1411	MYCL,IRF2BP2,ZNF671,ZNF234,ZBTB17,MCM8,ZNF267,KLF3,BCL3,ZNF230,RREB1,BORCS8-MEF2B,MEF2D,HNRNPL,CREBRF,ZNF250,CSRNP1,JUNB,JUND,ZNF594,ZNF773,ZNF394,EHMT2,NFIL3,FUBP1,ZBTB21,RNF10,AHR,NR1H2,MAFF,HSF1,HNRNPDL,FOXO3,KLF11,ZNF493,RB1,ZNF212,ZNF780B,NR4A2,ZBTB9,ZNF485,ZNF397,RELB,ZBTB26,CBX4,RFX3,BHLHE40,ZNF446,TIPARP,HINFP,ZNF182,SLC2A4RG,ZBTB25,ZNF56P,H3-3B,ATF4,SNAPC3,ZNF91,PBX2
GO: Molecular Function	GO:0043565	sequence-specific DNA binding		5.757e-06	0.0005958	59	1412	MYCL,IRF2BP2,ZNF671,ZNF234,ZBTB17,MCM8,ZNF267,KLF3,BCL3,ZNF230,RREB1,BORCS8-MEF2B,MEF2D,TERF2IP,HNRNPL,CREBRF,ZNF250,CSRNP1,JUNB,JUND,ZNF594,ZNF773,ZNF394,EHMT2,NFIL3,FUBP1,ZBTB21,RNF10,AHR,NR1H2,MAFF,HSF1,FOXO3,KLF11,ZNF493,RB1,ZNF212,ZNF780B,NR4A2,ZBTB9,ZNF485,ZNF397,RELB,ZBTB26,CBX4,RFX3,BHLHE40,ZNF446,TIPARP,HINFP,ZNF182,SLC2A4RG,ZBTB25,ZNF56P,H3-3B,ATF4,SNAPC3,ZNF91,PBX2
GO: Molecular Function	GO:0071889	14-3-3 protein binding		3.888e-05	0.003577	7	41	BAD,SIK1,DDIT4,RBM7,PRKCE,IRS2,PRKCZ
GO: Molecular Function	GO:0003700	DNA-binding transcription factor activity		4.429e-05	0.003667	47	1112	MYCL,IRF2BP2,ZNF671,ZNF234,ZBTB17,ZNF267,KLF3,BCL3,ZNF230,RREB1,BORCS8-MEF2B,MEF2D,CREBRF,ZNF250,CSRNP1,JUNB,JUND,ZNF594,ZNF773,ZNF394,NFIL3,ZBTB21,AHR,NR1H2,MAFF,HSF1,FOXO3,KLF11,ZNF493,ZNF212,ZNF780B,NR4A2,ZNF485,ZNF397,RELB,ZBTB26,RFX3,BHLHE40,ZNF446,HINFP,ZNF182,SLC2A4RG,ZBTB25,ZNF56P,ATF4,ZNF91,PBX2
GO: Molecular Function	GO:0003730	mRNA 3'-UTR binding		9.112e-05	0.006859	10	98	HNRNPC,HNRNPL,CIRBP,ZFP36L2,FUBP1,RBM38,ZC3H12A,SRSF4,RBM4B,CPEB4
GO: Molecular Function	GO:0001228	DNA-binding transcription activator activity, RNA polymerase II-specific		0.0001062	0.007329	22	387	ZBTB17,ZNF267,RREB1,BORCS8-MEF2B,MEF2D,CREBRF,CSRNP1,JUNB,JUND,ZNF594,NR1H2,MAFF,FOXO3,ZNF493,ZNF780B,NR4A2,ZNF485,RELB,HINFP,ATF4,ZNF91,PBX2
GO: Molecular Function	GO:0001216	DNA-binding transcription activator activity		0.0001187	0.007563	22	390	ZBTB17,ZNF267,RREB1,BORCS8-MEF2B,MEF2D,CREBRF,CSRNP1,JUNB,JUND,ZNF594,NR1H2,MAFF,FOXO3,ZNF493,ZNF780B,NR4A2,ZNF485,RELB,HINFP,ATF4,ZNF91,PBX2
GO: Molecular Function	GO:0070530	K63-linked polyubiquitin modification-dependent protein binding		0.0001559	0.009057	5	23	RNF168,SQSTM1,RNF169,TNIP2,TNFAIP3
GO: Molecular Function	GO:0000981	DNA-binding transcription factor activity, RNA polymerase II-specific		0.0001641	0.009057	43	1042	MYCL,IRF2BP2,ZNF234,ZBTB17,ZNF267,KLF3,ZNF230,RREB1,BORCS8-MEF2B,MEF2D,CREBRF,ZNF250,CSRNP1,JUNB,JUND,ZNF594,ZNF773,ZNF394,NFIL3,ZBTB21,AHR,NR1H2,MAFF,HSF1,FOXO3,KLF11,ZNF493,ZNF780B,NR4A2,ZNF485,ZNF397,RELB,ZBTB26,RFX3,BHLHE40,ZNF446,HINFP,ZNF182,ZBTB25,ZNF56P,ATF4,ZNF91,PBX2
GO: Molecular Function	GO:0031593	polyubiquitin modification-dependent protein binding		0.0001859	0.009128	7	52	RNF168,SQSTM1,BAG6,RNF169,TNIP2,SHARPIN,TNFAIP3
GO: Molecular Function	GO:0019900	kinase binding		0.0001874	0.009128	39	918	CDKN1B,NEK6,BAD,STK38,DAZAP2,SIK1,GADD45A,TAOK3,MAVS,SQSTM1,PIK3R1,PIN1,BCL10,HSF1,FOXO3,VIM,RB1,RBBP6,TNIP2,DUSP2,DUSP4,DUSP5,RGCC,SOCS3,RELB,MAPKAPK5,TRIM5,SLC2A3,ARHGDIA,TOB1,CD44,SOCS1,PRKCE,AATF,ATF4,IRS2,PRKCZ,TNFAIP3,MAPK6
GO: Molecular Function	GO:0019901	protein kinase binding		0.0003892	0.0179	35	822	CDKN1B,NEK6,BAD,STK38,DAZAP2,SIK1,TAOK3,MAVS,SQSTM1,PIK3R1,PIN1,BCL10,HSF1,FOXO3,VIM,RBBP6,TNIP2,DUSP2,DUSP4,DUSP5,RGCC,SOCS3,RELB,MAPKAPK5,TRIM5,ARHGDIA,TOB1,CD44,SOCS1,PRKCE,AATF,ATF4,IRS2,PRKCZ,MAPK6
GO: Molecular Function	GO:0046982	protein heterodimerization activity		0.0005917	0.02579	17	297	MCL1,GADD45A,MEF2D,MAVS,PIK3R1,AHR,BCL10,MAFF,HSF1,NR4A2,ZNF397,BHLHE40,H3-3B,ATF4,H2AJ,MAPK6,FZD2
GO: Biological Process	GO:0051254	positive regulation of RNA metabolic process		1.859e-08	9.392e-05	70	1542	ILF2,ZBTB17,PPRC1,ZNF267,TNRC6B,SCAND1,BCL3,RREB1,BORCS8-MEF2B,MEF2D,CIRBP,CITED2,CREBRF,CSRNP1,JUNB,JUND,ZNF594,BRD8,BTG2,MAVS,ZFP36L2,ATXN7,SQSTM1,NFIL3,PIK3R1,PIN1,RBM14,RNF10,AHR,MYDGF,NR1H2,BCL10,MAFF,MED23,HSF1,MED26,FOXO3,PTGES2,ZC3H12A,MED10,MED30,ZNF493,TRA2B,RB1,RBM3,TNIP2,WNT7A,RGCC,ZNF780B,NR4A2,ZNF485,AKIRIN2,RELB,RFX3,TRIM5,CASK,USP21,HINFP,OSM,TOB1,EPC1,CBX7,ALYREF,AATF,ATF4,SETD7,…
GO: Biological Process	GO:1903508	positive regulation of nucleic acid-templated transcription		5.233e-07	0.0006697	63	1449	ILF2,ZBTB17,PPRC1,ZNF267,SCAND1,BCL3,RREB1,BORCS8-MEF2B,MEF2D,CITED2,CREBRF,CSRNP1,JUNB,JUND,ZNF594,BRD8,MAVS,ATXN7,SQSTM1,NFIL3,PIK3R1,PIN1,RBM14,RNF10,AHR,MYDGF,NR1H2,BCL10,MAFF,MED23,HSF1,MED26,FOXO3,PTGES2,ZC3H12A,MED10,MED30,ZNF493,RB1,TNIP2,WNT7A,RGCC,ZNF780B,NR4A2,ZNF485,AKIRIN2,RELB,RFX3,TRIM5,CASK,USP21,HINFP,OSM,EPC1,CBX7,ALYREF,AATF,ATF4,SETD7,ZNF91,PBX2,KAT6B,FZD2
GO: Biological Process	GO:0045893	positive regulation of transcription, DNA-templated		5.233e-07	0.0006697	63	1449	ILF2,ZBTB17,PPRC1,ZNF267,SCAND1,BCL3,RREB1,BORCS8-MEF2B,MEF2D,CITED2,CREBRF,CSRNP1,JUNB,JUND,ZNF594,BRD8,MAVS,ATXN7,SQSTM1,NFIL3,PIK3R1,PIN1,RBM14,RNF10,AHR,MYDGF,NR1H2,BCL10,MAFF,MED23,HSF1,MED26,FOXO3,PTGES2,ZC3H12A,MED10,MED30,ZNF493,RB1,TNIP2,WNT7A,RGCC,ZNF780B,NR4A2,ZNF485,AKIRIN2,RELB,RFX3,TRIM5,CASK,USP21,HINFP,OSM,EPC1,CBX7,ALYREF,AATF,ATF4,SETD7,ZNF91,PBX2,KAT6B,FZD2
GO: Biological Process	GO:1902680	positive regulation of RNA biosynthetic process		5.36e-07	0.0006697	63	1450	ILF2,ZBTB17,PPRC1,ZNF267,SCAND1,BCL3,RREB1,BORCS8-MEF2B,MEF2D,CITED2,CREBRF,CSRNP1,JUNB,JUND,ZNF594,BRD8,MAVS,ATXN7,SQSTM1,NFIL3,PIK3R1,PIN1,RBM14,RNF10,AHR,MYDGF,NR1H2,BCL10,MAFF,MED23,HSF1,MED26,FOXO3,PTGES2,ZC3H12A,MED10,MED30,ZNF493,RB1,TNIP2,WNT7A,RGCC,ZNF780B,NR4A2,ZNF485,AKIRIN2,RELB,RFX3,TRIM5,CASK,USP21,HINFP,OSM,EPC1,CBX7,ALYREF,AATF,ATF4,SETD7,ZNF91,PBX2,KAT6B,FZD2
GO: Biological Process	GO:0045944	positive regulation of transcription by RNA polymerase II		6.63e-07	0.0006697	51	1078	ZBTB17,PPRC1,ZNF267,BCL3,RREB1,BORCS8-MEF2B,MEF2D,CITED2,CREBRF,CSRNP1,JUNB,JUND,ZNF594,BRD8,MAVS,ATXN7,SQSTM1,PIK3R1,PIN1,RBM14,RNF10,AHR,MYDGF,NR1H2,MAFF,HSF1,FOXO3,ZC3H12A,MED10,MED30,ZNF493,RB1,TNIP2,WNT7A,RGCC,ZNF780B,NR4A2,ZNF485,AKIRIN2,RELB,RFX3,CASK,HINFP,OSM,EPC1,CBX7,AATF,ATF4,ZNF91,PBX2,KAT6B
GO: Biological Process	GO:0045934	negative regulation of nucleobase-containing compound metabolic process		1.177e-06	0.0009906	61	1418	CDKN1B,IRF2BP2,RNF168,ZBTB17,TENT5C,KLF3,SIK1,BCL3,RREB1,GADD45A,HNRNPC,TERF2IP,HNRNPL,CIRBP,CITED2,CREBRF,BTG2,EHMT2,SQSTM1,NFIL3,EID1,ZBTB21,AHR,NR1H2,HSF1,SHLD3,PLK3,RBM38,FOXO3,DNAJB1,DDIT4,KLF11,RNF169,ZC3H12A,SRSF4,ZNF493,TRA2B,RB1,DUSP5,NR4A2,AKIRIN2,ZNF397,RELB,ZBTB26,CBX4,RFX3,OGG1,BHLHE40,HINFP,TOB1,ZBTB25,EIF4A2,ZNF56P,NAT10,EPC1,CBX7,H3-3B,ATF4,H2AJ,ZNF91,KAT6B
GO: Biological Process	GO:0051253	negative regulation of RNA metabolic process		1.085e-05	0.007826	55	1319	CDKN1B,IRF2BP2,RNF168,ZBTB17,TENT5C,KLF3,SIK1,BCL3,RREB1,GADD45A,HNRNPC,HNRNPL,CIRBP,CITED2,CREBRF,BTG2,EHMT2,SQSTM1,NFIL3,EID1,ZBTB21,AHR,NR1H2,HSF1,PLK3,RBM38,FOXO3,DNAJB1,KLF11,ZC3H12A,SRSF4,ZNF493,TRA2B,RB1,DUSP5,NR4A2,AKIRIN2,ZNF397,RELB,ZBTB26,CBX4,RFX3,BHLHE40,HINFP,TOB1,ZBTB25,EIF4A2,ZNF56P,EPC1,CBX7,H3-3B,ATF4,H2AJ,ZNF91,KAT6B
GO: Biological Process	GO:0010558	negative regulation of macromolecule biosynthetic process		1.347e-05	0.008502	58	1429	CDKN1B,IRF2BP2,RNF168,ZBTB17,TNRC6B,KLF3,SIK1,BCL3,RREB1,PTGER4,GADD45A,HNRNPC,CIRBP,CITED2,CREBRF,BTG2,ZFP36L2,EHMT2,SQSTM1,NFIL3,EID1,ZBTB21,AHR,NR1H2,HSF1,PLK3,FOXO3,DNAJB1,KLF11,ZC3H12A,ZNF493,RB1,HBEGF,DUSP5,NR4A2,AKIRIN2,ZNF397,RELB,ZBTB26,CBX4,RFX3,BHLHE40,HINFP,TOB1,ZBTB25,EIF4A2,ZNF56P,CPEB4,NAT10,EPC1,CBX7,H3-3B,AATF,ATF4,H2AJ,ZNF91,KAT6B,RNF139
GO: Biological Process	GO:0031327	negative regulation of cellular biosynthetic process		2.202e-05	0.01236	59	1487	CDKN1B,IRF2BP2,RNF168,ZBTB17,INSIG1,TNRC6B,KLF3,SIK1,BCL3,RREB1,GADD45A,HNRNPC,CIRBP,CITED2,CREBRF,BTG2,ZFP36L2,EHMT2,CLK2,SQSTM1,NFIL3,EID1,ZBTB21,AHR,NR1H2,HSF1,PLK3,FOXO3,DNAJB1,KLF11,ZC3H12A,ZNF493,RB1,HBEGF,DUSP5,NR4A2,AKIRIN2,ZNF397,RELB,ZBTB26,CBX4,RFX3,BHLHE40,HINFP,TOB1,ZBTB25,EIF4A2,ZNF56P,CPEB4,NAT10,EPC1,CBX7,H3-3B,AATF,ATF4,H2AJ,ZNF91,KAT6B,RNF139
GO: Biological Process	GO:2000113	negative regulation of cellular macromolecule biosynthetic process		4.046e-05	0.02044	56	1416	CDKN1B,IRF2BP2,RNF168,ZBTB17,TNRC6B,KLF3,SIK1,BCL3,RREB1,GADD45A,HNRNPC,CIRBP,CITED2,CREBRF,BTG2,ZFP36L2,EHMT2,SQSTM1,NFIL3,EID1,ZBTB21,AHR,NR1H2,HSF1,PLK3,FOXO3,DNAJB1,KLF11,ZC3H12A,ZNF493,RB1,HBEGF,DUSP5,NR4A2,AKIRIN2,ZNF397,RELB,ZBTB26,CBX4,RFX3,BHLHE40,HINFP,TOB1,ZBTB25,ZNF56P,CPEB4,NAT10,EPC1,CBX7,H3-3B,AATF,ATF4,H2AJ,ZNF91,KAT6B,RNF139
GO: Biological Process	GO:0043069	negative regulation of programmed cell death		4.641e-05	0.02131	40	897	CDKN1B,ATP6V0C,BAD,MCL1,BCL3,CITED2,BTG2,SGMS1,SQSTM1,PIK3R1,DSTYK,PIN1,MYDGF,BCL10,HSF1,BAG6,PLK3,MPZ,ZC3H12A,RB1,TNIP2,WNT7A,SOCS3,NR4A2,CHST11,CBX4,NAA38,SLC39A10,OGG1,KRIT1,PIM3,ARHGDIA,CPEB4,CD44,PRKCE,AATF,IRS2,PRKCZ,TNFAIP3,CX3CR1
GO: Biological Process	GO:0051247	positive regulation of protein metabolic process		5.261e-05	0.02214	58	1498	CDKN1B,ZFAND2A,PDE4D,BAD,DAZAP2,BCL3,PTGER4,GADD45A,TERF2IP,HNRNPL,CIRBP,CREBRF,FZR1,TAOK3,MAVS,CXCR4,SQSTM1,PIK3R1,PIN1,MYDGF,NR1H2,BCL10,HSF1,BAG6,PLK3,VIM,ZC3H12A,RB1,HACD3,RNF19A,HBEGF,RBM3,WNT7A,DUSP5,RGCC,APAF1,SOCS3,RANBP9,CASP10,TMEM119,AKIRIN2,SLC39A10,NSMCE3,MAPKAPK5,TRIM5,AREG,TIPARP,OSM,EFNA3,APH1A,PPP1R15B,NAT10,CD44,SOCS1,PRKCZ,TNFAIP3,RNF139,CX3CR1
GO: Biological Process	GO:0043066	negative regulation of apoptotic process		6.019e-05	0.02339	39	876	CDKN1B,BAD,MCL1,BCL3,CITED2,BTG2,SGMS1,SQSTM1,PIK3R1,DSTYK,PIN1,MYDGF,BCL10,HSF1,BAG6,PLK3,MPZ,ZC3H12A,RB1,TNIP2,WNT7A,SOCS3,NR4A2,CHST11,CBX4,NAA38,SLC39A10,OGG1,KRIT1,PIM3,ARHGDIA,CPEB4,CD44,PRKCE,AATF,IRS2,PRKCZ,TNFAIP3,CX3CR1
GO: Biological Process	GO:0006974	cellular response to DNA damage stimulus		0.000129	0.04594	38	876	CDKN1B,RNF168,MCM8,SUSD6,BAD,MCL1,BCL3,GADD45A,MOAP1,TERF2IP,FZR1,TAOK3,BTG2,PIK3R1,PIN1,HSF1,SHLD3,BAG6,PLK3,RBM38,MPG,FOXO3,RAD52,DDIT4,RNF169,ZC3H12A,HUS1B,RBBP6,RGCC,MUS81,NSMCE3,OGG1,HINFP,CD44,PWWP3A,AATF,CTLA4,SETD7
GO: Biological Process	GO:1903313	positive regulation of mRNA metabolic process		0.0001455	0.04594	9	85	TNRC6B,CIRBP,BTG2,ZFP36L2,HSF1,ZC3H12A,TRA2B,RBM3,TOB1
GO: Biological Process	GO:0060548	negative regulation of cell death		0.0001455	0.04594	42	1011	CDKN1B,ATP6V0C,BAD,MCL1,BCL3,CITED2,BTG2,SGMS1,SQSTM1,PIK3R1,DSTYK,PIN1,AHR,MYDGF,BCL10,HSF1,BAG6,PLK3,MPZ,ZC3H12A,RB1,TNIP2,WNT7A,SOCS3,NR4A2,CHST11,CBX4,NAA38,SLC39A10,OGG1,KRIT1,PIM3,ARHGDIA,CPEB4,CD44,PRKCE,AATF,ATF4,IRS2,PRKCZ,TNFAIP3,CX3CR1
GO: Biological Process	GO:0032270	positive regulation of cellular protein metabolic process		0.0001607	0.04774	54	1421	CDKN1B,ZFAND2A,PDE4D,BAD,DAZAP2,BCL3,PTGER4,GADD45A,TERF2IP,HNRNPL,CIRBP,FZR1,TAOK3,MAVS,CXCR4,SQSTM1,PIK3R1,PIN1,MYDGF,NR1H2,BCL10,HSF1,BAG6,PLK3,VIM,ZC3H12A,RB1,HACD3,RNF19A,HBEGF,RBM3,WNT7A,DUSP5,RGCC,APAF1,SOCS3,CASP10,TMEM119,AKIRIN2,SLC39A10,NSMCE3,MAPKAPK5,AREG,OSM,EFNA3,APH1A,PPP1R15B,NAT10,CD44,SOCS1,PRKCZ,TNFAIP3,RNF139,CX3CR1
GO: Cellular Component	GO:0016604	nuclear body		3.273e-05	0.01625	37	794	SDE2,NEK6,DAZAP2,RREB1,STK35,GADD45A,TERF2IP,CREBRF,EHMT2,CLK2,CLK3,SQSTM1,PIN1,RBM14,HSF1,KLF11,THOC7,RNF169,SRSF4,RB1,C11orf54,RBBP6,ZCCHC8,RBM4B,FNBP4,RANBP9,NR4A2,NUP43,CBX4,OGG1,BHLHE40,PRPF18,HINFP,SLC2A4RG,ALYREF,ATF4,SNAPC3
GO: Cellular Component	GO:0016607	nuclear speck		5.389e-05	0.01625	23	401	SDE2,NEK6,DAZAP2,RREB1,GADD45A,EHMT2,CLK2,CLK3,PIN1,RBM14,THOC7,SRSF4,RBBP6,RBM4B,FNBP4,NR4A2,NUP43,CBX4,OGG1,PRPF18,SLC2A4RG,ALYREF,ATF4
Coexpression	M5890	HALLMARK_TNFA_SIGNALING_VIA_NFKB	MSigDB H: Hallmark Gene Sets (v7.5.1)	8.019e-18	3.689e-16	30	182	MCL1,SIK1,BCL3,PTGER4,GADD45A,JUNB,BTG2,SQSTM1,NFIL3,PNRC1,MAFF,ZC3H12A,HBEGF,TNIP2,DUSP2,DUSP4,DUSP5,SOCS3,NR4A2,YRDC,RELB,BHLHE40,SLC2A3,AREG,TIPARP,CD44,CD69,IRS2,TNFAIP3,EIF1
Coexpression	M5891	HALLMARK_HYPOXIA	MSigDB H: Hallmark Gene Sets (v7.5.1)	3.528e-05	0.0008115	14	173	CDKN1B,CITED2,CXCR4,NFIL3,PNRC1,MAFF,FOXO3,DDIT4,BHLHE40,SLC2A3,TIPARP,EFNA3,IRS2,TNFAIP3
Coexpression	M5939	HALLMARK_P53_PATHWAY	MSigDB H: Hallmark Gene Sets (v7.5.1)	0.001097	0.01682	12	188	GADD45A,BTG2,PLK3,FOXO3,DDIT4,RB1,HBEGF,APAF1,SLC3A2,TOB1,SOCS1,H2AJ
Coexpression	M5928	HALLMARK_MYC_TARGETS_V2	MSigDB H: Hallmark Gene Sets (v7.5.1)	0.001826	0.021	6	58	TBRG4,PPRC1,UTP20,TMEM97,NOP2,DUSP2
Coexpression	M5947	HALLMARK_IL2_STAT5_SIGNALING	MSigDB H: Hallmark Gene Sets (v7.5.1)	0.003302	0.03038	11	187	GABARAPL1,NFIL3,AHR,MAFF,NOP2,BHLHE40,SLC2A3,P2RX4,CD44,SOCS1,CTLA4
Coexpression	M5924	HALLMARK_MTORC1_SIGNALING	MSigDB H: Hallmark Gene Sets (v7.5.1)	0.005077	0.03523	11	198	INSIG1,BTG2,CXCR4,SQSTM1,NFIL3,TMEM97,DDIT4,IDI1,BHLHE40,SLC2A3,SEC11A
Coexpression	M5902	HALLMARK_APOPTOSIS	MSigDB H: Hallmark Gene Sets (v7.5.1)	0.005361	0.03523	9	145	CDKN1B,MCL1,GADD45A,BTG2,SQSTM1,BCL10,RHOT2,CD44,CD69

## Sheet: lightyellow
Category	ID	Name	Source	p-value	FDR	Hit Count in Query List	Hit Count in Genome	Hit in Query List
GO: Molecular Function	GO:0005125	cytokine activity		1.445e-12	6.762e-10	14	129	IL10,TNFSF9,CCL4L2,CCL3L3,CXCL2,NAMPT,CCL3,CCL3L1,CCL4,TNF,CCL20,IL1B,IL1RN,CXCL8
GO: Molecular Function	GO:0008009	chemokine activity		7.645e-12	1.789e-09	8	24	CCL4L2,CCL3L3,CXCL2,CCL3,CCL3L1,CCL4,CCL20,CXCL8
GO: Molecular Function	GO:0042379	chemokine receptor binding		2.277e-10	3.282e-08	8	35	CCL4L2,CCL3L3,CXCL2,CCL3,CCL3L1,CCL4,CCL20,CXCL8
GO: Molecular Function	GO:0048018	receptor ligand activity		2.814e-10	3.282e-08	16	266	IL10,EREG,TNFSF9,CCL4L2,CCL3L3,CXCL2,ADM,NAMPT,CCL3,CCL3L1,CCL4,TNF,CCL20,IL1B,IL1RN,CXCL8
GO: Molecular Function	GO:0030546	signaling receptor activator activity		3.506e-10	3.282e-08	16	270	IL10,EREG,TNFSF9,CCL4L2,CCL3L3,CXCL2,ADM,NAMPT,CCL3,CCL3L1,CCL4,TNF,CCL20,IL1B,IL1RN,CXCL8
GO: Molecular Function	GO:0030545	signaling receptor regulator activity		1.343e-09	1.047e-07	16	296	IL10,EREG,TNFSF9,CCL4L2,CCL3L3,CXCL2,ADM,NAMPT,CCL3,CCL3L1,CCL4,TNF,CCL20,IL1B,IL1RN,CXCL8
GO: Molecular Function	GO:0031729	CCR4 chemokine receptor binding		3.404e-09	2.276e-07	5	9	CCL4L2,CCL3L3,CCL3,CCL3L1,CCL4
GO: Molecular Function	GO:0005126	cytokine receptor binding		5.813e-09	3.4e-07	13	200	IL10,TNFSF9,CCL4L2,CCL3L3,CXCL2,CCL3,CCL3L1,CCL4,TNF,CCL20,IL1B,IL1RN,CXCL8
GO: Molecular Function	GO:0031726	CCR1 chemokine receptor binding		6.764e-09	3.517e-07	5	10	CCL4L2,CCL3L3,CCL3,CCL3L1,CCL4
GO: Molecular Function	GO:0048020	CCR chemokine receptor binding		1.889e-08	8.843e-07	6	23	CCL4L2,CCL3L3,CCL3,CCL3L1,CCL4,CCL20
GO: Molecular Function	GO:0031730	CCR5 chemokine receptor binding		3.39e-08	1.442e-06	5	13	CCL4L2,CCL3L3,CCL3,CCL3L1,CCL4
GO: Molecular Function	GO:0001664	G protein-coupled receptor binding		3.792e-06	0.0001479	10	199	CCL4L2,CCL3L3,CXCL2,ADM,PTCH2,CCL3,CCL3L1,CCL4,CCL20,CXCL8
GO: Molecular Function	GO:0005102	signaling receptor binding		2.262e-05	0.0008144	26	1388	IL10,EREG,CEBPB,TNFSF9,ICAM1,SH2D3C,RIPK2,CCL4L2,NR4A1,CCL3L3,CXCL2,GAB2,ADM,THBS1,NAMPT,SIPA1L1,PTCH2,CCL3,CCL3L1,CCL4,PLAUR,TNF,CCL20,IL1B,IL1RN,CXCL8
GO: Molecular Function	GO:0070553	nicotinic acid receptor activity		6.189e-05	0.002069	2	2	HCAR2,HCAR3
GO: Molecular Function	GO:0060229	lipase activator activity		0.0001623	0.004748	3	14	CCL3L3,CCL3,CCL3L1
GO: Molecular Function	GO:0016004	phospholipase activator activity		0.0001623	0.004748	3	14	CCL3L3,CCL3,CCL3L1
GO: Molecular Function	GO:0005152	interleukin-1 receptor antagonist activity		0.0001833	0.005046	2	3	IL1B,IL1RN
GO: Molecular Function	GO:0004698	calcium-dependent protein kinase C activity		0.000298	0.007341	3	17	CCL3L3,CCL3,CCL3L1
GO: Molecular Function	GO:0004697	protein kinase C activity		0.000298	0.007341	3	17	CCL3L3,CCL3,CCL3L1
GO: Molecular Function	GO:0005153	interleukin-8 receptor binding		0.0003647	0.008533	2	4	CXCL2,CXCL8
GO: Molecular Function	GO:0009931	calcium-dependent protein serine/threonine kinase activity		0.0007499	0.01595	3	23	CCL3L3,CCL3,CCL3L1
GO: Molecular Function	GO:0042056	chemoattractant activity		0.0007499	0.01595	3	23	CCL3L3,CCL3,CCL3L1
GO: Molecular Function	GO:0010857	calcium-dependent protein kinase activity		0.0009629	0.01959	3	25	CCL3L3,CCL3,CCL3L1
GO: Molecular Function	GO:0000978	RNA polymerase II cis-regulatory region sequence-specific DNA binding		0.001274	0.02391	17	955	HIVEP1,CEBPB,ZNF322,BCL6,NR4A1,ZNF14,JUN,ZNF630,ZKSCAN1,EGR1,ZNF408,NFKB2,MAFB,ATF3,ZFP2,MNT,MXD1
GO: Molecular Function	GO:0000981	DNA-binding transcription factor activity, RNA polymerase II-specific		0.001277	0.02391	18	1042	HIVEP1,CEBPB,ZNF322,BCL6,NR4A1,ZNF14,JUN,ZNF630,ZKSCAN1,EGR1,ZNF408,NFKB2,ELF2,MAFB,ATF3,ZFP2,MNT,MXD1
GO: Molecular Function	GO:0000987	cis-regulatory region sequence-specific DNA binding		0.001525	0.02745	17	971	HIVEP1,CEBPB,ZNF322,BCL6,NR4A1,ZNF14,JUN,ZNF630,ZKSCAN1,EGR1,ZNF408,NFKB2,MAFB,ATF3,ZFP2,MNT,MXD1
GO: Molecular Function	GO:0045236	CXCR chemokine receptor binding		0.001667	0.02889	2	8	CXCL2,CXCL8
GO: Molecular Function	GO:0019901	protein kinase binding		0.001968	0.03289	15	822	CDKN1A,SGK1,DUSP1,RHOBTB3,SH2D3C,PPP1R15A,ZFP36,GAB2,RHOB,SIPA1L1,ITPRIP,PLEK,TRIB1,FAM83A,CDK4
GO: Molecular Function	GO:0050308	sugar-phosphatase activity		0.002132	0.03441	2	9	PFKFB3,G6PC1
GO: Molecular Function	GO:0019900	kinase binding		0.002213	0.03452	16	918	CDKN1A,CEBPB,SGK1,DUSP1,RHOBTB3,SH2D3C,PPP1R15A,ZFP36,GAB2,RHOB,SIPA1L1,ITPRIP,PLEK,TRIB1,FAM83A,CDK4
GO: Molecular Function	GO:0005539	glycosaminoglycan binding		0.002316	0.03497	6	171	ADAMTS1,CCL3L3,NLRP3,THBS1,CCL3,CCL3L1
GO: Molecular Function	GO:0003700	DNA-binding transcription factor activity		0.00262	0.03631	18	1112	HIVEP1,CEBPB,ZNF322,BCL6,NR4A1,ZNF14,JUN,ZNF630,ZKSCAN1,EGR1,ZNF408,NFKB2,ELF2,MAFB,ATF3,ZFP2,MNT,MXD1
GO: Molecular Function	GO:0019203	carbohydrate phosphatase activity		0.002652	0.03631	2	10	PFKFB3,G6PC1
GO: Molecular Function	GO:0001227	DNA-binding transcription repressor activity, RNA polymerase II-specific		0.002715	0.03631	8	303	HIVEP1,CEBPB,BCL6,ZNF14,JUN,ATF3,MNT,MXD1
GO: Molecular Function	GO:0001217	DNA-binding transcription repressor activity		0.002715	0.03631	8	303	HIVEP1,CEBPB,BCL6,ZNF14,JUN,ATF3,MNT,MXD1
GO: Molecular Function	GO:0008201	heparin binding		0.003069	0.0399	5	125	ADAMTS1,CCL3L3,THBS1,CCL3,CCL3L1
GO: Molecular Function	GO:0001228	DNA-binding transcription activator activity, RNA polymerase II-specific		0.003489	0.04413	9	387	CEBPB,NR4A1,ZNF14,JUN,EGR1,NFKB2,MAFB,ATF3,ZFP2
GO: Molecular Function	GO:0001216	DNA-binding transcription activator activity		0.00367	0.0452	9	390	CEBPB,NR4A1,ZNF14,JUN,EGR1,NFKB2,MAFB,ATF3,ZFP2
GO: Molecular Function	GO:0001161	intronic transcription regulatory region sequence-specific DNA binding		0.003849	0.04619	2	12	HIVEP1,BCL6
GO: Biological Process	GO:0032496	response to lipopolysaccharide		3.063e-17	1.196e-13	26	392	IL10,CEBPB,ICAM1,RIPK2,GPR84,NR4A1,CCL3L3,CXCL2,LDLR,PTGS2,ZFP36,NLRP3,ADM,JUN,NFKB2,NFKBIA,CCL3,CCL3L1,TNF,CCL20,IL1B,IL1RN,TRIB1,CXCL8,SOD2,CDK4
GO: Biological Process	GO:0002237	response to molecule of bacterial origin		1.032e-16	2.016e-13	26	412	IL10,CEBPB,ICAM1,RIPK2,GPR84,NR4A1,CCL3L3,CXCL2,LDLR,PTGS2,ZFP36,NLRP3,ADM,JUN,NFKB2,NFKBIA,CCL3,CCL3L1,TNF,CCL20,IL1B,IL1RN,TRIB1,CXCL8,SOD2,CDK4
GO: Biological Process	GO:0043068	positive regulation of programmed cell death		6.747e-16	8.785e-13	30	629	CDKN1A,IL10,GADD45B,HCAR2,ATG7,DUSP1,G0S2,RIPK2,NFKBID,PLEKHG2,BCL6,NR4A1,PPP1R15A,CCL3L3,CXCL2,PTGS2,RHOB,ADM,HCAR3,JUN,THBS1,EGR1,ING4,CCL3,CCL3L1,ATF3,TNF,IL1B,SOD2,CDK4
GO: Biological Process	GO:0043067	regulation of programmed cell death		1.627e-15	1.588e-12	44	1499	CDKN1A,IL10,GADD45B,HCAR2,CEBPB,ATG7,TNFSF9,SGK1,DUSP1,G0S2,ICAM1,RIPK2,NFKBID,BCL2A1,PLEKHG2,BCL6,NR4A1,PPP1R15A,CCL3L3,CXCL2,PTGS2,ZFP36,RHOB,ADM,HCAR3,JUN,CORO1A,THBS1,EGR1,IER3,NFKBIA,SERPINB2,ING4,ITPRIP,CCL3,CCL3L1,PLAUR,ATF3,TNF,IL1B,IL1RN,MNT,SOD2,CDK4
GO: Biological Process	GO:0042981	regulation of apoptotic process		3.838e-15	2.999e-12	43	1464	CDKN1A,IL10,GADD45B,HCAR2,CEBPB,ATG7,TNFSF9,SGK1,DUSP1,G0S2,ICAM1,RIPK2,NFKBID,BCL2A1,PLEKHG2,BCL6,NR4A1,PPP1R15A,CCL3L3,PTGS2,ZFP36,RHOB,ADM,HCAR3,JUN,CORO1A,THBS1,EGR1,IER3,NFKBIA,SERPINB2,ING4,ITPRIP,CCL3,CCL3L1,PLAUR,ATF3,TNF,IL1B,IL1RN,MNT,SOD2,CDK4
GO: Biological Process	GO:0010942	positive regulation of cell death		9.041e-15	5.885e-12	30	693	CDKN1A,IL10,GADD45B,HCAR2,ATG7,DUSP1,G0S2,RIPK2,NFKBID,PLEKHG2,BCL6,NR4A1,PPP1R15A,CCL3L3,CXCL2,PTGS2,RHOB,ADM,HCAR3,JUN,THBS1,EGR1,ING4,CCL3,CCL3L1,ATF3,TNF,IL1B,SOD2,CDK4
GO: Biological Process	GO:0043065	positive regulation of apoptotic process		2.318e-14	1.294e-11	28	614	IL10,GADD45B,HCAR2,ATG7,DUSP1,G0S2,RIPK2,NFKBID,PLEKHG2,BCL6,NR4A1,PPP1R15A,CCL3L3,PTGS2,RHOB,ADM,HCAR3,JUN,THBS1,EGR1,ING4,CCL3,CCL3L1,ATF3,TNF,IL1B,SOD2,CDK4
GO: Biological Process	GO:0071222	cellular response to lipopolysaccharide		2.894e-14	1.413e-11	19	237	IL10,CEBPB,ICAM1,RIPK2,CCL3L3,CXCL2,LDLR,ZFP36,NLRP3,JUN,NFKBIA,CCL3,CCL3L1,TNF,CCL20,IL1B,TRIB1,CXCL8,CDK4
GO: Biological Process	GO:0071219	cellular response to molecule of bacterial origin		5.299e-14	2.3e-11	19	245	IL10,CEBPB,ICAM1,RIPK2,CCL3L3,CXCL2,LDLR,ZFP36,NLRP3,JUN,NFKBIA,CCL3,CCL3L1,TNF,CCL20,IL1B,TRIB1,CXCL8,CDK4
GO: Biological Process	GO:0071216	cellular response to biotic stimulus		3.276e-13	1.28e-10	19	271	IL10,CEBPB,ICAM1,RIPK2,CCL3L3,CXCL2,LDLR,ZFP36,NLRP3,JUN,NFKBIA,CCL3,CCL3L1,TNF,CCL20,IL1B,TRIB1,CXCL8,CDK4
GO: Biological Process	GO:0006954	inflammatory response		5.284e-13	1.876e-10	28	697	IL10,CEBPB,SGK1,ICAM1,RIPK2,NFKBID,NFKBIZ,CCL4L2,BCL6,CCL3L3,CXCL2,LDLR,PTGS2,ZFP36,NLRP3,ADM,THBS1,IER3,PTX3,NFKBIA,CCL3,CCL3L1,CCL4,TNF,CCL20,IL1B,IL1RN,CXCL8
GO: Biological Process	GO:0071347	cellular response to interleukin-1		1.215e-11	3.955e-09	15	182	CEBPB,ICAM1,RIPK2,CCL4L2,CCL3L3,CXCL2,EGR1,NFKBIA,CCL3,CCL3L1,CCL4,CCL20,IL1B,IL1RN,CXCL8
GO: Biological Process	GO:1901701	cellular response to oxygen-containing compound		1.441e-11	4.33e-09	35	1255	IL10,CEBPB,ATG7,ADAMTS1,SGK1,ICAM1,RIPK2,NR4A1,PPP1R15A,CCL3L3,CXCL2,SLC1A2,LDLR,PTGS2,ZFP36,NLRP3,RHOB,JUN,OSBP,THBS1,NAMPT,EGR1,NFKBIA,CCL3,CCL3L1,TNF,ATP6V1C2,CCL20,IL1B,IL1RN,G6PC1,TRIB1,CXCL8,SOD2,CDK4
GO: Biological Process	GO:0033993	response to lipid		1.629e-11	4.544e-09	32	1056	CDKN1A,IL10,CEBPB,ADAMTS1,SGK1,DUSP1,ICAM1,RIPK2,GPR84,NR4A1,CCL3L3,CXCL2,LDLR,PTGS2,ZFP36,NLRP3,ADM,JUN,THBS1,EGR1,NFKB2,NFKBIA,CCL3,CCL3L1,TNF,CCL20,IL1B,IL1RN,TRIB1,CXCL8,SOD2,CDK4
GO: Biological Process	GO:1903706	regulation of hemopoiesis		3.821e-11	9.951e-09	21	448	IL10,CEBPB,ATG7,TNFSF9,RIPK2,NFKBID,NFKBIZ,BCL6,CD83,CCL3L3,ZFP36,NLRP3,JUN,THBS1,NFKBIA,CCL3,CCL3L1,MAFB,TNF,CCL20,TRIB1
GO: Biological Process	GO:0001775	cell activation		8.924e-11	2.106e-08	37	1488	CDKN1A,IL10,CEBPB,ATG7,TNFSF9,ICAM1,RIPK2,NFKBID,GPR84,NFKBIZ,DYNLT1,BCL2A1,BCL6,CD83,CCL3L3,CXCL2,LDLR,NLRP3,GAB2,JUN,CORO1A,THBS1,NAMPT,FCAR,EGR1,PTX3,NFKB2,FTH1,CCL3,CCL3L1,MAFB,PLAUR,TNF,CCL20,PLEK,IL1B,CXCL8
GO: Biological Process	GO:0045321	leukocyte activation		9.165e-11	2.106e-08	35	1341	CDKN1A,IL10,CEBPB,ATG7,TNFSF9,ICAM1,RIPK2,NFKBID,GPR84,NFKBIZ,DYNLT1,BCL2A1,BCL6,CD83,CCL3L3,CXCL2,LDLR,NLRP3,GAB2,JUN,CORO1A,THBS1,NAMPT,FCAR,EGR1,PTX3,FTH1,CCL3,CCL3L1,MAFB,PLAUR,TNF,CCL20,IL1B,CXCL8
GO: Biological Process	GO:0070555	response to interleukin-1		1.005e-10	2.171e-08	15	211	CEBPB,ICAM1,RIPK2,CCL4L2,CCL3L3,CXCL2,EGR1,NFKBIA,CCL3,CCL3L1,CCL4,CCL20,IL1B,IL1RN,CXCL8
GO: Biological Process	GO:0048534	hematopoietic or lymphoid organ development		1.09e-10	2.171e-08	34	1277	IL10,TMEM88,CEBPB,ATG7,TNFSF9,RIPK2,NFKBID,NFKBIZ,BCL2A1,BCL6,CD83,CCL3L3,CXCL2,ZFP36,NLRP3,GAB2,JUN,CORO1A,THBS1,NAMPT,EGR1,TLE3,NFKB2,NFKBIA,ING4,CCL3,CCL3L1,MAFB,TNF,CCL20,PLEK,IL1B,TRIB1,SOD2
GO: Biological Process	GO:0002684	positive regulation of immune system process		1.138e-10	2.171e-08	30	1003	CDKN1A,IL10,HCAR2,EREG,TNFSF9,ICAM1,RIPK2,NFKBID,NFKBIZ,BCL2A1,CCL4L2,BCL6,CD83,CCL3L3,CXCL2,NLRP3,GAB2,HCAR3,JUN,CORO1A,THBS1,CCL3,CCL3L1,ELF2,CCL4,TNF,CCL20,IL1B,TRIB1,CXCL8
GO: Biological Process	GO:0009617	response to bacterium		1.167e-10	2.171e-08	26	752	IL10,CEBPB,ICAM1,RIPK2,GPR84,NR4A1,CCL3L3,CXCL2,LDLR,PTGS2,ZFP36,NLRP3,ADM,JUN,NFKB2,NFKBIA,CCL3,CCL3L1,TNF,CCL20,IL1B,IL1RN,TRIB1,CXCL8,SOD2,CDK4
GO: Biological Process	GO:0034097	response to cytokine		1.358e-10	2.41e-08	32	1146	CDKN1A,IL10,EREG,CEBPB,TNFSF9,DUSP1,ICAM1,RIPK2,CCL4L2,BCL6,CCL3L3,CXCL2,PTGS2,ZFP36,GAB2,JUN,CORO1A,THBS1,EGR1,NFKB2,NFKBIA,SERPINB2,CCL3,CCL3L1,CCL4,TNF,CCL20,IL1B,IL1RN,CXCL8,SOD2,CDK4
GO: Biological Process	GO:0002682	regulation of immune system process		1.775e-10	3.014e-08	37	1524	CDKN1A,IL10,HCAR2,EREG,CEBPB,ATG7,TNFSF9,DUSP1,ICAM1,RIPK2,NFKBID,NFKBIZ,BCL2A1,CCL4L2,BCL6,CD83,CCL3L3,CXCL2,LDLR,ZFP36,NLRP3,GAB2,HCAR3,JUN,CORO1A,THBS1,NFKBIA,CCL3,CCL3L1,ELF2,CCL4,MAFB,TNF,CCL20,IL1B,TRIB1,CXCL8
GO: Biological Process	GO:1902107	positive regulation of leukocyte differentiation		2.068e-10	3.366e-08	14	186	IL10,TNFSF9,RIPK2,NFKBID,NFKBIZ,BCL6,CD83,CCL3L3,NLRP3,JUN,CCL3,CCL3L1,TNF,TRIB1
GO: Biological Process	GO:1903708	positive regulation of hemopoiesis		2.221e-10	3.47e-08	14	187	IL10,TNFSF9,RIPK2,NFKBID,NFKBIZ,BCL6,CD83,CCL3L3,NLRP3,JUN,CCL3,CCL3L1,TNF,TRIB1
GO: Biological Process	GO:0030097	hemopoiesis		2.359e-10	3.544e-08	33	1242	IL10,TMEM88,CEBPB,ATG7,TNFSF9,RIPK2,NFKBID,NFKBIZ,BCL2A1,BCL6,CD83,CCL3L3,CXCL2,ZFP36,NLRP3,GAB2,JUN,CORO1A,THBS1,NAMPT,EGR1,TLE3,NFKBIA,ING4,CCL3,CCL3L1,MAFB,TNF,CCL20,PLEK,IL1B,TRIB1,SOD2
GO: Biological Process	GO:0014070	response to organic cyclic compound		2.725e-10	3.943e-08	31	1108	CDKN1A,IL10,CEBPB,ATG7,ADAMTS1,SGK1,DUSP1,ICAM1,RIPK2,CD83,PPP1R15A,CCL3L3,CXCL2,SLC1A2,LDLR,PTGS2,ZFP36,NLRP3,ADM,JUN,THBS1,NAMPT,EGR1,NFKBIA,CCL3,CCL3L1,TNF,IL1B,IL1RN,G6PC1,CDK4
GO: Biological Process	GO:0051240	positive regulation of multicellular organismal process		3.164e-10	4.414e-08	35	1403	IL10,HCAR2,EREG,CEBPB,ATG7,TNFSF9,SGK1,G0S2,ICAM1,RIPK2,NFKBID,NFKBIZ,ZNF322,CCL4L2,BCL6,CD83,CCL3L3,PTGS2,NLRP3,RHOB,ADM,HCAR3,JUN,THBS1,EGR1,NFKB2,CCL3,CCL3L1,CCL4,TNF,FAM9B,CCL20,IL1B,TRIB1,CXCL8
GO: Biological Process	GO:0071345	cellular response to cytokine stimulus		3.617e-10	4.872e-08	30	1052	CDKN1A,IL10,EREG,CEBPB,TNFSF9,DUSP1,ICAM1,RIPK2,CCL4L2,BCL6,CCL3L3,CXCL2,PTGS2,ZFP36,GAB2,CORO1A,THBS1,EGR1,NFKBIA,SERPINB2,CCL3,CCL3L1,CCL4,TNF,CCL20,IL1B,IL1RN,CXCL8,SOD2,CDK4
GO: Biological Process	GO:0002520	immune system development		3.949e-10	5.141e-08	34	1340	IL10,TMEM88,CEBPB,ATG7,TNFSF9,RIPK2,NFKBID,NFKBIZ,BCL2A1,BCL6,CD83,CCL3L3,CXCL2,ZFP36,NLRP3,GAB2,JUN,CORO1A,THBS1,NAMPT,EGR1,TLE3,NFKB2,NFKBIA,ING4,CCL3,CCL3L1,MAFB,TNF,CCL20,PLEK,IL1B,TRIB1,SOD2
GO: Biological Process	GO:2000026	regulation of multicellular organismal development		5.099e-10	6.25e-08	34	1353	IL10,EREG,CEBPB,ATG7,ADAMTS1,TNFSF9,SGK1,RIPK2,NFKBID,NFKBIZ,DYNLT1,BCL6,CD83,PPP1R15A,CCL3L3,LDLR,ZFP36,NLRP3,RHOB,ADM,JUN,THBS1,NFKBIA,GLUL,PTCH2,CCL3,CCL3L1,MAFB,TNF,FAM9B,CCL20,IL1B,TRIB1,CXCL8
GO: Biological Process	GO:0019221	cytokine-mediated signaling pathway		5.12e-10	6.25e-08	24	684	CDKN1A,IL10,EREG,TNFSF9,ICAM1,RIPK2,CCL4L2,BCL6,CCL3L3,CXCL2,PTGS2,GAB2,EGR1,NFKBIA,SERPINB2,CCL3,CCL3L1,CCL4,TNF,CCL20,IL1B,IL1RN,CXCL8,SOD2
GO: Biological Process	GO:1902105	regulation of leukocyte differentiation		6.983e-10	8.265e-08	17	327	IL10,CEBPB,TNFSF9,RIPK2,NFKBID,NFKBIZ,BCL6,CD83,CCL3L3,NLRP3,JUN,CCL3,CCL3L1,MAFB,TNF,CCL20,TRIB1
GO: Biological Process	GO:2000503	positive regulation of natural killer cell chemotaxis		1.512e-09	1.701e-07	5	8	CCL4L2,CCL3L3,CCL3,CCL3L1,CCL4
GO: Biological Process	GO:0051272	positive regulation of cellular component movement		1.524e-09	1.701e-07	21	548	ELP5,ADAMTS1,ICAM1,CCL4L2,BCL6,CCL3L3,PTGS2,GAB2,RHOB,JUN,CORO1A,THBS1,EGR1,CCL3,CCL3L1,CCL4,TNF,CCL20,IL1B,CXCL8,SOD2
GO: Biological Process	GO:0051270	regulation of cellular component movement		1.813e-09	1.967e-07	28	987	EREG,ELP5,ADAMTS1,SGK1,DUSP1,ICAM1,CCL4L2,BCL6,CCL3L3,PTGS2,GAB2,RHOB,JUN,CORO1A,THBS1,EGR1,GLUL,CCL3,CCL3L1,CCL4,TNF,CCL20,DNAAF1,IL1B,IL1RN,TRIB1,CXCL8,SOD2
GO: Biological Process	GO:0002521	leukocyte differentiation		2.315e-09	2.444e-07	22	618	IL10,CEBPB,TNFSF9,RIPK2,NFKBID,NFKBIZ,BCL2A1,BCL6,CD83,CCL3L3,NLRP3,GAB2,JUN,CORO1A,EGR1,CCL3,CCL3L1,MAFB,TNF,CCL20,IL1B,TRIB1
GO: Biological Process	GO:1990868	response to chemokine		2.446e-09	2.45e-07	9	67	DUSP1,CCL4L2,CCL3L3,CXCL2,CCL3,CCL3L1,CCL4,CCL20,CXCL8
GO: Biological Process	GO:1990869	cellular response to chemokine		2.446e-09	2.45e-07	9	67	DUSP1,CCL4L2,CCL3L3,CXCL2,CCL3,CCL3L1,CCL4,CCL20,CXCL8
GO: Biological Process	GO:0071396	cellular response to lipid		2.608e-09	2.546e-07	22	622	IL10,CEBPB,ADAMTS1,SGK1,ICAM1,RIPK2,CCL3L3,CXCL2,LDLR,ZFP36,NLRP3,JUN,EGR1,NFKBIA,CCL3,CCL3L1,TNF,CCL20,IL1B,TRIB1,CXCL8,CDK4
GO: Biological Process	GO:0002544	chronic inflammatory response		2.709e-09	2.581e-07	7	30	IL10,CEBPB,CXCL2,THBS1,TNF,IL1B,IL1RN
GO: Biological Process	GO:0048660	regulation of smooth muscle cell proliferation		2.939e-09	2.734e-07	12	154	CDKN1A,IL10,EREG,ADAMTS1,PTGS2,JUN,THBS1,NAMPT,EGR1,TNF,TRIB1,SOD2
GO: Biological Process	GO:0060548	negative regulation of cell death		3.095e-09	2.811e-07	28	1011	CDKN1A,IL10,CEBPB,ATG7,SGK1,DUSP1,ICAM1,RIPK2,DYNLT1,BCL2A1,BCL6,NR4A1,PPP1R15A,PTGS2,JUN,CORO1A,THBS1,IER3,NFKBIA,FTH1,SERPINB2,ITPRIP,PLAUR,TNF,IL1B,IL1RN,MNT,SOD2
GO: Biological Process	GO:0030335	positive regulation of cell migration		3.243e-09	2.879e-07	20	516	ELP5,ADAMTS1,ICAM1,CCL4L2,CCL3L3,PTGS2,GAB2,RHOB,JUN,CORO1A,THBS1,EGR1,CCL3,CCL3L1,CCL4,TNF,CCL20,IL1B,CXCL8,SOD2
GO: Biological Process	GO:0048659	smooth muscle cell proliferation		4.547e-09	3.947e-07	12	160	CDKN1A,IL10,EREG,ADAMTS1,PTGS2,JUN,THBS1,NAMPT,EGR1,TNF,TRIB1,SOD2
GO: Biological Process	GO:0043922	negative regulation by host of viral transcription		5.169e-09	4.389e-07	6	19	CCL4L2,CCL3L3,JUN,CCL3,CCL3L1,CCL4
GO: Biological Process	GO:2000147	positive regulation of cell motility		5.454e-09	4.533e-07	20	532	ELP5,ADAMTS1,ICAM1,CCL4L2,CCL3L3,PTGS2,GAB2,RHOB,JUN,CORO1A,THBS1,EGR1,CCL3,CCL3L1,CCL4,TNF,CCL20,IL1B,CXCL8,SOD2
GO: Biological Process	GO:0001819	positive regulation of cytokine production		6.397e-09	5.205e-07	19	482	IL10,EREG,CEBPB,TNFSF9,RIPK2,CCL4L2,CD83,CCL3L3,PTGS2,NLRP3,THBS1,EGR1,NFKB2,CCL3,CCL3L1,CCL4,TNF,CCL20,IL1B
GO: Biological Process	GO:2000145	regulation of cell motility		6.905e-09	5.504e-07	26	911	EREG,ELP5,ADAMTS1,SGK1,DUSP1,ICAM1,CCL4L2,CCL3L3,PTGS2,GAB2,RHOB,JUN,CORO1A,THBS1,EGR1,GLUL,CCL3,CCL3L1,CCL4,TNF,CCL20,IL1B,IL1RN,TRIB1,CXCL8,SOD2
GO: Biological Process	GO:0040017	positive regulation of locomotion		8.464e-09	6.612e-07	20	546	ELP5,ADAMTS1,ICAM1,CCL4L2,CCL3L3,PTGS2,GAB2,RHOB,JUN,CORO1A,THBS1,EGR1,CCL3,CCL3L1,CCL4,TNF,CCL20,IL1B,CXCL8,SOD2
GO: Biological Process	GO:0030334	regulation of cell migration		9.677e-09	7.411e-07	25	859	ELP5,ADAMTS1,SGK1,DUSP1,ICAM1,CCL4L2,CCL3L3,PTGS2,GAB2,RHOB,JUN,CORO1A,THBS1,EGR1,GLUL,CCL3,CCL3L1,CCL4,TNF,CCL20,IL1B,IL1RN,TRIB1,CXCL8,SOD2
GO: Biological Process	GO:2000501	regulation of natural killer cell chemotaxis		1.224e-08	9.06e-07	5	11	CCL4L2,CCL3L3,CCL3,CCL3L1,CCL4
GO: Biological Process	GO:0050727	regulation of inflammatory response		1.229e-08	9.06e-07	16	346	IL10,CEBPB,NFKBIZ,BCL6,CCL3L3,CXCL2,LDLR,PTGS2,ZFP36,NLRP3,IER3,NFKBIA,CCL3,CCL3L1,TNF,IL1B
GO: Biological Process	GO:0002687	positive regulation of leukocyte migration		1.27e-08	9.19e-07	11	140	ICAM1,CCL4L2,CCL3L3,THBS1,CCL3,CCL3L1,CCL4,TNF,CCL20,IL1B,CXCL8
GO: Biological Process	GO:0070098	chemokine-mediated signaling pathway		1.37e-08	9.731e-07	8	57	CCL4L2,CCL3L3,CXCL2,CCL3,CCL3L1,CCL4,CCL20,CXCL8
GO: Biological Process	GO:0043066	negative regulation of apoptotic process		1.43e-08	9.974e-07	25	876	CDKN1A,IL10,CEBPB,ATG7,SGK1,DUSP1,ICAM1,RIPK2,BCL2A1,BCL6,NR4A1,PTGS2,JUN,CORO1A,THBS1,IER3,NFKBIA,SERPINB2,ITPRIP,PLAUR,TNF,IL1B,IL1RN,MNT,SOD2
GO: Biological Process	GO:0008285	negative regulation of cell population proliferation		1.554e-08	1.065e-06	22	686	CDKN1A,IL10,EREG,CEBPB,ADAMTS1,DUSP1,BCL6,PPP1R15A,CCL3L3,PTGS2,ADM,JUN,THBS1,FTH1,ING4,CCL3L1,TNF,IL1B,TRIB1,MNT,CXCL8,SOD2
GO: Biological Process	GO:0030595	leukocyte chemotaxis		1.612e-08	1.086e-06	13	218	IL10,DUSP1,CCL4L2,CCL3L3,CXCL2,CORO1A,THBS1,CCL3,CCL3L1,CCL4,CCL20,IL1B,CXCL8
GO: Biological Process	GO:0040012	regulation of locomotion		1.744e-08	1.155e-06	26	953	EREG,ELP5,ADAMTS1,SGK1,DUSP1,ICAM1,CCL4L2,CCL3L3,PTGS2,GAB2,RHOB,JUN,CORO1A,THBS1,EGR1,GLUL,CCL3,CCL3L1,CCL4,TNF,CCL20,IL1B,IL1RN,TRIB1,CXCL8,SOD2
GO: Biological Process	GO:0048245	eosinophil chemotaxis		2.085e-08	1.358e-06	5	12	CCL4L2,CCL3L3,CCL3,CCL3L1,CCL4
GO: Biological Process	GO:0043069	negative regulation of programmed cell death		2.286e-08	1.464e-06	25	897	CDKN1A,IL10,CEBPB,ATG7,SGK1,DUSP1,ICAM1,RIPK2,BCL2A1,BCL6,NR4A1,PTGS2,JUN,CORO1A,THBS1,IER3,NFKBIA,SERPINB2,ITPRIP,PLAUR,TNF,IL1B,IL1RN,MNT,SOD2
GO: Biological Process	GO:0070372	regulation of ERK1 and ERK2 cascade		2.466e-08	1.554e-06	14	269	DUSP1,ICAM1,RIPK2,DYNLT1,CCL4L2,CCL3L3,JUN,CCL3,CCL3L1,CCL4,ATF3,TNF,CCL20,IL1B
GO: Biological Process	GO:0031663	lipopolysaccharide-mediated signaling pathway		2.714e-08	1.682e-06	8	62	RIPK2,CCL3L3,NFKBIA,CCL3,CCL3L1,TNF,IL1B,TRIB1
GO: Biological Process	GO:0032101	regulation of response to external stimulus		3.014e-08	1.84e-06	26	979	IL10,EREG,CEBPB,DUSP1,RIPK2,NFKBIZ,CCL4L2,BCL6,CCL3L3,CXCL2,LDLR,PTGS2,ZFP36,NLRP3,THBS1,IER3,NFKBIA,SERPINB2,CCL3,CCL3L1,CCL4,PLAUR,TNF,IL1B,TRIB1,CXCL8
GO: Biological Process	GO:0009991	response to extracellular stimulus		3.178e-08	1.91e-06	20	591	CDKN1A,ATG7,ADAMTS1,ICAM1,PPP1R15A,CXCL2,SLC1A2,LDLR,PTGS2,ZFP36,ADM,JUN,NAMPT,EGR1,GLUL,ATF3,IL1B,IL1RN,G6PC1,SOD2
GO: Biological Process	GO:0035747	natural killer cell chemotaxis		3.368e-08	1.967e-06	5	13	CCL4L2,CCL3L3,CCL3,CCL3L1,CCL4
GO: Biological Process	GO:0060326	cell chemotaxis		3.406e-08	1.967e-06	14	276	IL10,DUSP1,CCL4L2,NR4A1,CCL3L3,CXCL2,CORO1A,THBS1,CCL3,CCL3L1,CCL4,CCL20,IL1B,CXCL8
GO: Biological Process	GO:0032612	interleukin-1 production		3.425e-08	1.967e-06	10	120	IL10,RIPK2,CCL3L3,NLRP3,EGR1,CCL3,CCL3L1,TNF,CCL20,IL1B
GO: Biological Process	GO:0071621	granulocyte chemotaxis		3.709e-08	2.099e-06	10	121	CCL4L2,CCL3L3,CXCL2,THBS1,CCL3,CCL3L1,CCL4,CCL20,IL1B,CXCL8
GO: Biological Process	GO:0050850	positive regulation of calcium-mediated signaling		3.941e-08	2.199e-06	7	43	CCL4L2,CCL3L3,CHP2,CCL3,CCL3L1,CCL4,TNF
GO: Biological Process	GO:0001944	vasculature development		5.243e-08	2.885e-06	24	867	CDKN1A,IL10,EREG,ADAMTS1,ZFAND5,NR4A1,PPP1R15A,CXCL2,LDLR,PTGS2,RHOB,ADM,JUN,THBS1,SAT1,EGR1,ZNF408,NFKB2,GLUL,MAFB,TNF,IL1B,CXCL8,SOD2
GO: Biological Process	GO:0002274	myeloid leukocyte activation		5.533e-08	2.969e-06	21	673	IL10,ATG7,TNFSF9,GPR84,DYNLT1,CCL3L3,CXCL2,LDLR,GAB2,JUN,THBS1,NAMPT,FCAR,PTX3,FTH1,CCL3,CCL3L1,PLAUR,TNF,IL1B,CXCL8
GO: Biological Process	GO:0070371	ERK1 and ERK2 cascade		5.549e-08	2.969e-06	14	287	DUSP1,ICAM1,RIPK2,DYNLT1,CCL4L2,CCL3L3,JUN,CCL3,CCL3L1,CCL4,ATF3,TNF,CCL20,IL1B
GO: Biological Process	GO:0009968	negative regulation of signal transduction		5.793e-08	3.058e-06	30	1309	IL10,TMEM88,EREG,DUSP1,ICAM1,NFKBID,DYNLT1,BCL6,PPP1R15A,PTGS2,NLRP3,ADM,THBS1,EGR1,IER3,TLE3,NFKBIA,PTCH2,ITPRIP,PLAUR,ATF3,TNF,PLEK,IL1B,IL1RN,PDZD3,TRIB1,MNT,CXCL8,SOD2
GO: Biological Process	GO:0071407	cellular response to organic cyclic compound		6.119e-08	3.187e-06	20	615	IL10,CEBPB,ATG7,ADAMTS1,SGK1,ICAM1,PPP1R15A,CCL3L3,CXCL2,SLC1A2,PTGS2,ZFP36,EGR1,NFKBIA,CCL3,CCL3L1,TNF,IL1B,IL1RN,CDK4
GO: Biological Process	GO:0002548	monocyte chemotaxis		6.42e-08	3.3e-06	7	46	DUSP1,CCL4L2,CCL3L3,CCL3,CCL3L1,CCL4,CCL20
GO: Biological Process	GO:0031667	response to nutrient levels		6.66e-08	3.378e-06	19	558	CDKN1A,ATG7,ADAMTS1,ICAM1,PPP1R15A,CXCL2,LDLR,PTGS2,ZFP36,ADM,JUN,NAMPT,EGR1,GLUL,ATF3,IL1B,IL1RN,G6PC1,SOD2
GO: Biological Process	GO:0032732	positive regulation of interleukin-1 production		7.192e-08	3.601e-06	8	70	RIPK2,CCL3L3,NLRP3,EGR1,CCL3,CCL3L1,TNF,CCL20
GO: Biological Process	GO:0034612	response to tumor necrosis factor		8.489e-08	4.197e-06	14	297	TNFSF9,ICAM1,CCL4L2,CCL3L3,PTGS2,ZFP36,THBS1,NFKBIA,CCL3,CCL3L1,CCL4,TNF,CCL20,CXCL8
GO: Biological Process	GO:0048661	positive regulation of smooth muscle cell proliferation		1.042e-07	5.011e-06	9	102	IL10,EREG,ADAMTS1,PTGS2,JUN,THBS1,NAMPT,EGR1,TNF
GO: Biological Process	GO:0030593	neutrophil chemotaxis		1.042e-07	5.011e-06	9	102	CCL4L2,CCL3L3,CXCL2,CCL3,CCL3L1,CCL4,CCL20,IL1B,CXCL8
GO: Biological Process	GO:0002685	regulation of leukocyte migration		1.052e-07	5.011e-06	12	212	DUSP1,ICAM1,CCL4L2,CCL3L3,THBS1,CCL3,CCL3L1,CCL4,TNF,CCL20,IL1B,CXCL8
GO: Biological Process	GO:0045597	positive regulation of cell differentiation		1.096e-07	5.156e-06	23	833	IL10,CEBPB,TNFSF9,SGK1,RIPK2,NFKBID,NFKBIZ,BCL6,CD83,CCL3L3,PTGS2,ZFP36,NLRP3,ADM,JUN,PTCH2,CCL3,CCL3L1,TNF,FAM9B,IL1B,TRIB1,SOD2
GO: Biological Process	GO:0072677	eosinophil migration		1.122e-07	5.215e-06	5	16	CCL4L2,CCL3L3,CCL3,CCL3L1,CCL4
GO: Biological Process	GO:0033002	muscle cell proliferation		1.166e-07	5.357e-06	12	214	CDKN1A,IL10,EREG,ADAMTS1,PTGS2,JUN,THBS1,NAMPT,EGR1,TNF,TRIB1,SOD2
GO: Biological Process	GO:0050729	positive regulation of inflammatory response		1.21e-07	5.496e-06	10	137	CEBPB,NFKBIZ,CCL3L3,LDLR,PTGS2,NFKBIA,CCL3,CCL3L1,TNF,IL1B
GO: Biological Process	GO:0051384	response to glucocorticoid		1.426e-07	6.404e-06	12	218	CDKN1A,IL10,SGK1,DUSP1,ICAM1,CXCL2,PTGS2,ZFP36,ADM,TNF,IL1B,IL1RN
GO: Biological Process	GO:0007568	aging		1.479e-07	6.564e-06	16	414	CDKN1A,IL10,ATG7,ICAM1,BCL2A1,BCL6,PPP1R15A,SLC1A2,LDLR,PTGS2,ADM,JUN,NAMPT,NFKB2,MNT,SOD2
GO: Biological Process	GO:0050900	leukocyte migration		1.503e-07	6.597e-06	17	470	IL10,DUSP1,ICAM1,CCL4L2,CCL3L3,CXCL2,NLRP3,CORO1A,THBS1,NFKBIA,CCL3,CCL3L1,CCL4,TNF,CCL20,IL1B,CXCL8
GO: Biological Process	GO:0070374	positive regulation of ERK1 and ERK2 cascade		1.699e-07	7.342e-06	11	180	ICAM1,RIPK2,CCL4L2,CCL3L3,JUN,CCL3,CCL3L1,CCL4,TNF,CCL20,IL1B
GO: Biological Process	GO:0071675	regulation of mononuclear cell migration		1.71e-07	7.342e-06	9	108	DUSP1,CCL4L2,CCL3L3,THBS1,CCL3,CCL3L1,CCL4,TNF,CCL20
GO: Biological Process	GO:0008284	positive regulation of cell population proliferation		1.824e-07	7.744e-06	23	857	CDKN1A,IL10,EREG,ADAMTS1,TNFSF9,RIPK2,BCL6,NR4A1,CXCL2,PTGS2,GAB2,ADM,JUN,CORO1A,THBS1,NAMPT,EGR1,CHP2,GLUL,ATF3,TNF,IL1B,CDK4
GO: Biological Process	GO:2000379	positive regulation of reactive oxygen species metabolic process		2.004e-07	8.327e-06	9	110	CDKN1A,ICAM1,CXCL2,PTGS2,THBS1,PTX3,TNF,IL1B,SOD2
GO: Biological Process	GO:0032652	regulation of interleukin-1 production		2.004e-07	8.327e-06	9	110	IL10,RIPK2,CCL3L3,NLRP3,EGR1,CCL3,CCL3L1,TNF,CCL20
GO: Biological Process	GO:0050867	positive regulation of cell activation		2.044e-07	8.405e-06	16	424	CDKN1A,IL10,TNFSF9,RIPK2,NFKBID,NFKBIZ,BCL6,CD83,NLRP3,GAB2,CORO1A,THBS1,CCL3,TNF,PLEK,IL1B
GO: Biological Process	GO:0050848	regulation of calcium-mediated signaling		2.069e-07	8.417e-06	8	80	CCL4L2,CCL3L3,CHP2,CCL3,CCL3L1,CCL4,TNF,PLEK
GO: Biological Process	GO:0071356	cellular response to tumor necrosis factor		2.164e-07	8.713e-06	13	272	TNFSF9,ICAM1,CCL4L2,CCL3L3,ZFP36,THBS1,NFKBIA,CCL3,CCL3L1,CCL4,TNF,CCL20,CXCL8
GO: Biological Process	GO:0051094	positive regulation of developmental process		2.332e-07	9.259e-06	28	1237	IL10,EREG,CEBPB,TNFSF9,SGK1,RIPK2,NFKBID,NFKBIZ,ZNF322,BCL6,CD83,CCL3L3,PTGS2,ZFP36,NLRP3,RHOB,ADM,JUN,THBS1,PTCH2,CCL3,CCL3L1,TNF,FAM9B,IL1B,TRIB1,CXCL8,SOD2
GO: Biological Process	GO:0097530	granulocyte migration		2.347e-07	9.259e-06	10	147	CCL4L2,CCL3L3,CXCL2,THBS1,CCL3,CCL3L1,CCL4,CCL20,IL1B,CXCL8
GO: Biological Process	GO:0002439	chronic inflammatory response to antigenic stimulus		2.476e-07	9.67e-06	4	8	IL10,TNF,IL1B,IL1RN
GO: Biological Process	GO:0001817	regulation of cytokine production		2.545e-07	9.843e-06	21	737	IL10,EREG,CEBPB,TNFSF9,RIPK2,CCL4L2,BCL6,CD83,CCL3L3,PTGS2,ZFP36,NLRP3,THBS1,EGR1,NFKB2,CCL3,CCL3L1,CCL4,TNF,CCL20,IL1B
GO: Biological Process	GO:0010648	negative regulation of cell communication		2.704e-07	1.027e-05	30	1404	IL10,TMEM88,EREG,DUSP1,ICAM1,NFKBID,DYNLT1,BCL6,PPP1R15A,PTGS2,NLRP3,ADM,THBS1,EGR1,IER3,TLE3,NFKBIA,PTCH2,ITPRIP,PLAUR,ATF3,TNF,PLEK,IL1B,IL1RN,PDZD3,TRIB1,MNT,CXCL8,SOD2
GO: Biological Process	GO:1901698	response to nitrogen compound		2.708e-07	1.027e-05	28	1246	CDKN1A,IL10,EREG,CEBPB,ATG7,SGK1,DUSP1,ICAM1,RIPK2,NR4A1,PPP1R15A,CXCL2,SLC1A2,LDLR,PTGS2,NLRP3,ADM,JUN,THBS1,NAMPT,EGR1,NFKBIA,TNF,ATP6V1C2,IL1B,IL1RN,G6PC1,CDK4
GO: Biological Process	GO:0023057	negative regulation of signaling		2.746e-07	1.032e-05	30	1405	IL10,TMEM88,EREG,DUSP1,ICAM1,NFKBID,DYNLT1,BCL6,PPP1R15A,PTGS2,NLRP3,ADM,THBS1,EGR1,IER3,TLE3,NFKBIA,PTCH2,ITPRIP,PLAUR,ATF3,TNF,PLEK,IL1B,IL1RN,PDZD3,TRIB1,MNT,CXCL8,SOD2
GO: Biological Process	GO:0032103	positive regulation of response to external stimulus		2.793e-07	1.039e-05	17	491	EREG,CEBPB,RIPK2,NFKBIZ,CCL4L2,CCL3L3,CXCL2,LDLR,PTGS2,THBS1,NFKBIA,CCL3,CCL3L1,CCL4,TNF,IL1B,CXCL8
GO: Biological Process	GO:0140131	positive regulation of lymphocyte chemotaxis		2.93e-07	1.076e-05	5	19	CCL4L2,CCL3L3,CCL3,CCL3L1,CCL4
GO: Biological Process	GO:0010243	response to organonitrogen compound		2.947e-07	1.076e-05	27	1174	CDKN1A,IL10,EREG,CEBPB,ATG7,SGK1,DUSP1,ICAM1,RIPK2,NR4A1,PPP1R15A,CXCL2,SLC1A2,LDLR,PTGS2,NLRP3,ADM,JUN,NAMPT,EGR1,NFKBIA,TNF,ATP6V1C2,IL1B,IL1RN,G6PC1,CDK4
GO: Biological Process	GO:0072359	circulatory system development		3.058e-07	1.106e-05	30	1412	CDKN1A,IL10,TMEM88,EREG,ATG7,ADAMTS1,ICAM1,ZFAND5,NR4A1,PPP1R15A,CXCL2,LDLR,PTGS2,RHOB,ADM,JUN,THBS1,SAT1,EGR1,ZNF408,NFKB2,GLUL,PTCH2,NINJ1,MAFB,TNF,DNAAF1,IL1B,CXCL8,SOD2
GO: Biological Process	GO:0002688	regulation of leukocyte chemotaxis		3.164e-07	1.134e-05	9	116	DUSP1,CCL4L2,CCL3L3,THBS1,CCL3,CCL3L1,CCL4,IL1B,CXCL8
GO: Biological Process	GO:0001816	cytokine production		3.198e-07	1.136e-05	22	815	IL10,EREG,CEBPB,TNFSF9,RNF19B,RIPK2,CCL4L2,BCL6,CD83,CCL3L3,PTGS2,ZFP36,NLRP3,THBS1,EGR1,NFKB2,CCL3,CCL3L1,CCL4,TNF,CCL20,IL1B
GO: Biological Process	GO:0002690	positive regulation of leukocyte chemotaxis		3.324e-07	1.17e-05	8	85	CCL4L2,CCL3L3,THBS1,CCL3,CCL3L1,CCL4,IL1B,CXCL8
GO: Biological Process	GO:0097305	response to alcohol		3.571e-07	1.245e-05	14	334	CDKN1A,ADAMTS1,SGK1,ICAM1,CCL3L3,LDLR,NLRP3,EGR1,NFKBIA,CCL3,CCL3L1,IL1B,SOD2,CDK4
GO: Biological Process	GO:0031960	response to corticosteroid		4.402e-07	1.521e-05	12	242	CDKN1A,IL10,SGK1,DUSP1,ICAM1,CXCL2,PTGS2,ZFP36,ADM,TNF,IL1B,IL1RN
GO: Biological Process	GO:0022407	regulation of cell-cell adhesion		4.548e-07	1.558e-05	16	450	IL10,CEBPB,TNFSF9,ICAM1,RIPK2,NFKBID,NFKBIZ,BCL6,CD83,CXCL2,NLRP3,CORO1A,PLAUR,TNF,IL1B,IL1RN
GO: Biological Process	GO:0022409	positive regulation of cell-cell adhesion		4.685e-07	1.591e-05	13	291	IL10,TNFSF9,ICAM1,RIPK2,NFKBID,NFKBIZ,BCL6,CD83,NLRP3,CORO1A,PLAUR,TNF,IL1B
GO: Biological Process	GO:0043370	regulation of CD4-positive, alpha-beta T cell differentiation		4.749e-07	1.599e-05	7	61	RIPK2,NFKBID,NFKBIZ,BCL6,CD83,NLRP3,CCL20
GO: Biological Process	GO:0051241	negative regulation of multicellular organismal process		4.86e-07	1.622e-05	24	978	IL10,TMEM88,ADAMTS1,NFKBID,DYNLT1,BCL6,CD83,CCL3L3,LDLR,PTGS2,ZFP36,NLRP3,ADM,THBS1,TLE3,SERPINB2,PTCH2,CCL3,CCL3L1,MAFB,PLAUR,TNF,IL1B,TRIB1
GO: Biological Process	GO:1990266	neutrophil migration		5.216e-07	1.727e-05	9	123	CCL4L2,CCL3L3,CXCL2,CCL3,CCL3L1,CCL4,CCL20,IL1B,CXCL8
GO: Biological Process	GO:0032731	positive regulation of interleukin-1 beta production		5.319e-07	1.746e-05	7	62	RIPK2,CCL3L3,NLRP3,EGR1,CCL3,CCL3L1,TNF
GO: Biological Process	GO:0002366	leukocyte activation involved in immune response		5.611e-07	1.826e-05	20	706	IL10,ATG7,ICAM1,RIPK2,NFKBID,GPR84,NFKBIZ,DYNLT1,BCL6,CCL3L3,NLRP3,GAB2,CORO1A,FCAR,PTX3,FTH1,CCL3,CCL3L1,PLAUR,CCL20
GO: Biological Process	GO:0002263	cell activation involved in immune response		5.998e-07	1.936e-05	20	709	IL10,ATG7,ICAM1,RIPK2,NFKBID,GPR84,NFKBIZ,DYNLT1,BCL6,CCL3L3,NLRP3,GAB2,CORO1A,FCAR,PTX3,FTH1,CCL3,CCL3L1,PLAUR,CCL20
GO: Biological Process	GO:0071677	positive regulation of mononuclear cell migration		7.384e-07	2.359e-05	7	65	CCL4L2,CCL3L3,CCL3,CCL3L1,CCL4,TNF,CCL20
GO: Biological Process	GO:0071496	cellular response to external stimulus		7.43e-07	2.359e-05	14	355	CDKN1A,ATG7,ADAMTS1,ICAM1,PPP1R15A,CXCL2,SLC1A2,PTGS2,JUN,NAMPT,EGR1,GLUL,ATF3,IL1B
GO: Biological Process	GO:0002696	positive regulation of leukocyte activation		7.737e-07	2.437e-05	15	411	CDKN1A,IL10,TNFSF9,RIPK2,NFKBID,NFKBIZ,BCL6,CD83,NLRP3,GAB2,CORO1A,THBS1,CCL3,TNF,IL1B
GO: Biological Process	GO:0051702	biological process involved in interaction with symbiont		7.867e-07	2.441e-05	8	95	CCL4L2,CCL3L3,CXCL2,JUN,PTX3,CCL3,CCL3L1,CCL4
GO: Biological Process	GO:1903131	mononuclear cell differentiation		7.874e-07	2.441e-05	16	469	IL10,CEBPB,TNFSF9,RIPK2,NFKBID,NFKBIZ,BCL2A1,BCL6,CD83,NLRP3,JUN,CORO1A,EGR1,MAFB,CCL20,IL1B
GO: Biological Process	GO:0030155	regulation of cell adhesion		7.973e-07	2.449e-05	20	722	IL10,CEBPB,TNFSF9,DUSP1,ICAM1,RIPK2,NFKBID,NFKBIZ,BCL6,CD83,CXCL2,NLRP3,CORO1A,THBS1,NINJ1,PLAUR,TNF,IL1B,IL1RN,CXCL8
GO: Biological Process	GO:0050865	regulation of cell activation		8.024e-07	2.449e-05	19	656	CDKN1A,IL10,CEBPB,TNFSF9,RIPK2,NFKBID,NFKBIZ,BCL6,CD83,LDLR,NLRP3,GAB2,CORO1A,THBS1,CCL3,TNF,CCL20,PLEK,IL1B
GO: Biological Process	GO:2000377	regulation of reactive oxygen species metabolic process		8.339e-07	2.525e-05	11	211	CDKN1A,IL10,ICAM1,CXCL2,PTGS2,THBS1,IER3,PTX3,TNF,IL1B,SOD2
GO: Biological Process	GO:2000403	positive regulation of lymphocyte migration		8.626e-07	2.572e-05	6	42	CCL4L2,CCL3L3,CCL3,CCL3L1,CCL4,CCL20
GO: Biological Process	GO:0045622	regulation of T-helper cell differentiation		8.626e-07	2.572e-05	6	42	RIPK2,NFKBID,NFKBIZ,BCL6,NLRP3,CCL20
GO: Biological Process	GO:0097529	myeloid leukocyte migration		9.153e-07	2.709e-05	11	213	DUSP1,CCL4L2,CCL3L3,CXCL2,THBS1,CCL3,CCL3L1,CCL4,CCL20,IL1B,CXCL8
GO: Biological Process	GO:0071674	mononuclear cell migration		9.512e-07	2.794e-05	10	171	DUSP1,ICAM1,CCL4L2,CCL3L3,THBS1,CCL3,CCL3L1,CCL4,TNF,CCL20
GO: Biological Process	GO:0030217	T cell differentiation		1.066e-06	3.108e-05	13	313	TNFSF9,RIPK2,NFKBID,NFKBIZ,BCL2A1,BCL6,CD83,NLRP3,CORO1A,EGR1,MAFB,CCL20,IL1B
GO: Biological Process	GO:0035821	modulation of process of another organism		1.076e-06	3.113e-05	9	134	ATG7,CCL4L2,CCL3L3,CXCL2,JUN,PTX3,CCL3,CCL3L1,CCL4
GO: Biological Process	GO:0048247	lymphocyte chemotaxis		1.146e-06	3.267e-05	6	44	CCL4L2,CCL3L3,CCL3,CCL3L1,CCL4,CCL20
GO: Biological Process	GO:0001660	fever generation		1.146e-06	3.267e-05	4	11	PTGS2,TNF,IL1B,IL1RN
GO: Biological Process	GO:0007159	leukocyte cell-cell adhesion		1.177e-06	3.331e-05	14	369	IL10,CEBPB,TNFSF9,ICAM1,RIPK2,NFKBID,NFKBIZ,BCL6,CD83,NLRP3,CORO1A,THBS1,TNF,IL1B
GO: Biological Process	GO:0032611	interleukin-1 beta production		1.356e-06	3.785e-05	8	102	RIPK2,CCL3L3,NLRP3,EGR1,CCL3,CCL3L1,TNF,IL1B
GO: Biological Process	GO:0010628	positive regulation of gene expression		1.357e-06	3.785e-05	25	1112	IL10,EREG,CEBPB,TNFSF9,RIPK2,CCL4L2,CD83,PPP1R15A,CCL3L3,LDLR,PTGS2,ZFP36,NLRP3,THBS1,EGR1,NFKB2,CCL3,CCL3L1,CCL4,ATF3,TNF,CCL20,IL1B,CXCL8,CDK4
GO: Biological Process	GO:0043270	positive regulation of ion transport		1.373e-06	3.803e-05	19	680	HCAR2,CEBPB,ATG7,SGK1,CCL4L2,CCL3L3,CXCL2,SLC1A2,PTGS2,HCAR3,OSBP,CHP2,NFKBIA,GLUL,CCL3,CCL3L1,CCL4,TNF,IL1B
GO: Biological Process	GO:0097190	apoptotic signaling pathway		1.462e-06	4.021e-05	18	617	CDKN1A,CEBPB,G0S2,ICAM1,BCL2A1,BCL6,PPP1R15A,PTGS2,JUN,THBS1,IER3,ITPRIP,PLAUR,ATF3,TNF,IL1B,MNT,SOD2
GO: Biological Process	GO:0045428	regulation of nitric oxide biosynthetic process		1.493e-06	4.058e-05	7	72	IL10,ICAM1,PTGS2,PTX3,TNF,IL1B,SOD2
GO: Biological Process	GO:0002694	regulation of leukocyte activation		1.496e-06	4.058e-05	18	618	CDKN1A,IL10,CEBPB,TNFSF9,RIPK2,NFKBID,NFKBIZ,BCL6,CD83,LDLR,NLRP3,GAB2,CORO1A,THBS1,CCL3,TNF,CCL20,IL1B
GO: Biological Process	GO:0051851	modulation by host of symbiont process		1.641e-06	4.421e-05	7	73	CCL4L2,CCL3L3,JUN,PTX3,CCL3,CCL3L1,CCL4
GO: Biological Process	GO:0045785	positive regulation of cell adhesion		1.664e-06	4.451e-05	15	437	IL10,TNFSF9,ICAM1,RIPK2,NFKBID,NFKBIZ,BCL6,CD83,NLRP3,CORO1A,THBS1,NINJ1,PLAUR,TNF,IL1B
GO: Biological Process	GO:0080164	regulation of nitric oxide metabolic process		1.801e-06	4.785e-05	7	74	IL10,ICAM1,PTGS2,PTX3,TNF,IL1B,SOD2
GO: Biological Process	GO:0150077	regulation of neuroinflammatory response		1.935e-06	5.057e-05	5	27	LDLR,PTGS2,CCL3,TNF,IL1B
GO: Biological Process	GO:0080134	regulation of response to stress		1.938e-06	5.057e-05	28	1374	IL10,GADD45B,EREG,CEBPB,ATG7,DUSP1,RIPK2,NFKBIZ,IER5,BCL6,PPP1R15A,CCL3L3,CXCL2,LDLR,PTGS2,ZFP36,NLRP3,THBS1,NAMPT,IER3,NFKBIA,SERPINB2,CCL3,CCL3L1,PLAUR,TNF,IL1B,SOD2
GO: Biological Process	GO:0045429	positive regulation of nitric oxide biosynthetic process		1.942e-06	5.057e-05	6	48	ICAM1,PTGS2,PTX3,TNF,IL1B,SOD2
GO: Biological Process	GO:0000165	MAPK cascade		2.045e-06	5.29e-05	21	838	GADD45B,EREG,DUSP1,ICAM1,SH2D3C,RIPK2,DYNLT1,CCL4L2,CCL3L3,ZFP36,JUN,THBS1,CCL3,CCL3L1,CCL4,ATF3,TNF,CCL20,IL1B,IL1RN,TRIB1
GO: Biological Process	GO:0051093	negative regulation of developmental process		2.084e-06	5.356e-05	21	839	CDKN1A,TMEM88,EREG,ADAMTS1,NFKBID,DYNLT1,BCL6,CCL3L3,LDLR,ZFP36,THBS1,NAMPT,NFKBIA,PTCH2,CCL3,CCL3L1,MAFB,TNF,IL1B,TRIB1,SOD2
GO: Biological Process	GO:1903037	regulation of leukocyte cell-cell adhesion		2.196e-06	5.577e-05	13	334	IL10,CEBPB,TNFSF9,ICAM1,RIPK2,NFKBID,NFKBIZ,BCL6,CD83,NLRP3,CORO1A,TNF,IL1B
GO: Biological Process	GO:1904407	positive regulation of nitric oxide metabolic process		2.199e-06	5.577e-05	6	49	ICAM1,PTGS2,PTX3,TNF,IL1B,SOD2
GO: Biological Process	GO:1901623	regulation of lymphocyte chemotaxis		2.34e-06	5.898e-05	5	28	CCL4L2,CCL3L3,CCL3,CCL3L1,CCL4
GO: Biological Process	GO:2000514	regulation of CD4-positive, alpha-beta T cell activation		2.36e-06	5.91e-05	7	77	RIPK2,NFKBID,NFKBIZ,BCL6,CD83,NLRP3,CCL20
GO: Biological Process	GO:0046637	regulation of alpha-beta T cell differentiation		2.808e-06	6.943e-05	7	79	RIPK2,NFKBID,NFKBIZ,BCL6,CD83,NLRP3,CCL20
GO: Biological Process	GO:0043525	positive regulation of neuron apoptotic process		2.808e-06	6.943e-05	7	79	CCL3L3,JUN,EGR1,CCL3,CCL3L1,TNF,IL1B
GO: Biological Process	GO:2001234	negative regulation of apoptotic signaling pathway		3.056e-06	7.508e-05	11	241	ICAM1,BCL6,PTGS2,THBS1,IER3,ITPRIP,PLAUR,TNF,IL1B,MNT,SOD2
GO: Biological Process	GO:0044092	negative regulation of molecular function		3.314e-06	8.091e-05	24	1090	CDKN1A,IL10,GADD45B,DUSP1,NFKBID,BCL2A1,NR4A1,PPP1R15A,PTGS2,ZFP36,NLRP3,JUN,THBS1,PTX3,NFKBIA,NFKBIE,SERPINB2,ITPRIP,PLAUR,TNF,PLEK,IL1B,PDZD3,TRIB1
GO: Biological Process	GO:0001525	angiogenesis		3.572e-06	8.666e-05	17	591	IL10,EREG,ADAMTS1,NR4A1,PPP1R15A,CXCL2,PTGS2,RHOB,ADM,JUN,THBS1,SAT1,NFKB2,GLUL,TNF,IL1B,CXCL8
GO: Biological Process	GO:0001568	blood vessel development		3.778e-06	9.109e-05	20	799	CDKN1A,IL10,EREG,ADAMTS1,NR4A1,PPP1R15A,CXCL2,LDLR,PTGS2,RHOB,ADM,JUN,THBS1,SAT1,EGR1,NFKB2,GLUL,TNF,IL1B,CXCL8
GO: Biological Process	GO:0002526	acute inflammatory response		3.824e-06	9.112e-05	8	117	CEBPB,ICAM1,CXCL2,PTGS2,NLRP3,TNF,IL1B,IL1RN
GO: Biological Process	GO:0002443	leukocyte mediated immunity		3.826e-06	9.112e-05	21	872	IL10,ATG7,ICAM1,RNF19B,GPR84,DYNLT1,BCL6,CCL3L3,CXCL2,NLRP3,GAB2,CORO1A,FCAR,PTX3,FTH1,CCL3,CCL3L1,PLAUR,TNF,CCL20,IL1B
GO: Biological Process	GO:0019722	calcium-mediated signaling		3.919e-06	9.2e-05	10	200	CCL4L2,CCL3L3,CHP2,CCL3,CCL3L1,CCL4,TNF,CCL20,PLEK,CXCL8
GO: Biological Process	GO:0070997	neuron death		3.92e-06	9.2e-05	14	409	IL10,CEBPB,ATG7,CCL3L3,CXCL2,JUN,CORO1A,NAMPT,EGR1,CCL3,CCL3L1,TNF,IL1B,SOD2
GO: Biological Process	GO:1904705	regulation of vascular associated smooth muscle cell proliferation		3.933e-06	9.2e-05	6	54	CDKN1A,IL10,ADAMTS1,JUN,TNF,SOD2
GO: Biological Process	GO:0035710	CD4-positive, alpha-beta T cell activation		4.075e-06	9.475e-05	8	118	CEBPB,RIPK2,NFKBID,NFKBIZ,BCL6,CD83,NLRP3,CCL20
GO: Biological Process	GO:0009743	response to carbohydrate		4.182e-06	9.667e-05	12	300	ATG7,ICAM1,PPP1R15A,PTGS2,OSBP,THBS1,NAMPT,EGR1,GLUL,IL1B,G6PC1,SOD2
GO: Biological Process	GO:0006809	nitric oxide biosynthetic process		4.249e-06	9.762e-05	7	84	IL10,ICAM1,PTGS2,PTX3,TNF,IL1B,SOD2
GO: Biological Process	GO:0043523	regulation of neuron apoptotic process		4.348e-06	9.933e-05	11	250	IL10,CEBPB,CCL3L3,JUN,CORO1A,EGR1,CCL3,CCL3L1,TNF,IL1B,SOD2
GO: Biological Process	GO:1990874	vascular associated smooth muscle cell proliferation		4.387e-06	9.962e-05	6	55	CDKN1A,IL10,ADAMTS1,JUN,TNF,SOD2
GO: Biological Process	GO:1901699	cellular response to nitrogen compound		4.556e-06	0.0001029	19	738	CEBPB,ATG7,SGK1,ICAM1,RIPK2,NR4A1,PPP1R15A,SLC1A2,PTGS2,NLRP3,THBS1,NAMPT,EGR1,TNF,ATP6V1C2,IL1B,IL1RN,G6PC1,CDK4
GO: Biological Process	GO:0031347	regulation of defense response		4.957e-06	0.0001113	18	673	IL10,EREG,CEBPB,RIPK2,NFKBIZ,BCL6,CCL3L3,CXCL2,LDLR,PTGS2,ZFP36,NLRP3,IER3,NFKBIA,CCL3,CCL3L1,TNF,IL1B
GO: Biological Process	GO:0031349	positive regulation of defense response		5.301e-06	0.0001183	13	362	EREG,CEBPB,RIPK2,NFKBIZ,CCL3L3,CXCL2,LDLR,PTGS2,NFKBIA,CCL3,CCL3L1,TNF,IL1B
GO: Biological Process	GO:0042110	T cell activation		5.37e-06	0.0001192	16	544	IL10,CEBPB,TNFSF9,ICAM1,RIPK2,NFKBID,NFKBIZ,BCL2A1,BCL6,CD83,NLRP3,CORO1A,EGR1,MAFB,CCL20,IL1B
GO: Biological Process	GO:1903039	positive regulation of leukocyte cell-cell adhesion		5.455e-06	0.0001204	11	256	TNFSF9,ICAM1,RIPK2,NFKBID,NFKBIZ,BCL6,CD83,NLRP3,CORO1A,TNF,IL1B
GO: Biological Process	GO:0046209	nitric oxide metabolic process		5.803e-06	0.0001273	7	88	IL10,ICAM1,PTGS2,PTX3,TNF,IL1B,SOD2
GO: Biological Process	GO:0050994	regulation of lipid catabolic process		6.009e-06	0.0001311	6	58	HCAR2,LDLR,HCAR3,TNF,IL1B,CDK4
GO: Biological Process	GO:0071417	cellular response to organonitrogen compound		6.078e-06	0.0001315	18	683	CEBPB,ATG7,SGK1,ICAM1,RIPK2,NR4A1,PPP1R15A,SLC1A2,PTGS2,NLRP3,NAMPT,EGR1,TNF,ATP6V1C2,IL1B,IL1RN,G6PC1,CDK4
GO: Biological Process	GO:0048545	response to steroid hormone		6.092e-06	0.0001315	14	425	CDKN1A,IL10,SGK1,DUSP1,ICAM1,CXCL2,PTGS2,ZFP36,ADM,THBS1,EGR1,TNF,IL1B,IL1RN
GO: Biological Process	GO:0030098	lymphocyte differentiation		6.258e-06	0.0001343	14	426	IL10,TNFSF9,RIPK2,NFKBID,NFKBIZ,BCL2A1,BCL6,CD83,NLRP3,CORO1A,EGR1,MAFB,CCL20,IL1B
GO: Biological Process	GO:0150076	neuroinflammatory response		6.382e-06	0.0001362	5	34	LDLR,PTGS2,CCL3,TNF,IL1B
GO: Biological Process	GO:2001057	reactive nitrogen species metabolic process		7.256e-06	0.000154	7	91	IL10,ICAM1,PTGS2,PTX3,TNF,IL1B,SOD2
GO: Biological Process	GO:0032680	regulation of tumor necrosis factor production		7.32e-06	0.0001545	9	169	IL10,RIPK2,CCL4L2,CCL3L3,ZFP36,THBS1,CCL3,CCL3L1,CCL4
GO: Biological Process	GO:0050921	positive regulation of chemotaxis		7.463e-06	0.0001567	8	128	CCL4L2,CCL3L3,THBS1,CCL3,CCL3L1,CCL4,IL1B,CXCL8
GO: Biological Process	GO:0030099	myeloid cell differentiation		7.569e-06	0.0001574	16	559	TMEM88,CEBPB,TNFSF9,BCL6,CCL3L3,ZFP36,GAB2,JUN,THBS1,TLE3,NFKBIA,CCL3,CCL3L1,MAFB,TNF,TRIB1
GO: Biological Process	GO:0045637	regulation of myeloid cell differentiation		7.576e-06	0.0001574	11	265	CEBPB,CCL3L3,ZFP36,JUN,THBS1,NFKBIA,CCL3,CCL3L1,MAFB,TNF,TRIB1
GO: Biological Process	GO:0043086	negative regulation of catalytic activity		7.921e-06	0.000163	19	767	CDKN1A,GADD45B,DUSP1,BCL2A1,NR4A1,PPP1R15A,PTGS2,ZFP36,JUN,THBS1,PTX3,SERPINB2,ITPRIP,PLAUR,TNF,PLEK,IL1B,PDZD3,TRIB1
GO: Biological Process	GO:2000192	negative regulation of fatty acid transport		7.969e-06	0.000163	4	17	THBS1,TNF,IL1B,IL1RN
GO: Biological Process	GO:0031649	heat generation		7.969e-06	0.000163	4	17	PTGS2,TNF,IL1B,IL1RN
GO: Biological Process	GO:0002763	positive regulation of myeloid leukocyte differentiation		8.086e-06	0.0001645	6	61	CCL3L3,JUN,CCL3,CCL3L1,TNF,TRIB1
GO: Biological Process	GO:2001233	regulation of apoptotic signaling pathway		8.215e-06	0.0001663	13	377	G0S2,ICAM1,BCL6,PTGS2,THBS1,IER3,ITPRIP,PLAUR,ATF3,TNF,IL1B,MNT,SOD2
GO: Biological Process	GO:0031668	cellular response to extracellular stimulus		8.73e-06	0.0001758	11	269	CDKN1A,ATG7,ADAMTS1,ICAM1,PPP1R15A,CXCL2,SLC1A2,JUN,NAMPT,GLUL,ATF3
GO: Biological Process	GO:0045621	positive regulation of lymphocyte differentiation		8.855e-06	0.0001773	8	131	IL10,TNFSF9,RIPK2,NFKBID,NFKBIZ,BCL6,CD83,NLRP3
GO: Biological Process	GO:1903428	positive regulation of reactive oxygen species biosynthetic process		8.896e-06	0.0001773	6	62	ICAM1,PTGS2,PTX3,TNF,IL1B,SOD2
GO: Biological Process	GO:0032651	regulation of interleukin-1 beta production		9e-06	0.0001785	7	94	RIPK2,CCL3L3,NLRP3,EGR1,CCL3,CCL3L1,TNF
GO: Biological Process	GO:0048514	blood vessel morphogenesis		9.206e-06	0.000181	18	704	IL10,EREG,ADAMTS1,NR4A1,PPP1R15A,CXCL2,LDLR,PTGS2,RHOB,ADM,JUN,THBS1,SAT1,NFKB2,GLUL,TNF,IL1B,CXCL8
GO: Biological Process	GO:1903555	regulation of tumor necrosis factor superfamily cytokine production		9.268e-06	0.000181	9	174	IL10,RIPK2,CCL4L2,CCL3L3,ZFP36,THBS1,CCL3,CCL3L1,CCL4
GO: Biological Process	GO:0032640	tumor necrosis factor production		9.268e-06	0.000181	9	174	IL10,RIPK2,CCL4L2,CCL3L3,ZFP36,THBS1,CCL3,CCL3L1,CCL4
GO: Biological Process	GO:0051050	positive regulation of transport		9.361e-06	0.0001819	21	924	HCAR2,CEBPB,ATG7,SGK1,CCL4L2,CCL3L3,CXCL2,SLC1A2,PTGS2,GAB2,HCAR3,OSBP,PTX3,CHP2,NFKBIA,GLUL,CCL3,CCL3L1,CCL4,TNF,IL1B
GO: Biological Process	GO:2000319	regulation of T-helper 17 cell differentiation		1.018e-05	0.0001969	4	18	NFKBID,NFKBIZ,NLRP3,CCL20
GO: Biological Process	GO:0043367	CD4-positive, alpha-beta T cell differentiation		1.035e-05	0.0001991	7	96	RIPK2,NFKBID,NFKBIZ,BCL6,CD83,NLRP3,CCL20
GO: Biological Process	GO:0009725	response to hormone		1.12e-05	0.0002145	22	1012	CDKN1A,IL10,EREG,ADAMTS1,SGK1,DUSP1,ICAM1,NR4A1,CXCL2,LDLR,PTGS2,ZFP36,ADM,THBS1,NAMPT,EGR1,TNF,ATP6V1C2,IL1B,IL1RN,G6PC1,CDK4
GO: Biological Process	GO:0006935	chemotaxis		1.132e-05	0.0002158	17	645	IL10,DUSP1,CCL4L2,NR4A1,CCL3L3,CXCL2,GAB2,CORO1A,THBS1,PTCH2,CCL3,CCL3L1,CCL4,PLAUR,CCL20,IL1B,CXCL8
GO: Biological Process	GO:0071706	tumor necrosis factor superfamily cytokine production		1.164e-05	0.00022	9	179	IL10,RIPK2,CCL4L2,CCL3L3,ZFP36,THBS1,CCL3,CCL3L1,CCL4
GO: Biological Process	GO:0002761	regulation of myeloid leukocyte differentiation		1.166e-05	0.00022	8	136	CEBPB,CCL3L3,JUN,CCL3,CCL3L1,MAFB,TNF,TRIB1
GO: Biological Process	GO:0002252	immune effector process		1.296e-05	0.0002433	25	1263	IL10,CEBPB,ATG7,ICAM1,RNF19B,RIPK2,NFKBID,GPR84,NFKBIZ,DYNLT1,BCL6,CCL3L3,CXCL2,NLRP3,GAB2,CORO1A,FCAR,PTX3,FTH1,CCL3,CCL3L1,PLAUR,TNF,CCL20,IL1B
GO: Biological Process	GO:0043408	regulation of MAPK cascade		1.355e-05	0.000253	17	654	GADD45B,DUSP1,ICAM1,RIPK2,DYNLT1,CCL4L2,CCL3L3,JUN,THBS1,CCL3,CCL3L1,CCL4,ATF3,TNF,CCL20,IL1B,IL1RN
GO: Biological Process	GO:0051402	neuron apoptotic process		1.36e-05	0.000253	11	282	IL10,CEBPB,CCL3L3,JUN,CORO1A,EGR1,CCL3,CCL3L1,TNF,IL1B,SOD2
GO: Biological Process	GO:0071495	cellular response to endogenous stimulus		1.395e-05	0.0002577	26	1352	HIVEP1,CEBPB,ATG7,ADAMTS1,SGK1,DUSP1,ICAM1,RIPK2,NR4A1,PPP1R15A,SLC1A2,PTGS2,ZFP36,NLRP3,JUN,CORO1A,THBS1,NAMPT,EGR1,TNF,ATP6V1C2,IL1B,IL1RN,G6PC1,CXCL8,CDK4
GO: Biological Process	GO:2000401	regulation of lymphocyte migration		1.399e-05	0.0002577	6	67	CCL4L2,CCL3L3,CCL3,CCL3L1,CCL4,CCL20
GO: Biological Process	GO:0072676	lymphocyte migration		1.446e-05	0.000264	7	101	ICAM1,CCL4L2,CCL3L3,CCL3,CCL3L1,CCL4,CCL20
GO: Biological Process	GO:0031669	cellular response to nutrient levels		1.447e-05	0.000264	10	232	CDKN1A,ATG7,ADAMTS1,ICAM1,PPP1R15A,CXCL2,JUN,NAMPT,GLUL,ATF3
GO: Biological Process	GO:0043372	positive regulation of CD4-positive, alpha-beta T cell differentiation		1.453e-05	0.000264	5	40	RIPK2,NFKBID,NFKBIZ,CD83,NLRP3
GO: Biological Process	GO:0009314	response to radiation		1.46e-05	0.000264	15	523	CDKN1A,BEST1,SGK1,DUSP1,ICAM1,PPP1R15A,CXCL2,SLC1A2,PTGS2,RHOB,JUN,NAMPT,EGR1,IL1B,SOD2
GO: Biological Process	GO:0045638	negative regulation of myeloid cell differentiation		1.542e-05	0.0002776	7	102	CCL3L3,ZFP36,NFKBIA,CCL3,CCL3L1,MAFB,TRIB1
GO: Biological Process	GO:0070162	adiponectin secretion		1.618e-05	0.0002881	3	7	HCAR2,HCAR3,IL1B
GO: Biological Process	GO:0070163	regulation of adiponectin secretion		1.618e-05	0.0002881	3	7	HCAR2,HCAR3,IL1B
GO: Biological Process	GO:0032760	positive regulation of tumor necrosis factor production		1.644e-05	0.0002881	7	103	RIPK2,CCL4L2,CCL3L3,THBS1,CCL3,CCL3L1,CCL4
GO: Biological Process	GO:0042116	macrophage activation		1.644e-05	0.0002881	7	103	IL10,LDLR,JUN,THBS1,NAMPT,CCL3,TNF
GO: Biological Process	GO:0019233	sensory perception of pain		1.644e-05	0.0002881	7	103	IL10,CCL3L3,PTGS2,CCL3,CCL3L1,TNF,IL1RN
GO: Biological Process	GO:0055093	response to hyperoxia		1.645e-05	0.0002881	5	41	CDKN1A,ATG7,EGR1,SOD2,CDK4
GO: Biological Process	GO:0009611	response to wounding		1.781e-05	0.0003106	17	668	CDKN1A,IL10,EREG,CXCL2,SLC1A2,ZFP36,ADM,JUN,THBS1,EGR1,SERPINB2,PLAUR,TNF,CCL20,PLEK,IL1B,SOD2
GO: Biological Process	GO:0072593	reactive oxygen species metabolic process		1.823e-05	0.0003164	11	291	CDKN1A,IL10,ICAM1,CXCL2,PTGS2,THBS1,IER3,PTX3,TNF,IL1B,SOD2
GO: Biological Process	GO:0042330	taxis		1.851e-05	0.0003199	17	670	IL10,DUSP1,CCL4L2,NR4A1,CCL3L3,CXCL2,GAB2,CORO1A,THBS1,PTCH2,CCL3,CCL3L1,CCL4,PLAUR,CCL20,IL1B,CXCL8
GO: Biological Process	GO:1901652	response to peptide		1.861e-05	0.0003202	16	601	IL10,EREG,SGK1,ICAM1,RIPK2,NR4A1,LDLR,PTGS2,ADM,NAMPT,EGR1,NFKBIA,ATP6V1C2,IL1B,G6PC1,CDK4
GO: Biological Process	GO:0045765	regulation of angiogenesis		1.881e-05	0.0003223	11	292	IL10,EREG,ADAMTS1,PPP1R15A,RHOB,ADM,THBS1,GLUL,TNF,IL1B,CXCL8
GO: Biological Process	GO:0034114	regulation of heterotypic cell-cell adhesion		1.956e-05	0.0003323	4	21	IL10,TNF,IL1B,IL1RN
GO: Biological Process	GO:0042093	T-helper cell differentiation		1.957e-05	0.0003323	6	71	RIPK2,NFKBID,NFKBIZ,BCL6,NLRP3,CCL20
GO: Biological Process	GO:1903557	positive regulation of tumor necrosis factor superfamily cytokine production		1.983e-05	0.000335	7	106	RIPK2,CCL4L2,CCL3L3,THBS1,CCL3,CCL3L1,CCL4
GO: Biological Process	GO:0051336	regulation of hydrolase activity		1.99e-05	0.000335	24	1212	ICAM1,RIPK2,DYNLT1,BCL2A1,CCL4L2,BCL6,NR4A1,PPP1R15A,CCL3L3,PTGS2,NLRP3,JUN,THBS1,PTX3,SIPA1L1,CHP2,SERPINB2,CCL3,CCL3L1,CCL4,PLAUR,TNF,CCL20,PLEK
GO: Biological Process	GO:0006953	acute-phase response		2.087e-05	0.0003498	5	43	CEBPB,PTGS2,TNF,IL1B,IL1RN
GO: Biological Process	GO:0001659	temperature homeostasis		2.158e-05	0.0003603	8	148	CEBPB,G0S2,PTGS2,EGR1,TLE3,TNF,IL1B,IL1RN
GO: Biological Process	GO:0009615	response to virus		2.404e-05	0.0003996	12	357	ATG7,RIPK2,CCL4L2,CCL3L3,NLRP3,NFKBIA,CCL3,CCL3L1,CCL4,ATF3,TNF,IL1B
GO: Biological Process	GO:0098542	defense response to other organism		2.44e-05	0.0004034	22	1064	IL10,EREG,CEBPB,ATG7,ICAM1,RNF19B,RIPK2,CCL4L2,CCL3L3,CXCL2,NLRP3,ADM,CORO1A,EGR1,PTX3,CCL3,CCL3L1,CCL4,TNF,CCL20,IL1B,SOD2
GO: Biological Process	GO:0043410	positive regulation of MAPK cascade		2.448e-05	0.0004034	14	481	GADD45B,ICAM1,RIPK2,CCL4L2,CCL3L3,JUN,THBS1,CCL3,CCL3L1,CCL4,TNF,CCL20,IL1B,IL1RN
GO: Biological Process	GO:1901342	regulation of vasculature development		2.491e-05	0.0004084	11	301	IL10,EREG,ADAMTS1,PPP1R15A,RHOB,ADM,THBS1,GLUL,TNF,IL1B,CXCL8
GO: Biological Process	GO:0002822	regulation of adaptive immune response based on somatic recombination of immune receptors built from immunoglobulin superfamily domains		2.499e-05	0.0004084	9	197	IL10,RIPK2,NFKBID,NFKBIZ,BCL6,NLRP3,TNF,CCL20,IL1B
GO: Biological Process	GO:0007186	G protein-coupled receptor signaling pathway		2.549e-05	0.0004148	17	687	HCAR2,EREG,GPR84,DYNLT1,CCL4L2,PLEKHG2,CCL3L3,CXCL2,RHOB,ADM,HCAR3,CCL3,CCL3L1,CCL4,CCL20,PLEK,CXCL8
GO: Biological Process	GO:0031622	positive regulation of fever generation		2.575e-05	0.0004155	3	8	PTGS2,TNF,IL1B
GO: Biological Process	GO:2000321	positive regulation of T-helper 17 cell differentiation		2.575e-05	0.0004155	3	8	NFKBID,NFKBIZ,NLRP3
GO: Biological Process	GO:0050863	regulation of T cell activation		2.61e-05	0.0004196	12	360	IL10,CEBPB,TNFSF9,RIPK2,NFKBID,NFKBIZ,BCL6,CD83,NLRP3,CORO1A,CCL20,IL1B
GO: Biological Process	GO:0036230	granulocyte activation		2.621e-05	0.0004196	14	484	ATG7,GPR84,DYNLT1,CCL3L3,CXCL2,FCAR,PTX3,FTH1,CCL3,CCL3L1,PLAUR,TNF,IL1B,CXCL8
GO: Biological Process	GO:0002286	T cell activation involved in immune response		2.676e-05	0.0004258	7	111	ICAM1,RIPK2,NFKBID,NFKBIZ,BCL6,NLRP3,CCL20
GO: Biological Process	GO:0002294	CD4-positive, alpha-beta T cell differentiation involved in immune response		2.682e-05	0.0004258	6	75	RIPK2,NFKBID,NFKBIZ,BCL6,NLRP3,CCL20
GO: Biological Process	GO:0046890	regulation of lipid biosynthetic process		2.706e-05	0.000428	9	199	ATG7,LDLR,PTGS2,ADM,EGR1,TLE3,TNF,IL1B,CDK4
GO: Biological Process	GO:0022603	regulation of anatomical structure morphogenesis		2.722e-05	0.0004287	21	992	IL10,EREG,ADAMTS1,SGK1,RHOBTB3,ICAM1,BCL6,PPP1R15A,CCL3L3,RHOB,ADM,CORO1A,THBS1,SIPA1L1,GLUL,CCL3,CCL3L1,TNF,FAM9B,IL1B,CXCL8
GO: Biological Process	GO:0002285	lymphocyte activation involved in immune response		2.815e-05	0.0004416	9	200	IL10,ICAM1,RIPK2,NFKBID,NFKBIZ,BCL6,NLRP3,CORO1A,CCL20
GO: Biological Process	GO:0032891	negative regulation of organic acid transport		2.859e-05	0.0004467	4	23	THBS1,TNF,IL1B,IL1RN
GO: Biological Process	GO:0002293	alpha-beta T cell differentiation involved in immune response		2.893e-05	0.0004502	6	76	RIPK2,NFKBID,NFKBIZ,BCL6,NLRP3,CCL20
GO: Biological Process	GO:0002683	negative regulation of immune system process		2.915e-05	0.0004518	13	425	IL10,CEBPB,DUSP1,NFKBID,BCL6,CCL3L3,LDLR,THBS1,CCL3,CCL3L1,MAFB,TNF,TRIB1
GO: Biological Process	GO:0045944	positive regulation of transcription by RNA polymerase II		2.98e-05	0.0004583	22	1078	IL10,HIVEP1,CEBPB,RIPK2,IER5,NR4A1,CCL3L3,NLRP3,IER2,JUN,NAMPT,EGR1,NFKB2,CHP2,NFKBIA,CCL3,CCL3L1,MAFB,ATF3,TNF,IL1B,ZFP2
GO: Biological Process	GO:0030316	osteoclast differentiation		3.004e-05	0.0004583	7	113	CEBPB,CCL3L3,GAB2,CCL3,CCL3L1,MAFB,TNF
GO: Biological Process	GO:1903426	regulation of reactive oxygen species biosynthetic process		3.004e-05	0.0004583	7	113	IL10,ICAM1,PTGS2,PTX3,TNF,IL1B,SOD2
GO: Biological Process	GO:0045582	positive regulation of T cell differentiation		3.004e-05	0.0004583	7	113	TNFSF9,RIPK2,NFKBID,NFKBIZ,BCL6,CD83,NLRP3
GO: Biological Process	GO:1901214	regulation of neuron death		3.069e-05	0.0004665	12	366	IL10,CEBPB,ATG7,CCL3L3,JUN,CORO1A,EGR1,CCL3,CCL3L1,TNF,IL1B,SOD2
GO: Biological Process	GO:1902106	negative regulation of leukocyte differentiation		3.364e-05	0.0005084	7	115	NFKBID,BCL6,CCL3L3,CCL3,CCL3L1,MAFB,TRIB1
GO: Biological Process	GO:0002573	myeloid leukocyte differentiation		3.371e-05	0.0005084	10	256	CEBPB,TNFSF9,CCL3L3,GAB2,JUN,CCL3,CCL3L1,MAFB,TNF,TRIB1
GO: Biological Process	GO:0045624	positive regulation of T-helper cell differentiation		3.41e-05	0.0005116	4	24	RIPK2,NFKBID,NFKBIZ,NLRP3
GO: Biological Process	GO:0050920	regulation of chemotaxis		3.418e-05	0.0005116	9	205	DUSP1,CCL4L2,CCL3L3,THBS1,CCL3,CCL3L1,CCL4,IL1B,CXCL8
GO: Biological Process	GO:0036296	response to increased oxygen levels		3.597e-05	0.0005339	5	48	CDKN1A,ATG7,EGR1,SOD2,CDK4
GO: Biological Process	GO:0002287	alpha-beta T cell activation involved in immune response		3.609e-05	0.0005339	6	79	RIPK2,NFKBID,NFKBIZ,BCL6,NLRP3,CCL20
GO: Biological Process	GO:0045670	regulation of osteoclast differentiation		3.609e-05	0.0005339	6	79	CEBPB,CCL3L3,CCL3,CCL3L1,MAFB,TNF
GO: Biological Process	GO:0043269	regulation of ion transport		3.747e-05	0.0005524	24	1260	BEST1,HCAR2,CEBPB,ATG7,SGK1,ICAM1,CCL4L2,CCL3L3,CXCL2,SLC1A2,PTGS2,HCAR3,CORO1A,OSBP,THBS1,CHP2,NFKBIA,GLUL,CCL3,CCL3L1,CCL4,TNF,IL1B,IL1RN
GO: Biological Process	GO:0002278	eosinophil activation involved in immune response		3.84e-05	0.0005555	3	9	CCL3L3,CCL3,CCL3L1
GO: Biological Process	GO:0031620	regulation of fever generation		3.84e-05	0.0005555	3	9	PTGS2,TNF,IL1B
GO: Biological Process	GO:0150078	positive regulation of neuroinflammatory response		3.84e-05	0.0005555	3	9	CCL3,TNF,IL1B
GO: Biological Process	GO:0043308	eosinophil degranulation		3.84e-05	0.0005555	3	9	CCL3L3,CCL3,CCL3L1
GO: Biological Process	GO:0002447	eosinophil mediated immunity		3.84e-05	0.0005555	3	9	CCL3L3,CCL3,CCL3L1
GO: Biological Process	GO:1903707	negative regulation of hemopoiesis		3.97e-05	0.0005717	7	118	NFKBID,BCL6,CCL3L3,CCL3,CCL3L1,MAFB,TRIB1
GO: Biological Process	GO:0001774	microglial cell activation		3.981e-05	0.0005717	5	49	LDLR,JUN,NAMPT,CCL3,TNF
GO: Biological Process	GO:0042594	response to starvation		4.127e-05	0.0005905	9	210	CDKN1A,ATG7,PPP1R15A,ZFP36,ADM,JUN,GLUL,ATF3,IL1RN
GO: Biological Process	GO:0034284	response to monosaccharide		4.237e-05	0.000604	10	263	ATG7,ICAM1,PTGS2,OSBP,THBS1,NAMPT,EGR1,GLUL,IL1B,SOD2
GO: Biological Process	GO:0019083	viral transcription		4.283e-05	0.0006084	9	211	ATG7,CCL4L2,CCL3L3,ZFP36,JUN,CCL3,CCL3L1,CCL4,CXCL8
GO: Biological Process	GO:0048246	macrophage chemotaxis		4.396e-05	0.0006179	5	50	CCL3L3,THBS1,CCL3,CCL3L1,IL1B
GO: Biological Process	GO:2000516	positive regulation of CD4-positive, alpha-beta T cell activation		4.396e-05	0.0006179	5	50	RIPK2,NFKBID,NFKBIZ,CD83,NLRP3
GO: Biological Process	GO:1901216	positive regulation of neuron death		4.422e-05	0.0006179	7	120	CCL3L3,JUN,EGR1,CCL3,CCL3L1,TNF,IL1B
GO: Biological Process	GO:0046634	regulation of alpha-beta T cell activation		4.422e-05	0.0006179	7	120	RIPK2,NFKBID,NFKBIZ,BCL6,CD83,NLRP3,CCL20
GO: Biological Process	GO:0098609	cell-cell adhesion		4.429e-05	0.0006179	18	792	IL10,CEBPB,TNFSF9,ICAM1,RIPK2,NFKBID,NFKBIZ,BCL6,CD83,CXCL2,NLRP3,CORO1A,THBS1,PLAUR,TNF,PLEK,IL1B,IL1RN
GO: Biological Process	GO:0045619	regulation of lymphocyte differentiation		4.61e-05	0.0006408	9	213	IL10,TNFSF9,RIPK2,NFKBID,NFKBIZ,BCL6,CD83,NLRP3,CCL20
GO: Biological Process	GO:2000316	regulation of T-helper 17 type immune response		4.74e-05	0.0006542	4	26	NFKBID,NFKBIZ,NLRP3,CCL20
GO: Biological Process	GO:0050995	negative regulation of lipid catabolic process		4.74e-05	0.0006542	4	26	HCAR2,HCAR3,TNF,IL1B
GO: Biological Process	GO:0002292	T cell differentiation involved in immune response		4.777e-05	0.0006552	6	83	RIPK2,NFKBID,NFKBIZ,BCL6,NLRP3,CCL20
GO: Biological Process	GO:0002819	regulation of adaptive immune response		4.781e-05	0.0006552	9	214	IL10,RIPK2,NFKBID,NFKBIZ,BCL6,NLRP3,TNF,CCL20,IL1B
GO: Biological Process	GO:0043434	response to peptide hormone		5.052e-05	0.0006899	14	514	IL10,EREG,SGK1,ICAM1,NR4A1,LDLR,PTGS2,ADM,NAMPT,EGR1,ATP6V1C2,IL1B,G6PC1,CDK4
GO: Biological Process	GO:0019932	second-messenger-mediated signaling		5.136e-05	0.000699	13	449	CCL4L2,CCL3L3,ADM,THBS1,CHP2,CCL3,CCL3L1,CCL4,TNF,CCL20,PLEK,PDZD3,CXCL8
GO: Biological Process	GO:1905953	negative regulation of lipid localization		5.325e-05	0.0007222	5	52	THBS1,NFKBIA,TNF,IL1B,IL1RN
GO: Biological Process	GO:0031652	positive regulation of heat generation		5.454e-05	0.0007336	3	10	PTGS2,TNF,IL1B
GO: Biological Process	GO:0043307	eosinophil activation		5.454e-05	0.0007336	3	10	CCL3L3,CCL3,CCL3L1
GO: Biological Process	GO:0043154	negative regulation of cysteine-type endopeptidase activity involved in apoptotic process		5.465e-05	0.0007336	6	85	BCL2A1,NR4A1,PTGS2,THBS1,PLAUR,TNF
GO: Biological Process	GO:0045596	negative regulation of cell differentiation		6.218e-05	0.0008318	15	593	EREG,NFKBID,DYNLT1,BCL6,CCL3L3,LDLR,ZFP36,NFKBIA,CCL3,CCL3L1,MAFB,TNF,IL1B,TRIB1,SOD2
GO: Biological Process	GO:0019216	regulation of lipid metabolic process		6.266e-05	0.0008353	12	394	HCAR2,ATG7,G0S2,LDLR,PTGS2,ADM,HCAR3,EGR1,TLE3,TNF,IL1B,CDK4
GO: Biological Process	GO:0046632	alpha-beta T cell differentiation		6.674e-05	0.0008867	7	128	RIPK2,NFKBID,NFKBIZ,BCL6,CD83,NLRP3,CCL20
GO: Biological Process	GO:0009636	response to toxic substance		6.75e-05	0.0008938	10	278	CDKN1A,CCL4L2,CCL3L3,PTGS2,CCL3,CCL3L1,CCL4,PDZD3,SOD2,CDK4
GO: Biological Process	GO:0007613	memory		7.011e-05	0.0009252	7	129	CEBPB,SGK1,LDLR,PTGS2,EGR1,IL1B,IL1RN
GO: Biological Process	GO:0072539	T-helper 17 cell differentiation		7.394e-05	0.0009643	4	29	NFKBID,NFKBIZ,NLRP3,CCL20
GO: Biological Process	GO:0010212	response to ionizing radiation		7.422e-05	0.0009643	8	176	CDKN1A,ICAM1,CXCL2,RHOB,NAMPT,EGR1,IL1B,SOD2
GO: Biological Process	GO:0043615	astrocyte cell migration		7.456e-05	0.0009643	3	11	CCL3L3,CCL3,CCL3L1
GO: Biological Process	GO:2000318	positive regulation of T-helper 17 type immune response		7.456e-05	0.0009643	3	11	NFKBID,NFKBIZ,NLRP3
GO: Biological Process	GO:0032621	interleukin-18 production		7.456e-05	0.0009643	3	11	IL10,NLRP3,TNF
GO: Biological Process	GO:0034116	positive regulation of heterotypic cell-cell adhesion		7.456e-05	0.0009643	3	11	IL10,TNF,IL1B
GO: Biological Process	GO:1904035	regulation of epithelial cell apoptotic process		7.536e-05	0.0009715	6	90	IL10,GADD45B,ICAM1,ZFP36,THBS1,TNF
GO: Biological Process	GO:0050918	positive chemotaxis		7.633e-05	0.0009808	5	56	CCL3L3,CORO1A,CCL3,CCL3L1,CXCL8
GO: Biological Process	GO:0070482	response to oxygen levels		7.995e-05	0.001024	13	469	CDKN1A,ATG7,ICAM1,PPP1R15A,LDLR,PTGS2,ADM,THBS1,NAMPT,EGR1,IL1B,SOD2,CDK4
GO: Biological Process	GO:0046631	alpha-beta T cell activation		8.035e-05	0.001026	8	178	CEBPB,RIPK2,NFKBID,NFKBIZ,BCL6,CD83,NLRP3,CCL20
GO: Biological Process	GO:0019080	viral gene expression		8.339e-05	0.001061	9	230	ATG7,CCL4L2,CCL3L3,ZFP36,JUN,CCL3,CCL3L1,CCL4,CXCL8
GO: Biological Process	GO:0030728	ovulation		8.48e-05	0.001072	4	30	EREG,ADAMTS1,PTGS2,IL1B
GO: Biological Process	GO:0045672	positive regulation of osteoclast differentiation		8.48e-05	0.001072	4	30	CCL3L3,CCL3,CCL3L1,TNF
GO: Biological Process	GO:0045580	regulation of T cell differentiation		8.688e-05	0.001095	8	180	TNFSF9,RIPK2,NFKBID,NFKBIZ,BCL6,CD83,NLRP3,CCL20
GO: Biological Process	GO:0051248	negative regulation of protein metabolic process		8.817e-05	0.001107	20	994	CDKN1A,IL10,GADD45B,ATG7,DUSP1,BCL2A1,NR4A1,PPP1R15A,LDLR,PTGS2,ZFP36,JUN,THBS1,PTX3,SERPINB2,ITPRIP,PLAUR,TNF,IL1B,TRIB1
GO: Biological Process	GO:0046638	positive regulation of alpha-beta T cell differentiation		9.043e-05	0.001132	5	58	RIPK2,NFKBID,NFKBIZ,CD83,NLRP3
GO: Biological Process	GO:2000117	negative regulation of cysteine-type endopeptidase activity		9.608e-05	0.001199	6	94	BCL2A1,NR4A1,PTGS2,THBS1,PLAUR,TNF
GO: Biological Process	GO:0031650	regulation of heat generation		9.884e-05	0.00123	3	12	PTGS2,TNF,IL1B
GO: Biological Process	GO:0002762	negative regulation of myeloid leukocyte differentiation		0.0001064	0.00132	5	60	CCL3L3,CCL3,CCL3L1,MAFB,TRIB1
GO: Biological Process	GO:1903409	reactive oxygen species biosynthetic process		0.0001073	0.001326	7	138	IL10,ICAM1,PTGS2,PTX3,TNF,IL1B,SOD2
GO: Biological Process	GO:0002718	regulation of cytokine production involved in immune response		0.000108	0.00133	6	96	IL10,BCL6,NLRP3,TNF,CCL20,IL1B
GO: Biological Process	GO:0050870	positive regulation of T cell activation		0.0001082	0.00133	9	238	TNFSF9,RIPK2,NFKBID,NFKBIZ,BCL6,CD83,NLRP3,CORO1A,IL1B
GO: Biological Process	GO:0007155	cell adhesion		0.0001087	0.001331	23	1261	IL10,CEBPB,TNFSF9,DUSP1,ICAM1,RIPK2,NFKBID,NFKBIZ,BCL6,CD83,CXCL2,NLRP3,RHOB,CORO1A,THBS1,NINJ1,CCL4,PLAUR,TNF,PLEK,IL1B,IL1RN,CXCL8
GO: Biological Process	GO:0051924	regulation of calcium ion transport		0.000119	0.001453	9	241	BEST1,ICAM1,CCL4L2,CCL3L3,PTGS2,CORO1A,CCL3,CCL3L1,CCL4
GO: Biological Process	GO:0032102	negative regulation of response to external stimulus		0.0001218	0.001483	11	359	IL10,DUSP1,LDLR,ZFP36,NLRP3,THBS1,IER3,SERPINB2,PLAUR,TNF,TRIB1
GO: Biological Process	GO:0019220	regulation of phosphate metabolic process		0.0001223	0.001484	26	1536	CDKN1A,GADD45B,EREG,DUSP1,ICAM1,SH2D3C,RIPK2,PFKFB3,PPP1R15A,LDLR,PTGS2,JUN,OSBP,THBS1,EGR1,IER3,CHP2,ITPRIP,PLAUR,TNF,PLEK,IL1B,IL1RN,PDZD3,TRIB1,CDK4
GO: Biological Process	GO:0051174	regulation of phosphorus metabolic process		0.0001236	0.001495	26	1537	CDKN1A,GADD45B,EREG,DUSP1,ICAM1,SH2D3C,RIPK2,PFKFB3,PPP1R15A,LDLR,PTGS2,JUN,OSBP,THBS1,EGR1,IER3,CHP2,ITPRIP,PLAUR,TNF,PLEK,IL1B,IL1RN,PDZD3,TRIB1,CDK4
GO: Biological Process	GO:1904707	positive regulation of vascular associated smooth muscle cell proliferation		0.0001243	0.001499	4	33	IL10,ADAMTS1,JUN,TNF
GO: Biological Process	GO:1903508	positive regulation of nucleic acid-templated transcription		0.0001259	0.001508	25	1449	IL10,HIVEP1,CEBPB,RIPK2,IER5,NR4A1,PPP1R15A,CCL3L3,NLRP3,IER2,JUN,NAMPT,EGR1,NFKB2,CHP2,NFKBIA,ING4,CCL3,CCL3L1,ELF2,MAFB,ATF3,TNF,IL1B,ZFP2
GO: Biological Process	GO:0045893	positive regulation of transcription, DNA-templated		0.0001259	0.001508	25	1449	IL10,HIVEP1,CEBPB,RIPK2,IER5,NR4A1,PPP1R15A,CCL3L3,NLRP3,IER2,JUN,NAMPT,EGR1,NFKB2,CHP2,NFKBIA,ING4,CCL3,CCL3L1,ELF2,MAFB,ATF3,TNF,IL1B,ZFP2
GO: Biological Process	GO:1902680	positive regulation of RNA biosynthetic process		0.0001273	0.00152	25	1450	IL10,HIVEP1,CEBPB,RIPK2,IER5,NR4A1,PPP1R15A,CCL3L3,NLRP3,IER2,JUN,NAMPT,EGR1,NFKB2,CHP2,NFKBIA,ING4,CCL3,CCL3L1,ELF2,MAFB,ATF3,TNF,IL1B,ZFP2
GO: Biological Process	GO:0051956	negative regulation of amino acid transport		0.0001278	0.001521	3	13	TNF,IL1B,IL1RN
GO: Biological Process	GO:0051254	positive regulation of RNA metabolic process		0.0001304	0.001548	26	1542	IL10,HIVEP1,CEBPB,RIPK2,IER5,NR4A1,PPP1R15A,CCL3L3,ZFP36,NLRP3,IER2,JUN,NAMPT,EGR1,NFKB2,CHP2,NFKBIA,ING4,CCL3,CCL3L1,ELF2,MAFB,ATF3,TNF,IL1B,ZFP2
GO: Biological Process	GO:1905517	macrophage migration		0.0001345	0.001591	5	63	CCL3L3,THBS1,CCL3,CCL3L1,IL1B
GO: Biological Process	GO:0051251	positive regulation of lymphocyte activation		0.0001409	0.001663	11	365	CDKN1A,IL10,TNFSF9,RIPK2,NFKBID,NFKBIZ,BCL6,CD83,NLRP3,CORO1A,IL1B
GO: Biological Process	GO:0048878	chemical homeostasis		0.0001498	0.001762	21	1117	ATG7,SGK1,ICAM1,TMTC2,DYNLT1,CCL3L3,CXCL2,LDLR,ADM,CORO1A,OSBP,ASGR2,NFKB2,CHP2,FTH1,CCL3,CCL3L1,ATP6V1C2,IL1B,G6PC1,SOD2
GO: Biological Process	GO:0045639	positive regulation of myeloid cell differentiation		0.000151	0.001771	6	102	CCL3L3,JUN,CCL3,CCL3L1,TNF,TRIB1
GO: Biological Process	GO:0048145	regulation of fibroblast proliferation		0.0001593	0.001863	6	103	CDKN1A,EREG,JUN,FTH1,SOD2,CDK4
GO: Biological Process	GO:0002676	regulation of chronic inflammatory response		0.0001617	0.001881	3	14	IL10,CXCL2,TNF
GO: Biological Process	GO:0010959	regulation of metal ion transport		0.0001618	0.001881	9	251	BEST1,ICAM1,CCL4L2,CCL3L3,PTGS2,CORO1A,CCL3,CCL3L1,CCL4
GO: Biological Process	GO:0032940	secretion by cell		0.0001636	0.001896	23	1296	HCAR2,ATG7,GPR84,DYNLT1,CCL3L3,SLC1A2,GAB2,ADM,HCAR3,CORO1A,OSBP,THBS1,FCAR,PTX3,FTH1,GLUL,CCL3,CCL3L1,PLAUR,TNF,PLEK,IL1B,IL1RN
GO: Biological Process	GO:0048144	fibroblast proliferation		0.000168	0.001942	6	104	CDKN1A,EREG,JUN,FTH1,SOD2,CDK4
GO: Biological Process	GO:0009746	response to hexose		0.0001717	0.001978	9	253	ATG7,ICAM1,PTGS2,OSBP,THBS1,NAMPT,EGR1,GLUL,IL1B
GO: Biological Process	GO:2000106	regulation of leukocyte apoptotic process		0.0001771	0.002034	6	105	IL10,HCAR2,NFKBID,BCL2A1,BCL6,HCAR3
GO: Biological Process	GO:0097193	intrinsic apoptotic signaling pathway		0.000179	0.00205	10	313	CDKN1A,CEBPB,BCL2A1,BCL6,PPP1R15A,PTGS2,IER3,PLAUR,TNF,SOD2
GO: Biological Process	GO:0010332	response to gamma radiation		0.0001802	0.002058	5	67	CDKN1A,CXCL2,EGR1,IL1B,SOD2
GO: Biological Process	GO:0070165	positive regulation of adiponectin secretion		0.0001828	0.002069	2	3	HCAR2,HCAR3
GO: Biological Process	GO:0002874	regulation of chronic inflammatory response to antigenic stimulus		0.0001828	0.002069	2	3	IL10,TNF
GO: Biological Process	GO:0060559	positive regulation of calcidiol 1-monooxygenase activity		0.0001828	0.002069	2	3	TNF,IL1B
GO: Biological Process	GO:0007610	behavior		0.000184	0.002077	15	654	CEBPB,ATG7,SGK1,CCL3L3,SLC1A2,LDLR,PTGS2,JUN,THBS1,EGR1,CCL3,CCL3L1,IL1B,IL1RN,SOD2
GO: Biological Process	GO:0002699	positive regulation of immune effector process		0.0001875	0.002107	9	256	IL10,RIPK2,NFKBID,NFKBIZ,CXCL2,NLRP3,GAB2,TNF,IL1B
GO: Biological Process	GO:0032675	regulation of interleukin-6 production		0.0001878	0.002107	7	151	IL10,EREG,CEBPB,TNFSF9,RIPK2,TNF,IL1B
GO: Biological Process	GO:0031099	regeneration		0.0001912	0.002139	11	378	CDKN1A,IL10,CEBPB,ADM,JUN,NFKBIA,NINJ1,PLAUR,TNF,IL1B,CDK4
GO: Biological Process	GO:0072678	T cell migration		0.0001933	0.002157	5	68	ICAM1,CCL3L3,CCL3,CCL3L1,CCL20
GO: Biological Process	GO:0048646	anatomical structure formation involved in morphogenesis		0.0001949	0.002167	24	1400	IL10,GADD45B,EREG,ADAMTS1,DUSP1,BCL6,NR4A1,PPP1R15A,CXCL2,PTGS2,RHOB,ADM,WDR74,JUN,THBS1,SAT1,NFKB2,GLUL,MAFB,TNF,DNAAF1,IL1B,IL1RN,CXCL8
GO: Biological Process	GO:0051930	regulation of sensory perception of pain		0.0001959	0.002167	4	37	IL10,CCL3L3,CCL3,CCL3L1
GO: Biological Process	GO:0072538	T-helper 17 type immune response		0.0001959	0.002167	4	37	NFKBID,NFKBIZ,NLRP3,CCL20
GO: Biological Process	GO:0046649	lymphocyte activation		0.0001988	0.002194	17	812	CDKN1A,IL10,CEBPB,TNFSF9,ICAM1,RIPK2,NFKBID,NFKBIZ,BCL2A1,BCL6,CD83,NLRP3,CORO1A,EGR1,MAFB,CCL20,IL1B
GO: Biological Process	GO:2001236	regulation of extrinsic apoptotic signaling pathway		0.0002036	0.00224	7	153	G0S2,ICAM1,THBS1,ITPRIP,ATF3,TNF,IL1B
GO: Biological Process	GO:0002703	regulation of leukocyte mediated immunity		0.0002105	0.00231	9	260	IL10,ICAM1,BCL6,CXCL2,NLRP3,GAB2,TNF,CCL20,IL1B
GO: Biological Process	GO:0008360	regulation of cell shape		0.0002119	0.002318	7	154	RHOBTB3,ICAM1,CCL3L3,RHOB,CORO1A,CCL3,CCL3L1
GO: Biological Process	GO:0009628	response to abiotic stimulus		0.0002124	0.002318	24	1408	CDKN1A,BEST1,ATG7,SGK1,DUSP1,ICAM1,IER5,NR4A1,PPP1R15A,CXCL2,SLC1A2,LDLR,PTGS2,RHOB,ADM,JUN,THBS1,NAMPT,EGR1,NFKBIA,TNF,IL1B,SOD2,CDK4
GO: Biological Process	GO:0002460	adaptive immune response based on somatic recombination of immune receptors built from immunoglobulin superfamily domains		0.0002142	0.00233	11	383	IL10,ICAM1,RIPK2,NFKBID,NFKBIZ,BCL6,NLRP3,NFKB2,TNF,CCL20,IL1B
GO: Biological Process	GO:2000108	positive regulation of leukocyte apoptotic process		0.0002176	0.002348	4	38	IL10,HCAR2,NFKBID,HCAR3
GO: Biological Process	GO:0051931	regulation of sensory perception		0.0002176	0.002348	4	38	IL10,CCL3L3,CCL3,CCL3L1
GO: Biological Process	GO:0032369	negative regulation of lipid transport		0.0002176	0.002348	4	38	THBS1,TNF,IL1B,IL1RN
GO: Biological Process	GO:0051235	maintenance of location		0.0002194	0.002354	10	321	IL10,CCL3L3,CORO1A,NFKBIA,NFKBIE,FTH1,CCL3,CCL3L1,TNF,IL1B
GO: Biological Process	GO:1904018	positive regulation of vasculature development		0.0002205	0.002354	7	155	IL10,EREG,RHOB,ADM,THBS1,IL1B,CXCL8
GO: Biological Process	GO:0008217	regulation of blood pressure		0.0002205	0.002354	7	155	SGK1,PTGS2,ADM,NAMPT,IER3,TNF,SOD2
GO: Biological Process	GO:0045766	positive regulation of angiogenesis		0.0002205	0.002354	7	155	IL10,EREG,RHOB,ADM,THBS1,IL1B,CXCL8
GO: Biological Process	GO:0032868	response to insulin		0.0002306	0.002454	10	323	IL10,SGK1,ICAM1,ADM,NAMPT,EGR1,ATP6V1C2,IL1B,G6PC1,CDK4
GO: Biological Process	GO:0046903	secretion		0.0002363	0.002508	24	1418	HCAR2,ATG7,SGK1,GPR84,DYNLT1,CCL3L3,SLC1A2,GAB2,ADM,HCAR3,CORO1A,OSBP,THBS1,FCAR,PTX3,FTH1,GLUL,CCL3,CCL3L1,PLAUR,TNF,PLEK,IL1B,IL1RN
GO: Biological Process	GO:1902895	positive regulation of miRNA transcription		0.000241	0.002551	4	39	IL10,JUN,EGR1,TNF
GO: Biological Process	GO:0002437	inflammatory response to antigenic stimulus		0.000253	0.002671	5	72	IL10,ICAM1,TNF,IL1B,IL1RN
GO: Biological Process	GO:0009266	response to temperature stimulus		0.0002564	0.002699	9	267	CDKN1A,IER5,CXCL2,PTGS2,ADM,THBS1,NFKBIA,IL1B,SOD2
GO: Biological Process	GO:0140352	export from cell		0.0002583	0.002712	23	1337	HCAR2,ATG7,GPR84,DYNLT1,CCL3L3,SLC1A2,GAB2,ADM,HCAR3,CORO1A,OSBP,THBS1,FCAR,PTX3,FTH1,GLUL,CCL3,CCL3L1,PLAUR,TNF,PLEK,IL1B,IL1RN
GO: Biological Process	GO:0045671	negative regulation of osteoclast differentiation		0.0002662	0.002787	4	40	CCL3L3,CCL3,CCL3L1,MAFB
GO: Biological Process	GO:0051249	regulation of lymphocyte activation		0.0002675	0.002794	13	530	CDKN1A,IL10,CEBPB,TNFSF9,RIPK2,NFKBID,NFKBIZ,BCL6,CD83,NLRP3,CORO1A,CCL20,IL1B
GO: Biological Process	GO:0032635	interleukin-6 production		0.0002783	0.002898	7	161	IL10,EREG,CEBPB,TNFSF9,RIPK2,TNF,IL1B
GO: Biological Process	GO:0030162	regulation of proteolysis		0.0002844	0.002955	15	681	IL10,ATG7,RNF19B,RIPK2,BCL2A1,NR4A1,PPP1R15A,PTGS2,NLRP3,THBS1,SERPINB2,PLAUR,TNF,IL1B,TRIB1
GO: Biological Process	GO:0030502	negative regulation of bone mineralization		0.0002969	0.003076	3	17	CCL3L3,CCL3,CCL3L1
GO: Biological Process	GO:0010035	response to inorganic substance		0.0002981	0.00308	15	684	IL10,GADD45B,ATG7,DUSP1,ICAM1,NR4A1,PPP1R15A,PTGS2,RHOB,JUN,THBS1,CHP2,IL1B,SOD2,CDK4
GO: Biological Process	GO:0002367	cytokine production involved in immune response		0.0003044	0.003137	6	116	IL10,BCL6,NLRP3,TNF,CCL20,IL1B
GO: Biological Process	GO:1904019	epithelial cell apoptotic process		0.0003188	0.003277	6	117	IL10,GADD45B,ICAM1,ZFP36,THBS1,TNF
GO: Biological Process	GO:0043330	response to exogenous dsRNA		0.0003221	0.003302	4	42	RIPK2,NFKBIA,TNF,IL1B
GO: Biological Process	GO:0045786	negative regulation of cell cycle		0.0003247	0.00332	14	614	CDKN1A,IL10,DUSP1,BCL6,NR4A1,PPP1R15A,PTGS2,RHOB,THBS1,IER3,ING4,TNF,CXCL8,CDK4
GO: Biological Process	GO:0032269	negative regulation of cellular protein metabolic process		0.0003373	0.00344	18	931	CDKN1A,IL10,GADD45B,ATG7,DUSP1,BCL2A1,NR4A1,PPP1R15A,PTGS2,ZFP36,JUN,THBS1,SERPINB2,ITPRIP,PLAUR,TNF,IL1B,TRIB1
GO: Biological Process	GO:0042994	cytoplasmic sequestering of transcription factor		0.0003542	0.003603	3	18	IL10,NFKBIA,NFKBIE
GO: Biological Process	GO:2000182	regulation of progesterone biosynthetic process		0.0003637	0.003661	2	4	ADM,EGR1
GO: Biological Process	GO:0010754	negative regulation of cGMP-mediated signaling		0.0003637	0.003661	2	4	THBS1,PDZD3
GO: Biological Process	GO:0001550	ovarian cumulus expansion		0.0003637	0.003661	2	4	EREG,PTX3
GO: Biological Process	GO:0048165	fused antrum stage		0.0003637	0.003661	2	4	EREG,PTX3
GO: Biological Process	GO:0010562	positive regulation of phosphorus metabolic process		0.0003739	0.003745	18	939	CDKN1A,GADD45B,EREG,ICAM1,SH2D3C,RIPK2,PFKFB3,PPP1R15A,PTGS2,OSBP,THBS1,EGR1,CHP2,PLAUR,TNF,PLEK,IL1B,IL1RN
GO: Biological Process	GO:0045937	positive regulation of phosphate metabolic process		0.0003739	0.003745	18	939	CDKN1A,GADD45B,EREG,ICAM1,SH2D3C,RIPK2,PFKFB3,PPP1R15A,PTGS2,OSBP,THBS1,EGR1,CHP2,PLAUR,TNF,PLEK,IL1B,IL1RN
GO: Biological Process	GO:0097191	extrinsic apoptotic signaling pathway		0.0003761	0.003757	8	223	G0S2,ICAM1,BCL2A1,THBS1,ITPRIP,ATF3,TNF,IL1B
GO: Biological Process	GO:0045861	negative regulation of proteolysis		0.0004137	0.004122	9	285	IL10,BCL2A1,NR4A1,PPP1R15A,PTGS2,THBS1,SERPINB2,PLAUR,TNF
GO: Biological Process	GO:0042730	fibrinolysis		0.0004182	0.004157	3	19	THBS1,SERPINB2,PLAUR
GO: Biological Process	GO:0071312	cellular response to alkaloid		0.000421	0.004174	4	45	ATG7,ICAM1,SLC1A2,EGR1
GO: Biological Process	GO:0035239	tube morphogenesis		0.0004344	0.004296	19	1035	IL10,EREG,ADAMTS1,NR4A1,PPP1R15A,CXCL2,LDLR,PTGS2,RHOB,ADM,JUN,THBS1,SAT1,NFKB2,GLUL,TNF,DNAAF1,IL1B,CXCL8
GO: Biological Process	GO:0003018	vascular process in circulatory system		0.000436	0.004301	8	228	ICAM1,CCL4L2,SLC1A2,PTGS2,ADM,CCL4,TNF,SOD2
GO: Biological Process	GO:0008625	extrinsic apoptotic signaling pathway via death domain receptors		0.0004381	0.00431	5	81	ICAM1,THBS1,ITPRIP,ATF3,TNF
GO: Biological Process	GO:0002697	regulation of immune effector process		0.0004549	0.004464	12	488	IL10,ICAM1,RIPK2,NFKBID,NFKBIZ,BCL6,CXCL2,NLRP3,GAB2,TNF,CCL20,IL1B
GO: Biological Process	GO:0033280	response to vitamin D		0.0004584	0.004487	4	46	ADAMTS1,CXCL2,PTGS2,IL1B
GO: Biological Process	GO:0002824	positive regulation of adaptive immune response based on somatic recombination of immune receptors built from immunoglobulin superfamily domains		0.0004742	0.00463	6	126	RIPK2,NFKBID,NFKBIZ,NLRP3,TNF,IL1B
GO: Biological Process	GO:0043281	regulation of cysteine-type endopeptidase activity involved in apoptotic process		0.0004755	0.004632	8	231	RIPK2,BCL2A1,NR4A1,PTGS2,NLRP3,THBS1,PLAUR,TNF
GO: Biological Process	GO:0031327	negative regulation of cellular biosynthetic process		0.0004771	0.004635	24	1487	CDKN1A,IL10,EREG,HIVEP1,CEBPB,ATG7,DUSP1,BCL6,PPP1R15A,ZFP36,ZNF14,JUN,EGR1,TLE3,NFKBIE,ING4,ELF2,ATF3,TNF,PLEK,IL1B,PDZD3,MNT,MXD1
GO: Biological Process	GO:0046635	positive regulation of alpha-beta T cell activation		0.0004903	0.004728	5	83	RIPK2,NFKBID,NFKBIZ,CD83,NLRP3
GO: Biological Process	GO:0032642	regulation of chemokine production		0.0004903	0.004728	5	83	IL10,RIPK2,EGR1,TNF,IL1B
GO: Biological Process	GO:0046889	positive regulation of lipid biosynthetic process		0.0004903	0.004728	5	83	LDLR,PTGS2,ADM,TNF,IL1B
GO: Biological Process	GO:0051726	regulation of cell cycle		0.0004958	0.00477	21	1220	CDKN1A,IL10,GADD45B,EREG,ADAMTS1,SGK1,DUSP1,BCL6,NR4A1,PPP1R15A,PTGS2,RHOB,JUN,THBS1,IER3,ING4,TNF,IL1B,MNT,CXCL8,CDK4
GO: Biological Process	GO:1902532	negative regulation of intracellular signal transduction		0.0005177	0.00496	13	568	DUSP1,NFKBID,DYNLT1,BCL6,PTGS2,NLRP3,THBS1,PLAUR,ATF3,PLEK,IL1B,PDZD3,SOD2
GO: Biological Process	GO:0033138	positive regulation of peptidyl-serine phosphorylation		0.0005181	0.00496	5	84	SH2D3C,RIPK2,PPP1R15A,PTGS2,TNF
GO: Biological Process	GO:0043085	positive regulation of catalytic activity		0.0005246	0.00501	23	1405	CDKN1A,GADD45B,EREG,ICAM1,RIPK2,CCL4L2,PPP1R15A,CCL3L3,NLRP3,JUN,THBS1,EGR1,SIPA1L1,CHP2,CCL3,CCL3L1,CCL4,TNF,CCL20,PLEK,IL1B,IL1RN,TRIB1
GO: Biological Process	GO:0051247	positive regulation of protein metabolic process		0.0005309	0.005057	24	1498	CDKN1A,GADD45B,EREG,ATG7,ICAM1,RNF19B,SH2D3C,RIPK2,BCL6,PPP1R15A,LDLR,PTGS2,NLRP3,OSBP,THBS1,EGR1,IER3,NFKBIA,PLAUR,TNF,IL1B,IL1RN,TRIB1,CDK4
GO: Biological Process	GO:0071346	cellular response to interferon-gamma		0.0005636	0.005354	7	181	ICAM1,CCL4L2,CCL3L3,CCL3,CCL3L1,CCL4,CCL20
GO: Biological Process	GO:0001932	regulation of protein phosphorylation		0.0005648	0.005354	20	1144	CDKN1A,GADD45B,EREG,DUSP1,ICAM1,SH2D3C,RIPK2,PPP1R15A,PTGS2,JUN,OSBP,THBS1,EGR1,ITPRIP,PLAUR,TNF,IL1B,IL1RN,TRIB1,CDK4
GO: Biological Process	GO:0036499	PERK-mediated unfolded protein response		0.0005675	0.005354	3	21	PPP1R15A,ATF3,CXCL8
GO: Biological Process	GO:0051043	regulation of membrane protein ectodomain proteolysis		0.0005675	0.005354	3	21	IL10,TNF,IL1B
GO: Biological Process	GO:0046685	response to arsenic-containing substance		0.0005844	0.005479	4	49	CDKN1A,ATF3,TNF,IL1B
GO: Biological Process	GO:0038066	p38MAPK cascade		0.0005844	0.005479	4	49	GADD45B,DUSP1,ZFP36,IL1B
GO: Biological Process	GO:0001889	liver development		0.0005849	0.005479	9	299	IL10,CEBPB,ATG7,JUN,NFKBIA,TNF,DNAAF1,TRIB1,SOD2
GO: Biological Process	GO:0014050	negative regulation of glutamate secretion		0.000603	0.005582	2	5	IL1B,IL1RN
GO: Biological Process	GO:0071224	cellular response to peptidoglycan		0.000603	0.005582	2	5	RIPK2,NLRP3
GO: Biological Process	GO:2000660	negative regulation of interleukin-1-mediated signaling pathway		0.000603	0.005582	2	5	IL1B,IL1RN
GO: Biological Process	GO:0033091	positive regulation of immature T cell proliferation		0.000603	0.005582	2	5	RIPK2,IL1B
GO: Biological Process	GO:1990441	negative regulation of transcription from RNA polymerase II promoter in response to endoplasmic reticulum stress		0.000603	0.005582	2	5	PPP1R15A,JUN
GO: Biological Process	GO:0032270	positive regulation of cellular protein metabolic process		0.0006146	0.005675	23	1421	CDKN1A,GADD45B,EREG,ATG7,ICAM1,RNF19B,SH2D3C,RIPK2,BCL6,PPP1R15A,LDLR,PTGS2,NLRP3,OSBP,THBS1,EGR1,NFKBIA,PLAUR,TNF,IL1B,IL1RN,TRIB1,CDK4
GO: Biological Process	GO:1903793	positive regulation of anion transport		0.0006163	0.005678	12	505	HCAR2,CEBPB,ATG7,SLC1A2,PTGS2,HCAR3,OSBP,CHP2,NFKBIA,GLUL,TNF,IL1B
GO: Biological Process	GO:0010951	negative regulation of endopeptidase activity		0.0006215	0.005712	7	184	BCL2A1,NR4A1,PTGS2,THBS1,SERPINB2,PLAUR,TNF
GO: Biological Process	GO:0048662	negative regulation of smooth muscle cell proliferation		0.0006314	0.00579	4	50	CDKN1A,IL10,TRIB1,SOD2
GO: Biological Process	GO:0050877	nervous system process		0.0006359	0.005817	18	982	IL10,BEST1,CEBPB,ATG7,SGK1,ICAM1,CCL3L3,LDLR,PTGS2,TULP2,JUN,EGR1,CCL3,CCL3L1,TNF,IL1B,IL1RN,SOD2
GO: Biological Process	GO:0042325	regulation of phosphorylation		0.0006471	0.005905	22	1335	CDKN1A,GADD45B,EREG,DUSP1,ICAM1,SH2D3C,RIPK2,PFKFB3,PPP1R15A,PTGS2,JUN,OSBP,THBS1,EGR1,IER3,ITPRIP,PLAUR,TNF,IL1B,IL1RN,TRIB1,CDK4
GO: Biological Process	GO:0051953	negative regulation of amine transport		0.0006533	0.005935	3	22	TNF,IL1B,IL1RN
GO: Biological Process	GO:0003085	negative regulation of systemic arterial blood pressure		0.0006533	0.005935	3	22	IER3,TNF,SOD2
GO: Biological Process	GO:0002821	positive regulation of adaptive immune response		0.0006569	0.005953	6	134	RIPK2,NFKBID,NFKBIZ,NLRP3,TNF,IL1B
GO: Biological Process	GO:0061008	hepaticobiliary system development		0.0006586	0.005955	9	304	IL10,CEBPB,ATG7,JUN,NFKBIA,TNF,DNAAF1,TRIB1,SOD2
GO: Biological Process	GO:0006468	protein phosphorylation		0.0006735	0.006075	24	1523	CDKN1A,GADD45B,EREG,SGK1,DUSP1,ICAM1,SH2D3C,RIPK2,PPP1R15A,CCL3L3,PTGS2,JUN,OSBP,THBS1,EGR1,ITPRIP,CCL3,CCL3L1,PLAUR,TNF,IL1B,IL1RN,TRIB1,CDK4
GO: Biological Process	GO:0043331	response to dsRNA		0.0006811	0.006101	4	51	RIPK2,NFKBIA,TNF,IL1B
GO: Biological Process	GO:2000351	regulation of endothelial cell apoptotic process		0.0006811	0.006101	4	51	IL10,ICAM1,THBS1,TNF
GO: Biological Process	GO:0061844	antimicrobial humoral immune response mediated by antimicrobial peptide		0.0006811	0.006101	4	51	CXCL2,ADM,CCL20,CXCL8
GO: Biological Process	GO:0071887	leukocyte apoptotic process		0.0006831	0.006106	6	135	IL10,HCAR2,NFKBID,BCL2A1,BCL6,HCAR3
GO: Biological Process	GO:0046879	hormone secretion		0.0006902	0.006155	9	306	HCAR2,ATG7,ADM,HCAR3,OSBP,GLUL,TNF,IL1B,IL1RN
GO: Biological Process	GO:0050890	cognition		0.0007064	0.006285	9	307	CEBPB,SGK1,LDLR,PTGS2,JUN,EGR1,TNF,IL1B,IL1RN
GO: Biological Process	GO:0045936	negative regulation of phosphate metabolic process		0.0007198	0.00639	12	514	CDKN1A,GADD45B,DUSP1,PPP1R15A,JUN,IER3,ITPRIP,TNF,PLEK,IL1B,PDZD3,TRIB1
GO: Biological Process	GO:0010563	negative regulation of phosphorus metabolic process		0.0007321	0.006452	12	515	CDKN1A,GADD45B,DUSP1,PPP1R15A,JUN,IER3,ITPRIP,TNF,PLEK,IL1B,PDZD3,TRIB1
GO: Biological Process	GO:1902893	regulation of miRNA transcription		0.0007334	0.006452	4	52	IL10,JUN,EGR1,TNF
GO: Biological Process	GO:2001238	positive regulation of extrinsic apoptotic signaling pathway		0.0007334	0.006452	4	52	G0S2,THBS1,ATF3,TNF
GO: Biological Process	GO:0070671	response to interleukin-12		0.0007334	0.006452	4	52	IL10,RIPK2,SERPINB2,SOD2
GO: Biological Process	GO:0050670	regulation of lymphocyte proliferation		0.0007384	0.006481	8	247	CDKN1A,IL10,CEBPB,TNFSF9,RIPK2,BCL6,CORO1A,IL1B
GO: Biological Process	GO:1904706	negative regulation of vascular associated smooth muscle cell proliferation		0.000747	0.006529	3	23	CDKN1A,IL10,SOD2
GO: Biological Process	GO:0032602	chemokine production		0.0007472	0.006529	5	91	IL10,RIPK2,EGR1,TNF,IL1B
GO: Biological Process	GO:0051346	negative regulation of hydrolase activity		0.0007598	0.006624	10	376	BCL2A1,NR4A1,PPP1R15A,PTGS2,THBS1,PTX3,SERPINB2,PLAUR,TNF,PLEK
GO: Biological Process	GO:0032609	interferon-gamma production		0.0007666	0.006669	6	138	IL10,TNFSF9,RNF19B,RIPK2,TNF,IL1B
GO: Biological Process	GO:0032944	regulation of mononuclear cell proliferation		0.0007782	0.006755	8	249	CDKN1A,IL10,CEBPB,TNFSF9,RIPK2,BCL6,CORO1A,IL1B
GO: Biological Process	GO:0043087	regulation of GTPase activity		0.0007863	0.006799	11	447	ICAM1,DYNLT1,CCL4L2,BCL6,CCL3L3,JUN,SIPA1L1,CCL3,CCL3L1,CCL4,CCL20
GO: Biological Process	GO:1902041	regulation of extrinsic apoptotic signaling pathway via death domain receptors		0.0007885	0.006799	4	53	ICAM1,THBS1,ITPRIP,ATF3
GO: Biological Process	GO:0061614	miRNA transcription		0.0007885	0.006799	4	53	IL10,JUN,EGR1,TNF
GO: Biological Process	GO:0043279	response to alkaloid		0.0007961	0.006849	6	139	ATG7,ICAM1,PPP1R15A,SLC1A2,EGR1,IL1B
GO: Biological Process	GO:0062012	regulation of small molecule metabolic process		0.0008008	0.006875	11	448	PFKFB3,LDLR,PTGS2,ADM,EGR1,IER3,TLE3,TNF,PLEK,IL1B,PDZD3
GO: Biological Process	GO:0010466	negative regulation of peptidase activity		0.0008239	0.007048	7	193	BCL2A1,NR4A1,PTGS2,THBS1,SERPINB2,PLAUR,TNF
GO: Biological Process	GO:0032755	positive regulation of interleukin-6 production		0.0008247	0.007048	5	93	EREG,TNFSF9,RIPK2,TNF,IL1B
GO: Biological Process	GO:0048511	rhythmic process		0.0008289	0.007054	9	314	EREG,ATG7,ADAMTS1,JUN,NAMPT,EGR1,PTX3,NFKB2,CDK4
GO: Biological Process	GO:0009914	hormone transport		0.0008289	0.007054	9	314	HCAR2,ATG7,ADM,HCAR3,OSBP,GLUL,TNF,IL1B,IL1RN
GO: Biological Process	GO:0043299	leukocyte degranulation		0.0008374	0.007111	12	523	ATG7,GPR84,DYNLT1,CCL3L3,GAB2,CORO1A,FCAR,PTX3,FTH1,CCL3,CCL3L1,PLAUR
GO: Biological Process	GO:0043030	regulation of macrophage activation		0.0008464	0.007115	4	54	IL10,LDLR,THBS1,CCL3
GO: Biological Process	GO:0009895	negative regulation of catabolic process		0.0008478	0.007115	9	315	IL10,HCAR2,ATG7,ZFP36,HCAR3,NAMPT,IER3,TNF,IL1B
GO: Biological Process	GO:0110150	negative regulation of biomineralization		0.0008489	0.007115	3	24	CCL3L3,CCL3,CCL3L1
GO: Biological Process	GO:0070168	negative regulation of biomineral tissue development		0.0008489	0.007115	3	24	CCL3L3,CCL3,CCL3L1
GO: Biological Process	GO:0002902	regulation of B cell apoptotic process		0.0008489	0.007115	3	24	IL10,BCL2A1,BCL6
GO: Biological Process	GO:0048143	astrocyte activation		0.0008489	0.007115	3	24	LDLR,TNF,IL1B
GO: Biological Process	GO:0045833	negative regulation of lipid metabolic process		0.0008656	0.00724	5	94	HCAR2,ATG7,HCAR3,TNF,IL1B
GO: Biological Process	GO:0006701	progesterone biosynthetic process		0.0008999	0.007463	2	6	ADM,EGR1
GO: Biological Process	GO:0070487	monocyte aggregation		0.0008999	0.007463	2	6	THBS1,IL1B
GO: Biological Process	GO:0031394	positive regulation of prostaglandin biosynthetic process		0.0008999	0.007463	2	6	PTGS2,IL1B
GO: Biological Process	GO:0033031	positive regulation of neutrophil apoptotic process		0.0008999	0.007463	2	6	HCAR2,HCAR3
GO: Biological Process	GO:0045471	response to ethanol		0.0009019	0.007463	7	196	ICAM1,LDLR,NLRP3,EGR1,NFKBIA,IL1B,SOD2
GO: Biological Process	GO:0002673	regulation of acute inflammatory response		0.0009073	0.007493	4	55	PTGS2,NLRP3,TNF,IL1B
GO: Biological Process	GO:2000116	regulation of cysteine-type endopeptidase activity		0.0009313	0.007675	8	256	RIPK2,BCL2A1,NR4A1,PTGS2,NLRP3,THBS1,PLAUR,TNF
GO: Biological Process	GO:0051345	positive regulation of hydrolase activity		0.0009405	0.007734	15	764	ICAM1,RIPK2,CCL4L2,PPP1R15A,CCL3L3,NLRP3,JUN,SIPA1L1,CHP2,CCL3,CCL3L1,CCL4,TNF,CCL20,PLEK
GO: Biological Process	GO:0031214	biomineral tissue development		0.0009571	0.007854	6	144	CEBPB,CCL3L3,PTGS2,ASGR2,CCL3,CCL3L1
GO: Biological Process	GO:0043032	positive regulation of macrophage activation		0.0009592	0.007854	3	25	IL10,THBS1,CCL3
GO: Biological Process	GO:0022604	regulation of cell morphogenesis		0.0009683	0.007912	9	321	SGK1,RHOBTB3,ICAM1,CCL3L3,RHOB,CORO1A,CCL3,CCL3L1,FAM9B
GO: Biological Process	GO:0072577	endothelial cell apoptotic process		0.0009713	0.00792	4	56	IL10,ICAM1,THBS1,TNF
GO: Biological Process	GO:0110148	biomineralization		0.0009921	0.008074	6	145	CEBPB,CCL3L3,PTGS2,ASGR2,CCL3,CCL3L1
GO: Biological Process	GO:0070498	interleukin-1-mediated signaling pathway		0.0009975	0.0081	5	97	RIPK2,EGR1,NFKBIA,IL1B,IL1RN
GO: Biological Process	GO:0009967	positive regulation of signal transduction		0.001026	0.008316	23	1475	IL10,GADD45B,EREG,G0S2,ICAM1,RIPK2,DYNLT1,TM2D3,CCL4L2,CCL3L3,JUN,THBS1,CHP2,CCL3,CCL3L1,CCL4,PLAUR,ATF3,TNF,ATP6V1C2,CCL20,IL1B,IL1RN
GO: Biological Process	GO:0001934	positive regulation of protein phosphorylation		0.001072	0.008647	15	774	CDKN1A,GADD45B,EREG,ICAM1,SH2D3C,RIPK2,PPP1R15A,PTGS2,OSBP,THBS1,EGR1,PLAUR,TNF,IL1B,IL1RN
GO: Biological Process	GO:0034341	response to interferon-gamma		0.001075	0.008647	7	202	ICAM1,CCL4L2,CCL3L3,CCL3,CCL3L1,CCL4,CCL20
GO: Biological Process	GO:1901889	negative regulation of cell junction assembly		0.001078	0.008647	3	26	THBS1,TNF,IL1B
GO: Biological Process	GO:0140467	integrated stress response signaling		0.001078	0.008647	3	26	PPP1R15A,ATF3,CXCL8
GO: Biological Process	GO:0002523	leukocyte migration involved in inflammatory response		0.001078	0.008647	3	26	CXCL2,NLRP3,NFKBIA
GO: Biological Process	GO:0031100	animal organ regeneration		0.001103	0.008812	6	148	CDKN1A,IL10,CEBPB,ADM,NFKBIA,CDK4
GO: Biological Process	GO:0031401	positive regulation of protein modification process		0.001103	0.008812	18	1030	CDKN1A,GADD45B,EREG,ATG7,ICAM1,SH2D3C,RIPK2,BCL6,PPP1R15A,PTGS2,OSBP,THBS1,EGR1,PLAUR,TNF,IL1B,IL1RN,TRIB1
GO: Biological Process	GO:0006959	humoral immune response		0.001108	0.008812	8	263	IL10,CD83,CXCL2,ADM,TNF,CCL20,IL1B,CXCL8
GO: Biological Process	GO:0070663	regulation of leukocyte proliferation		0.001108	0.008812	8	263	CDKN1A,IL10,CEBPB,TNFSF9,RIPK2,BCL6,CORO1A,IL1B
GO: Biological Process	GO:0050671	positive regulation of lymphocyte proliferation		0.001142	0.009059	6	149	CDKN1A,TNFSF9,RIPK2,BCL6,CORO1A,IL1B
GO: Biological Process	GO:0042327	positive regulation of phosphorylation		0.001143	0.009059	16	862	CDKN1A,GADD45B,EREG,ICAM1,SH2D3C,RIPK2,PFKFB3,PPP1R15A,PTGS2,OSBP,THBS1,EGR1,PLAUR,TNF,IL1B,IL1RN
GO: Biological Process	GO:2000191	regulation of fatty acid transport		0.001182	0.009346	4	59	THBS1,TNF,IL1B,IL1RN
GO: Biological Process	GO:0051090	regulation of DNA-binding transcription factor activity		0.001193	0.009411	14	701	IL10,CEBPB,SGK1,ICAM1,RIPK2,NFKBID,NLRP3,JUN,NFKB2,NFKBIA,NFKBIE,TNF,IL1B,TRIB1
GO: Biological Process	GO:2001237	negative regulation of extrinsic apoptotic signaling pathway		0.001196	0.009418	5	101	ICAM1,THBS1,ITPRIP,TNF,IL1B
GO: Biological Process	GO:0051220	cytoplasmic sequestering of protein		0.001206	0.00944	3	27	IL10,NFKBIA,NFKBIE
GO: Biological Process	GO:0010818	T cell chemotaxis		0.001206	0.00944	3	27	CCL3L3,CCL3,CCL3L1
GO: Biological Process	GO:0051597	response to methylmercury		0.001206	0.00944	3	27	GADD45B,JUN,SOD2
GO: Biological Process	GO:0032946	positive regulation of mononuclear cell proliferation		0.001223	0.009552	6	151	CDKN1A,TNFSF9,RIPK2,BCL6,CORO1A,IL1B
GO: Biological Process	GO:0051222	positive regulation of protein transport		0.001225	0.009552	9	332	HCAR2,ATG7,PTGS2,HCAR3,OSBP,CHP2,GLUL,TNF,IL1B
GO: Biological Process	GO:0070427	nucleotide-binding oligomerization domain containing 1 signaling pathway		0.001253	0.009694	2	7	RIPK2,NFKBIA
GO: Biological Process	GO:0060558	regulation of calcidiol 1-monooxygenase activity		0.001253	0.009694	2	7	TNF,IL1B
GO: Biological Process	GO:0002432	granuloma formation		0.001253	0.009694	2	7	CEBPB,CXCL2
GO: Biological Process	GO:0071873	response to norepinephrine		0.001253	0.009694	2	7	EGR1,IL1RN
GO: Biological Process	GO:0032722	positive regulation of chemokine production		0.001259	0.009698	4	60	RIPK2,EGR1,TNF,IL1B
GO: Biological Process	GO:0035914	skeletal muscle cell differentiation		0.001259	0.009698	4	60	CDKN1A,NR4A1,EGR1,ATF3
GO: Biological Process	GO:0051897	positive regulation of protein kinase B signaling		0.001266	0.009731	6	152	EREG,CCL3L3,THBS1,CCL3,CCL3L1,TNF
GO: Biological Process	GO:0042119	neutrophil activation		0.001308	0.01004	11	476	ATG7,GPR84,DYNLT1,CXCL2,FCAR,PTX3,FTH1,PLAUR,TNF,IL1B,CXCL8
GO: Biological Process	GO:1902533	positive regulation of intracellular signal transduction		0.001314	0.01007	17	959	GADD45B,EREG,ICAM1,RIPK2,DYNLT1,CCL4L2,CCL3L3,JUN,THBS1,CHP2,CCL3,CCL3L1,CCL4,TNF,CCL20,IL1B,IL1RN
GO: Biological Process	GO:0042742	defense response to bacterium		0.001341	0.01025	8	271	IL10,CEBPB,RIPK2,NLRP3,ADM,TNF,CCL20,IL1B
GO: Biological Process	GO:0002444	myeloid leukocyte mediated immunity		0.001373	0.01047	12	554	ATG7,GPR84,DYNLT1,CCL3L3,CXCL2,GAB2,FCAR,PTX3,FTH1,CCL3,CCL3L1,PLAUR
GO: Biological Process	GO:0010817	regulation of hormone levels		0.001375	0.01047	11	479	HCAR2,ATG7,ADM,HCAR3,OSBP,EGR1,TLE3,GLUL,TNF,IL1B,IL1RN
GO: Biological Process	GO:0051403	stress-activated MAPK cascade		0.001405	0.01068	8	273	GADD45B,DUSP1,SH2D3C,RIPK2,ZFP36,TNF,IL1B,TRIB1
GO: Biological Process	GO:0030865	cortical cytoskeleton organization		0.001423	0.01079	4	62	RHOBTB3,RHOB,TNF,PLEK
GO: Biological Process	GO:0045934	negative regulation of nucleobase-containing compound metabolic process		0.001433	0.01084	22	1418	CDKN1A,EREG,HIVEP1,CEBPB,DUSP1,BCL6,PPP1R15A,ZFP36,ZNF14,JUN,EGR1,IER3,TLE3,NFKBIE,ING4,ELF2,ATF3,TNF,IL1B,PDZD3,MNT,MXD1
GO: Biological Process	GO:0000302	response to reactive oxygen species		0.001438	0.01084	8	274	IL10,ATG7,DUSP1,RHOB,JUN,THBS1,IL1B,SOD2
GO: Biological Process	GO:0007611	learning or memory		0.001438	0.01084	8	274	CEBPB,SGK1,LDLR,PTGS2,JUN,EGR1,IL1B,IL1RN
GO: Biological Process	GO:0080135	regulation of cellular response to stress		0.001496	0.01126	14	718	IL10,GADD45B,ATG7,DUSP1,RIPK2,IER5,BCL6,PPP1R15A,PTGS2,NAMPT,IER3,TNF,IL1B,SOD2
GO: Biological Process	GO:0042326	negative regulation of phosphorylation		0.001514	0.01137	10	412	CDKN1A,GADD45B,DUSP1,PPP1R15A,JUN,IER3,ITPRIP,TNF,IL1B,TRIB1
GO: Biological Process	GO:0010558	negative regulation of macromolecule biosynthetic process		0.001583	0.01186	22	1429	CDKN1A,IL10,EREG,HIVEP1,CEBPB,ATG7,DUSP1,BCL6,PPP1R15A,ZFP36,ZNF14,JUN,EGR1,TLE3,NFKBIE,ING4,ELF2,ATF3,TNF,IL1B,MNT,MXD1
GO: Biological Process	GO:0070665	positive regulation of leukocyte proliferation		0.001593	0.01191	6	159	CDKN1A,TNFSF9,RIPK2,BCL6,CORO1A,IL1B
GO: Biological Process	GO:0032663	regulation of interleukin-2 production		0.001601	0.01191	4	64	RIPK2,CD83,ZFP36,IL1B
GO: Biological Process	GO:0061045	negative regulation of wound healing		0.001601	0.01191	4	64	THBS1,SERPINB2,PLAUR,TNF
GO: Biological Process	GO:0034113	heterotypic cell-cell adhesion		0.001601	0.01191	4	64	IL10,TNF,IL1B,IL1RN
GO: Biological Process	GO:0043618	regulation of transcription from RNA polymerase II promoter in response to stress		0.001611	0.01197	5	108	CEBPB,PPP1R15A,JUN,EGR1,ATF3
GO: Biological Process	GO:0030279	negative regulation of ossification		0.001645	0.01214	3	30	CCL3L3,CCL3,CCL3L1
GO: Biological Process	GO:0044403	biological process involved in symbiotic interaction		0.001659	0.01214	17	980	ATG7,ICAM1,DYNLT1,CCL4L2,CCL3L3,CXCL2,LDLR,ZFP36,JUN,PTX3,ASGR2,NFKBIA,CCL3,CCL3L1,CCL4,TNF,CXCL8
GO: Biological Process	GO:1904951	positive regulation of establishment of protein localization		0.001662	0.01214	9	347	HCAR2,ATG7,PTGS2,HCAR3,OSBP,CHP2,GLUL,TNF,IL1B
GO: Biological Process	GO:0042940	D-amino acid transport		0.001663	0.01214	2	8	SLC1A2,NFKBIE
GO: Biological Process	GO:0071455	cellular response to hyperoxia		0.001663	0.01214	2	8	ATG7,EGR1
GO: Biological Process	GO:0034465	response to carbon monoxide		0.001663	0.01214	2	8	IL10,EGR1
GO: Biological Process	GO:0022605	mammalian oogenesis stage		0.001663	0.01214	2	8	EREG,PTX3
GO: Biological Process	GO:2000659	regulation of interleukin-1-mediated signaling pathway		0.001663	0.01214	2	8	IL1B,IL1RN
GO: Biological Process	GO:2001280	positive regulation of unsaturated fatty acid biosynthetic process		0.001663	0.01214	2	8	PTGS2,IL1B
GO: Biological Process	GO:0009306	protein secretion		0.001695	0.01235	9	348	HCAR2,ATG7,HCAR3,OSBP,GLUL,TNF,PLEK,IL1B,IL1RN
GO: Biological Process	GO:0043433	negative regulation of DNA-binding transcription factor activity		0.001698	0.01235	6	161	IL10,NFKBID,NLRP3,NFKBIA,NFKBIE,TRIB1
GO: Biological Process	GO:0035592	establishment of protein localization to extracellular region		0.001729	0.01255	9	349	HCAR2,ATG7,HCAR3,OSBP,GLUL,TNF,PLEK,IL1B,IL1RN
GO: Biological Process	GO:0048146	positive regulation of fibroblast proliferation		0.001795	0.013	4	66	CDKN1A,EREG,JUN,CDK4
GO: Biological Process	GO:0010632	regulation of epithelial cell migration		0.001802	0.01301	7	221	PTGS2,GAB2,RHOB,JUN,THBS1,GLUL,TNF
GO: Biological Process	GO:0009267	cellular response to starvation		0.001808	0.01301	6	163	CDKN1A,ATG7,PPP1R15A,JUN,GLUL,ATF3
GO: Biological Process	GO:0001783	B cell apoptotic process		0.001811	0.01301	3	31	IL10,BCL2A1,BCL6
GO: Biological Process	GO:0014808	release of sequestered calcium ion into cytosol by sarcoplasmic reticulum		0.001811	0.01301	3	31	CCL3L3,CCL3,CCL3L1
GO: Biological Process	GO:0071236	cellular response to antibiotic		0.001811	0.01301	3	31	PPP1R15A,EGR1,IL1B
GO: Biological Process	GO:0032655	regulation of interleukin-12 production		0.001897	0.0136	4	67	IL10,TNFSF9,RIPK2,THBS1
GO: Biological Process	GO:0071692	protein localization to extracellular region		0.001905	0.01363	9	354	HCAR2,ATG7,HCAR3,OSBP,GLUL,TNF,PLEK,IL1B,IL1RN
GO: Biological Process	GO:0002700	regulation of production of molecular mediator of immune response		0.001923	0.01372	6	165	IL10,BCL6,NLRP3,TNF,CCL20,IL1B
GO: Biological Process	GO:0031098	stress-activated protein kinase signaling cascade		0.001925	0.01372	8	287	GADD45B,DUSP1,SH2D3C,RIPK2,ZFP36,TNF,IL1B,TRIB1
GO: Biological Process	GO:0008585	female gonad development		0.001967	0.01397	5	113	EREG,CEBPB,ADAMTS1,ICAM1,PTX3
GO: Biological Process	GO:0001936	regulation of endothelial cell proliferation		0.001967	0.01397	5	113	IL10,NR4A1,JUN,THBS1,TNF
GO: Biological Process	GO:1903514	release of sequestered calcium ion into cytosol by endoplasmic reticulum		0.001987	0.01404	3	32	CCL3L3,CCL3,CCL3L1
GO: Biological Process	GO:0002719	negative regulation of cytokine production involved in immune response		0.001987	0.01404	3	32	IL10,BCL6,TNF
GO: Biological Process	GO:0010922	positive regulation of phosphatase activity		0.001987	0.01404	3	32	PPP1R15A,CHP2,PLEK
GO: Biological Process	GO:0042060	wound healing		0.001992	0.01404	11	502	CDKN1A,EREG,CXCL2,THBS1,EGR1,SERPINB2,PLAUR,TNF,CCL20,PLEK,IL1B
GO: Biological Process	GO:0045444	fat cell differentiation		0.001995	0.01404	7	225	CEBPB,NR4A1,PTGS2,ZFP36,MAFB,TNF,SOD2
GO: Biological Process	GO:0055080	cation homeostasis		0.002028	0.01425	13	660	SGK1,TMTC2,CCL3L3,CXCL2,ADM,CORO1A,CHP2,FTH1,CCL3,CCL3L1,ATP6V1C2,IL1B,SOD2
GO: Biological Process	GO:0043620	regulation of DNA-templated transcription in response to stress		0.002045	0.01431	5	114	CEBPB,PPP1R15A,JUN,EGR1,ATF3
GO: Biological Process	GO:0030282	bone mineralization		0.002045	0.01431	5	114	CCL3L3,PTGS2,ASGR2,CCL3,CCL3L1
GO: Biological Process	GO:0045732	positive regulation of protein catabolic process		0.002098	0.01466	7	227	ATG7,RNF19B,LDLR,IER3,TNF,IL1B,TRIB1
GO: Biological Process	GO:0032615	interleukin-12 production		0.002114	0.01473	4	69	IL10,TNFSF9,RIPK2,THBS1
GO: Biological Process	GO:0032661	regulation of interleukin-18 production		0.002127	0.01473	2	9	IL10,TNF
GO: Biological Process	GO:0031392	regulation of prostaglandin biosynthetic process		0.002127	0.01473	2	9	PTGS2,IL1B
GO: Biological Process	GO:0071317	cellular response to isoquinoline alkaloid		0.002127	0.01473	2	9	ATG7,EGR1
GO: Biological Process	GO:0007253	cytoplasmic sequestering of NF-kappaB		0.002127	0.01473	2	9	IL10,NFKBIA
GO: Biological Process	GO:1901654	response to ketone		0.002143	0.01482	8	292	CDKN1A,ADAMTS1,SGK1,DUSP1,ICAM1,THBS1,IL1B,CDK4
GO: Biological Process	GO:0001780	neutrophil homeostasis		0.002174	0.015	3	33	HCAR2,HCAR3,SOD2
GO: Biological Process	GO:0055065	metal ion homeostasis		0.002197	0.01513	12	586	SGK1,TMTC2,CCL3L3,CXCL2,ADM,CORO1A,CHP2,FTH1,CCL3,CCL3L1,IL1B,SOD2
GO: Biological Process	GO:0046545	development of primary female sexual characteristics		0.002206	0.01517	5	116	EREG,CEBPB,ADAMTS1,ICAM1,PTX3
GO: Biological Process	GO:0036293	response to decreased oxygen levels		0.002218	0.01523	10	434	ICAM1,PPP1R15A,LDLR,PTGS2,ADM,THBS1,NAMPT,EGR1,IL1B,SOD2
GO: Biological Process	GO:0001541	ovarian follicle development		0.002229	0.01527	4	70	EREG,CEBPB,ICAM1,PTX3
GO: Biological Process	GO:0033135	regulation of peptidyl-serine phosphorylation		0.002291	0.01564	5	117	SH2D3C,RIPK2,PPP1R15A,PTGS2,TNF
GO: Biological Process	GO:0008630	intrinsic apoptotic signaling pathway in response to DNA damage		0.002291	0.01564	5	117	CDKN1A,BCL2A1,IER3,TNF,SOD2
GO: Biological Process	GO:1901653	cellular response to peptide		0.002294	0.01564	10	436	SGK1,ICAM1,RIPK2,NR4A1,NAMPT,EGR1,ATP6V1C2,IL1B,G6PC1,CDK4
GO: Biological Process	GO:0016032	viral process		0.002331	0.01584	16	924	ATG7,ICAM1,DYNLT1,CCL4L2,CCL3L3,LDLR,ZFP36,JUN,PTX3,ASGR2,NFKBIA,CCL3,CCL3L1,CCL4,TNF,CXCL8
GO: Biological Process	GO:0051348	negative regulation of transferase activity		0.002332	0.01584	8	296	CDKN1A,GADD45B,DUSP1,ZFP36,JUN,ITPRIP,IL1B,TRIB1
GO: Biological Process	GO:0015800	acidic amino acid transport		0.002348	0.01592	4	71	SLC1A2,TNF,IL1B,IL1RN
GO: Biological Process	GO:0032743	positive regulation of interleukin-2 production		0.00237	0.01598	3	34	RIPK2,CD83,IL1B
GO: Biological Process	GO:0007616	long-term memory		0.00237	0.01598	3	34	SGK1,LDLR,EGR1
GO: Biological Process	GO:1903203	regulation of oxidative stress-induced neuron death		0.00237	0.01598	3	34	IL10,ATG7,TNF
GO: Biological Process	GO:0035296	regulation of tube diameter		0.002377	0.01598	5	118	ICAM1,PTGS2,ADM,TNF,SOD2
GO: Biological Process	GO:0097746	blood vessel diameter maintenance		0.002377	0.01598	5	118	ICAM1,PTGS2,ADM,TNF,SOD2
GO: Biological Process	GO:0045055	regulated exocytosis		0.002413	0.0162	14	756	ATG7,GPR84,DYNLT1,CCL3L3,GAB2,CORO1A,THBS1,FCAR,PTX3,FTH1,CCL3,CCL3L1,PLAUR,PLEK
GO: Biological Process	GO:0010631	epithelial cell migration		0.002431	0.01629	8	298	NR4A1,PTGS2,GAB2,RHOB,JUN,THBS1,GLUL,TNF
GO: Biological Process	GO:0098771	inorganic ion homeostasis		0.002436	0.01629	13	674	SGK1,TMTC2,CCL3L3,CXCL2,ADM,CORO1A,CHP2,FTH1,CCL3,CCL3L1,ATP6V1C2,IL1B,SOD2
GO: Biological Process	GO:0035150	regulation of tube size		0.002466	0.01644	5	119	ICAM1,PTGS2,ADM,TNF,SOD2
GO: Biological Process	GO:0051928	positive regulation of calcium ion transport		0.002466	0.01644	5	119	CCL4L2,CCL3L3,CCL3,CCL3L1,CCL4
GO: Biological Process	GO:0043547	positive regulation of GTPase activity		0.002475	0.01647	9	368	ICAM1,CCL4L2,CCL3L3,JUN,SIPA1L1,CCL3,CCL3L1,CCL4,CCL20
GO: Biological Process	GO:0002449	lymphocyte mediated immunity		0.002566	0.017	9	370	IL10,ICAM1,RNF19B,BCL6,NLRP3,CORO1A,TNF,CCL20,IL1B
GO: Biological Process	GO:0048608	reproductive structure development		0.002574	0.017	10	443	IL10,EREG,CEBPB,ADAMTS1,RHOBTB3,ICAM1,PTGS2,ADM,PTX3,PLAUR
GO: Biological Process	GO:0070296	sarcoplasmic reticulum calcium ion transport		0.002578	0.017	3	35	CCL3L3,CCL3,CCL3L1
GO: Biological Process	GO:0035902	response to immobilization stress		0.002578	0.017	3	35	PPP1R15A,IL1B,SOD2
GO: Biological Process	GO:0070723	response to cholesterol		0.002578	0.017	3	35	CCL3L3,CCL3,CCL3L1
GO: Biological Process	GO:0007162	negative regulation of cell adhesion		0.002586	0.017	8	301	IL10,CEBPB,DUSP1,NFKBID,BCL6,CXCL2,THBS1,IL1RN
GO: Biological Process	GO:0090132	epithelium migration		0.002586	0.017	8	301	NR4A1,PTGS2,GAB2,RHOB,JUN,THBS1,GLUL,TNF
GO: Biological Process	GO:0032890	regulation of organic acid transport		0.002598	0.017	4	73	THBS1,TNF,IL1B,IL1RN
GO: Biological Process	GO:0070228	regulation of lymphocyte apoptotic process		0.002598	0.017	4	73	IL10,NFKBID,BCL2A1,BCL6
GO: Biological Process	GO:0032623	interleukin-2 production		0.002598	0.017	4	73	RIPK2,CD83,ZFP36,IL1B
GO: Biological Process	GO:0070391	response to lipoteichoic acid		0.002645	0.01707	2	10	RIPK2,CCL20
GO: Biological Process	GO:0010752	regulation of cGMP-mediated signaling		0.002645	0.01707	2	10	THBS1,PDZD3
GO: Biological Process	GO:0071223	cellular response to lipoteichoic acid		0.002645	0.01707	2	10	RIPK2,CCL20
GO: Biological Process	GO:0060670	branching involved in labyrinthine layer morphogenesis		0.002645	0.01707	2	10	IL10,ADM
GO: Biological Process	GO:0033034	positive regulation of myeloid cell apoptotic process		0.002645	0.01707	2	10	HCAR2,HCAR3
GO: Biological Process	GO:0060353	regulation of cell adhesion molecule production		0.002645	0.01707	2	10	IL1B,CXCL8
GO: Biological Process	GO:1990440	positive regulation of transcription from RNA polymerase II promoter in response to endoplasmic reticulum stress		0.002645	0.01707	2	10	CEBPB,ATF3
GO: Biological Process	GO:0034115	negative regulation of heterotypic cell-cell adhesion		0.002645	0.01707	2	10	IL10,IL1RN
GO: Biological Process	GO:0045598	regulation of fat cell differentiation		0.002651	0.01709	5	121	CEBPB,PTGS2,ZFP36,TNF,SOD2
GO: Biological Process	GO:0009896	positive regulation of catabolic process		0.002659	0.01709	10	445	ATG7,RNF19B,RIPK2,PFKFB3,LDLR,ZFP36,IER3,TNF,IL1B,TRIB1
GO: Biological Process	GO:0052548	regulation of endopeptidase activity		0.002661	0.01709	9	372	RIPK2,BCL2A1,NR4A1,PTGS2,NLRP3,THBS1,SERPINB2,PLAUR,TNF
GO: Biological Process	GO:0090130	tissue migration		0.002693	0.01727	8	303	NR4A1,PTGS2,GAB2,RHOB,JUN,THBS1,GLUL,TNF
GO: Biological Process	GO:0071897	DNA biosynthetic process		0.002702	0.0173	10	446	CDKN1A,EREG,ATG7,DUSP1,BCL6,JUN,ING4,TNF,CXCL8,MGME1
GO: Biological Process	GO:0006816	calcium ion transport		0.002709	0.01732	9	373	BEST1,ICAM1,CCL4L2,CCL3L3,PTGS2,CORO1A,CCL3,CCL3L1,CCL4
GO: Biological Process	GO:0050673	epithelial cell proliferation		0.002758	0.0176	9	374	IL10,EREG,CEBPB,NR4A1,ZFP36,JUN,THBS1,GLUL,TNF
GO: Biological Process	GO:0048732	gland development		0.002778	0.0177	12	603	IL10,CEBPB,ATG7,PTGS2,JUN,NFKBIA,MAFB,PLAUR,TNF,DNAAF1,TRIB1,SOD2
GO: Biological Process	GO:0061458	reproductive system development		0.00279	0.01772	10	448	IL10,EREG,CEBPB,ADAMTS1,RHOBTB3,ICAM1,PTGS2,ADM,PTX3,PLAUR
GO: Biological Process	GO:0010573	vascular endothelial growth factor production		0.002796	0.01772	3	36	PTGS2,TNF,IL1B
GO: Biological Process	GO:0006469	negative regulation of protein kinase activity		0.002799	0.01772	7	239	CDKN1A,GADD45B,DUSP1,JUN,ITPRIP,IL1B,TRIB1
GO: Biological Process	GO:0043491	protein kinase B signaling		0.002799	0.01772	7	239	EREG,CCL3L3,THBS1,CCL3,CCL3L1,TNF,IL1B
GO: Biological Process	GO:0043405	regulation of MAP kinase activity		0.002804	0.01772	8	305	GADD45B,DUSP1,RIPK2,THBS1,TNF,IL1B,IL1RN,TRIB1
GO: Biological Process	GO:1903201	regulation of oxidative stress-induced cell death		0.002867	0.01809	4	75	IL10,ATG7,TNF,SOD2
GO: Biological Process	GO:0055082	cellular chemical homeostasis		0.002885	0.01818	14	771	ATG7,SGK1,ICAM1,CCL3L3,CXCL2,ADM,CORO1A,OSBP,CHP2,FTH1,CCL3,CCL3L1,ATP6V1C2,IL1B
GO: Biological Process	GO:0050678	regulation of epithelial cell proliferation		0.002918	0.01836	8	307	IL10,EREG,NR4A1,ZFP36,JUN,THBS1,GLUL,TNF
GO: Biological Process	GO:0032649	regulation of interferon-gamma production		0.002948	0.01851	5	124	IL10,TNFSF9,RIPK2,TNF,IL1B
GO: Biological Process	GO:0035295	tube development		0.00297	0.01862	20	1312	CDKN1A,IL10,EREG,ADAMTS1,NR4A1,PPP1R15A,CXCL2,LDLR,PTGS2,RHOB,ADM,JUN,THBS1,SAT1,NFKB2,GLUL,TNF,DNAAF1,IL1B,CXCL8
GO: Biological Process	GO:0031331	positive regulation of cellular catabolic process		0.003012	0.01882	9	379	ATG7,RNF19B,RIPK2,PFKFB3,LDLR,ZFP36,TNF,IL1B,TRIB1
GO: Biological Process	GO:0036475	neuron death in response to oxidative stress		0.003026	0.01882	3	37	IL10,ATG7,TNF
GO: Biological Process	GO:0001878	response to yeast		0.003026	0.01882	3	37	CEBPB,ADM,PTX3
GO: Biological Process	GO:0051955	regulation of amino acid transport		0.003026	0.01882	3	37	TNF,IL1B,IL1RN
GO: Biological Process	GO:0002675	positive regulation of acute inflammatory response		0.003026	0.01882	3	37	PTGS2,TNF,IL1B
GO: Biological Process	GO:0009749	response to glucose		0.003069	0.01906	7	243	ATG7,ICAM1,OSBP,THBS1,EGR1,GLUL,IL1B
GO: Biological Process	GO:0009408	response to heat		0.003137	0.01945	6	182	CDKN1A,IER5,CXCL2,PTGS2,THBS1,IL1B
GO: Biological Process	GO:0071479	cellular response to ionizing radiation		0.003154	0.01952	4	77	CDKN1A,RHOB,NAMPT,EGR1
GO: Biological Process	GO:0001776	leukocyte homeostasis		0.003158	0.01952	5	126	HCAR2,BCL2A1,HCAR3,CORO1A,SOD2
GO: Biological Process	GO:2000113	negative regulation of cellular macromolecule biosynthetic process		0.003213	0.01965	21	1416	CDKN1A,EREG,HIVEP1,CEBPB,ATG7,DUSP1,BCL6,PPP1R15A,ZFP36,ZNF14,JUN,EGR1,TLE3,NFKBIE,ING4,ELF2,ATF3,TNF,IL1B,MNT,MXD1
GO: Biological Process	GO:0001547	antral ovarian follicle growth		0.003216	0.01965	2	11	EREG,PTX3
GO: Biological Process	GO:0033083	regulation of immature T cell proliferation		0.003216	0.01965	2	11	RIPK2,IL1B
GO: Biological Process	GO:2001279	regulation of unsaturated fatty acid biosynthetic process		0.003216	0.01965	2	11	PTGS2,IL1B
GO: Biological Process	GO:0046886	positive regulation of hormone biosynthetic process		0.003216	0.01965	2	11	ADM,EGR1
GO: Biological Process	GO:0033591	response to L-ascorbic acid		0.003216	0.01965	2	11	IL1B,SOD2
GO: Biological Process	GO:0070587	regulation of cell-cell adhesion involved in gastrulation		0.003216	0.01965	2	11	IL10,IL1RN
GO: Biological Process	GO:0046651	lymphocyte proliferation		0.00322	0.01965	8	312	CDKN1A,IL10,CEBPB,TNFSF9,RIPK2,BCL6,CORO1A,IL1B
GO: Biological Process	GO:0032673	regulation of interleukin-4 production		0.003266	0.01984	3	38	CEBPB,CD83,NLRP3
GO: Biological Process	GO:0140354	lipid import into cell		0.003266	0.01984	3	38	SLC1A2,THBS1,TNF
GO: Biological Process	GO:0070670	response to interleukin-4		0.003266	0.01984	3	38	CORO1A,IL1RN,CDK4
GO: Biological Process	GO:0002275	myeloid cell activation involved in immune response		0.0033	0.02001	11	536	ATG7,GPR84,DYNLT1,CCL3L3,GAB2,FCAR,PTX3,FTH1,CCL3,CCL3L1,PLAUR
GO: Biological Process	GO:0070167	regulation of biomineral tissue development		0.003305	0.02001	4	78	CEBPB,CCL3L3,CCL3,CCL3L1
GO: Biological Process	GO:0014074	response to purine-containing compound		0.003311	0.02002	6	184	DUSP1,PPP1R15A,PTGS2,JUN,EGR1,IL1B
GO: Biological Process	GO:0045087	innate immune response		0.00334	0.02017	15	870	EREG,ICAM1,RNF19B,RIPK2,CCL4L2,CCL3L3,NLRP3,CORO1A,EGR1,PTX3,CCL3,CCL3L1,CCL4,CCL20,SOD2
GO: Biological Process	GO:0046660	female sex differentiation		0.003379	0.02037	5	128	EREG,CEBPB,ADAMTS1,ICAM1,PTX3
GO: Biological Process	GO:0032943	mononuclear cell proliferation		0.003413	0.02054	8	315	CDKN1A,IL10,CEBPB,TNFSF9,RIPK2,BCL6,CORO1A,IL1B
GO: Biological Process	GO:0110149	regulation of biomineralization		0.00346	0.02076	4	79	CEBPB,CCL3L3,CCL3,CCL3L1
GO: Biological Process	GO:0043507	positive regulation of JUN kinase activity		0.00346	0.02076	4	79	RIPK2,TNF,IL1B,IL1RN
GO: Biological Process	GO:0046887	positive regulation of hormone secretion		0.003494	0.02093	5	129	HCAR2,ATG7,HCAR3,OSBP,GLUL
GO: Biological Process	GO:0042092	type 2 immune response		0.003519	0.02105	3	39	IL10,BCL6,NLRP3
GO: Biological Process	GO:0070542	response to fatty acid		0.003621	0.02162	4	80	LDLR,PTGS2,IL1B,CDK4
GO: Biological Process	GO:0007600	sensory perception		0.003641	0.02171	11	543	IL10,BEST1,ICAM1,CCL3L3,PTGS2,TULP2,CCL3,CCL3L1,TNF,IL1RN,SOD2
GO: Biological Process	GO:0050801	ion homeostasis		0.003669	0.02185	13	707	SGK1,TMTC2,CCL3L3,CXCL2,ADM,CORO1A,CHP2,FTH1,CCL3,CCL3L1,ATP6V1C2,IL1B,SOD2
GO: Biological Process	GO:0034614	cellular response to reactive oxygen species		0.00368	0.02188	6	188	IL10,ATG7,RHOB,JUN,THBS1,SOD2
GO: Biological Process	GO:0002790	peptide secretion		0.0037	0.02196	9	391	HCAR2,ATG7,HCAR3,OSBP,GLUL,TNF,PLEK,IL1B,IL1RN
GO: Biological Process	GO:0050728	negative regulation of inflammatory response		0.003731	0.02212	5	131	IL10,LDLR,ZFP36,NLRP3,IER3
GO: Biological Process	GO:0042129	regulation of T cell proliferation		0.003777	0.02227	6	189	IL10,CEBPB,TNFSF9,RIPK2,CORO1A,IL1B
GO: Biological Process	GO:0036314	response to sterol		0.003782	0.02227	3	40	CCL3L3,CCL3,CCL3L1
GO: Biological Process	GO:0002724	regulation of T cell cytokine production		0.003782	0.02227	3	40	NLRP3,CCL20,IL1B
GO: Biological Process	GO:0045840	positive regulation of mitotic nuclear division		0.003782	0.02227	3	40	EREG,TNF,IL1B
GO: Biological Process	GO:0003073	regulation of systemic arterial blood pressure		0.003786	0.02227	4	81	ADM,IER3,TNF,SOD2
GO: Biological Process	GO:0062197	cellular response to chemical stress		0.003825	0.02242	9	393	IL10,ATG7,PTGS2,RHOB,JUN,THBS1,EGR1,TNF,SOD2
GO: Biological Process	GO:0033079	immature T cell proliferation		0.003839	0.02242	2	12	RIPK2,IL1B
GO: Biological Process	GO:1902043	positive regulation of extrinsic apoptotic signaling pathway via death domain receptors		0.003839	0.02242	2	12	THBS1,ATF3
GO: Biological Process	GO:0033029	regulation of neutrophil apoptotic process		0.003839	0.02242	2	12	HCAR2,HCAR3
GO: Biological Process	GO:0045628	regulation of T-helper 2 cell differentiation		0.003839	0.02242	2	12	BCL6,NLRP3
GO: Biological Process	GO:0052547	regulation of peptidase activity		0.003954	0.02303	9	395	RIPK2,BCL2A1,NR4A1,PTGS2,NLRP3,THBS1,SERPINB2,PLAUR,TNF
GO: Biological Process	GO:0009620	response to fungus		0.003956	0.02303	4	82	CEBPB,CXCL2,ADM,PTX3
GO: Biological Process	GO:0050714	positive regulation of protein secretion		0.00398	0.0231	5	133	HCAR2,ATG7,HCAR3,OSBP,GLUL
GO: Biological Process	GO:0030856	regulation of epithelial cell differentiation		0.00398	0.0231	5	133	CEBPB,ZFP36,PTCH2,TNF,IL1B
GO: Biological Process	GO:0014002	astrocyte development		0.004058	0.02348	3	41	LDLR,TNF,IL1B
GO: Biological Process	GO:1903960	negative regulation of anion transmembrane transport		0.004058	0.02348	3	41	THBS1,TNF,IL1B
GO: Biological Process	GO:0002250	adaptive immune response		0.004158	0.02403	12	634	IL10,ICAM1,RNF19B,RIPK2,NFKBID,NFKBIZ,BCL6,NLRP3,NFKB2,TNF,CCL20,IL1B
GO: Biological Process	GO:0033273	response to vitamin		0.004241	0.02447	5	135	ADAMTS1,CXCL2,PTGS2,IL1B,SOD2
GO: Biological Process	GO:0032869	cellular response to insulin stimulus		0.004263	0.02452	7	258	SGK1,NAMPT,EGR1,ATP6V1C2,IL1B,G6PC1,CDK4
GO: Biological Process	GO:0046883	regulation of hormone secretion		0.004263	0.02452	7	258	HCAR2,ATG7,HCAR3,OSBP,GLUL,TNF,IL1B
GO: Biological Process	GO:0032088	negative regulation of NF-kappaB transcription factor activity		0.004312	0.02473	4	84	IL10,NFKBID,NLRP3,NFKBIA
GO: Biological Process	GO:0042698	ovulation cycle		0.004312	0.02473	4	84	EREG,ADAMTS1,EGR1,PTX3
GO: Biological Process	GO:0061061	muscle structure development		0.004328	0.02479	13	721	CDKN1A,TMEM88,EREG,ATG7,ICAM1,NR4A1,ADM,EGR1,PTCH2,NINJ1,ATF3,TNF,SOD2
GO: Biological Process	GO:0014072	response to isoquinoline alkaloid		0.004345	0.02481	3	42	ATG7,EGR1,IL1B
GO: Biological Process	GO:0014047	glutamate secretion		0.004345	0.02481	3	42	SLC1A2,IL1B,IL1RN
GO: Biological Process	GO:0045859	regulation of protein kinase activity		0.00443	0.02526	14	809	CDKN1A,GADD45B,EREG,DUSP1,RIPK2,JUN,THBS1,EGR1,ITPRIP,TNF,IL1B,IL1RN,TRIB1,CDK4
GO: Biological Process	GO:1903035	negative regulation of response to wounding		0.004498	0.02541	4	85	THBS1,SERPINB2,PLAUR,TNF
GO: Biological Process	GO:0032729	positive regulation of interferon-gamma production		0.004498	0.02541	4	85	TNFSF9,RIPK2,TNF,IL1B
GO: Biological Process	GO:0046330	positive regulation of JNK cascade		0.004498	0.02541	4	85	GADD45B,RIPK2,TNF,IL1B
GO: Biological Process	GO:0001906	cell killing		0.004508	0.02541	6	196	IL10,ICAM1,RNF19B,CXCL2,CORO1A,CCL20
GO: Biological Process	GO:0002706	regulation of lymphocyte mediated immunity		0.004508	0.02541	6	196	IL10,BCL6,NLRP3,TNF,CCL20,IL1B
GO: Biological Process	GO:0090650	cellular response to oxygen-glucose deprivation		0.004514	0.02541	2	13	PPP1R15A,NAMPT
GO: Biological Process	GO:0032494	response to peptidoglycan		0.004514	0.02541	2	13	RIPK2,NLRP3
GO: Biological Process	GO:0034356	NAD biosynthesis via nicotinamide riboside salvage pathway		0.004514	0.02541	2	13	PTGS2,NAMPT
GO: Biological Process	GO:0060352	cell adhesion molecule production		0.004514	0.02541	2	13	IL1B,CXCL8
GO: Biological Process	GO:1900744	regulation of p38MAPK cascade		0.004645	0.02599	3	43	GADD45B,DUSP1,IL1B
GO: Biological Process	GO:0045776	negative regulation of blood pressure		0.004645	0.02599	3	43	IER3,TNF,SOD2
GO: Biological Process	GO:0071398	cellular response to fatty acid		0.004645	0.02599	3	43	LDLR,IL1B,CDK4
GO: Biological Process	GO:0032350	regulation of hormone metabolic process		0.004645	0.02599	3	43	ADM,EGR1,TLE3
GO: Biological Process	GO:0033673	negative regulation of kinase activity		0.00473	0.02642	7	263	CDKN1A,GADD45B,DUSP1,JUN,ITPRIP,IL1B,TRIB1
GO: Biological Process	GO:0032355	response to estradiol		0.004735	0.02642	6	198	IL10,DUSP1,CXCL2,LDLR,PTGS2,IL1B
GO: Biological Process	GO:0006865	amino acid transport		0.004798	0.02674	5	139	SLC1A2,NFKBIE,TNF,IL1B,IL1RN
GO: Biological Process	GO:0050708	regulation of protein secretion		0.004828	0.02686	7	264	HCAR2,ATG7,HCAR3,OSBP,GLUL,TNF,IL1B
GO: Biological Process	GO:0071478	cellular response to radiation		0.004851	0.02692	6	199	CDKN1A,PPP1R15A,PTGS2,RHOB,NAMPT,EGR1
GO: Biological Process	GO:0030073	insulin secretion		0.004851	0.02692	6	199	ATG7,OSBP,GLUL,TNF,IL1B,IL1RN
GO: Biological Process	GO:1900407	regulation of cellular response to oxidative stress		0.004886	0.02707	4	87	IL10,ATG7,TNF,SOD2
GO: Biological Process	GO:0001935	endothelial cell proliferation		0.004945	0.02734	5	140	IL10,NR4A1,JUN,THBS1,TNF
GO: Biological Process	GO:0006509	membrane protein ectodomain proteolysis		0.004956	0.02734	3	44	IL10,TNF,IL1B
GO: Biological Process	GO:0001975	response to amphetamine		0.004956	0.02734	3	44	ICAM1,CXCL2,EGR1
GO: Biological Process	GO:0043903	regulation of biological process involved in symbiotic interaction		0.00497	0.02738	6	200	DYNLT1,CXCL2,ZFP36,PTX3,TNF,CXCL8
GO: Biological Process	GO:0070661	leukocyte proliferation		0.005023	0.02762	8	336	CDKN1A,IL10,CEBPB,TNFSF9,RIPK2,BCL6,CORO1A,IL1B
GO: Biological Process	GO:0051091	positive regulation of DNA-binding transcription factor activity		0.005028	0.02762	11	567	IL10,CEBPB,ICAM1,RIPK2,NFKBID,NLRP3,JUN,NFKB2,NFKBIA,TNF,IL1B
GO: Biological Process	GO:0007254	JNK cascade		0.005214	0.0286	6	202	GADD45B,SH2D3C,RIPK2,TNF,IL1B,TRIB1
GO: Biological Process	GO:0001781	neutrophil apoptotic process		0.005239	0.02864	2	14	HCAR2,HCAR3
GO: Biological Process	GO:1903978	regulation of microglial cell activation		0.005239	0.02864	2	14	LDLR,CCL3
GO: Biological Process	GO:0071774	response to fibroblast growth factor		0.005249	0.02864	5	142	NR4A1,ZFP36,IER2,THBS1,CXCL8
GO: Biological Process	GO:1903670	regulation of sprouting angiogenesis		0.00528	0.02864	3	45	IL10,THBS1,GLUL
GO: Biological Process	GO:0035722	interleukin-12-mediated signaling pathway		0.00528	0.02864	3	45	IL10,SERPINB2,SOD2
GO: Biological Process	GO:0030195	negative regulation of blood coagulation		0.00528	0.02864	3	45	THBS1,SERPINB2,PLAUR
GO: Biological Process	GO:0032633	interleukin-4 production		0.00528	0.02864	3	45	CEBPB,CD83,NLRP3
GO: Biological Process	GO:1900047	negative regulation of hemostasis		0.00528	0.02864	3	45	THBS1,SERPINB2,PLAUR
GO: Biological Process	GO:0007204	positive regulation of cytosolic calcium ion concentration		0.005341	0.02893	7	269	CCL3L3,CXCL2,ADM,CORO1A,CCL3,CCL3L1,IL1B
GO: Biological Process	GO:0045834	positive regulation of lipid metabolic process		0.005406	0.0292	5	143	LDLR,PTGS2,ADM,TNF,IL1B
GO: Biological Process	GO:0015908	fatty acid transport		0.005406	0.0292	5	143	SLC1A2,THBS1,TNF,IL1B,IL1RN
GO: Biological Process	GO:0071900	regulation of protein serine/threonine kinase activity		0.005468	0.0295	10	493	CDKN1A,GADD45B,DUSP1,RIPK2,THBS1,TNF,IL1B,IL1RN,TRIB1,CDK4
GO: Biological Process	GO:0032870	cellular response to hormone stimulus		0.005569	0.03001	12	658	ADAMTS1,SGK1,DUSP1,ICAM1,NR4A1,ZFP36,NAMPT,EGR1,ATP6V1C2,IL1B,G6PC1,CDK4
GO: Biological Process	GO:0060986	endocrine hormone secretion		0.005616	0.03018	3	46	HCAR2,HCAR3,IL1B
GO: Biological Process	GO:0045744	negative regulation of G protein-coupled receptor signaling pathway		0.005616	0.03018	3	46	ADM,PLEK,CXCL8
GO: Biological Process	GO:0031644	regulation of nervous system process		0.005729	0.0307	5	145	IL10,CCL3L3,CCL3,CCL3L1,TNF
GO: Biological Process	GO:0062013	positive regulation of small molecule metabolic process		0.005729	0.0307	5	145	PFKFB3,PTGS2,ADM,TNF,IL1B
GO: Biological Process	GO:0030855	epithelial cell differentiation		0.00577	0.03087	12	661	CDKN1A,EREG,CEBPB,ICAM1,PTGS2,ZFP36,JUN,PTCH2,PLAUR,KRTAP5-2,TNF,IL1B
GO: Biological Process	GO:0009612	response to mechanical stimulus		0.005894	0.03149	7	274	PTGS2,JUN,THBS1,EGR1,NFKBIA,TNF,IL1B
GO: Biological Process	GO:0009894	regulation of catabolic process		0.005928	0.03153	16	1017	IL10,HCAR2,ATG7,RNF19B,RIPK2,PFKFB3,LDLR,ZFP36,HCAR3,NAMPT,IER3,TNF,ATP6V1C2,IL1B,TRIB1,CDK4
GO: Biological Process	GO:0050830	defense response to Gram-positive bacterium		0.005953	0.03153	4	92	RIPK2,NLRP3,ADM,TNF
GO: Biological Process	GO:0019730	antimicrobial humoral response		0.005953	0.03153	4	92	CXCL2,ADM,CCL20,CXCL8
GO: Biological Process	GO:0050819	negative regulation of coagulation		0.005965	0.03153	3	47	THBS1,SERPINB2,PLAUR
GO: Biological Process	GO:0043114	regulation of vascular permeability		0.005965	0.03153	3	47	CCL4L2,ADM,CCL4
GO: Biological Process	GO:0098712	L-glutamate import across plasma membrane		0.006014	0.03153	2	15	SLC1A2,TNF
GO: Biological Process	GO:0036295	cellular response to increased oxygen levels		0.006014	0.03153	2	15	ATG7,EGR1
GO: Biological Process	GO:0097201	negative regulation of transcription from RNA polymerase II promoter in response to stress		0.006014	0.03153	2	15	PPP1R15A,JUN
GO: Biological Process	GO:0002903	negative regulation of B cell apoptotic process		0.006014	0.03153	2	15	BCL2A1,BCL6
GO: Biological Process	GO:0051044	positive regulation of membrane protein ectodomain proteolysis		0.006014	0.03153	2	15	TNF,IL1B
GO: Biological Process	GO:0090649	response to oxygen-glucose deprivation		0.006014	0.03153	2	15	PPP1R15A,NAMPT
GO: Biological Process	GO:0045064	T-helper 2 cell differentiation		0.006014	0.03153	2	15	BCL6,NLRP3
GO: Biological Process	GO:0070586	cell-cell adhesion involved in gastrulation		0.006014	0.03153	2	15	IL10,IL1RN
GO: Biological Process	GO:0045647	negative regulation of erythrocyte differentiation		0.006014	0.03153	2	15	ZFP36,MAFB
GO: Biological Process	GO:0031399	regulation of protein modification process		0.006121	0.03205	22	1596	CDKN1A,GADD45B,EREG,ATG7,DUSP1,ICAM1,SH2D3C,RIPK2,BCL6,PPP1R15A,PTGS2,JUN,OSBP,THBS1,EGR1,ITPRIP,PLAUR,TNF,IL1B,IL1RN,TRIB1,CDK4
GO: Biological Process	GO:0030003	cellular cation homeostasis		0.006167	0.03224	11	583	SGK1,CCL3L3,CXCL2,ADM,CORO1A,CHP2,FTH1,CCL3,CCL3L1,ATP6V1C2,IL1B
GO: Biological Process	GO:0006835	dicarboxylic acid transport		0.006183	0.03229	4	93	SLC1A2,TNF,IL1B,IL1RN
GO: Biological Process	GO:0010634	positive regulation of epithelial cell migration		0.006239	0.03249	5	148	PTGS2,GAB2,RHOB,JUN,THBS1
GO: Biological Process	GO:0032368	regulation of lipid transport		0.006239	0.03249	5	148	THBS1,NFKBIA,TNF,IL1B,IL1RN
GO: Biological Process	GO:0001649	osteoblast differentiation		0.006277	0.03265	6	210	CEBPB,CCL3L3,PTCH2,CCL3,CCL3L1,TNF
GO: Biological Process	GO:0002701	negative regulation of production of molecular mediator of immune response		0.006327	0.03286	3	48	IL10,BCL6,TNF
GO: Biological Process	GO:0003013	circulatory system process		0.006481	0.03362	11	587	SGK1,ICAM1,CCL4L2,SLC1A2,PTGS2,ADM,NAMPT,IER3,CCL4,TNF,SOD2
GO: Biological Process	GO:0044409	entry into host		0.006597	0.03417	5	150	ICAM1,DYNLT1,LDLR,PTX3,CXCL8
GO: Biological Process	GO:0045892	negative regulation of transcription, DNA-templated		0.006637	0.03434	18	1217	EREG,HIVEP1,CEBPB,BCL6,PPP1R15A,ZFP36,ZNF14,JUN,EGR1,TLE3,NFKBIE,ING4,ELF2,ATF3,TNF,IL1B,MNT,MXD1
GO: Biological Process	GO:0043506	regulation of JUN kinase activity		0.006662	0.03438	4	95	RIPK2,TNF,IL1B,IL1RN
GO: Biological Process	GO:0070227	lymphocyte apoptotic process		0.006662	0.03438	4	95	IL10,NFKBID,BCL2A1,BCL6
GO: Biological Process	GO:0071349	cellular response to interleukin-12		0.006702	0.03453	3	49	IL10,SERPINB2,SOD2
GO: Biological Process	GO:0022408	negative regulation of cell-cell adhesion		0.006714	0.03455	6	213	IL10,CEBPB,NFKBID,BCL6,CXCL2,IL1RN
GO: Biological Process	GO:1903507	negative regulation of nucleic acid-templated transcription		0.006748	0.03468	18	1219	EREG,HIVEP1,CEBPB,BCL6,PPP1R15A,ZFP36,ZNF14,JUN,EGR1,TLE3,NFKBIE,ING4,ELF2,ATF3,TNF,IL1B,MNT,MXD1
GO: Biological Process	GO:0055088	lipid homeostasis		0.006781	0.0348	5	151	ATG7,LDLR,ASGR2,NFKB2,G6PC1
GO: Biological Process	GO:1902679	negative regulation of RNA biosynthetic process		0.006804	0.03487	18	1220	EREG,HIVEP1,CEBPB,BCL6,PPP1R15A,ZFP36,ZNF14,JUN,EGR1,TLE3,NFKBIE,ING4,ELF2,ATF3,TNF,IL1B,MNT,MXD1
GO: Biological Process	GO:0051938	L-glutamate import		0.006839	0.03487	2	16	SLC1A2,TNF
GO: Biological Process	GO:0035634	response to stilbenoid		0.006839	0.03487	2	16	IL1B,G6PC1
GO: Biological Process	GO:0002467	germinal center formation		0.006839	0.03487	2	16	BCL6,NFKB2
GO: Biological Process	GO:0032352	positive regulation of hormone metabolic process		0.006839	0.03487	2	16	ADM,EGR1
GO: Biological Process	GO:0050776	regulation of immune response		0.006848	0.03487	15	941	IL10,EREG,ICAM1,RIPK2,NFKBID,NFKBIZ,BCL2A1,BCL6,NLRP3,GAB2,JUN,ELF2,TNF,CCL20,IL1B
GO: Biological Process	GO:0043542	endothelial cell migration		0.006864	0.03491	6	214	NR4A1,PTGS2,RHOB,THBS1,GLUL,TNF
GO: Biological Process	GO:0051966	regulation of synaptic transmission, glutamatergic		0.007089	0.03591	3	50	PTGS2,GLUL,TNF
GO: Biological Process	GO:0051785	positive regulation of nuclear division		0.007089	0.03591	3	50	EREG,TNF,IL1B
GO: Biological Process	GO:1902001	fatty acid transmembrane transport		0.007089	0.03591	3	50	SLC1A2,THBS1,TNF
GO: Biological Process	GO:0006875	cellular metal ion homeostasis		0.007169	0.03623	10	513	SGK1,CCL3L3,CXCL2,ADM,CORO1A,CHP2,FTH1,CCL3,CCL3L1,IL1B
GO: Biological Process	GO:0051896	regulation of protein kinase B signaling		0.007172	0.03623	6	216	EREG,CCL3L3,THBS1,CCL3,CCL3L1,TNF
GO: Biological Process	GO:0006873	cellular ion homeostasis		0.007234	0.03623	11	596	SGK1,CCL3L3,CXCL2,ADM,CORO1A,CHP2,FTH1,CCL3,CCL3L1,ATP6V1C2,IL1B
GO: Biological Process	GO:0006979	response to oxidative stress		0.007264	0.03623	10	514	IL10,ATG7,DUSP1,PTGS2,RHOB,JUN,THBS1,TNF,IL1B,SOD2
GO: Biological Process	GO:0002793	positive regulation of peptide secretion		0.007354	0.03623	5	154	HCAR2,ATG7,HCAR3,OSBP,GLUL
GO: Biological Process	GO:1902882	regulation of response to oxidative stress		0.007425	0.03623	4	98	IL10,ATG7,TNF,SOD2
GO: Biological Process	GO:0071622	regulation of granulocyte chemotaxis		0.00749	0.03623	3	51	THBS1,IL1B,CXCL8
GO: Biological Process	GO:0002369	T cell cytokine production		0.00749	0.03623	3	51	NLRP3,CCL20,IL1B
GO: Biological Process	GO:1903202	negative regulation of oxidative stress-induced cell death		0.00749	0.03623	3	51	IL10,ATG7,SOD2
GO: Biological Process	GO:0008015	blood circulation		0.007554	0.03623	10	517	SGK1,ICAM1,CCL4L2,PTGS2,ADM,NAMPT,IER3,CCL4,TNF,SOD2
GO: Biological Process	GO:0044070	regulation of anion transport		0.007575	0.03623	14	861	HCAR2,CEBPB,ATG7,SLC1A2,PTGS2,HCAR3,OSBP,THBS1,CHP2,NFKBIA,GLUL,TNF,IL1B,IL1RN
GO: Biological Process	GO:0031645	negative regulation of nervous system process		0.007711	0.03623	2	17	IL10,TNF
GO: Biological Process	GO:0070486	leukocyte aggregation		0.007711	0.03623	2	17	THBS1,IL1B
GO: Biological Process	GO:0042448	progesterone metabolic process		0.007711	0.03623	2	17	ADM,EGR1
GO: Biological Process	GO:0070431	nucleotide-binding oligomerization domain containing 2 signaling pathway		0.007711	0.03623	2	17	RIPK2,NFKBIA
GO: Biological Process	GO:0014048	regulation of glutamate secretion		0.007711	0.03623	2	17	IL1B,IL1RN
GO: Biological Process	GO:0002922	positive regulation of humoral immune response		0.007711	0.03623	2	17	TNF,IL1B
GO: Biological Process	GO:0030730	sequestering of triglyceride		0.007711	0.03623	2	17	TNF,IL1B
GO: Biological Process	GO:1901550	regulation of endothelial cell development		0.007711	0.03623	2	17	TNF,IL1B
GO: Biological Process	GO:0006264	mitochondrial DNA replication		0.007711	0.03623	2	17	ATG7,MGME1
GO: Biological Process	GO:0006883	cellular sodium ion homeostasis		0.007711	0.03623	2	17	SGK1,CHP2
GO: Biological Process	GO:1903140	regulation of establishment of endothelial barrier		0.007711	0.03623	2	17	TNF,IL1B
GO: Biological Process	GO:0001933	negative regulation of protein phosphorylation		0.00776	0.03623	8	362	CDKN1A,GADD45B,DUSP1,PPP1R15A,JUN,ITPRIP,IL1B,TRIB1
GO: Biological Process	GO:0051701	biological process involved in interaction with host		0.007818	0.03623	6	220	ATG7,ICAM1,DYNLT1,LDLR,PTX3,CXCL8
GO: Biological Process	GO:0006984	ER-nucleus signaling pathway		0.007903	0.03623	3	52	PPP1R15A,ATF3,CXCL8
GO: Biological Process	GO:0039521	suppression by virus of host autophagy		0.007921	0.03623	1	1	ATG7
GO: Biological Process	GO:0036497	eIF2alpha dephosphorylation in response to endoplasmic reticulum stress		0.007921	0.03623	1	1	PPP1R15A
GO: Biological Process	GO:1903015	regulation of exo-alpha-sialidase activity		0.007921	0.03623	1	1	PTX3
GO: Biological Process	GO:1903016	negative regulation of exo-alpha-sialidase activity		0.007921	0.03623	1	1	PTX3
GO: Biological Process	GO:1904309	response to cordycepin		0.007921	0.03623	1	1	PPP1R15A
GO: Biological Process	GO:1904308	cellular response to desipramine		0.007921	0.03623	1	1	PPP1R15A
GO: Biological Process	GO:1901296	negative regulation of canonical Wnt signaling pathway involved in cardiac muscle cell fate commitment		0.007921	0.03623	1	1	TMEM88
GO: Biological Process	GO:1904312	cellular response to gold(3+)		0.007921	0.03623	1	1	PPP1R15A
GO: Biological Process	GO:1904311	response to gold(3+)		0.007921	0.03623	1	1	PPP1R15A
GO: Biological Process	GO:1904310	cellular response to cordycepin		0.007921	0.03623	1	1	PPP1R15A
GO: Biological Process	GO:1904314	cellular response to methamphetamine hydrochloride		0.007921	0.03623	1	1	PPP1R15A
GO: Biological Process	GO:0044871	negative regulation by host of viral glycoprotein metabolic process		0.007921	0.03623	1	1	PTX3
GO: Biological Process	GO:1904246	negative regulation of polynucleotide adenylyltransferase activity		0.007921	0.03623	1	1	ZFP36
GO: Biological Process	GO:0150129	positive regulation of interleukin-33 production		0.007921	0.03623	1	1	TNF
GO: Biological Process	GO:0150127	regulation of interleukin-33 production		0.007921	0.03623	1	1	TNF
GO: Biological Process	GO:1902310	positive regulation of peptidyl-serine dephosphorylation		0.007921	0.03623	1	1	PPP1R15A
GO: Biological Process	GO:0003305	cell migration involved in heart jogging		0.007921	0.03623	1	1	DNAAF1
GO: Biological Process	GO:0071471	cellular response to non-ionic osmotic stress		0.007921	0.03623	1	1	PTGS2
GO: Biological Process	GO:0032724	positive regulation of fractalkine production		0.007921	0.03623	1	1	TNF
GO: Biological Process	GO:0120190	negative regulation of bile acid secretion		0.007921	0.03623	1	1	TNF
GO: Biological Process	GO:0072732	cellular response to calcium ion starvation		0.007921	0.03623	1	1	PPP1R15A
GO: Biological Process	GO:0002875	negative regulation of chronic inflammatory response to antigenic stimulus		0.007921	0.03623	1	1	IL10
GO: Biological Process	GO:1901835	positive regulation of deadenylation-independent decapping of nuclear-transcribed mRNA		0.007921	0.03623	1	1	ZFP36
GO: Biological Process	GO:1901834	regulation of deadenylation-independent decapping of nuclear-transcribed mRNA		0.007921	0.03623	1	1	ZFP36
GO: Biological Process	GO:0052403	negative regulation by host of symbiont catalytic activity		0.007921	0.03623	1	1	PTX3
GO: Biological Process	GO:0044869	negative regulation by host of viral exo-alpha-sialidase activity		0.007921	0.03623	1	1	PTX3
GO: Biological Process	GO:0044867	modulation by host of viral catalytic activity		0.007921	0.03623	1	1	PTX3
GO: Biological Process	GO:0044866	modulation by host of viral exo-alpha-sialidase activity		0.007921	0.03623	1	1	PTX3
GO: Biological Process	GO:0044870	modulation by host of viral glycoprotein metabolic process		0.007921	0.03623	1	1	PTX3
GO: Biological Process	GO:0038195	urokinase plasminogen activator signaling pathway		0.007921	0.03623	1	1	PLAUR
GO: Biological Process	GO:0042700	luteinizing hormone signaling pathway		0.007921	0.03623	1	1	EREG
GO: Biological Process	GO:0075606	transport of viral material towards nucleus		0.007921	0.03623	1	1	DYNLT1
GO: Biological Process	GO:0061048	negative regulation of branching involved in lung morphogenesis		0.007921	0.03623	1	1	TNF
GO: Biological Process	GO:0001315	age-dependent response to reactive oxygen species		0.007921	0.03623	1	1	SOD2
GO: Biological Process	GO:0090362	positive regulation of platelet-derived growth factor production		0.007921	0.03623	1	1	PTGS2
GO: Biological Process	GO:1905932	positive regulation of vascular associated smooth muscle cell differentiation involved in phenotypic switching		0.007921	0.03623	1	1	SOD2
GO: Biological Process	GO:0030845	phospholipase C-inhibiting G protein-coupled receptor signaling pathway		0.007921	0.03623	1	1	PLEK
GO: Biological Process	GO:1905917	positive regulation of cell differentiation involved in phenotypic switching		0.007921	0.03623	1	1	SOD2
GO: Biological Process	GO:0032644	regulation of fractalkine production		0.007921	0.03623	1	1	TNF
GO: Biological Process	GO:0031283	negative regulation of guanylate cyclase activity		0.007921	0.03623	1	1	PDZD3
GO: Biological Process	GO:0010335	response to non-ionic osmotic stress		0.007921	0.03623	1	1	PTGS2
GO: Biological Process	GO:0072639	interleukin-33 production		0.007921	0.03623	1	1	TNF
GO: Biological Process	GO:0140321	negative regulation by symbiont of host autophagy		0.007921	0.03623	1	1	ATG7
GO: Biological Process	GO:0072301	regulation of metanephric glomerular mesangial cell proliferation		0.007921	0.03623	1	1	EGR1
GO: Biological Process	GO:0072303	positive regulation of glomerular metanephric mesangial cell proliferation		0.007921	0.03623	1	1	EGR1
GO: Biological Process	GO:0010925	positive regulation of inositol-polyphosphate 5-phosphatase activity		0.007921	0.03623	1	1	PLEK
GO: Biological Process	GO:0010924	regulation of inositol-polyphosphate 5-phosphatase activity		0.007921	0.03623	1	1	PLEK
GO: Biological Process	GO:0021572	rhombomere 6 development		0.007921	0.03623	1	1	MAFB
GO: Biological Process	GO:0060305	regulation of cell diameter		0.007921	0.03623	1	1	PLEK
GO: Biological Process	GO:1900036	positive regulation of cellular response to heat		0.007921	0.03623	1	1	IER5
GO: Biological Process	GO:0075519	microtubule-dependent intracellular transport of viral material		0.007921	0.03623	1	1	DYNLT1
GO: Biological Process	GO:0003069	acetylcholine-mediated vasodilation involved in regulation of systemic arterial blood pressure		0.007921	0.03623	1	1	SOD2
GO: Biological Process	GO:0075521	microtubule-dependent intracellular transport of viral material towards nucleus		0.007921	0.03623	1	1	DYNLT1
GO: Biological Process	GO:0045643	regulation of eosinophil differentiation		0.007921	0.03623	1	1	TRIB1
GO: Biological Process	GO:0045645	positive regulation of eosinophil differentiation		0.007921	0.03623	1	1	TRIB1
GO: Biological Process	GO:0048773	erythrophore differentiation		0.007921	0.03623	1	1	SOD2
GO: Biological Process	GO:1903917	positive regulation of endoplasmic reticulum stress-induced eIF2 alpha dephosphorylation		0.007921	0.03623	1	1	PPP1R15A
GO: Biological Process	GO:1903916	regulation of endoplasmic reticulum stress-induced eIF2 alpha dephosphorylation		0.007921	0.03623	1	1	PPP1R15A
GO: Biological Process	GO:1903532	positive regulation of secretion by cell		0.007952	0.0363	7	290	HCAR2,ATG7,GAB2,HCAR3,OSBP,GLUL,IL1B
GO: Biological Process	GO:0042246	tissue regeneration		0.007961	0.0363	5	157	CDKN1A,NINJ1,PLAUR,TNF,IL1B
GO: Biological Process	GO:0036473	cell death in response to oxidative stress		0.007965	0.0363	4	100	IL10,ATG7,TNF,SOD2
GO: Biological Process	GO:0046683	response to organophosphorus		0.008171	0.03716	5	158	DUSP1,PTGS2,JUN,EGR1,IL1B
GO: Biological Process	GO:0003006	developmental process involved in reproduction		0.008172	0.03716	15	960	IL10,EREG,CEBPB,ADAMTS1,RHOBTB3,ICAM1,BCL6,PTGS2,ADM,PTX3,TLE3,PLAUR,FAM9B,DNAAF1,IL1B
GO: Biological Process	GO:1901222	regulation of NIK/NF-kappaB signaling		0.008244	0.03744	4	101	NLRP3,NFKBIA,TNF,IL1B
GO: Biological Process	GO:0071375	cellular response to peptide hormone stimulus		0.008265	0.03745	8	366	SGK1,NR4A1,NAMPT,EGR1,ATP6V1C2,IL1B,G6PC1,CDK4
GO: Biological Process	GO:0090066	regulation of anatomical structure size		0.008266	0.03745	10	524	ICAM1,PLEKHG2,PPP1R15A,PTGS2,ADM,CORO1A,TNF,PLEK,SOD2,CDK4
GO: Biological Process	GO:0030001	metal ion transport		0.008328	0.03769	9	444	BEST1,ICAM1,CCL4L2,CCL3L3,PTGS2,CORO1A,CCL3,CCL3L1,CCL4
GO: Biological Process	GO:0043524	negative regulation of neuron apoptotic process		0.008384	0.0379	5	159	IL10,CEBPB,JUN,CORO1A,SOD2
GO: Biological Process	GO:0006887	exocytosis		0.008428	0.03797	14	872	ATG7,GPR84,DYNLT1,CCL3L3,GAB2,CORO1A,THBS1,FCAR,PTX3,FTH1,CCL3,CCL3L1,PLAUR,PLEK
GO: Biological Process	GO:0140029	exocytic process		0.008428	0.03797	14	872	ATG7,GPR84,DYNLT1,CCL3L3,GAB2,CORO1A,THBS1,FCAR,PTX3,FTH1,CCL3,CCL3L1,PLAUR,PLEK
GO: Biological Process	GO:0099500	vesicle fusion to plasma membrane		0.008428	0.03797	14	872	ATG7,GPR84,DYNLT1,CCL3L3,GAB2,CORO1A,THBS1,FCAR,PTX3,FTH1,CCL3,CCL3L1,PLAUR,PLEK
GO: Biological Process	GO:1903034	regulation of response to wounding		0.008602	0.03848	5	160	IL10,THBS1,SERPINB2,PLAUR,TNF
GO: Biological Process	GO:0010594	regulation of endothelial cell migration		0.008602	0.03848	5	160	PTGS2,RHOB,THBS1,GLUL,TNF
GO: Biological Process	GO:2000104	negative regulation of DNA-templated DNA replication		0.00863	0.03848	2	18	ATG7,BCL6
GO: Biological Process	GO:0002827	positive regulation of T-helper 1 type immune response		0.00863	0.03848	2	18	RIPK2,IL1B
GO: Biological Process	GO:0060713	labyrinthine layer morphogenesis		0.00863	0.03848	2	18	IL10,ADM
GO: Biological Process	GO:0070262	peptidyl-serine dephosphorylation		0.00863	0.03848	2	18	DUSP1,PPP1R15A
GO: Biological Process	GO:0045723	positive regulation of fatty acid biosynthetic process		0.00863	0.03848	2	18	PTGS2,IL1B
GO: Biological Process	GO:1905038	regulation of membrane lipid metabolic process		0.00863	0.03848	2	18	ATG7,TNF
GO: Biological Process	GO:0090153	regulation of sphingolipid biosynthetic process		0.00863	0.03848	2	18	ATG7,TNF
GO: Biological Process	GO:0010038	response to metal ion		0.008683	0.03867	9	447	GADD45B,DUSP1,ICAM1,PTGS2,JUN,THBS1,CHP2,SOD2,CDK4
GO: Biological Process	GO:0022602	ovulation cycle process		0.00877	0.03897	3	54	EREG,ADAMTS1,PTX3
GO: Biological Process	GO:0061028	establishment of endothelial barrier		0.00877	0.03897	3	54	ICAM1,TNF,IL1B
GO: Biological Process	GO:0002791	regulation of peptide secretion		0.008847	0.03927	7	296	HCAR2,ATG7,HCAR3,OSBP,GLUL,TNF,IL1B
GO: Biological Process	GO:2001243	negative regulation of intrinsic apoptotic signaling pathway		0.009119	0.04043	4	104	BCL6,PTGS2,PLAUR,SOD2
GO: Biological Process	GO:0001818	negative regulation of cytokine production		0.009162	0.04057	7	298	IL10,BCL6,CD83,ZFP36,NLRP3,THBS1,TNF
GO: Biological Process	GO:0051480	regulation of cytosolic calcium ion concentration		0.009322	0.04124	7	299	CCL3L3,CXCL2,ADM,CORO1A,CCL3,CCL3L1,IL1B
GO: Biological Process	GO:0106058	positive regulation of calcineurin-mediated signaling		0.009597	0.04216	2	19	CHP2,TNF
GO: Biological Process	GO:1904996	positive regulation of leukocyte adhesion to vascular endothelial cell		0.009597	0.04216	2	19	ICAM1,TNF
GO: Biological Process	GO:0010566	regulation of ketone biosynthetic process		0.009597	0.04216	2	19	ADM,EGR1
GO: Biological Process	GO:0070886	positive regulation of calcineurin-NFAT signaling cascade		0.009597	0.04216	2	19	CHP2,TNF
GO: Biological Process	GO:0010888	negative regulation of lipid storage		0.009597	0.04216	2	19	NFKBIA,TNF
GO: Biological Process	GO:0006978	DNA damage response, signal transduction by p53 class mediator resulting in transcription of p21 class mediator		0.009597	0.04216	2	19	CDKN1A,ING4
GO: Biological Process	GO:0042220	response to cocaine		0.009691	0.04248	3	56	PPP1R15A,SLC1A2,EGR1
GO: Biological Process	GO:0045600	positive regulation of fat cell differentiation		0.009691	0.04248	3	56	CEBPB,PTGS2,ZFP36
GO: Biological Process	GO:0043406	positive regulation of MAP kinase activity		0.01001	0.04378	6	232	GADD45B,RIPK2,THBS1,TNF,IL1B,IL1RN
GO: Biological Process	GO:0042098	T cell proliferation		0.01001	0.04378	6	232	IL10,CEBPB,TNFSF9,RIPK2,CORO1A,IL1B
GO: Biological Process	GO:0042772	DNA damage response, signal transduction resulting in transcription		0.01061	0.04619	2	20	CDKN1A,ING4
GO: Biological Process	GO:0032495	response to muramyl dipeptide		0.01061	0.04619	2	20	RIPK2,NFKBIA
GO: Biological Process	GO:0030656	regulation of vitamin metabolic process		0.01061	0.04619	2	20	TLE3,TNF
GO: Biological Process	GO:2000773	negative regulation of cellular senescence		0.01061	0.04619	2	20	BCL6,NAMPT
GO: Biological Process	GO:0060537	muscle tissue development		0.01063	0.04625	9	462	CDKN1A,TMEM88,ATG7,ICAM1,ZFAND5,NR4A1,EGR1,NINJ1,ATF3
GO: Biological Process	GO:0019229	regulation of vasoconstriction		0.01067	0.04634	3	58	ICAM1,PTGS2,ADM
GO: Biological Process	GO:0050679	positive regulation of epithelial cell proliferation		0.01074	0.0466	5	169	IL10,NR4A1,JUN,GLUL,TNF
GO: Biological Process	GO:1901215	negative regulation of neuron death		0.01083	0.04688	6	236	IL10,CEBPB,ATG7,JUN,CORO1A,SOD2
GO: Biological Process	GO:0071453	cellular response to oxygen levels		0.01083	0.04688	6	236	ATG7,ICAM1,PPP1R15A,PTGS2,NAMPT,EGR1
GO: Biological Process	GO:0001503	ossification		0.01085	0.04693	8	384	CEBPB,CCL3L3,PTGS2,ASGR2,PTCH2,CCL3,CCL3L1,TNF
GO: Biological Process	GO:0007167	enzyme linked receptor protein signaling pathway		0.01115	0.04816	15	995	EREG,HIVEP1,ZFAND5,GAB2,JUN,THBS1,NAMPT,EGR1,SIPA1L1,PLAUR,ATP6V1C2,IL1B,PDZD3,FAM83A,CDK4
GO: Biological Process	GO:0033619	membrane protein proteolysis		0.01117	0.04823	3	59	IL10,TNF,IL1B
GO: Biological Process	GO:0050731	positive regulation of peptidyl-tyrosine phosphorylation		0.01126	0.04853	5	171	EREG,ICAM1,RIPK2,OSBP,TNF
GO: Biological Process	GO:0006812	cation transport		0.01137	0.04898	16	1092	BEST1,SGK1,ICAM1,CCL4L2,CCL3L3,CXCL2,PTGS2,CORO1A,CHP2,NFKBIE,FTH1,CCL3,CCL3L1,CCL4,TNF,ATP6V1C2
GO: Biological Process	GO:0050796	regulation of insulin secretion		0.01152	0.04951	5	172	ATG7,OSBP,GLUL,TNF,IL1B
GO: Biological Process	GO:1901888	regulation of cell junction assembly		0.01152	0.04951	5	172	THBS1,SIPA1L1,TNF,FAM9B,IL1B
GO: Biological Process	GO:0071636	positive regulation of transforming growth factor beta production		0.01167	0.04982	2	21	PTGS2,THBS1
GO: Biological Process	GO:0032695	negative regulation of interleukin-12 production		0.01167	0.04982	2	21	IL10,THBS1
GO: Biological Process	GO:1900543	negative regulation of purine nucleotide metabolic process		0.01167	0.04982	2	21	IER3,PDZD3
GO: Biological Process	GO:0035767	endothelial cell chemotaxis		0.01167	0.04982	2	21	NR4A1,THBS1
GO: Biological Process	GO:0002726	positive regulation of T cell cytokine production		0.01167	0.04982	2	21	NLRP3,IL1B
GO: Biological Process	GO:0002042	cell migration involved in sprouting angiogenesis		0.0117	0.04982	3	60	NR4A1,PTGS2,THBS1
GO: Biological Process	GO:0030193	regulation of blood coagulation		0.0117	0.04982	3	60	THBS1,SERPINB2,PLAUR
GO: Biological Process	GO:1900046	regulation of hemostasis		0.0117	0.04982	3	60	THBS1,SERPINB2,PLAUR
GO: Biological Process	GO:0051209	release of sequestered calcium ion into cytosol		0.01174	0.04986	4	112	CCL3L3,CORO1A,CCL3,CCL3L1
GO: Biological Process	GO:0032874	positive regulation of stress-activated MAPK cascade		0.01174	0.04986	4	112	GADD45B,RIPK2,TNF,IL1B
GO: Biological Process	GO:0061041	regulation of wound healing		0.01174	0.04986	4	112	THBS1,SERPINB2,PLAUR,TNF
GO: Biological Process	GO:0043549	regulation of kinase activity		0.01176	0.04989	14	908	CDKN1A,GADD45B,EREG,DUSP1,RIPK2,JUN,THBS1,EGR1,ITPRIP,TNF,IL1B,IL1RN,TRIB1,CDK4
GO: Biological Process	GO:0002040	sprouting angiogenesis		0.01179	0.04991	5	173	IL10,NR4A1,PTGS2,THBS1,GLUL
GO: Biological Process	GO:0052126	movement in host environment		0.01179	0.04991	5	173	ICAM1,DYNLT1,LDLR,PTX3,CXCL8
Pathway	M39818	IL-18 signaling pathway	MSigDB C2 BIOCARTA (v7.5.1)	6.452e-18	8.62e-15	23	227	IL10,HCAR2,CEBPB,ICAM1,NFKBIZ,CD83,NR4A1,CXCL2,PTGS2,JUN,IER3,PTX3,NFKB2,NFKBIA,NFKBIE,CCL3,CCL4,ATF3,TNF,CCL20,IL1B,CCDC9,CXCL8
Pathway	1470924	Interleukin-10 signaling	BioSystems: REACTOME	1.897e-17	1.267e-14	13	40	IL10,ICAM1,CCL3L3,CXCL2,PTGS2,CCL3,CCL3L1,CCL4,TNF,CCL20,IL1B,IL1RN,CXCL8
Pathway	M42533	Overview of proinflammatory and profibrotic mediators	MSigDB C2 BIOCARTA (v7.5.1)	1.837e-13	8.18e-11	12	59	IL10,CCL4L2,CCL3L3,CXCL2,CCL3,CCL3L1,CCL4,TNF,CCL20,IL1B,IL1RN,CXCL8
Pathway	M42569	Network map of SARS-CoV-2 signaling pathway	MSigDB C2 BIOCARTA (v7.5.1)	5.555e-13	1.855e-10	17	178	IL10,CEBPB,DUSP1,CXCL2,PTGS2,NLRP3,WDR74,JUN,EGR1,NFKB2,CCL3,CCL4,TNF,CCL20,IL1B,CXCL8,FAM83A
Pathway	634527	NF-kappa B signaling pathway	BioSystems: KEGG	2.349e-11	6.276e-09	12	87	GADD45B,ICAM1,BCL2A1,CCL4L2,CXCL2,PTGS2,NFKB2,NFKBIA,CCL4,TNF,IL1B,CXCL8
Pathway	M42557	Orexin receptor pathway	MSigDB C2 BIOCARTA (v7.5.1)	4.353e-11	9.692e-09	13	115	CDKN1A,IL10,GADD45B,SGK1,ICAM1,NR4A1,CXCL2,SLC1A2,LDLR,EGR1,TNF,IL1B,CXCL8
Pathway	M39529	Photodynamic therapy-induced NF-kB survival signaling	MSigDB C2 BIOCARTA (v7.5.1)	8.715e-11	1.663e-08	8	27	ICAM1,BCL2A1,CXCL2,PTGS2,NFKB2,TNF,IL1B,CXCL8
Pathway	M39354	miRNAs involvement in the immune response in sepsis	MSigDB C2 BIOCARTA (v7.5.1)	5.204e-10	8.691e-08	8	33	IL10,ICAM1,NFKB2,NFKBIA,CCL3,CCL4,TNF,CXCL8
Pathway	M39341	Spinal cord injury	MSigDB C2 BIOCARTA (v7.5.1)	8.134e-10	1.207e-07	11	92	ICAM1,NR4A1,CXCL2,PTGS2,ZFP36,RHOB,EGR1,TNF,IL1B,CXCL8,CDK4
Pathway	200309	Rheumatoid arthritis	BioSystems: KEGG	1.467e-09	1.96e-07	10	74	ICAM1,CCL3L3,JUN,CCL3,CCL3L1,TNF,ATP6V1C2,CCL20,IL1B,CXCL8
Pathway	1269318	Signaling by Interleukins	BioSystems: REACTOME	2.23e-09	2.708e-07	20	430	CDKN1A,IL10,EREG,DUSP1,ICAM1,RIPK2,BCL6,CCL3L3,CXCL2,PTGS2,GAB2,NFKB2,CCL3,CCL3L1,CCL4,TNF,CCL20,IL1B,IL1RN,CXCL8
Pathway	83076	Toll-like receptor signaling pathway	BioSystems: KEGG	5.22e-09	5.812e-07	10	84	CCL4L2,CCL3L3,JUN,NFKBIA,CCL3,CCL3L1,CCL4,TNF,IL1B,CXCL8
Pathway	M5883	Genes encoding secreted soluble factors	MSigDB C2 BIOCARTA (v7.5.1)	7.195e-09	7.03e-07	13	173	IL10,EREG,TNFSF9,CCL4L2,CCL3L3,CXCL2,CCL3,CCL4,TNF,CCL20,IL1B,IL1RN,CXCL8
Pathway	M39477	Lung fibrosis	MSigDB C2 BIOCARTA (v7.5.1)	7.367e-09	7.03e-07	8	45	CEBPB,CXCL2,PTX3,CCL3,CCL4,TNF,IL1B,CXCL8
Pathway	M39888	COVID-19 adverse outcome pathway	MSigDB C2 BIOCARTA (v7.5.1)	8.097e-09	7.212e-07	5	9	IL10,CCL3,TNF,IL1B,CXCL8
Pathway	1474301	IL-17 signaling pathway	BioSystems: KEGG	1.226e-08	1.023e-06	9	68	CEBPB,CXCL2,PTGS2,JUN,NFKBIA,TNF,CCL20,IL1B,CXCL8
Pathway	375172	Salmonella infection	BioSystems: KEGG	3.332e-08	2.618e-06	9	76	CCL4L2,CCL3L3,CXCL2,JUN,CCL3,CCL3L1,CCL4,IL1B,CXCL8
Pathway	1269310	Cytokine Signaling in Immune system	BioSystems: REACTOME	5.805e-08	4.309e-06	22	629	CDKN1A,IL10,EREG,TNFSF9,DUSP1,ICAM1,RIPK2,BCL6,CCL3L3,CXCL2,PTGS2,GAB2,EGR1,NFKB2,CCL3,CCL3L1,CCL4,TNF,CCL20,IL1B,IL1RN,CXCL8
Pathway	M9809	Cytokine-cytokine receptor interaction	MSigDB C2 BIOCARTA (v7.5.1)	8.409e-08	5.913e-06	12	176	IL10,TNFSF9,CCL4L2,CCL3L3,CXCL2,CCL3,CCL3L1,CCL4,TNF,CCL20,IL1B,CXCL8
Pathway	83051	Cytokine-cytokine receptor interaction	BioSystems: KEGG	1.013e-07	6.768e-06	12	179	IL10,TNFSF9,CCL4L2,CCL3L3,CXCL2,CCL3,CCL3L1,CCL4,TNF,CCL20,IL1B,CXCL8
Pathway	M39373	Sudden infant death syndrome (SIDS) susceptibility pathways	MSigDB C2 BIOCARTA (v7.5.1)	1.11e-07	7.06e-06	10	115	IL10,CEBPB,JUN,EGR1,NFKB2,TNF,IL1B,IL1RN,G6PC1,CXCL8
Pathway	147809	Chagas disease (American trypanosomiasis)	BioSystems: KEGG	1.973e-07	1.198e-05	9	93	IL10,CCL3L3,JUN,NFKBIA,CCL3,CCL3L1,TNF,IL1B,CXCL8
Pathway	812256	TNF signaling pathway	BioSystems: KEGG	2.843e-07	1.651e-05	9	97	CEBPB,ICAM1,CXCL2,PTGS2,JUN,NFKBIA,TNF,CCL20,IL1B
Pathway	M15569	NOD-like receptor signaling pathway	MSigDB C2 BIOCARTA (v7.5.1)	6.436e-07	3.583e-05	7	54	RIPK2,CXCL2,NLRP3,NFKBIA,TNF,IL1B,CXCL8
Pathway	M39337	Vitamin B12 metabolism	MSigDB C2 BIOCARTA (v7.5.1)	9.161e-07	4.896e-05	6	36	ICAM1,LDLR,NFKB2,TNF,IL1B,SOD2
Pathway	M60	Calcineurin-regulated NFAT-dependent transcription in lymphocytes	MSigDB C2 BIOCARTA (v7.5.1)	1.279e-06	6.572e-05	6	38	PTGS2,JUN,EGR1,TNF,CXCL8,CDK4
Pathway	152665	Malaria	BioSystems: KEGG	1.5e-06	7.329e-05	6	39	IL10,ICAM1,THBS1,TNF,IL1B,CXCL8
Pathway	M39410	Ebstein-Barr virus LMP1 signaling	MSigDB C2 BIOCARTA (v7.5.1)	1.536e-06	7.329e-05	5	22	NFKB2,NFKBIA,TNF,CCL20,CXCL8
Pathway	M2821	NFkB activation by Nontypeable Hemophilus influenzae	MSigDB C2 BIOCARTA (v7.5.1)	1.948e-06	8.975e-05	5	23	DUSP1,NFKBIA,TNF,IL1B,CXCL8
Pathway	137993	Calcineurin-regulated NFAT-dependent transcription in lymphocytes	BioSystems: Pathway Interaction Database	2.036e-06	9.068e-05	6	41	PTGS2,JUN,EGR1,TNF,CXCL8,CDK4
Pathway	1470923	Interleukin-4 and 13 signaling	BioSystems: REACTOME	2.406e-06	0.0001037	8	93	CDKN1A,IL10,ICAM1,BCL6,PTGS2,TNF,IL1B,CXCL8
Pathway	M115	Glucocorticoid receptor regulatory network	MSigDB C2 BIOCARTA (v7.5.1)	2.582e-06	0.0001045	7	66	CDKN1A,SGK1,ICAM1,NR4A1,JUN,EGR1,CXCL8
Pathway	138014	Glucocorticoid receptor regulatory network	BioSystems: Pathway Interaction Database	2.582e-06	0.0001045	7	66	CDKN1A,SGK1,ICAM1,NR4A1,JUN,EGR1,CXCL8
Pathway	M39385	Selenium micronutrient network	MSigDB C2 BIOCARTA (v7.5.1)	2.862e-06	0.0001124	7	67	ICAM1,LDLR,PTGS2,NFKB2,TNF,IL1B,SOD2
Pathway	M12095	Signal transduction through IL1R	MSigDB C2 BIOCARTA (v7.5.1)	3.724e-06	0.0001422	5	26	JUN,NFKBIA,TNF,IL1B,IL1RN
Pathway	M42532	Prostaglandin signaling	MSigDB C2 BIOCARTA (v7.5.1)	4.537e-06	0.0001684	5	27	NLRP3,CCL3,TNF,IL1B,CXCL8
Pathway	PW:0000499	Nuclear Factor Kappa B signaling	Pathway Ontology	4.92e-06	0.0001777	4	13	NFKB2,NFKBIA,NFKBIE,TNF
Pathway	M39803	Signal transduction through IL1R	MSigDB C2 BIOCARTA (v7.5.1)	5.482e-06	0.0001916	5	28	JUN,NFKBIA,TNF,IL1B,IL1RN
Pathway	M39866	Gastrin signaling pathway	MSigDB C2 BIOCARTA (v7.5.1)	5.592e-06	0.0001916	8	104	CDKN1A,PTGS2,RHOB,JUN,EGR1,NFKBIA,SERPINB2,CXCL8
Pathway	M39617	Folate metabolism	MSigDB C2 BIOCARTA (v7.5.1)	5.961e-06	0.0001991	6	49	ICAM1,LDLR,NFKB2,TNF,IL1B,SOD2
Pathway	122191	NOD-like receptor signaling pathway	BioSystems: KEGG	6.627e-06	0.0002159	9	141	RIPK2,CXCL2,NLRP3,JUN,NAMPT,NFKBIA,TNF,IL1B,CXCL8
Pathway	469200	Legionellosis	BioSystems: KEGG	8.483e-06	0.0002698	6	52	CXCL2,NFKB2,NFKBIA,TNF,IL1B,CXCL8
Pathway	M39711	Cytokines and inflammatory response	MSigDB C2 BIOCARTA (v7.5.1)	9.258e-06	0.0002819	4	15	IL10,CXCL2,TNF,IL1B
Pathway	99051	Chemokine signaling pathway	BioSystems: KEGG	9.308e-06	0.0002819	9	147	CCL4L2,CCL3L3,CXCL2,NFKBIA,CCL3,CCL3L1,CCL4,CCL20,CXCL8
Pathway	M40067	SARS-CoV-2 innate immunity evasion and cell-specific immune response	MSigDB C2 BIOCARTA (v7.5.1)	9.494e-06	0.0002819	6	53	IL10,CXCL2,CCL3,CCL4,TNF,CXCL8
Pathway	M167	AP-1 transcription factor network	MSigDB C2 BIOCARTA (v7.5.1)	1.181e-05	0.000343	6	55	IL10,DUSP1,JUN,EGR1,ATF3,CXCL8
Pathway	M3261	Toll-like receptor signaling pathway	MSigDB C2 BIOCARTA (v7.5.1)	1.209e-05	0.0003436	7	83	JUN,NFKBIA,CCL3,CCL4,TNF,IL1B,CXCL8
Pathway	M4844	Chemokine signaling pathway	MSigDB C2 BIOCARTA (v7.5.1)	1.287e-05	0.0003497	9	153	CCL4L2,CCL3L3,CXCL2,NFKBIA,CCL3,CCL3L1,CCL4,CCL20,CXCL8
Pathway	M39434	Toll-like receptor signaling pathway	MSigDB C2 BIOCARTA (v7.5.1)	1.309e-05	0.0003497	7	84	JUN,NFKBIA,CCL3,CCL4,TNF,IL1B,CXCL8
Pathway	1319988	AGE-RAGE signaling pathway in diabetic complications	BioSystems: KEGG	1.309e-05	0.0003497	7	84	ICAM1,JUN,EGR1,TNF,IL1B,CXCL8,CDK4
Pathway	M5885	Ensemble of genes encoding ECM-associated proteins including ECM-affilaited proteins, ECM regulators and secreted factors	MSigDB C2 BIOCARTA (v7.5.1)	1.405e-05	0.000368	15	441	IL10,EREG,ADAMTS1,TNFSF9,CCL4L2,CCL3L3,CXCL2,SERPINB2,CCL3,CCL4,TNF,CCL20,IL1B,IL1RN,CXCL8
Pathway	137922	IL12-mediated signaling events	BioSystems: Pathway Interaction Database	1.612e-05	0.0004141	6	58	GADD45B,RIPK2,NFKB2,CCL3,CCL4,IL1B
Pathway	M39428	Nuclear receptors meta-pathway	MSigDB C2 BIOCARTA (v7.5.1)	1.772e-05	0.0004468	11	245	GADD45B,PTGS2,JUN,EGR1,NFKB2,FTH1,SERPINB2,TNF,CCL20,IL1B,CDK4
Pathway	M54	IL12-mediated signaling events	MSigDB C2 BIOCARTA (v7.5.1)	1.964e-05	0.0004858	6	60	GADD45B,RIPK2,NFKB2,CCL3,CCL4,IL1B
Pathway	M40061	STING pathway in Kawasaki-like disease and COVID-19	MSigDB C2 BIOCARTA (v7.5.1)	3.17e-05	0.0007699	4	20	NLRP3,NFKBIA,NFKBIE,IL1B
Pathway	M9904	T cell receptor signaling pathway	MSigDB C2 BIOCARTA (v7.5.1)	3.836e-05	0.0009152	7	99	IL10,JUN,CHP2,NFKBIA,NFKBIE,TNF,CDK4
Pathway	137963	Regulation of nuclear SMAD2/3 signaling	BioSystems: Pathway Interaction Database	4.041e-05	0.0009309	6	68	CDKN1A,IL10,CEBPB,JUN,ATF3,CDK4
Pathway	218111	Pertussis	BioSystems: KEGG	4.041e-05	0.0009309	6	68	IL10,NLRP3,JUN,TNF,IL1B,CXCL8
Pathway	M17406	Cytokine Network	MSigDB C2 BIOCARTA (v7.5.1)	4.361e-05	0.0009622	3	8	IL10,TNF,CXCL8
Pathway	144181	Leishmaniasis	BioSystems: KEGG	4.393e-05	0.0009622	6	69	IL10,PTGS2,JUN,NFKBIA,TNF,IL1B
Pathway	M3126	Leishmania infection	MSigDB C2 BIOCARTA (v7.5.1)	4.393e-05	0.0009622	6	69	IL10,PTGS2,JUN,NFKBIA,TNF,IL1B
Pathway	M42571	Burn wound healing	MSigDB C2 BIOCARTA (v7.5.1)	5.597e-05	0.001188	6	72	ICAM1,NFKBIZ,NFKBIA,TNF,IL1B,CXCL8
Pathway	M39492	DNA damage response (only ATM dependent)	MSigDB C2 BIOCARTA (v7.5.1)	5.603e-05	0.001188	7	105	CDKN1A,BCL6,LDLR,JUN,NFKB2,G6PC1,SOD2
Pathway	138006	ATF-2 transcription factor network	BioSystems: Pathway Interaction Database	6.007e-05	0.001244	5	45	DUSP1,JUN,ATF3,CXCL8,CDK4
Pathway	M2	Regulation of nuclear SMAD2/3 signaling	MSigDB C2 BIOCARTA (v7.5.1)	6.053e-05	0.001244	6	73	CDKN1A,IL10,CEBPB,JUN,ATF3,CDK4
Pathway	373901	HTLV-I infection	BioSystems: KEGG	6.399e-05	0.001295	10	233	CDKN1A,ICAM1,ZFP36,JUN,EGR1,NFKB2,NFKBIA,ATF3,TNF,CDK4
Pathway	P00054	Toll receptor signaling pathway	PantherDB	7.431e-05	0.001482	5	47	PTGS2,JUN,NFKB2,NFKBIA,NFKBIE
Pathway	M42560	Antiviral and anti-inflammatory effects of Nrf2 on SARS-CoV-2 pathway	MSigDB C2 BIOCARTA (v7.5.1)	7.983e-05	0.001568	4	25	NFKBIA,TNF,IL1B,CXCL8
Pathway	M166	ATF-2 transcription factor network	MSigDB C2 BIOCARTA (v7.5.1)	8.233e-05	0.001571	5	48	DUSP1,JUN,ATF3,CXCL8,CDK4
Pathway	138036	FoxO family signaling	BioSystems: Pathway Interaction Database	8.233e-05	0.001571	5	48	SGK1,ZFAND5,BCL6,G6PC1,SOD2
Pathway	M136	FoxO family signaling	MSigDB C2 BIOCARTA (v7.5.1)	9.101e-05	0.001664	5	49	SGK1,ZFAND5,BCL6,G6PC1,SOD2
Pathway	M2404	Mechanism of Gene Regulation by Peroxisome Proliferators via PPARa(alpha)	MSigDB C2 BIOCARTA (v7.5.1)	9.101e-05	0.001664	5	49	DUSP1,PTGS2,JUN,NFKBIA,TNF
Pathway	P00031	Inflammation mediated by chemokine and cytokine signaling pathway	PantherDB	9.213e-05	0.001664	8	153	CCL3L3,JUN,NFKB2,CCL3,CCL3L1,CCL4,CCL20,CXCL8
Pathway	M6917	Erythropoietin mediated neuroprotection through NF-kB	MSigDB C2 BIOCARTA (v7.5.1)	9.218e-05	0.001664	3	10	CDKN1A,NFKBIA,SOD2
Pathway	921162	FoxO signaling pathway	BioSystems: KEGG	0.0001114	0.001985	7	117	CDKN1A,IL10,GADD45B,SGK1,BCL6,G6PC1,SOD2
Pathway	M39667	RANKL/RANK signaling pathway	MSigDB C2 BIOCARTA (v7.5.1)	0.000133	0.002307	5	53	ICAM1,GAB2,JUN,NFKB2,NFKBIA
Pathway	M39688	Apoptosis-related network due to altered Notch3 in ovarian cancer	MSigDB C2 BIOCARTA (v7.5.1)	0.000133	0.002307	5	53	CDKN1A,RIPK2,THBS1,IER3,TNF
Pathway	194384	African trypanosomiasis	BioSystems: KEGG	0.0001456	0.002494	4	29	IL10,ICAM1,TNF,IL1B
Pathway	M39725	T-cell receptor (TCR) signaling pathway	MSigDB C2 BIOCARTA (v7.5.1)	0.0001516	0.002563	6	86	RIPK2,CD83,GAB2,JUN,NFKBIA,IL1B
Pathway	M5889	Ensemble of genes encoding extracellular matrix and extracellular matrix-associated proteins	MSigDB C2 BIOCARTA (v7.5.1)	0.0001604	0.002678	16	609	IL10,EREG,ADAMTS1,TNFSF9,CCL4L2,CCL3L3,CXCL2,THBS1,SERPINB2,CCL3,CCL4,TNF,CCL20,IL1B,IL1RN,CXCL8
Pathway	M39662	TNF-alpha signaling pathway	MSigDB C2 BIOCARTA (v7.5.1)	0.0001831	0.003021	6	89	JUN,NFKB2,NFKBIA,NFKBIE,GLUL,TNF
Pathway	M39429	T-cell antigen receptor (TCR) pathway during Staphylococcus aureus infection	MSigDB C2 BIOCARTA (v7.5.1)	0.0002046	0.003333	5	58	IL10,JUN,NFKBIA,TNF,CDK4
Pathway	M5467	Adhesion and Diapedesis of Granulocytes	MSigDB C2 BIOCARTA (v7.5.1)	0.0002152	0.003383	3	13	ICAM1,TNF,CXCL8
Pathway	M3952	Cells and Molecules involved in local acute inflammatory response	MSigDB C2 BIOCARTA (v7.5.1)	0.0002152	0.003383	3	13	ICAM1,TNF,CXCL8
Pathway	M39733	Cells and molecules involved in local acute inflammatory response	MSigDB C2 BIOCARTA (v7.5.1)	0.0002152	0.003383	3	13	ICAM1,TNF,CXCL8
Pathway	M40042	Glucocorticoid receptor pathway	MSigDB C2 BIOCARTA (v7.5.1)	0.0002403	0.003659	5	60	GADD45B,PTGS2,JUN,NFKB2,CCL20
Pathway	SMP00321	Intracellular Signalling Through Adenosine Receptor A2b and Adenosine	SMPDB	0.0002438	0.003659	4	33	JUN,NFKB2,NFKBIA,CXCL8
Pathway	M39615	Aryl hydrocarbon receptor pathway	MSigDB C2 BIOCARTA (v7.5.1)	0.0002438	0.003659	4	33	JUN,SERPINB2,TNF,IL1B
Pathway	M12705	Genes related to CD40 signaling	MSigDB C2 BIOCARTA (v7.5.1)	0.0002438	0.003659	4	33	DUSP1,NFKB2,NFKBIA,NFKBIE
Pathway	83080	T cell receptor signaling pathway	BioSystems: KEGG	0.0002471	0.003668	6	94	IL10,JUN,NFKBIA,NFKBIE,TNF,CDK4
Pathway	1269566	Hydroxycarboxylic acid-binding receptors	BioSystems: REACTOME	0.0002609	0.003831	2	3	HCAR2,HCAR3
Pathway	M42567	Quercetin and Nf-kB / AP-1 induced apoptosis	MSigDB C2 BIOCARTA (v7.5.1)	0.0002721	0.003951	3	14	PTGS2,JUN,NFKBIA
Pathway	M19096	Bladder cancer	MSigDB C2 BIOCARTA (v7.5.1)	0.0003075	0.00437	4	35	CDKN1A,THBS1,CXCL8,CDK4
Pathway	M39523	Bladder cancer	MSigDB C2 BIOCARTA (v7.5.1)	0.0003075	0.00437	4	35	CDKN1A,THBS1,CXCL8,CDK4
Pathway	M39701	LTF danger signal response pathway	MSigDB C2 BIOCARTA (v7.5.1)	0.0003378	0.00475	3	15	TNF,IL1B,CXCL8
Pathway	83115	Bladder cancer	BioSystems: KEGG	0.0003434	0.004779	4	36	CDKN1A,THBS1,CXCL8,CDK4
Pathway	P00006	Apoptosis signaling pathway	PantherDB	0.0003649	0.005026	6	101	BCL2A1,JUN,NFKB2,NFKBIA,ATF3,TNF
Pathway	M39473	Overview of nanoparticle effects	MSigDB C2 BIOCARTA (v7.5.1)	0.0004129	0.005517	3	16	PTGS2,TNF,CXCL8
Pathway	M4388	Cadmium induces DNA synthesis and proliferation in macrophages	MSigDB C2 BIOCARTA (v7.5.1)	0.0004129	0.005517	3	16	JUN,NFKBIA,TNF
Pathway	M2064	The 4-1BB-dependent immune response	MSigDB C2 BIOCARTA (v7.5.1)	0.0004129	0.005517	3	16	TNFSF9,JUN,NFKBIA
Pathway	M39698	Nucleotide-binding oligomerization domain (NOD) pathway	MSigDB C2 BIOCARTA (v7.5.1)	0.0004693	0.006208	4	39	RIPK2,NLRP3,NFKBIA,IL1B
Pathway	217173	Influenza A	BioSystems: KEGG	0.0004936	0.006459	7	149	ICAM1,NLRP3,JUN,NFKBIA,TNF,IL1B,CXCL8
Pathway	M6910	Cytokines and Inflammatory Response	MSigDB C2 BIOCARTA (v7.5.1)	0.000498	0.006459	3	17	IL10,TNF,CXCL8
Pathway	M39452	TNF-related weak inducer of apoptosis (TWEAK) signaling pathway	MSigDB C2 BIOCARTA (v7.5.1)	0.0005177	0.006476	4	40	JUN,NFKB2,NFKBIA,TNF
Pathway	M11844	Cytosolic DNA-sensing pathway	MSigDB C2 BIOCARTA (v7.5.1)	0.0005177	0.006476	4	40	CCL4L2,NFKBIA,CCL4,IL1B
Pathway	1268785	Astrocytic Glutamate-Glutamine Uptake And Metabolism	BioSystems: REACTOME	0.0005187	0.006476	2	4	SLC1A2,GLUL
Pathway	1268784	Neurotransmitter uptake and Metabolism In Glial Cells	BioSystems: REACTOME	0.0005187	0.006476	2	4	SLC1A2,GLUL
Pathway	M39581	Complement system	MSigDB C2 BIOCARTA (v7.5.1)	0.0005633	0.006968	5	72	ICAM1,ADM,THBS1,PTX3,PLAUR
Pathway	M39782	Netrin-UNC5B signaling pathway	MSigDB C2 BIOCARTA (v7.5.1)	0.0006251	0.007661	4	42	IL10,ICAM1,JUN,TNF
Pathway	M39380	Thymic stromal lymphopoietin (TSLP) signaling pathway	MSigDB C2 BIOCARTA (v7.5.1)	0.0006842	0.008311	4	43	GAB2,NFKB2,NFKBIA,CXCL8
Pathway	M39775	Oligodendrocyte specification and differentiation, leading to myelin components for CNS	MSigDB C2 BIOCARTA (v7.5.1)	0.0007	0.008425	3	19	CXCL2,TNF,IL1B
Pathway	137939	Direct p53 effectors	BioSystems: Pathway Interaction Database	0.0007291	0.008698	6	115	CDKN1A,DUSP1,BCL2A1,BCL6,JUN,ATF3
Pathway	M39413	Hepatitis C and hepatocellular carcinoma	MSigDB C2 BIOCARTA (v7.5.1)	0.0007473	0.008835	4	44	CDKN1A,PTGS2,JUN,CXCL8
Pathway	M42572	Neuroinflammation and glutamatergic signaling	MSigDB C2 BIOCARTA (v7.5.1)	0.0007984	0.009356	6	117	IL10,SLC1A2,NFKB2,GLUL,TNF,IL1B
Pathway	1270431	Senescence-Associated Secretory Phenotype (SASP)	BioSystems: REACTOME	0.000813	0.009421	5	78	CDKN1A,CEBPB,JUN,CXCL8,CDK4
Pathway	M10628	ATM Signaling Pathway	MSigDB C2 BIOCARTA (v7.5.1)	0.000818	0.009421	3	20	CDKN1A,JUN,NFKBIA
Pathway	193147	Osteoclast differentiation	BioSystems: KEGG	0.0008726	0.009964	6	119	GAB2,JUN,NFKB2,NFKBIA,TNF,IL1B
Pathway	M145	Direct p53 effectors	MSigDB C2 BIOCARTA (v7.5.1)	0.0009117	0.01032	6	120	CDKN1A,DUSP1,BCL2A1,BCL6,JUN,ATF3
Pathway	M10792	MAPK signaling pathway	MSigDB C2 BIOCARTA (v7.5.1)	0.0009476	0.01047	8	216	GADD45B,DUSP1,NR4A1,JUN,NFKB2,CHP2,TNF,IL1B
Pathway	M39458	Ovarian infertility	MSigDB C2 BIOCARTA (v7.5.1)	0.0009478	0.01047	3	21	CEBPB,EGR1,CDK4
Pathway	M39773	Vitamin D in inflammatory diseases	MSigDB C2 BIOCARTA (v7.5.1)	0.0009478	0.01047	3	21	DUSP1,NFKBIA,TNF
Pathway	125137	Cytosolic DNA-sensing pathway	BioSystems: KEGG	0.000961	0.01052	4	47	CCL4L2,NFKBIA,CCL4,IL1B
Pathway	694606	Hepatitis B	BioSystems: KEGG	0.001037	0.01126	6	123	CDKN1A,JUN,NFKBIA,TNF,CXCL8,CDK4
Pathway	M39399	IL1 and megakaryocytes in obesity	MSigDB C2 BIOCARTA (v7.5.1)	0.00109	0.01174	3	22	ICAM1,NLRP3,IL1B
Pathway	M39729	VEGFA-VEGFR2 signaling pathway	MSigDB C2 BIOCARTA (v7.5.1)	0.001138	0.01216	11	394	ADAMTS1,ICAM1,IER5,NR4A1,PTGS2,JUN,EGR1,NFKBIA,PLAUR,CXCL8,SOD2
Pathway	M37	Canonical NF-kappaB pathway	MSigDB C2 BIOCARTA (v7.5.1)	0.001245	0.0131	3	23	RIPK2,NFKBIA,TNF
Pathway	138030	Canonical NF-kappaB pathway	BioSystems: Pathway Interaction Database	0.001245	0.0131	3	23	RIPK2,NFKBIA,TNF
Pathway	1269319	Interleukin-1 processing	BioSystems: REACTOME	0.001281	0.01326	2	6	NFKB2,IL1B
Pathway	M22069	Msp/Ron Receptor Signaling Pathway	MSigDB C2 BIOCARTA (v7.5.1)	0.001281	0.01326	2	6	TNF,IL1B
Pathway	M9670	TNF/Stress Related Signaling	MSigDB C2 BIOCARTA (v7.5.1)	0.001413	0.01452	3	24	JUN,NFKBIA,TNF
Pathway	M39834	Small cell lung cancer	MSigDB C2 BIOCARTA (v7.5.1)	0.001474	0.01503	5	89	CDKN1A,GADD45B,PTGS2,NFKBIA,CDK4
Pathway	842771	Inflammatory bowel disease (IBD)	BioSystems: KEGG	0.001735	0.01734	4	55	IL10,JUN,TNF,IL1B
Pathway	M39874	Activation of NLRP3 inflammasome by SARS-CoV-2	MSigDB C2 BIOCARTA (v7.5.1)	0.001782	0.01734	2	7	NLRP3,IL1B
Pathway	1269168	IkBA variant leads to EDA-ID	BioSystems: REACTOME	0.001782	0.01734	2	7	NFKB2,NFKBIA
Pathway	M22039	TSP-1 Induced Apoptosis in Microvascular Endothelial Cell	MSigDB C2 BIOCARTA (v7.5.1)	0.001782	0.01734	2	7	JUN,THBS1
Pathway	M14512	Influence of Ras and Rho proteins on G1 to S Transition	MSigDB C2 BIOCARTA (v7.5.1)	0.001791	0.01734	3	26	CDKN1A,NFKBIA,CDK4
Pathway	M42549	Interactions of natural killer cells in pancreatic cancer	MSigDB C2 BIOCARTA (v7.5.1)	0.001791	0.01734	3	26	CCL3,CCL4,TNF
Pathway	M39561	TLR4 signaling and tolerance	MSigDB C2 BIOCARTA (v7.5.1)	0.001791	0.01734	3	26	NFKBIA,TNF,CXCL8
Pathway	M10462	Adipocytokine signaling pathway	MSigDB C2 BIOCARTA (v7.5.1)	0.001855	0.01783	4	56	NFKBIA,NFKBIE,TNF,G6PC1
Pathway	1269210	TAK1 activates NFkB by phosphorylation and activation of IKKs complex	BioSystems: REACTOME	0.002001	0.0191	3	27	RIPK2,NFKB2,NFKBIA
Pathway	M39837	Cytosolic DNA-sensing pathway	MSigDB C2 BIOCARTA (v7.5.1)	0.002113	0.01988	4	58	CCL4L2,NFKBIA,CCL4,IL1B
Pathway	83093	Adipocytokine signaling pathway	BioSystems: KEGG	0.002113	0.01988	4	58	NFKBIA,NFKBIE,TNF,G6PC1
Pathway	173973	Hepatitis C	BioSystems: KEGG	0.002158	0.01999	5	97	CDKN1A,LDLR,NFKBIA,TNF,CXCL8
Pathway	523016	Transcriptional misregulation in cancer	BioSystems: KEGG	0.002165	0.01999	6	142	CDKN1A,CEBPB,NFKBIZ,BCL2A1,BCL6,CXCL8
Pathway	585562	Epstein-Barr virus infection	BioSystems: KEGG	0.00217	0.01999	7	192	CDKN1A,IL10,ICAM1,JUN,NFKB2,NFKBIA,NFKBIE
Pathway	M279	Regulation of retinoblastoma protein	MSigDB C2 BIOCARTA (v7.5.1)	0.00225	0.02059	4	59	CDKN1A,CEBPB,JUN,CDK4
Pathway	1269166	IKBKG deficiency causes anhidrotic ectodermal dysplasia with immunodeficiency (EDA-ID) (via TLR)	BioSystems: REACTOME	0.002362	0.02117	2	8	NFKB2,NFKBIA
Pathway	M39783	Canonical NF-kB pathway	MSigDB C2 BIOCARTA (v7.5.1)	0.002362	0.02117	2	8	NFKBIA,NFKBIE
Pathway	M39757	Altered glycosylation of MUC1 in tumor microenvironment	MSigDB C2 BIOCARTA (v7.5.1)	0.002362	0.02117	2	8	NFKBIA,TNF
Pathway	1269203	Innate Immune System	BioSystems: REACTOME	0.002376	0.02117	20	1087	CDKN1A,EREG,ATG7,DUSP1,RIPK2,GPR84,DYNLT1,NR4A1,NLRP3,GAB2,JUN,FCAR,IER3,PTX3,NFKB2,NFKBIA,FTH1,PLAUR,ATP6V1C2,IL1B
Pathway	M39562	Oncostatin M signaling pathway	MSigDB C2 BIOCARTA (v7.5.1)	0.002394	0.02118	4	60	CEBPB,LDLR,EGR1,NFKBIA
Pathway	169349	Validated transcriptional targets of AP1 family members Fra1 and Fra2	BioSystems: Pathway Interaction Database	0.002466	0.02168	3	29	JUN,PLAUR,CXCL8
Pathway	M40062	p53 transcriptional gene network	MSigDB C2 BIOCARTA (v7.5.1)	0.0027	0.02312	4	62	CDKN1A,ICAM1,THBS1,SAT1
Pathway	83102	Epithelial cell signaling in Helicobacter pylori infection	BioSystems: KEGG	0.0027	0.02312	4	62	JUN,NFKBIA,ATP6V1C2,CXCL8
Pathway	M39568	Non-genomic actions of 1,25 dihydroxyvitamin D3	MSigDB C2 BIOCARTA (v7.5.1)	0.0027	0.02312	4	62	JUN,NFKB2,TNF,CXCL8
Pathway	M16848	Epithelial cell signaling in Helicobacter pylori infection	MSigDB C2 BIOCARTA (v7.5.1)	0.0027	0.02312	4	62	JUN,NFKBIA,ATP6V1C2,CXCL8
Pathway	M39745	Resistin as a regulator of inflammation	MSigDB C2 BIOCARTA (v7.5.1)	0.002993	0.02545	3	31	NFKBIA,TNF,CXCL8
Pathway	M96	Free Radical Induced Apoptosis	MSigDB C2 BIOCARTA (v7.5.1)	0.003018	0.02545	2	9	TNF,CXCL8
Pathway	213780	Tuberculosis	BioSystems: KEGG	0.003043	0.02545	6	152	IL10,CEBPB,RIPK2,CORO1A,TNF,IL1B
Pathway	M39505	Adipogenesis	MSigDB C2 BIOCARTA (v7.5.1)	0.003048	0.02545	5	105	CDKN1A,GADD45B,CEBPB,NAMPT,TNF
Pathway	M65	Validated transcriptional targets of AP1 family members Fra1 and Fra2	MSigDB C2 BIOCARTA (v7.5.1)	0.00328	0.02672	3	32	JUN,PLAUR,CXCL8
Pathway	SMP00320	Intracellular Signalling Through Adenosine Receptor A2a and Adenosine	SMPDB	0.00328	0.02672	3	32	JUN,NFKB2,NFKBIA
Pathway	M196	IL23-mediated signaling events	MSigDB C2 BIOCARTA (v7.5.1)	0.00328	0.02672	3	32	NFKBIA,TNF,IL1B
Pathway	138000	IL23-mediated signaling events	BioSystems: Pathway Interaction Database	0.00328	0.02672	3	32	NFKBIA,TNF,IL1B
Pathway	M6370	p53 signaling pathway	MSigDB C2 BIOCARTA (v7.5.1)	0.00339	0.02745	4	66	CDKN1A,GADD45B,THBS1,CDK4
Pathway	83055	p53 signaling pathway	BioSystems: KEGG	0.00358	0.02867	4	67	CDKN1A,GADD45B,THBS1,CDK4
Pathway	M110	IL1-mediated signaling events	MSigDB C2 BIOCARTA (v7.5.1)	0.003584	0.02867	3	33	JUN,IL1B,IL1RN
Pathway	P00050	Plasminogen activating cascade	PantherDB	0.003749	0.02981	2	10	SERPINB2,PLAUR
Pathway	83048	MAPK signaling pathway	BioSystems: KEGG	0.003771	0.02981	7	212	GADD45B,DUSP1,NR4A1,JUN,NFKB2,TNF,IL1B
Pathway	137944	IL1-mediated signaling events	BioSystems: Pathway Interaction Database	0.003904	0.03032	3	34	JUN,IL1B,IL1RN
Pathway	1269547	Chemokine receptors bind chemokines	BioSystems: REACTOME	0.003904	0.03032	3	34	CXCL2,CCL20,CXCL8
Pathway	138012	Signaling mediated by p38-alpha and p38-beta	BioSystems: Pathway Interaction Database	0.003904	0.03032	3	34	CEBPB,PTGS2,JUN
Pathway	83116	Chronic myeloid leukemia	BioSystems: KEGG	0.00398	0.03056	4	69	CDKN1A,GAB2,NFKBIA,CDK4
Pathway	M39398	Allograft rejection	MSigDB C2 BIOCARTA (v7.5.1)	0.00398	0.03056	4	69	IL10,TNF,IL1B,CXCL8
Pathway	M159	amb2 Integrin signaling	MSigDB C2 BIOCARTA (v7.5.1)	0.004241	0.03238	3	35	ICAM1,PLAUR,TNF
Pathway	M12868	Pathways in cancer	MSigDB C2 BIOCARTA (v7.5.1)	0.004287	0.03254	8	275	CDKN1A,PTGS2,JUN,NFKB2,NFKBIA,PTCH2,CXCL8,CDK4
Pathway	1269302	Role of LAT2/NTAL/LAB on calcium mobilization	BioSystems: REACTOME	0.004338	0.03274	5	114	CDKN1A,EREG,NR4A1,GAB2,IER3
Pathway	M321	Chronic myeloid leukemia	MSigDB C2 BIOCARTA (v7.5.1)	0.00441	0.03292	4	71	CDKN1A,GAB2,NFKBIA,CDK4
Pathway	M39758	Chromosomal and microsatellite instability in colorectal cancer	MSigDB C2 BIOCARTA (v7.5.1)	0.00441	0.03292	4	71	CDKN1A,GADD45B,PTGS2,JUN
Pathway	M6778	IL-10 Anti-inflammatory Signaling Pathway	MSigDB C2 BIOCARTA (v7.5.1)	0.004554	0.0338	2	11	IL10,TNF
Pathway	M39531	NO/cGMP/PKG mediated neuroprotection	MSigDB C2 BIOCARTA (v7.5.1)	0.004595	0.03392	3	36	NFKBIA,TNF,IL1B
Pathway	M42547	Measles virus infection	MSigDB C2 BIOCARTA (v7.5.1)	0.004843	0.03555	5	117	JUN,NFKB2,NFKBIA,IL1B,CDK4
Pathway	M5436	B cell receptor signaling pathway	MSigDB C2 BIOCARTA (v7.5.1)	0.00487	0.03556	4	73	JUN,CHP2,NFKBIA,NFKBIE
Pathway	M229	Signaling mediated by p38-alpha and p38-beta	MSigDB C2 BIOCARTA (v7.5.1)	0.004967	0.03607	3	37	CEBPB,PTGS2,JUN
Pathway	167324	Amoebiasis	BioSystems: KEGG	0.005112	0.03692	4	74	IL10,TNF,IL1B,CXCL8
Pathway	1474302	Fluid shear stress and atherosclerosis	BioSystems: KEGG	0.005203	0.03737	5	119	DUSP1,ICAM1,JUN,TNF,IL1B
Pathway	M42563	Malignant pleural mesothelioma	MSigDB C2 BIOCARTA (v7.5.1)	0.005255	0.03754	9	347	CDKN1A,IL10,ADAMTS1,NLRP3,JUN,CCL4,ATF3,IL1B,CDK4
Pathway	1510435	Ferroptosis	BioSystems: KEGG	0.005357	0.03786	3	38	ATG7,SAT1,FTH1
Pathway	M39579	Pre-implantation embryo	MSigDB C2 BIOCARTA (v7.5.1)	0.005357	0.03786	3	38	ZFP36,EGR1,MXD1
Pathway	M1469	Adhesion and Diapedesis of Lymphocytes	MSigDB C2 BIOCARTA (v7.5.1)	0.005432	0.038	2	12	ICAM1,CXCL8
Pathway	137975	RXR and RAR heterodimerization with other nuclear receptor	BioSystems: Pathway Interaction Database	0.005432	0.038	2	12	NR4A1,TNF
Pathway	1269544	GPCR ligand binding	BioSystems: REACTOME	0.005868	0.04083	7	230	HCAR2,CXCL2,ADM,HCAR3,PTCH2,CCL20,CXCL8
Pathway	137945	amb2 Integrin signaling	BioSystems: Pathway Interaction Database	0.006189	0.04215	3	40	ICAM1,PLAUR,TNF
Pathway	M39673	Fas ligand pathway and stress induction of heat shock proteins	MSigDB C2 BIOCARTA (v7.5.1)	0.006189	0.04215	3	40	RIPK2,JUN,TNF
Pathway	M39433	ATM signaling pathway	MSigDB C2 BIOCARTA (v7.5.1)	0.006189	0.04215	3	40	CDKN1A,JUN,NFKBIA
Pathway	M39340	Oxidative damage response	MSigDB C2 BIOCARTA (v7.5.1)	0.006189	0.04215	3	40	CDKN1A,NFKBIE,TNF
Pathway	1269185	Downstream signaling events of B Cell Receptor (BCR)	BioSystems: REACTOME	0.006215	0.04215	6	176	CDKN1A,EREG,NR4A1,IER3,NFKBIA,NFKBIE
Pathway	M39895	Neuroinflammation	MSigDB C2 BIOCARTA (v7.5.1)	0.00638	0.04271	2	13	JUN,NFKBIA
Pathway	1269372	Dissolution of Fibrin Clot	BioSystems: REACTOME	0.00638	0.04271	2	13	SERPINB2,PLAUR
Pathway	M39739	Breast cancer pathway	MSigDB C2 BIOCARTA (v7.5.1)	0.006394	0.04271	5	125	CDKN1A,GADD45B,JUN,NFKB2,CDK4
Pathway	137917	Angiopoietin receptor Tie2-mediated signaling	BioSystems: Pathway Interaction Database	0.006633	0.04409	3	41	CDKN1A,ELF2,TNF
Pathway	M39661	Aryl hydrocarbon receptor pathway	MSigDB C2 BIOCARTA (v7.5.1)	0.007095	0.04669	3	42	CDKN1A,PTGS2,TNF
Pathway	M92	Angiopoietin receptor Tie2-mediated signaling	MSigDB C2 BIOCARTA (v7.5.1)	0.007095	0.04669	3	42	CDKN1A,ELF2,TNF
Pathway	83060	Apoptosis	BioSystems: KEGG	0.007287	0.04685	5	129	GADD45B,BCL2A1,JUN,NFKBIA,TNF
Pathway	M8492	Apoptosis	MSigDB C2 BIOCARTA (v7.5.1)	0.007341	0.04685	4	82	CHP2,NFKBIA,TNF,IL1B
Pathway	M42580	T-cell activation SARS-CoV-2	MSigDB C2 BIOCARTA (v7.5.1)	0.007341	0.04685	4	82	CDKN1A,JUN,NFKBIA,TNF
Pathway	1269226	Toll Like Receptor 5 (TLR5) Cascade	BioSystems: REACTOME	0.007341	0.04685	4	82	RIPK2,JUN,NFKB2,NFKBIA
Pathway	1269206	Toll Like Receptor 10 (TLR10) Cascade	BioSystems: REACTOME	0.007341	0.04685	4	82	RIPK2,JUN,NFKB2,NFKBIA
Pathway	1269207	MyD88 cascade initiated on plasma membrane	BioSystems: REACTOME	0.007341	0.04685	4	82	RIPK2,JUN,NFKB2,NFKBIA
Pathway	M11736	Cytokines can induce activation of matrix metalloproteinases, which degrade extracellular matrix.	MSigDB C2 BIOCARTA (v7.5.1)	0.007398	0.04685	2	14	TNF,IL1B
Pathway	M1529	Cdk2, 4, and 6 bind cyclin D in G1, while cdk2/cyclin E promotes the G1/S transition.	MSigDB C2 BIOCARTA (v7.5.1)	0.007398	0.04685	2	14	CDKN1A,CDK4
Pathway	M39718	Vitamin D receptor pathway	MSigDB C2 BIOCARTA (v7.5.1)	0.007523	0.04708	5	130	CDKN1A,G0S2,BCL6,NINJ1,MXD1
Pathway	1269320	Interleukin-1 signaling	BioSystems: REACTOME	0.007576	0.04708	3	43	RIPK2,IL1B,IL1RN
Pathway	M183	IL6-mediated signaling events	MSigDB C2 BIOCARTA (v7.5.1)	0.007576	0.04708	3	43	CEBPB,GAB2,JUN
Pathway	M19118	Keratinocyte Differentiation	MSigDB C2 BIOCARTA (v7.5.1)	0.007576	0.04708	3	43	JUN,NFKBIA,TNF
Pathway	M39654	Apoptosis	MSigDB C2 BIOCARTA (v7.5.1)	0.007658	0.04737	4	83	JUN,NFKBIA,NFKBIE,TNF
Pathway	M39877	Overlap between signal transduction pathways contributing to LMNA laminopathies	MSigDB C2 BIOCARTA (v7.5.1)	0.008076	0.0495	3	44	CDKN1A,CEBPB,CDK4
Pathway	1269574	GPCR downstream signaling	BioSystems: REACTOME	0.008077	0.0495	10	439	HCAR2,GPR84,PLEKHG2,CXCL2,GAB2,RHOB,ADM,HCAR3,CCL20,CXCL8
Coexpression	M5890	HALLMARK_TNFA_SIGNALING_VIA_NFKB	MSigDB H: Hallmark Gene Sets (v7.5.1)	5.486e-56	2.304e-54	44	182	CDKN1A,GADD45B,CEBPB,TNFSF9,SGK1,DUSP1,G0S2,ICAM1,RNF19B,RIPK2,IER5,BCL2A1,PFKFB3,BCL6,CD83,NR4A1,PPP1R15A,CXCL2,LDLR,PTGS2,ZFP36,IER2,RHOB,JUN,NAMPT,SAT1,EGR1,IER3,PTX3,NFKB2,NFKBIA,NFKBIE,SERPINB2,NINJ1,CCL4,PLAUR,ATF3,TNF,CCL20,PLEK,IL1B,TRIB1,MXD1,SOD2
Coexpression	M5932	HALLMARK_INFLAMMATORY_RESPONSE	MSigDB H: Hallmark Gene Sets (v7.5.1)	6.494e-16	1.364e-14	18	173	CDKN1A,IL10,BEST1,EREG,TNFSF9,ICAM1,RIPK2,SLC1A2,LDLR,NLRP3,ADM,NAMPT,NFKBIA,PLAUR,CCL20,IL1B,MXD1,CXCL8
Coexpression	M5902	HALLMARK_APOPTOSIS	MSigDB H: Hallmark Gene Sets (v7.5.1)	1.112e-08	1.556e-07	11	145	CDKN1A,GADD45B,EREG,RHOB,JUN,SAT1,IER3,ATF3,TNF,IL1B,SOD2
Coexpression	M5939	HALLMARK_P53_PATHWAY	MSigDB H: Hallmark Gene Sets (v7.5.1)	1.619e-07	1.7e-06	11	188	CDKN1A,TNFSF9,RNF19B,IER5,PPP1R15A,JUN,SAT1,IER3,NINJ1,ATF3,MXD1
Coexpression	M5891	HALLMARK_HYPOXIA	MSigDB H: Hallmark Gene Sets (v7.5.1)	6.794e-07	5.707e-06	10	173	CDKN1A,DUSP1,PFKFB3,PPP1R15A,ZFP36,ADM,JUN,IER3,PLAUR,ATF3
Coexpression	M5953	HALLMARK_KRAS_SIGNALING_UP	MSigDB H: Hallmark Gene Sets (v7.5.1)	2.99e-06	2.093e-05	9	159	EREG,G0S2,PPP1R15A,PTGS2,MAFB,PLAUR,CCL20,IL1B,TRIB1
Coexpression	M5941	HALLMARK_UV_RESPONSE_UP	MSigDB H: Hallmark Gene Sets (v7.5.1)	9.593e-06	5.756e-05	8	139	RPN1,ICAM1,NR4A1,CXCL2,RHOB,NFKBIA,ATF3,SOD2
Coexpression	M5930	HALLMARK_EPITHELIAL_MESENCHYMAL_TRANSITION	MSigDB H: Hallmark Gene Sets (v7.5.1)	1.243e-05	6.525e-05	8	144	GADD45B,RHOB,JUN,THBS1,SAT1,PTX3,PLAUR,CXCL8
Coexpression	M5950	HALLMARK_ALLOGRAFT_REJECTION	MSigDB H: Hallmark Gene Sets (v7.5.1)	6.416e-05	0.0002994	8	181	IL10,EREG,ICAM1,RIPK2,NLRP3,CCL4,TNF,IL1B
Coexpression	M5913	HALLMARK_INTERFERON_GAMMA_RESPONSE	MSigDB H: Hallmark Gene Sets (v7.5.1)	0.0006559	0.002755	7	195	CDKN1A,ICAM1,RIPK2,PTGS2,NAMPT,NFKBIA,SOD2
Coexpression	M5947	HALLMARK_IL2_STAT5_SIGNALING	MSigDB H: Hallmark Gene Sets (v7.5.1)	0.002814	0.01074	6	187	IL10,GADD45B,NFKBIZ,CD83,RHOB,MXD1
Coexpression	M5924	HALLMARK_MTORC1_SIGNALING	MSigDB H: Hallmark Gene Sets (v7.5.1)	0.003728	0.01305	6	198	CDKN1A,RPN1,PPP1R15A,LDLR,CORO1A,NAMPT

## Sheet: blue
Category	ID	Name	Source	p-value	q-value FDR B&H	Hit Count in Query List	Hit Count in Genome	Hit in Query List
GO: Molecular Function	GO:0000978	RNA polymerase II cis-regulatory region sequence-specific DNA binding		1.306e-06	0.001561	135	955	ZNF616,ZNF468,ZNF319,ZFAT,CALCOCO1,ZNF317,KLF7,ZNF583,MYT1,BACH1,PER2,NFE2L1,NFIC,NFYB,NFYC,FOXK1,NRF1,ZNF689,ZNF429,ZNF501,ZNF786,CDK9,CEBPD,PER1,ZNF358,PLAGL2,ZNF473,KLF6,PPARA,SKOR1,ZNF646,ZNF717,ZNF845,ZNF586,ZSCAN12,ZNF280D,DACH1,DDIT3,ZNF776,ZNF547,ZIK1,ZNF575,ZBTB5,ZNF615,MED12,DMTF1,HDAC5,FEZF2,ZNF300,E2F5,E2F6,ZNF691,PREB,ZNF419,EGR3,ELF3,ZNF350,ZKSCAN4,ZNF572,ZNF444,ZNF672,ZNF549,ESRRB,…
GO: Molecular Function	GO:0000987	cis-regulatory region sequence-specific DNA binding		1.976e-06	0.001561	136	971	ZNF616,ZNF468,ZNF319,ZFAT,CALCOCO1,ZNF317,KLF7,ZNF583,MYT1,BACH1,PER2,NFE2L1,NFIC,NFYB,NFYC,FOXK1,NRF1,ZNF689,ZNF429,ZNF501,ZNF786,CDK9,CEBPD,PER1,ZNF358,PLAGL2,ZNF473,KLF6,PPARA,SKOR1,ZNF646,ZNF717,ZNF845,ZNF586,ZSCAN12,ZNF280D,DACH1,DDIT3,ZNF776,ZNF547,ZIK1,ZNF575,ZBTB5,ZNF615,MED12,DMTF1,HDAC5,FEZF2,ZNF300,E2F5,E2F6,ZNF691,PREB,ZNF419,EGR3,ELF3,ZNF350,ZKSCAN4,BRF2,ZNF572,ZNF444,ZNF672,ZNF549,E…
GO: Molecular Function	GO:0000977	RNA polymerase II transcription regulatory region sequence-specific DNA binding		2.676e-06	0.001561	158	1171	ZNF616,ZNF468,ZNF319,HOMEZ,ZFAT,CALCOCO1,ZNF317,KLF7,ZNF582,ZNF583,MYT1,BACH1,PER2,NFE2L1,NFIC,NFYB,NFYC,FOXK1,ZNF555,NRF1,ZNF689,ZNF429,ZNF501,ZNF786,CDK9,CEBPD,PER1,ZNF358,PLAGL2,ZNF473,KLF6,PPARA,CREBBP,ZNF557,NCOR1,NCOR2,ZNF451,SKOR1,ZNF646,ZNF717,ZNF845,ZNF586,ZSCAN12,ZNF280D,ZBED2,DACH1,DDIT3,ZNF776,ZNF547,ZIK1,PURA,ZNF575,ZBTB5,ZNF615,MED12,DMTF1,HDAC5,ZNF705EP,FEZF2,ZNF300,E2F5,E2F6,ZNF69…
GO: Molecular Function	GO:0000976	transcription cis-regulatory region binding		5.312e-06	0.002324	169	1284	ZNF616,ZNF468,ZNF319,HOMEZ,ZFAT,CALCOCO1,ZNF317,KLF7,ZNF582,ZNF583,MYT1,BACH1,PER2,NFE2L1,NFIC,NFYB,NFYC,FOXK1,ZNF555,NRF1,ZNF689,ZNF429,ZNF501,ZNF786,CCNT1,CDK9,NOLC1,CEBPD,PER1,LONP1,ZNF358,PLAGL2,ZNF473,KLF6,POLR2A,PPARA,CREBBP,ZNF557,NCOR1,NCOR2,ZNF451,SKOR1,ZNF646,ZNF717,ZNF845,ZNF586,ZSCAN12,ZNF280D,ZBED2,DACH1,DDIT3,ZNF776,ZNF547,ZIK1,PURA,ZNF575,ZBTB5,ZNF615,MED12,DMTF1,HDAC5,ZNF705EP,FEZ…
GO: Molecular Function	GO:0001067	transcription regulatory region nucleic acid binding		6.695e-06	0.002343	169	1289	ZNF616,ZNF468,ZNF319,HOMEZ,ZFAT,CALCOCO1,ZNF317,KLF7,ZNF582,ZNF583,MYT1,BACH1,PER2,NFE2L1,NFIC,NFYB,NFYC,FOXK1,ZNF555,NRF1,ZNF689,ZNF429,ZNF501,ZNF786,CCNT1,CDK9,NOLC1,CEBPD,PER1,LONP1,ZNF358,PLAGL2,ZNF473,KLF6,POLR2A,PPARA,CREBBP,ZNF557,NCOR1,NCOR2,ZNF451,SKOR1,ZNF646,ZNF717,ZNF845,ZNF586,ZSCAN12,ZNF280D,ZBED2,DACH1,DDIT3,ZNF776,ZNF547,ZIK1,PURA,ZNF575,ZBTB5,ZNF615,MED12,DMTF1,HDAC5,ZNF705EP,FEZ…
GO: Molecular Function	GO:1990837	sequence-specific double-stranded DNA binding		1.135e-05	0.003311	172	1328	ZNF616,ZNF468,ZNF319,HOMEZ,ZFAT,CALCOCO1,ZNF317,KLF7,ZNF582,ZNF583,MYT1,BACH1,PER2,NFE2L1,NFIC,NFYB,NFYC,FOXK1,ZNF555,NRF1,ZNF689,ZNF429,ZNF501,ZNF786,CCNT1,CDK9,NOLC1,CEBPD,PER1,LONP1,ZNF358,PLAGL2,ZNF473,KLF6,POLR2A,PPARA,CREBBP,ZNF557,NCOR1,NCOR2,ZNF451,SKOR1,ZNF646,ZNF717,ZNF845,ZNF586,ZSCAN12,ZNF280D,ZBED2,DACH1,DDIT3,ZNF776,ZNF547,ZIK1,PURA,ZNF575,ZBTB5,ZNF615,MED12,DMTF1,HDAC5,ZNF705EP,FEZ…
GO: Molecular Function	GO:0003700	DNA-binding transcription factor activity		1.836e-05	0.00459	147	1112	ZNF616,ZNF468,ZNF319,HOMEZ,ZFAT,ZNF317,KLF7,ZNF582,ZNF583,MYT1,BACH1,NFE2L1,NFIC,NFYB,NFYC,FOXK1,ZNF555,NRF1,ZNF689,ZNF429,ZNF501,ZNF786,NOLC1,CEBPD,ZNF358,PLAGL2,ZNF473,KLF6,PPARA,CREBBP,ZNF557,ZNF451,SKOR1,ZNF646,ZNF717,ZNF845,ZNF586,ZSCAN12,ZNF280D,ZBED2,DACH1,DDIT3,ZNF776,ZNF547,ZIK1,PURA,ZNF575,ZBTB5,ZNF615,MED12,DMTF1,HDAC5,ZNF705EP,FEZF2,TSC22D3,ZNF300,E2F5,E2F6,ZNF691,PREB,ZNF419,EGR3,ELF…
GO: Molecular Function	GO:0043565	sequence-specific DNA binding		2.633e-05	0.005759	179	1412	ZNF616,ZNF468,ZNF319,HOMEZ,ZFAT,CALCOCO1,ZNF317,KLF7,ZNF582,ZNF583,MYT1,BACH1,PER2,NFE2L1,NFIC,NFYB,NFYC,FOXK1,PGBD2,ZNF555,NRF1,ZNF689,ZNF429,ZNF501,ZNF786,CCNT1,ZMYM4,CDK9,MTA2,NOLC1,CEBPD,PER1,LONP1,ZNF358,PLAGL2,WDR77,ZNF473,KLF6,POLR2A,PPARA,CREBBP,ZNF557,NCOR1,NCOR2,ZNF451,SKOR1,TEN1,CHTOP,ZNF646,ZNF717,ZNF845,ZNF586,ZSCAN12,ZNF280D,ZBED2,DACH1,DDIT3,ZNF776,ZNF547,ZIK1,PURA,ZNF575,ZBTB5,ZNF…
GO: Molecular Function	GO:0000981	DNA-binding transcription factor activity, RNA polymerase II-specific		3.075e-05	0.005979	138	1042	ZNF616,ZNF468,ZNF319,HOMEZ,ZFAT,ZNF317,KLF7,ZNF582,ZNF583,MYT1,BACH1,NFE2L1,NFIC,NFYB,NFYC,FOXK1,ZNF555,NRF1,ZNF689,ZNF429,ZNF786,CEBPD,ZNF358,PLAGL2,ZNF473,KLF6,PPARA,ZNF557,ZNF451,SKOR1,ZNF646,ZNF717,ZNF845,ZNF586,ZSCAN12,ZNF280D,ZBED2,DACH1,DDIT3,ZNF776,ZNF547,ZIK1,PURA,ZNF575,ZBTB5,ZNF615,DMTF1,HDAC5,ZNF705EP,FEZF2,ZNF300,E2F5,E2F6,ZNF691,ZNF419,EGR3,ELF3,ZNF350,ZKSCAN4,ZNF443,ZNF572,ZNF444,Z…
GO: Molecular Function	GO:0003690	double-stranded DNA binding		3.676e-05	0.006433	178	1411	ZNF616,ZNF468,ZNF319,HOMEZ,ZFAT,CALCOCO1,ZNF317,KLF7,ZNF582,ZNF583,MYT1,BACH1,PER2,NFE2L1,NFIC,NFYB,NFYC,FOXK1,ZNF555,NRF1,ZNF689,ZNF429,ZNF501,ZNF786,CCNT1,CDK9,NOLC1,CEBPD,PER1,LONP1,ZNF358,PLAGL2,ZNF473,KLF6,POLR2A,PPARA,CREBBP,ZNF557,NCOR1,NCOR2,ZNF451,SKOR1,ZNF646,ZNF717,ZNF845,ZNF586,ZSCAN12,ZNF280D,ZBED2,DACH1,DDIT3,ZNF776,ZNF547,ZIK1,PURA,ZNF575,ZBTB5,ZNF615,MED12,DMTF1,HDAC5,ZNF705EP,FEZ…
GO: Molecular Function	GO:0140297	DNA-binding transcription factor binding		0.0001291	0.02054	60	390	MKKS,ARRB1,PER2,NFYB,MTA2,C1orf131,MED14,TRIP12,MED17,NRBF2,PPARA,PPID,CREBBP,CRKL,NCOR1,NCOR2,MAPK14,PKN1,DCAF1,DAXX,PAGR1,DDIT3,DDX5,MED12,DNMT1,HDAC5,TSC22D3,TRIM68,GMNN,BBS10,AKAP8,ETS2,ZBTB7A,MAD2L2,TRIM32,SMARCB1,SNAI1,CNOT1,UIMC1,SP1,TOB2,DMAP1,BEX2,TBP,ZFPM2,GTF2A2,ICMT,CBX5,DDX20,HCFC1,TP53,USF2,DNAJA1,HSPA1A,HSPA1B,ID2,ID3,DHX33,SCX,NR4A3
GO: Molecular Function	GO:0051082	unfolded protein binding		0.0001792	0.02613	24	115	MKKS,CHAF1B,SERPINH1,CCT6A,DNAJB5,PET100,DNAJB13,HEATR3,DNAJB6,TOR1A,NDUFAF1,TUBB4B,CDC37L1,GRPEL1,CCT5,NACAD,TOR1B,DNAJB4,DNAJB2,DNAJA1,HSPA1A,HSPA1B,HSPA8,PDRG1
GO: Molecular Function	GO:0140101	catalytic activity, acting on a tRNA		0.0002672	0.03597	25	125	AARS1,METTL1,TRMT5,YARS1,BCDIN3D,METTL6,TSEN34,PARS2,PUS3,EARS2,LCMT2,FARSB,NARS2,DARS2,YARS2,FARSA,POP5,RPP38,NSUN3,PTRH2,METTL2B,POP1,MARS2,ELAC2,METTL2A
GO: Molecular Function	GO:0061629	RNA polymerase II-specific DNA-binding transcription factor binding		0.0003271	0.04089	46	288	MKKS,ARRB1,PER2,MTA2,C1orf131,MED14,TRIP12,MED17,NRBF2,PPARA,PPID,CREBBP,CRKL,NCOR1,NCOR2,MAPK14,PKN1,DCAF1,DAXX,PAGR1,DDX5,MED12,DNMT1,TRIM68,BBS10,AKAP8,ETS2,ZBTB7A,MAD2L2,TRIM32,SMARCB1,SNAI1,CNOT1,UIMC1,SP1,TOB2,DMAP1,BEX2,TBP,GTF2A2,TP53,DNAJA1,HSPA1A,HSPA1B,ID2,NR4A3
GO: Molecular Function	GO:0140098	catalytic activity, acting on RNA		0.0003569	0.04164	58	388	AARS1,METTL1,ZC3H12D,TRMT5,YARS1,BCDIN3D,METTL6,PNPT1,MOV10L1,TSEN34,MED21,EXOSC4,MED20,MRM2,POLR2A,PARS2,PPP1R8,PUS3,EARS2,LCMT2,DDX5,EXOSC3,FARSB,ERI2,NARS2,DARS2,YARS2,RNASEL,EXD2,EIF4A1,DDX39A,POLR1H,FARSA,POP5,RPP38,DDX27,NSUN5,NSUN3,PTRH2,CMTR2,CNOT1,SNRNP200,DDX28,METTL2B,FTSJ3,AGO2,POLR1G,POP1,MARS2,POLR3A,MEPCE,DDX20,ELAC2,METTL2A,TENT2,DHX33,POLR2J3,ISG20L2
GO: Biological Process	GO:0006396	RNA processing		3.209e-07	0.002519	135	936	AARS1,METTL1,MFAP1,TRMT5,CTU1,LEO1,PHRF1,CWC22,THOC5,SUGP1,LSM2,RIOK3,BYSL,NUP98,BCDIN3D,METTL6,CCNT1,PRPF4,PA2G4,CDK9,NOLC1,WDR46,SCAF1,PNPT1,TSEN34,C2orf49,WDR77,EXOSC4,MRM2,ZNF473,FXR2,POLR2A,NOL11,NGDN,PPP1R8,NCOR1,NCOR2,CTR9,GEMIN4,CSTF1,ZNF830,CHTOP,PUS3,YTHDC1,LCMT2,DDX5,URB1,TRNAU1AP,TXNL4B,GNL3,SNRNP25,RIOK1,EXOSC3,HEATR1,ERI2,PDCD7,GEMIN7,RNASEL,DAZAP1,RAVER2,MPHOSPH10,GEMIN6,DDX39A,ZC3…
GO: Biological Process	GO:0034660	ncRNA metabolic process		1.631e-06	0.0064	78	482	AARS1,METTL1,TRMT5,CTU1,YARS1,RIOK3,PELO,BYSL,BCDIN3D,METTL6,PA2G4,NOLC1,WDR46,PNPT1,MOV10L1,TSEN34,C2orf49,EXOSC4,MRM2,NOL11,PARS2,NGDN,GEMIN4,PUS3,EARS2,LCMT2,URB1,GNL3,RIOK1,EXOSC3,FARSB,HEATR1,ERI2,NARS2,DARS2,YARS2,RNASEL,MPHOSPH10,FARSA,POP5,NOP10,TP53RK,C9orf64,RPP38,KTI12,DDX27,NIFK,NSUN5,NSUN3,PELP1,WDR12,METTL2B,FTSJ3,AGO2,ADAT3,RRP1B,UTP14A,MOCS3,OSGEPL1,SUV39H1,POP1,CLP1,MARS2,RRP8,TD…
GO: Biological Process	GO:0006399	tRNA metabolic process		1.375e-05	0.03599	36	181	AARS1,METTL1,TRMT5,CTU1,YARS1,BCDIN3D,METTL6,TSEN34,C2orf49,PARS2,PUS3,EARS2,LCMT2,FARSB,NARS2,DARS2,YARS2,FARSA,POP5,TP53RK,C9orf64,RPP38,KTI12,NSUN3,METTL2B,ADAT3,MOCS3,OSGEPL1,POP1,CLP1,MARS2,ELAC2,METTL2A,ZBTB8OS,AIMP2,ATP5MF-PTCD1
GO: Cellular Component	GO:0005762	mitochondrial large ribosomal subunit		2.684e-05	0.01345	17	60	MRPL18,MRPL22,MIEF1,MRPL50,MRPL55,MRPL16,MRPL24,MRPL4,MRPL46,MRPL51,MRPL27,MRPL35,MRPL17,NSUN3,MRPL40,MRPL32,MRPL9
GO: Cellular Component	GO:0000315	organellar large ribosomal subunit		2.684e-05	0.01345	17	60	MRPL18,MRPL22,MIEF1,MRPL50,MRPL55,MRPL16,MRPL24,MRPL4,MRPL46,MRPL51,MRPL27,MRPL35,MRPL17,NSUN3,MRPL40,MRPL32,MRPL9
GO: Cellular Component	GO:0140513	nuclear protein-containing complex		9.096e-05	0.022	154	1219	SEH1L,ACTL6A,TRRAP,BAP1,MFAP1,PIP5K1A,LEO1,RAE1,CWC22,THOC5,CDC26,BRD9,SUGP1,DYNLL1,LSM2,SFR1,SAP30,PYGO2,NFYB,NFYC,NUP98,CCNT1,PRPF4,CDK9,MTA2,NOLC1,CETN3,WDR46,MED14,PHF1,MIS12,TSEN34,MED21,MED17,MED7,EXOSC4,MED20,ATP23,WDR5B,BICRA,POLR2A,NOL11,CREBBP,NGDN,PPP1R8,NCOR1,NCOR2,CTR9,GEMIN4,CSTF1,ZNF830,TEN1,CHTOP,DCAF1,MED18,PAGR1,NUP58,MIDEAS,DDIT3,DDX5,POM121,TXNL4B,SAP130,MED12,SNRNP25,RANBP2,H…
GO: Cellular Component	GO:0005761	mitochondrial ribosome		0.0001098	0.022	21	92	MRPS18B,MRPL18,MRPL22,MIEF1,MRPL50,MRPL55,MTG2,MRPL16,MRPL24,MRPL4,MRPL46,MRPL51,MRPL27,MRPL35,MRPL17,NSUN3,MRPS14,MRPL40,MRPL32,MRPL9,CHCHD1
GO: Cellular Component	GO:0000313	organellar ribosome		0.0001098	0.022	21	92	MRPS18B,MRPL18,MRPL22,MIEF1,MRPL50,MRPL55,MTG2,MRPL16,MRPL24,MRPL4,MRPL46,MRPL51,MRPL27,MRPL35,MRPL17,NSUN3,MRPS14,MRPL40,MRPL32,MRPL9,CHCHD1
GO: Cellular Component	GO:1990904	ribonucleoprotein complex		0.000283	0.04727	94	699	ABCF1,MFAP1,MGAT2,MRPS18B,CWC22,MRPL18,MRPL22,JRK,SUGP1,LSM2,EIF3J,MYH10,RIOK3,BYSL,NUP98,PRPF4,PA2G4,NOLC1,WDR46,PNPT1,MIEF1,MRPL50,FXR2,MRPL55,NGDN,PPP1R8,GEMIN4,ZNF830,PSMA1,DDX5,MRPL16,TXNL4B,MRPL24,CPEB2,SNRNP25,RIOK1,HEATR1,PDCD7,TEFM,MRPL4,DAZAP1,MPHOSPH10,MRPL46,ZC3H14,EIF1B,MRPL51,MRPL27,NSRP1,MRPL35,ATXN2,POP5,CD2BP2,NOP10,SRSF1,RPP38,WDR83,MRPL17,NSUN3,CELF1,MRPS14,PPIL1,WDR12,SNRPA1,S…
Pathway	1269649	Gene Expression	BioSystems: REACTOME	1.406e-10	4.45e-07	230	1683	SEH1L,AARS1,METTL1,H3C1,H3C6,ZNF616,ZNF468,TRMT5,CTU1,LEO1,RAE1,TNRC6C,ZNF317,CWC22,THOC5,YARS1,SUGP1,LAMTOR3,LSM2,EIF3J,ZNF582,ZNF583,RIOK3,NDUFA4,SAP30,NFIC,EIF2B2,EIF2B5,BYSL,ZNF555,ZNF689,NUP98,ZNF429,ZNF786,CCNT1,PRPF4,CDK2,CDK9,MTA2,WDR46,MED14,PHF1,MOV10L1,TSEN34,MED17,C2orf49,MED7,WDR77,EXOSC4,PMAIP1,MED20,MRM2,NRBF2,ZNF473,RRM2B,POLR2A,NOL11,PPARA,CREBBP,PARS2,ZNF557,NCOR1,NCOR2,MAPK14,C…
Pathway	1269650	Generic Transcription Pathway	BioSystems: REACTOME	1.392e-05	0.02202	110	798	ZNF616,ZNF468,TNRC6C,ZNF317,LAMTOR3,ZNF582,ZNF583,NDUFA4,ZNF555,ZNF689,ZNF429,ZNF786,CCNT1,CDK2,CDK9,MTA2,MED14,MED17,MED7,PMAIP1,MED20,NRBF2,ZNF473,RRM2B,POLR2A,PPARA,CREBBP,ZNF557,NCOR1,NCOR2,MAPK14,MDC1,PRKAB1,RNF111,ZNF717,ZNF586,MAML1,DAXX,DDB2,ZNF776,ZNF547,ZIK1,ZNF615,LAMTOR1,MED12,ZNF705EP,ZNF300,E2F5,ZNF691,ZNF419,ZNF350,ZKSCAN4,ZNF443,ZNF549,ESRRB,ZNF696,ZNF461,ZNF771,RMI1,PRMT5,TP53RK,…
Pathway	1309089	tRNA processing in the nucleus	BioSystems: REACTOME	4.405e-05	0.04646	16	57	SEH1L,RAE1,NUP98,TSEN34,C2orf49,NUP58,POM121,RANBP2,POP5,RPP38,NDC1,NUP50,POP1,CLP1,ELAC2,ZBTB8OS
