# Supplementary material for: Transcriptomics identifies blunted immunomodulatory effects of vitamin D in people with multiple sclerosis
Source: Sci Rep. 2024 Jan 16;14:1436. doi: 10.1038/s41598-024-51779-0 (PMC10792011; doi:10.1038/s41598-024-51779-0)
Supplement: Supplementary file 1 — Supplementary Information. [file 41598_2024_51779_MOESM1_ESM.zip › Supplementary Table 7 - CD8 WGCNA significant modules.xlsx]

## Sheet: Tan
Category	ID	Name	Source	p-value	FDR	Hit Count in Query List	Hit Count in Genome	Hit in Query List
GO: Molecular Function	GO:0004896	cytokine receptor activity		9.231e-12	4.542e-09	11	81	IL12RB2,IL18RAP,IFNGR1,CCR2,CXCR6,IL17RE,CCR1,CCR5,CCR6,IL1R1,IL23R
GO: Molecular Function	GO:0019955	cytokine binding		6.071e-11	1.493e-08	13	156	IL12RB2,IL18RAP,IFNGR1,GREM2,CCR2,CXCR6,IL17RE,CCR1,CCR5,CCR6,IL1R1,KIT,IL23R
GO: Molecular Function	GO:0140375	immune receptor activity		2.129e-09	3.491e-07	11	133	IL12RB2,IL18RAP,IFNGR1,CCR2,CXCR6,IL17RE,CCR1,CCR5,CCR6,IL1R1,IL23R
GO: Molecular Function	GO:0004888	transmembrane signaling receptor activity		9.702e-09	1.193e-06	21	689	IL12RB2,FLT4,ROR2,IL18RAP,SLAMF1,ELOVL4,IFNGR1,CCR2,CXCR6,IL17RE,HPGD,CCR1,P2RY14,CCR5,CCR6,LTK,IL1R1,KIT,KLRB1,IL23R,EPHB1
GO: Molecular Function	GO:0038023	signaling receptor activity		3.819e-08	3.131e-06	23	891	IL12RB2,FLT4,ROR2,IL18RAP,SLAMF1,ELOVL4,IFNGR1,CCR2,CXCR6,IL17RE,HPGD,CCR1,P2RY14,RORC,CCR5,CCR6,LTK,IL1R1,KIT,KLRB1,SDC4,IL23R,EPHB1
GO: Molecular Function	GO:0060089	molecular transducer activity		3.819e-08	3.131e-06	23	891	IL12RB2,FLT4,ROR2,IL18RAP,SLAMF1,ELOVL4,IFNGR1,CCR2,CXCR6,IL17RE,HPGD,CCR1,P2RY14,RORC,CCR5,CCR6,LTK,IL1R1,KIT,KLRB1,SDC4,IL23R,EPHB1
GO: Molecular Function	GO:0071791	chemokine (C-C motif) ligand 5 binding		3.349e-07	2.354e-05	3	3	CCR2,CCR1,CCR5
GO: Molecular Function	GO:0016493	C-C chemokine receptor activity		4.629e-07	2.601e-05	5	23	CCR2,CXCR6,CCR1,CCR5,CCR6
GO: Molecular Function	GO:0019957	C-C chemokine binding		5.814e-07	2.601e-05	5	24	CCR2,CXCR6,CCR1,CCR5,CCR6
GO: Molecular Function	GO:0001637	G protein-coupled chemoattractant receptor activity		5.814e-07	2.601e-05	5	24	CCR2,CXCR6,CCR1,CCR5,CCR6
GO: Molecular Function	GO:0004950	chemokine receptor activity		5.814e-07	2.601e-05	5	24	CCR2,CXCR6,CCR1,CCR5,CCR6
GO: Molecular Function	GO:0019956	chemokine binding		3.088e-06	0.0001266	5	33	CCR2,CXCR6,CCR1,CCR5,CCR6
GO: Molecular Function	GO:0004713	protein tyrosine kinase activity		2.713e-05	0.0009722	7	125	FLT4,ROR2,PKDCC,BLK,LTK,KIT,EPHB1
GO: Molecular Function	GO:0004714	transmembrane receptor protein tyrosine kinase activity		2.766e-05	0.0009722	5	51	FLT4,ROR2,LTK,KIT,EPHB1
GO: Molecular Function	GO:0035717	chemokine (C-C motif) ligand 7 binding		4.88e-05	0.001601	2	2	CCR2,CCR1
GO: Molecular Function	GO:0019199	transmembrane receptor protein kinase activity		9.686e-05	0.002979	5	66	FLT4,ROR2,LTK,KIT,EPHB1
GO: Molecular Function	GO:0008528	G protein-coupled peptide receptor activity		0.000376	0.01088	5	88	CCR2,CXCR6,CCR1,CCR5,CCR6
GO: Molecular Function	GO:0001653	peptide receptor activity		0.0004391	0.012	5	91	CCR2,CXCR6,CCR1,CCR5,CCR6
GO: Molecular Function	GO:0004908	interleukin-1 receptor activity		0.0007138	0.01848	2	6	IL18RAP,IL1R1
GO: Molecular Function	GO:0070851	growth factor receptor binding		0.001478	0.03636	5	119	DAB2IP,TGFA,LINGO4,IL1R1,IL23R
GO: Molecular Function	GO:0004930	G protein-coupled receptor activity		0.001678	0.03931	8	316	ELOVL4,CCR2,CXCR6,HPGD,CCR1,P2RY14,CCR5,CCR6
GO: Biological Process	GO:0002407	dendritic cell chemotaxis		9.071e-07	0.0009701	5	25	SLAMF1,CCR2,CCR1,CCR5,CCR6
GO: Biological Process	GO:0006935	chemotaxis		9.507e-07	0.0009701	18	645	DPP4,FLT4,MATN2,DAB1,SLAMF1,CCR2,NTN4,CXCR6,SCN1B,CCR1,CCR5,CCR6,KIF5C,PLD1,CCL20,KIT,TPBG,EPHB1
GO: Biological Process	GO:0007155	cell adhesion		9.63e-07	0.0009701	26	1261	COL5A1,DPP4,ZBTB16,CYTH3,DAB1,MCAM,ADAM12,SLAMF1,BLK,IFNGR1,CCR2,NTN4,MPZL3,SPON1,SCN1B,CD40LG,CCR1,C1QTNF1,CCR5,FERMT2,PLEKHA7,KIT,SDC4,IL23R,TPBG,EPHB1
GO: Biological Process	GO:0042330	taxis		1.638e-06	0.001237	18	670	DPP4,FLT4,MATN2,DAB1,SLAMF1,CCR2,NTN4,CXCR6,SCN1B,CCR1,CCR5,CCR6,KIF5C,PLD1,CCL20,KIT,TPBG,EPHB1
GO: Biological Process	GO:0019221	cytokine-mediated signaling pathway		2.196e-06	0.001327	18	684	IL12RB2,CEBPD,PELI2,IL18RAP,IFNGR1,GREM2,CCR2,CXCR6,IL17RE,CD40LG,CCR1,RORC,CCR5,CCR6,CCL20,IL1R1,KIT,IL23R
GO: Biological Process	GO:0036336	dendritic cell migration		2.801e-06	0.001411	5	31	SLAMF1,CCR2,CCR1,CCR5,CCR6
GO: Biological Process	GO:0070098	chemokine-mediated signaling pathway		3.594e-06	0.001551	6	57	CCR2,CXCR6,CCR1,CCR5,CCR6,CCL20
GO: Biological Process	GO:0060326	cell chemotaxis		5.604e-06	0.002117	11	276	DPP4,SLAMF1,CCR2,CXCR6,CCR1,CCR5,CCR6,CCL20,KIT,TPBG,EPHB1
GO: Biological Process	GO:0002456	T cell mediated immunity		7.692e-06	0.002411	8	138	DPP4,IL18RAP,SLAMF1,CCR2,SCART1,CCL20,IL1R1,IL23R
GO: Biological Process	GO:1990868	response to chemokine		9.314e-06	0.002411	6	67	CCR2,CXCR6,CCR1,CCR5,CCR6,CCL20
GO: Biological Process	GO:1990869	cellular response to chemokine		9.314e-06	0.002411	6	67	CCR2,CXCR6,CCR1,CCR5,CCR6,CCL20
GO: Biological Process	GO:0040017	positive regulation of locomotion		1.017e-05	0.002411	15	546	DAB2IP,FLT4,ROR2,PRR5,MCAM,SLAMF1,CCR2,CCR1,CCR6,PLD1,CCL20,IL1R1,FERMT2,KIT,TPBG
GO: Biological Process	GO:0043410	positive regulation of MAPK cascade		1.08e-05	0.002411	14	481	DAB2IP,FLT4,ROR2,PELI2,SLAMF1,TGFA,IGFBP4,CD40LG,CCR1,C1QTNF1,CCL20,FERMT2,KIT,TPBG
GO: Biological Process	GO:0006954	inflammatory response		1.184e-05	0.002411	17	697	DAB2IP,IL18RAP,SLAMF1,NCR3,CCR2,IGFBP4,CXCR6,IL17RE,CD40LG,CCR1,CCR5,CCR6,ABCD1,CCL20,IL1R1,KIT,IL23R
GO: Biological Process	GO:0042093	T-helper cell differentiation		1.305e-05	0.002411	6	71	IL12RB2,CCR2,RORC,CCR6,CCL20,IL23R
GO: Biological Process	GO:0045622	regulation of T-helper cell differentiation		1.315e-05	0.002411	5	42	IL12RB2,CCR2,CCR6,CCL20,IL23R
GO: Biological Process	GO:0002706	regulation of lymphocyte mediated immunity		1.356e-05	0.002411	9	196	DPP4,IL18RAP,SLAMF1,NCR3,CCR2,CCL20,IL1R1,KLRB1,IL23R
GO: Biological Process	GO:0002449	lymphocyte mediated immunity		1.667e-05	0.002589	12	370	DPP4,IL18RAP,SLAMF1,NCR3,CCR2,CD40LG,SCART1,CCR6,CCL20,IL1R1,KLRB1,IL23R
GO: Biological Process	GO:0002294	CD4-positive, alpha-beta T cell differentiation involved in immune response		1.792e-05	0.002589	6	75	IL12RB2,CCR2,RORC,CCR6,CCL20,IL23R
GO: Biological Process	GO:0002293	alpha-beta T cell differentiation involved in immune response		1.935e-05	0.002589	6	76	IL12RB2,CCR2,RORC,CCR6,CCL20,IL23R
GO: Biological Process	GO:0002703	regulation of leukocyte mediated immunity		2.076e-05	0.002589	10	260	DPP4,IL18RAP,SLAMF1,NCR3,BLK,CCR2,CCL20,IL1R1,KLRB1,IL23R
GO: Biological Process	GO:0072679	thymocyte migration		2.082e-05	0.002589	3	8	CCR2,CCR6,CCL20
GO: Biological Process	GO:0043408	regulation of MAPK cascade		2.122e-05	0.002589	16	654	DAB2IP,SPRY1,FLT4,ROR2,PELI2,SLAMF1,TGFA,IGFBP4,CD40LG,CCR1,C1QTNF1,CCL20,FERMT2,KIT,TPBG,EPHB1
GO: Biological Process	GO:0051240	positive regulation of multicellular organismal process		2.14e-05	0.002589	25	1403	IL12RB2,SPRY1,FLT4,ZBTB16,ROR2,PKDCC,ADAM12,SLAMF1,ITPKA,IFNGR1,CCR2,CD40LG,LINGO4,CCR1,C1QTNF1,CCR5,ABCD1,CCL20,IL1R1,FERMT2,KIT,IL23R,CA2,TPBG,EPHB1
GO: Biological Process	GO:0071345	cellular response to cytokine stimulus		2.141e-05	0.002589	21	1052	DAB2IP,IL12RB2,CEBPD,PELI2,IL18RAP,ABCB1,IFNGR1,GREM2,CCR2,PTPN13,CXCR6,IL17RE,CD40LG,CCR1,RORC,CCR5,CCR6,CCL20,IL1R1,KIT,IL23R
GO: Biological Process	GO:0030335	positive regulation of cell migration		2.366e-05	0.002608	14	516	DAB2IP,FLT4,ROR2,PRR5,MCAM,SLAMF1,CCR2,CCR1,CCR6,PLD1,CCL20,IL1R1,FERMT2,KIT
GO: Biological Process	GO:0002287	alpha-beta T cell activation involved in immune response		2.416e-05	0.002608	6	79	IL12RB2,CCR2,RORC,CCR6,CCL20,IL23R
GO: Biological Process	GO:0046637	regulation of alpha-beta T cell differentiation		2.416e-05	0.002608	6	79	IL12RB2,ZBTB16,CCR2,CCR6,CCL20,IL23R
GO: Biological Process	GO:1902105	regulation of leukocyte differentiation		2.74e-05	0.0028	11	327	IL12RB2,ZBTB16,ROR2,CCR2,CD40LG,CCR1,RORC,CCR6,CCL20,IL23R,CA2
GO: Biological Process	GO:0070372	regulation of ERK1 and ERK2 cascade		2.779e-05	0.0028	10	269	DAB2IP,SPRY1,FLT4,ROR2,SLAMF1,CCR1,CCL20,FERMT2,TPBG,EPHB1
GO: Biological Process	GO:0002292	T cell differentiation involved in immune response		3.204e-05	0.003124	6	83	IL12RB2,CCR2,RORC,CCR6,CCL20,IL23R
GO: Biological Process	GO:2000147	positive regulation of cell motility		3.31e-05	0.003126	14	532	DAB2IP,FLT4,ROR2,PRR5,MCAM,SLAMF1,CCR2,CCR1,CCR6,PLD1,CCL20,IL1R1,FERMT2,KIT
GO: Biological Process	GO:0002369	T cell cytokine production		3.447e-05	0.003157	5	51	IL18RAP,SLAMF1,CCR2,CCL20,IL1R1
GO: Biological Process	GO:0032729	positive regulation of interferon-gamma production		3.669e-05	0.003261	6	85	IL12RB2,SLAMF1,CCR2,CD40LG,IL1R1,IL23R
GO: Biological Process	GO:0046632	alpha-beta T cell differentiation		4.244e-05	0.00362	7	128	IL12RB2,ZBTB16,CCR2,RORC,CCR6,CCL20,IL23R
GO: Biological Process	GO:0002521	leukocyte differentiation		4.312e-05	0.00362	15	618	IL12RB2,ZBTB16,ROR2,SLAMF1,BLK,CCR2,CD40LG,CCR1,SCART1,RORC,CCR6,CCL20,KIT,IL23R,CA2
GO: Biological Process	GO:0042088	T-helper 1 type immune response		4.561e-05	0.003635	5	54	IL18RAP,SLAMF1,CCR2,IL1R1,IL23R
GO: Biological Process	GO:0051272	positive regulation of cellular component movement		4.571e-05	0.003635	14	548	DAB2IP,FLT4,ROR2,PRR5,MCAM,SLAMF1,CCR2,CCR1,CCR6,PLD1,CCL20,IL1R1,FERMT2,KIT
GO: Biological Process	GO:0070371	ERK1 and ERK2 cascade		4.813e-05	0.00373	10	287	DAB2IP,SPRY1,FLT4,ROR2,SLAMF1,CCR1,CCL20,FERMT2,TPBG,EPHB1
GO: Biological Process	GO:0072539	T-helper 17 cell differentiation		5.609e-05	0.004149	4	29	RORC,CCR6,CCL20,IL23R
GO: Biological Process	GO:0002697	regulation of immune effector process		5.702e-05	0.004149	13	488	DPP4,IL12RB2,IL18RAP,SLAMF1,NCR3,BLK,CCR2,CD40LG,CCR6,CCL20,IL1R1,KLRB1,IL23R
GO: Biological Process	GO:0002250	adaptive immune response		5.767e-05	0.004149	15	634	DPP4,TRAV1-2,IL18RAP,SLAMF1,CCR2,TRBV6-4,CD40LG,SCART1,RORC,CCR6,CCL20,IL1R1,IL4I1,TRAV26-1,IL23R
GO: Biological Process	GO:0035744	T-helper 1 cell cytokine production		6.037e-05	0.004243	3	11	IL18RAP,SLAMF1,IL1R1
GO: Biological Process	GO:0048017	inositol lipid-mediated signaling		6.374e-05	0.004378	8	185	DAB2IP,ROR2,PRR5,NCS1,PTPN13,PLD1,LTK,KIT
GO: Biological Process	GO:0050863	regulation of T cell activation		6.557e-05	0.004403	11	360	DPP4,IL12RB2,ZBTB16,SLAMF1,CCR2,CD40LG,RORC,CCR6,CCL20,SDC4,IL23R
GO: Biological Process	GO:0032609	interferon-gamma production		6.852e-05	0.004419	7	138	IL12RB2,IL18RAP,SLAMF1,CCR2,CD40LG,IL1R1,IL23R
GO: Biological Process	GO:0002709	regulation of T cell mediated immunity		6.873e-05	0.004419	6	95	DPP4,SLAMF1,CCR2,CCL20,IL1R1,IL23R
GO: Biological Process	GO:0031175	neuron projection development		7.127e-05	0.004487	21	1142	DAB2IP,WHRN,FLT4,MBOAT1,MATN2,ROR2,DAB1,MCAM,NCS1,ITPKA,BLK,NTN4,SCN1B,SIPA1L1,CCR5,KIF5C,LTK,BRSK1,SDC4,TPBG,EPHB1
GO: Biological Process	GO:0043367	CD4-positive, alpha-beta T cell differentiation		7.288e-05	0.004495	6	96	IL12RB2,CCR2,RORC,CCR6,CCL20,IL23R
GO: Biological Process	GO:0034097	response to cytokine		7.493e-05	0.004527	21	1146	DAB2IP,IL12RB2,CEBPD,PELI2,IL18RAP,ABCB1,IFNGR1,GREM2,CCR2,PTPN13,CXCR6,IL17RE,CD40LG,CCR1,RORC,CCR5,CCR6,CCL20,IL1R1,KIT,IL23R
GO: Biological Process	GO:0051094	positive regulation of developmental process		7.641e-05	0.004527	22	1237	DAB2IP,SPRY1,ZBTB16,CEBPD,ROR2,DAB1,PKDCC,ADAM12,ITPKA,ABCB1,CCR2,CD40LG,LINGO4,CCR1,CCR5,RBM24,FERMT2,KIT,IL23R,CA2,TPBG,EPHB1
GO: Biological Process	GO:0046649	lymphocyte activation		8.161e-05	0.004675	17	812	DPP4,IL12RB2,ZBTB16,SLAMF1,NCR3,BLK,CCR2,CD40LG,SCART1,RORC,CCR6,CCL20,KIT,KLRB1,SDC4,IL23R,EPHB1
GO: Biological Process	GO:0043370	regulation of CD4-positive, alpha-beta T cell differentiation		8.238e-05	0.004675	5	61	IL12RB2,CCR2,CCR6,CCL20,IL23R
GO: Biological Process	GO:0006468	protein phosphorylation		8.353e-05	0.004675	25	1523	DAB2IP,IL12RB2,SPRY1,FLT4,ROR2,PRR5,DAB1,PKDCC,PELI2,NCS1,ITPKA,TGFA,BLK,CCNG2,PTPN13,CD40LG,RORC,LTK,BRSK1,FERMT2,KIT,SDC4,IL23R,ALPK2,EPHB1
GO: Biological Process	GO:2000026	regulation of multicellular organismal development		0.0001014	0.005573	23	1353	DAB2IP,IL12RB2,SPRY1,ZBTB16,ROR2,DAB1,PKDCC,ADAM12,ITPKA,CCR2,CD40LG,LINGO4,CCR1,RORC,CCR5,CCR6,ABCD1,CCL20,KIT,IL23R,CA2,TPBG,EPHB1
GO: Biological Process	GO:0071677	positive regulation of mononuclear cell migration		0.0001118	0.00603	5	65	SLAMF1,CCR2,CCR1,CCR6,CCL20
GO: Biological Process	GO:0002460	adaptive immune response based on somatic recombination of immune receptors built from immunoglobulin superfamily domains		0.0001137	0.00603	11	383	DPP4,IL18RAP,SLAMF1,CCR2,CD40LG,SCART1,RORC,CCR6,CCL20,IL1R1,IL23R
GO: Biological Process	GO:0000165	MAPK cascade		0.0001198	0.006241	17	838	DAB2IP,SPRY1,FLT4,ROR2,PELI2,SLAMF1,TGFA,IGFBP4,CD40LG,CCR1,C1QTNF1,CCR5,CCL20,FERMT2,KIT,TPBG,EPHB1
GO: Biological Process	GO:0072538	T-helper 17 type immune response		0.0001491	0.007636	4	37	RORC,CCR6,CCL20,IL23R
GO: Biological Process	GO:0050807	regulation of synapse organization		0.000154	0.007707	8	210	DAB2IP,COLQ,ITPKA,SIPA1L1,LINGO4,TANC1,TPBG,EPHB1
GO: Biological Process	GO:0018108	peptidyl-tyrosine phosphorylation		0.0001606	0.007707	10	332	IL12RB2,FLT4,ROR2,PKDCC,TGFA,BLK,LTK,KIT,IL23R,EPHB1
GO: Biological Process	GO:0030334	regulation of cell migration		0.0001613	0.007707	17	859	DAB2IP,DPP4,FLT4,ROR2,PRR5,MCAM,SLAMF1,CCR2,CCR1,CCR5,CCR6,PLD1,CCL20,IL1R1,FERMT2,KIT,SDC4
GO: Biological Process	GO:0002286	T cell activation involved in immune response		0.0001629	0.007707	6	111	IL12RB2,CCR2,RORC,CCR6,CCL20,IL23R
GO: Biological Process	GO:1903131	mononuclear cell differentiation		0.0001632	0.007707	12	469	IL12RB2,ZBTB16,SLAMF1,BLK,CCR2,CD40LG,SCART1,RORC,CCR6,CCL20,KIT,IL23R
GO: Biological Process	GO:0042110	T cell activation		0.0001693	0.00777	13	544	DPP4,IL12RB2,ZBTB16,SLAMF1,CCR2,CD40LG,SCART1,RORC,CCR6,CCL20,KIT,SDC4,IL23R
GO: Biological Process	GO:0097529	myeloid leukocyte migration		0.0001697	0.00777	8	213	DPP4,ROR2,SLAMF1,CCR2,CCR1,CCL20,IL1R1,KIT
GO: Biological Process	GO:0018212	peptidyl-tyrosine modification		0.0001728	0.007792	10	335	IL12RB2,FLT4,ROR2,PKDCC,TGFA,BLK,LTK,KIT,IL23R,EPHB1
GO: Biological Process	GO:0040012	regulation of locomotion		0.0001816	0.008071	18	953	DAB2IP,DPP4,FLT4,ROR2,PRR5,MCAM,SLAMF1,CCR2,CCR1,CCR5,CCR6,PLD1,CCL20,IL1R1,FERMT2,KIT,SDC4,TPBG
GO: Biological Process	GO:0030595	leukocyte chemotaxis		0.0001989	0.0087	8	218	DPP4,SLAMF1,CCR2,CCR1,CCR5,CCR6,CCL20,KIT
GO: Biological Process	GO:0002724	regulation of T cell cytokine production		0.0002029	0.0087	4	40	SLAMF1,CCR2,CCL20,IL1R1
GO: Biological Process	GO:0048666	neuron development		0.0002052	0.0087	22	1324	DAB2IP,WHRN,FLT4,MBOAT1,MATN2,ROR2,DAB1,MCAM,NCS1,ITPKA,BLK,NTN4,SCN1B,SIPA1L1,SLC4A10,CCR5,KIF5C,LTK,BRSK1,SDC4,TPBG,EPHB1
GO: Biological Process	GO:0002367	cytokine production involved in immune response		0.0002073	0.0087	6	116	IL18RAP,SLAMF1,CCR2,CCL20,IL1R1,KIT
GO: Biological Process	GO:0050803	regulation of synapse structure or activity		0.0002183	0.009036	8	221	DAB2IP,COLQ,ITPKA,SIPA1L1,LINGO4,TANC1,TPBG,EPHB1
GO: Biological Process	GO:0035710	CD4-positive, alpha-beta T cell activation		0.0002275	0.00929	6	118	IL12RB2,CCR2,RORC,CCR6,CCL20,IL23R
GO: Biological Process	GO:0045321	leukocyte activation		0.0002459	0.009787	22	1341	DPP4,IL12RB2,ZBTB16,IL18RAP,SLAMF1,NCR3,BLK,IFNGR1,CCR2,CD40LG,CCR1,SCART1,RORC,CCR5,CCR6,PLD1,CCL20,KIT,KLRB1,SDC4,IL23R,EPHB1
GO: Biological Process	GO:0046634	regulation of alpha-beta T cell activation		0.0002492	0.009787	6	120	IL12RB2,ZBTB16,CCR2,CCR6,CCL20,IL23R
GO: Biological Process	GO:2000514	regulation of CD4-positive, alpha-beta T cell activation		0.0002494	0.009787	5	77	IL12RB2,CCR2,CCR6,CCL20,IL23R
GO: Biological Process	GO:0043954	cellular component maintenance		0.0002649	0.01026	5	78	WHRN,ITPKA,TANC1,FERMT2,PLEKHA7
GO: Biological Process	GO:1901888	regulation of cell junction assembly		0.0002695	0.01031	7	172	COLQ,SIPA1L1,LINGO4,FERMT2,SDC4,TPBG,EPHB1
GO: Biological Process	GO:0001816	cytokine production		0.0002807	0.01035	16	815	IL12RB2,FLT4,ZBTB16,IL18RAP,SLAMF1,IFNGR1,CCR2,CD40LG,SCART1,RORC,CCR5,ABCD1,CCL20,IL1R1,KIT,IL23R
GO: Biological Process	GO:0030098	lymphocyte differentiation		0.0002865	0.01035	11	426	IL12RB2,ZBTB16,SLAMF1,CCR2,CD40LG,SCART1,RORC,CCR6,CCL20,KIT,IL23R
GO: Biological Process	GO:0002827	positive regulation of T-helper 1 type immune response		0.0002876	0.01035	3	18	CCR2,IL1R1,IL23R
GO: Biological Process	GO:0042117	monocyte activation		0.0002876	0.01035	3	18	CCR2,CCR1,CCR5
GO: Biological Process	GO:2000319	regulation of T-helper 17 cell differentiation		0.0002876	0.01035	3	18	CCR6,CCL20,IL23R
GO: Biological Process	GO:0032649	regulation of interferon-gamma production		0.0002976	0.01058	6	124	IL12RB2,SLAMF1,CCR2,CD40LG,IL1R1,IL23R
GO: Biological Process	GO:2000145	regulation of cell motility		0.0003226	0.01134	17	911	DAB2IP,DPP4,FLT4,ROR2,PRR5,MCAM,SLAMF1,CCR2,CCR1,CCR5,CCR6,PLD1,CCL20,IL1R1,FERMT2,KIT,SDC4
GO: Biological Process	GO:0046631	alpha-beta T cell activation		0.000332	0.01153	7	178	IL12RB2,ZBTB16,CCR2,RORC,CCR6,CCL20,IL23R
GO: Biological Process	GO:0031343	positive regulation of cell killing		0.0003539	0.01189	5	83	IL18RAP,NCR3,CCR5,KLRB1,IL23R
GO: Biological Process	GO:0070374	positive regulation of ERK1 and ERK2 cascade		0.0003552	0.01189	7	180	FLT4,ROR2,SLAMF1,CCR1,CCL20,FERMT2,TPBG
GO: Biological Process	GO:0045580	regulation of T cell differentiation		0.0003552	0.01189	7	180	IL12RB2,ZBTB16,CCR2,RORC,CCR6,CCL20,IL23R
GO: Biological Process	GO:0045597	positive regulation of cell differentiation		0.0003581	0.01189	16	833	ZBTB16,CEBPD,ROR2,DAB1,PKDCC,ITPKA,ABCB1,CCR2,CD40LG,CCR1,CCR5,RBM24,FERMT2,KIT,IL23R,CA2
GO: Biological Process	GO:0048015	phosphatidylinositol-mediated signaling		0.0003797	0.01247	7	182	DAB2IP,ROR2,PRR5,NCS1,PTPN13,LTK,KIT
GO: Biological Process	GO:0001775	cell activation		0.0004107	0.01334	23	1488	DPP4,IL12RB2,ZBTB16,IL18RAP,SLAMF1,NCR3,BLK,IFNGR1,CCR2,CD40LG,CCR1,SCART1,C1QTNF1,RORC,CCR5,CCR6,PLD1,CCL20,KIT,KLRB1,SDC4,IL23R,EPHB1
GO: Biological Process	GO:1901890	positive regulation of cell junction assembly		0.0004172	0.01341	5	86	LINGO4,FERMT2,SDC4,TPBG,EPHB1
GO: Biological Process	GO:0010628	positive regulation of gene expression		0.0004222	0.01343	19	1112	WHRN,IL12RB2,FLT4,ZBTB16,CTIF,SLAMF1,IFNGR1,CCR2,TLE1,SPON1,CD40LG,C1QTNF1,CCR5,PLD1,CCL20,RBM24,IL1R1,KIT,IL23R
GO: Biological Process	GO:1902107	positive regulation of leukocyte differentiation		0.0004328	0.01357	7	186	ZBTB16,ROR2,CCR2,CD40LG,CCR1,IL23R,CA2
GO: Biological Process	GO:1903706	regulation of hemopoiesis		0.0004388	0.01357	11	448	IL12RB2,ZBTB16,ROR2,CCR2,CD40LG,CCR1,RORC,CCR6,CCL20,IL23R,CA2
GO: Biological Process	GO:0051963	regulation of synapse assembly		0.0004401	0.01357	5	87	COLQ,SIPA1L1,LINGO4,TPBG,EPHB1
GO: Biological Process	GO:1903708	positive regulation of hemopoiesis		0.0004469	0.01364	7	187	ZBTB16,ROR2,CCR2,CD40LG,CCR1,IL23R,CA2
GO: Biological Process	GO:0022407	regulation of cell-cell adhesion		0.0004556	0.01377	11	450	DPP4,ZBTB16,SLAMF1,BLK,IFNGR1,CCR2,CD40LG,C1QTNF1,CCR5,SDC4,IL23R
GO: Biological Process	GO:0098916	anterograde trans-synaptic signaling		0.0004741	0.01404	14	686	ROR2,COLQ,NCS1,ITPKA,CCR2,SCN1B,SIPA1L1,SLC4A10,KCNQ3,BRSK1,KIT,CA2,TPBG,EPHB1
GO: Biological Process	GO:0007268	chemical synaptic transmission		0.0004741	0.01404	14	686	ROR2,COLQ,NCS1,ITPKA,CCR2,SCN1B,SIPA1L1,SLC4A10,KCNQ3,BRSK1,KIT,CA2,TPBG,EPHB1
GO: Biological Process	GO:0030217	T cell differentiation		0.0004841	0.01409	9	313	IL12RB2,ZBTB16,CCR2,SCART1,RORC,CCR6,CCL20,KIT,IL23R
GO: Biological Process	GO:0035295	tube development		0.000485	0.01409	21	1312	DAB2IP,SPRY1,FLT4,DAB1,MCAM,CXXC5,PKDCC,ADAM12,TMEM38B,NCS1,TGFA,CCR2,NTN4,HPGD,ELK3,PLD1,RBM24,FERMT2,KIT,SDC4,EPHB1
GO: Biological Process	GO:0051249	regulation of lymphocyte activation		0.0004965	0.0142	12	530	DPP4,IL12RB2,ZBTB16,SLAMF1,BLK,CCR2,CD40LG,RORC,CCR6,CCL20,SDC4,IL23R
GO: Biological Process	GO:0044255	cellular lipid metabolic process		0.000498	0.0142	17	946	B3GALT2,CERK,MBOAT1,CYP2E1,SPTSSB,THEM5,TMEM38B,ITPKA,ELOVL4,PTPN13,HPGD,ABCD1,PLD1,KIT,SDC4,SLC44A3,CPNE7
GO: Biological Process	GO:0070662	mast cell proliferation		0.0005236	0.01467	2	5	BLK,KIT
GO: Biological Process	GO:0099537	trans-synaptic signaling		0.0005244	0.01467	14	693	ROR2,COLQ,NCS1,ITPKA,CCR2,SCN1B,SIPA1L1,SLC4A10,KCNQ3,BRSK1,KIT,CA2,TPBG,EPHB1
GO: Biological Process	GO:0033674	positive regulation of kinase activity		0.0005506	0.01526	13	615	DAB2IP,FLT4,ROR2,PRR5,DAB1,TGFA,CD40LG,LTK,FERMT2,KIT,SDC4,IL23R,EPHB1
GO: Biological Process	GO:0001944	vasculature development		0.0005555	0.01526	16	867	DAB2IP,COL5A1,FLT4,MCAM,CXXC5,ADAM12,TGFA,CCR2,NTN4,HPGD,ELK3,PLD1,FERMT2,KIT,SDC4,EPHB1
GO: Biological Process	GO:0002687	positive regulation of leukocyte migration		0.0005689	0.01549	6	140	SLAMF1,CCR2,CCR1,CCR6,CCL20,IL1R1
GO: Biological Process	GO:0002699	positive regulation of immune effector process		0.0005835	0.01574	8	256	IL18RAP,NCR3,BLK,CCR2,CD40LG,IL1R1,KLRB1,IL23R
GO: Biological Process	GO:0035743	CD4-positive, alpha-beta T cell cytokine production		0.0006078	0.01603	3	23	IL18RAP,SLAMF1,IL1R1
GO: Biological Process	GO:0045217	cell-cell junction maintenance		0.0006078	0.01603	3	23	WHRN,FERMT2,PLEKHA7
GO: Biological Process	GO:0002822	regulation of adaptive immune response based on somatic recombination of immune receptors built from immunoglobulin superfamily domains		0.0006099	0.01603	7	197	DPP4,SLAMF1,CCR2,CCR6,CCL20,IL1R1,IL23R
GO: Biological Process	GO:0098609	cell-cell adhesion		0.0006427	0.01674	15	792	DPP4,ZBTB16,DAB1,MCAM,SLAMF1,BLK,IFNGR1,CCR2,CD40LG,C1QTNF1,CCR5,PLEKHA7,KIT,SDC4,IL23R
GO: Biological Process	GO:0050900	leukocyte migration		0.0006543	0.0168	11	470	DPP4,ROR2,SLAMF1,CCR2,CCR1,CCR5,CCR6,CCL20,IL1R1,KIT,SDC4
GO: Biological Process	GO:0099536	synaptic signaling		0.0006659	0.0168	14	710	ROR2,COLQ,NCS1,ITPKA,CCR2,SCN1B,SIPA1L1,SLC4A10,KCNQ3,BRSK1,KIT,CA2,TPBG,EPHB1
GO: Biological Process	GO:0002285	lymphocyte activation involved in immune response		0.000667	0.0168	7	200	IL12RB2,CCR2,CD40LG,RORC,CCR6,CCL20,IL23R
GO: Biological Process	GO:0019722	calcium-mediated signaling		0.000667	0.0168	7	200	TMEM38B,CCR2,CXCR6,CCR1,CCR5,CCR6,CCL20
GO: Biological Process	GO:0014065	phosphatidylinositol 3-kinase signaling		0.0007355	0.01837	6	147	DAB2IP,ROR2,PRR5,PTPN13,LTK,KIT
GO: Biological Process	GO:0006629	lipid metabolic process		0.0007722	0.01913	20	1263	DAB2IP,B3GALT2,CERK,MBOAT1,CYP2E1,SPTSSB,THEM5,ME1,TMEM38B,ITPKA,ELOVL4,PTPN13,HPGD,RORC,ABCD1,PLD1,KIT,SDC4,SLC44A3,CPNE7
GO: Biological Process	GO:0030155	regulation of cell adhesion		0.0007843	0.01927	14	722	DPP4,ZBTB16,CYTH3,DAB1,SLAMF1,BLK,IFNGR1,CCR2,CD40LG,C1QTNF1,CCR5,FERMT2,SDC4,IL23R
GO: Biological Process	GO:0051270	regulation of cellular component movement		0.0008035	0.01946	17	987	DAB2IP,DPP4,FLT4,ROR2,PRR5,MCAM,SLAMF1,CCR2,CCR1,CCR5,CCR6,PLD1,CCL20,IL1R1,FERMT2,KIT,SDC4
GO: Biological Process	GO:0001819	positive regulation of cytokine production		0.000805	0.01946	11	482	IL12RB2,FLT4,ZBTB16,SLAMF1,IFNGR1,CCR2,CD40LG,CCR5,CCL20,IL1R1,IL23R
GO: Biological Process	GO:2000316	regulation of T-helper 17 type immune response		0.0008781	0.02106	3	26	CCR6,CCL20,IL23R
GO: Biological Process	GO:0043549	regulation of kinase activity		0.0009124	0.02171	16	908	DAB2IP,SPRY1,FLT4,ROR2,PRR5,DAB1,NCS1,TGFA,CCNG2,CD40LG,LTK,FERMT2,KIT,SDC4,IL23R,EPHB1
GO: Biological Process	GO:0002685	regulation of leukocyte migration		0.0009394	0.02218	7	212	DPP4,SLAMF1,CCR2,CCR1,CCR6,CCL20,IL1R1
GO: Biological Process	GO:0045619	regulation of lymphocyte differentiation		0.0009656	0.02262	7	213	IL12RB2,ZBTB16,CCR2,RORC,CCR6,CCL20,IL23R
GO: Biological Process	GO:0002819	regulation of adaptive immune response		0.0009923	0.02307	7	214	DPP4,SLAMF1,CCR2,CCR6,CCL20,IL1R1,IL23R
GO: Biological Process	GO:0050865	regulation of cell activation		0.001001	0.02308	13	656	DPP4,IL12RB2,ZBTB16,SLAMF1,BLK,CCR2,CD40LG,C1QTNF1,RORC,CCR6,CCL20,SDC4,IL23R
GO: Biological Process	GO:0002763	positive regulation of myeloid leukocyte differentiation		0.00103	0.02355	4	61	ROR2,CCR1,IL23R,CA2
GO: Biological Process	GO:0017145	stem cell division		0.001037	0.02355	5	105	ZBTB16,ABCB1,FERMT2,KIT,SDC4
GO: Biological Process	GO:2001225	regulation of chloride transport		0.001089	0.0245	2	7	ABCB1,CA2
GO: Biological Process	GO:0008347	glial cell migration		0.001094	0.0245	4	62	DAB2IP,MATN2,DAB1,CCR2
GO: Biological Process	GO:0042060	wound healing		0.00112	0.02489	11	502	COL5A1,MCAM,TGFA,BLK,CCR2,CD40LG,C1QTNF1,ELK3,CCL20,FERMT2,SDC4
GO: Biological Process	GO:0050804	modulation of chemical synaptic transmission		0.001173	0.02547	10	428	ROR2,NCS1,ITPKA,CCR2,SIPA1L1,SLC4A10,BRSK1,KIT,CA2,EPHB1
GO: Biological Process	GO:0071675	regulation of mononuclear cell migration		0.001176	0.02547	5	108	SLAMF1,CCR2,CCR1,CCR6,CCL20
GO: Biological Process	GO:0009611	response to wounding		0.00118	0.02547	13	668	COL5A1,MATN2,MCAM,TGFA,BLK,CCR2,CD40LG,CCR1,C1QTNF1,ELK3,CCL20,FERMT2,SDC4
GO: Biological Process	GO:0051338	regulation of transferase activity		0.00118	0.02547	17	1022	DAB2IP,SPRY1,FLT4,SPTSSB,ROR2,PRR5,DAB1,NCS1,TGFA,CCNG2,CD40LG,LTK,FERMT2,KIT,SDC4,IL23R,EPHB1
GO: Biological Process	GO:0099177	regulation of trans-synaptic signaling		0.001194	0.02559	10	429	ROR2,NCS1,ITPKA,CCR2,SIPA1L1,SLC4A10,BRSK1,KIT,CA2,EPHB1
GO: Biological Process	GO:0002440	production of molecular mediator of immune response		0.001223	0.0259	8	287	IL18RAP,SLAMF1,CCR2,CD40LG,CCR6,CCL20,IL1R1,KIT
GO: Biological Process	GO:0106027	neuron projection organization		0.001226	0.0259	5	109	ITPKA,SIPA1L1,TANC1,ABCD1,EPHB1
GO: Biological Process	GO:0072359	circulatory system development		0.001255	0.02633	21	1412	DAB2IP,COL5A1,SPRY1,FLT4,MCAM,CXXC5,ADAM12,TGFA,GREM2,CCR2,NTN4,HPGD,ELK3,PLD1,RBM24,FERMT2,PLEKHA7,KIT,SDC4,ALPK2,EPHB1
GO: Biological Process	GO:0050776	regulation of immune response		0.001327	0.0276	16	941	DPP4,IL12RB2,IL18RAP,SLAMF1,NCR3,BLK,IFNGR1,CCR2,CD40LG,CCR1,CCR6,CCL20,IL1R1,KIT,KLRB1,IL23R
GO: Biological Process	GO:0030728	ovulation		0.001342	0.0276	3	30	NRIP1,HPGD,IL1R1
GO: Biological Process	GO:0045672	positive regulation of osteoclast differentiation		0.001342	0.0276	3	30	CCR1,IL23R,CA2
GO: Biological Process	GO:0035239	tube morphogenesis		0.001354	0.02765	17	1035	DAB2IP,SPRY1,FLT4,MCAM,CXXC5,ADAM12,NCS1,TGFA,CCR2,NTN4,HPGD,ELK3,PLD1,RBM24,FERMT2,SDC4,EPHB1
GO: Biological Process	GO:0045785	positive regulation of cell adhesion		0.001371	0.0278	10	437	DPP4,ZBTB16,CYTH3,SLAMF1,CCR2,CD40LG,CCR5,FERMT2,SDC4,IL23R
GO: Biological Process	GO:0002825	regulation of T-helper 1 type immune response		0.001478	0.02972	3	31	CCR2,IL1R1,IL23R
GO: Biological Process	GO:0010975	regulation of neuron projection development		0.001485	0.02972	11	520	DAB2IP,MBOAT1,ROR2,DAB1,NCS1,ITPKA,SCN1B,SIPA1L1,CCR5,LTK,BRSK1
GO: Biological Process	GO:0051480	regulation of cytosolic calcium ion concentration		0.001586	0.03111	8	299	TMEM38B,NCS1,CCR2,CXCR6,CCR1,C1QTNF1,CCR5,CCR6
GO: Biological Process	GO:0030097	hemopoiesis		0.001595	0.03111	19	1242	IL12RB2,FLT4,ZBTB16,CEBPD,ROR2,FSD1,SLAMF1,BLK,IFNGR1,CCR2,CD40LG,CCR1,SCART1,RORC,CCR6,CCL20,KIT,IL23R,CA2
GO: Biological Process	GO:0000904	cell morphogenesis involved in differentiation		0.0016	0.03111	15	867	WHRN,FLT4,MATN2,DAB1,ITPKA,IFNGR1,NTN4,SCN1B,SIPA1L1,CCR5,KIF5C,BRSK1,FERMT2,TPBG,EPHB1
GO: Biological Process	GO:0071674	mononuclear cell migration		0.001606	0.03111	6	171	SLAMF1,CCR2,CCR1,CCR5,CCR6,CCL20
GO: Biological Process	GO:1902533	positive regulation of intracellular signal transduction		0.001615	0.03111	16	959	DAB2IP,FLT4,ROR2,PRR5,CXXC5,PELI2,SLAMF1,TGFA,IGFBP4,CD40LG,CCR1,C1QTNF1,CCL20,FERMT2,KIT,TPBG
GO: Biological Process	GO:0002688	regulation of leukocyte chemotaxis		0.001616	0.03111	5	116	DPP4,SLAMF1,CCR2,CCR1,CCR6
GO: Biological Process	GO:0002443	leukocyte mediated immunity		0.001693	0.03238	15	872	DPP4,IL18RAP,SLAMF1,NCR3,BLK,CCR2,CD40LG,SCART1,CCR6,PLD1,CCL20,IL1R1,KIT,KLRB1,IL23R
GO: Biological Process	GO:0051347	positive regulation of transferase activity		0.001748	0.03323	13	698	DAB2IP,FLT4,ROR2,PRR5,DAB1,TGFA,CD40LG,LTK,FERMT2,KIT,SDC4,IL23R,EPHB1
GO: Biological Process	GO:1904783	positive regulation of NMDA glutamate receptor activity		0.001849	0.03471	2	9	IFNGR1,CCR2
GO: Biological Process	GO:0097324	melanocyte migration		0.001849	0.03471	2	9	LTK,KIT
GO: Biological Process	GO:0002694	regulation of leukocyte activation		0.001869	0.03487	12	618	DPP4,IL12RB2,ZBTB16,SLAMF1,BLK,CCR2,CD40LG,RORC,CCR6,CCL20,SDC4,IL23R
GO: Biological Process	GO:0048514	blood vessel morphogenesis		0.001886	0.03496	13	704	DAB2IP,FLT4,MCAM,CXXC5,ADAM12,TGFA,CCR2,NTN4,HPGD,ELK3,PLD1,FERMT2,EPHB1
GO: Biological Process	GO:1901568	fatty acid derivative metabolic process		0.001909	0.03496	4	72	THEM5,ELOVL4,HPGD,ABCD1
GO: Biological Process	GO:0001912	positive regulation of leukocyte mediated cytotoxicity		0.001909	0.03496	4	72	IL18RAP,NCR3,KLRB1,IL23R
GO: Biological Process	GO:0014066	regulation of phosphatidylinositol 3-kinase signaling		0.001946	0.03543	5	121	DAB2IP,ROR2,PRR5,PTPN13,KIT
GO: Biological Process	GO:0031341	regulation of cell killing		0.002018	0.03651	5	122	IL18RAP,NCR3,CCR5,KLRB1,IL23R
GO: Biological Process	GO:0001568	blood vessel development		0.002052	0.03691	14	799	DAB2IP,COL5A1,FLT4,MCAM,CXXC5,ADAM12,TGFA,CCR2,NTN4,HPGD,ELK3,PLD1,FERMT2,EPHB1
GO: Biological Process	GO:0048534	hematopoietic or lymphoid organ development		0.002195	0.03925	19	1277	IL12RB2,FLT4,ZBTB16,CEBPD,ROR2,FSD1,SLAMF1,BLK,IFNGR1,CCR2,CD40LG,CCR1,SCART1,RORC,CCR6,CCL20,KIT,IL23R,CA2
GO: Biological Process	GO:0048667	cell morphogenesis involved in neuron differentiation		0.002297	0.04066	13	720	WHRN,FLT4,MATN2,DAB1,ITPKA,NTN4,SCN1B,SIPA1L1,CCR5,KIF5C,BRSK1,TPBG,EPHB1
GO: Biological Process	GO:2000510	positive regulation of dendritic cell chemotaxis		0.0023	0.04066	2	10	SLAMF1,CCR6
GO: Biological Process	GO:0045954	positive regulation of natural killer cell mediated cytotoxicity		0.002475	0.04346	3	37	IL18RAP,NCR3,KLRB1
GO: Biological Process	GO:0050921	positive regulation of chemotaxis		0.002488	0.04346	5	128	SLAMF1,CCR2,CCR1,CCR6,TPBG
GO: Biological Process	GO:0002684	positive regulation of immune system process		0.002546	0.04421	16	1003	DPP4,ZBTB16,ROR2,IL18RAP,SLAMF1,NCR3,BLK,CCR2,CD40LG,CCR1,CCR6,CCL20,IL1R1,KLRB1,IL23R,CA2
GO: Biological Process	GO:0120035	regulation of plasma membrane bounded cell projection organization		0.00262	0.04524	13	731	DAB2IP,MBOAT1,ROR2,DAB1,NCS1,ITPKA,SCN1B,SIPA1L1,CCR5,PLD1,LTK,BRSK1,KIT
GO: Biological Process	GO:0032620	interleukin-17 production		0.002673	0.04575	3	38	SCART1,RORC,IL23R
GO: Biological Process	GO:0048646	anatomical structure formation involved in morphogenesis		0.00268	0.04575	20	1400	DAB2IP,WHRN,COL5A1,SPRY1,FLT4,TCOF1,CYTH3,ROR2,MCAM,CXXC5,ADAM12,TGFA,CCR2,ELK3,TANC1,PLD1,RBM24,FERMT2,SDC4,EPHB1
GO: Biological Process	GO:2000508	regulation of dendritic cell chemotaxis		0.002798	0.04751	2	11	SLAMF1,CCR6
GO: Biological Process	GO:0002717	positive regulation of natural killer cell mediated immunity		0.002881	0.04864	3	39	IL18RAP,NCR3,KLRB1
GO: Cellular Component	GO:0009986	cell surface		4.596e-09	1.383e-06	24	831	TSPAN15,DPP4,IL12RB2,ROR2,MCAM,SLAMF1,ABCB1,TGFA,CCR2,CXCR6,CD40LG,KCNQ3,CCR1,SCART1,RORC,CCR5,CCR6,IL1R1,FERMT2,KIT,KLRB1,SDC4,IL23R,TPBG
GO: Cellular Component	GO:0009897	external side of plasma membrane		2.887e-08	4.344e-06	16	399	IL12RB2,MCAM,SLAMF1,ABCB1,CCR2,CXCR6,CD40LG,CCR1,SCART1,RORC,CCR5,CCR6,IL1R1,KIT,KLRB1,IL23R
GO: Cellular Component	GO:0097478	leaflet of membrane bilayer		6.146e-08	4.625e-06	19	603	IL12RB2,CYTH3,MCAM,SLAMF1,ABCB1,BLK,CCR2,CXCR6,CD40LG,CCR1,SCART1,RORC,CCR5,CCR6,IL1R1,FERMT2,KIT,KLRB1,IL23R
GO: Cellular Component	GO:0098552	side of membrane		6.146e-08	4.625e-06	19	603	IL12RB2,CYTH3,MCAM,SLAMF1,ABCB1,BLK,CCR2,CXCR6,CD40LG,CCR1,SCART1,RORC,CCR5,CCR6,IL1R1,FERMT2,KIT,KLRB1,IL23R
GO: Cellular Component	GO:0005887	integral component of plasma membrane		7.119e-07	4.286e-05	26	1251	TSPAN15,IL12RB2,FLT4,ROR2,IL18RAP,NCR3,TGFA,IFNGR1,CCR2,CXCR6,SCN1B,CD40LG,SLC4A10,KCNQ3,CCR1,C1QTNF1,CCR5,CCR6,LTK,IL1R1,KIT,KLRB1,SDC4,IL23R,TPBG,EPHB1
GO: Cellular Component	GO:0031226	intrinsic component of plasma membrane		1.854e-06	9.299e-05	26	1316	TSPAN15,IL12RB2,FLT4,ROR2,IL18RAP,NCR3,TGFA,IFNGR1,CCR2,CXCR6,SCN1B,CD40LG,SLC4A10,KCNQ3,CCR1,C1QTNF1,CCR5,CCR6,LTK,IL1R1,KIT,KLRB1,SDC4,IL23R,TPBG,EPHB1
GO: Cellular Component	GO:0036477	somatodendritic compartment		3.044e-05	0.001309	19	917	DAB2IP,WHRN,ROR2,DAB1,MCAM,GCHFR,NCS1,ITPKA,IFNGR1,CCR2,SCN1B,SIPA1L1,SLC4A10,KCNQ3,CCR1,TANC1,KIF5C,TPBG,EPHB1
GO: Cellular Component	GO:0030425	dendrite		7.748e-05	0.002591	15	656	DAB2IP,WHRN,ROR2,GCHFR,NCS1,ITPKA,IFNGR1,CCR2,SIPA1L1,SLC4A10,KCNQ3,TANC1,KIF5C,TPBG,EPHB1
GO: Cellular Component	GO:0097447	dendritic tree		7.748e-05	0.002591	15	656	DAB2IP,WHRN,ROR2,GCHFR,NCS1,ITPKA,IFNGR1,CCR2,SIPA1L1,SLC4A10,KCNQ3,TANC1,KIF5C,TPBG,EPHB1
GO: Cellular Component	GO:0044297	cell body		0.0001337	0.004023	15	689	DAB2IP,WHRN,ROR2,DAB1,MCAM,CCR2,PTPN13,SCN1B,SIPA1L1,CD40LG,SLC4A10,KCNQ3,CCR1,TANC1,KIF5C
GO: Cellular Component	GO:0043235	receptor complex		0.0003595	0.009837	11	441	IL12RB2,FLT4,TRAV1-2,ROR2,IL18RAP,TRBV6-4,LTK,KIT,TRAV26-1,IL23R,EPHB1
GO: Cellular Component	GO:0043025	neuronal cell body		0.000466	0.01169	13	609	DAB2IP,WHRN,ROR2,DAB1,MCAM,CCR2,SCN1B,SIPA1L1,SLC4A10,KCNQ3,CCR1,TANC1,KIF5C
GO: Cellular Component	GO:0043005	neuron projection		0.000742	0.01718	21	1366	DAB2IP,WHRN,ROR2,DAB1,GCHFR,NCS1,ITPKA,IFNGR1,CCR2,PTPN13,SCN1B,SIPA1L1,SLC4A10,KCNQ3,TANC1,KIF5C,BRSK1,IL1R1,CA2,TPBG,EPHB1
GO: Cellular Component	GO:0046581	intercellular canaliculus		0.001423	0.03059	2	8	DPP4,ABCB1
GO: Cellular Component	GO:0030424	axon		0.001943	0.03898	13	712	DAB2IP,WHRN,NCS1,SCN1B,SLC4A10,KCNQ3,TANC1,KIF5C,BRSK1,IL1R1,CA2,TPBG,EPHB1
Pathway	83051	Cytokine-cytokine receptor interaction	BioSystems: KEGG	1.088e-11	9.288e-09	15	179	IL12RB2,FLT4,IL18RAP,IFNGR1,CCR2,CXCR6,IL17RE,CD40LG,CCR1,CCR5,CCR6,CCL20,IL1R1,KIT,IL23R
Pathway	M9809	Cytokine-cytokine receptor interaction	MSigDB C2 BIOCARTA (v7.5.1)	1.146e-10	4.892e-08	14	176	IL12RB2,FLT4,IL18RAP,IFNGR1,CCR2,CXCR6,CD40LG,CCR1,CCR5,CCR6,CCL20,IL1R1,KIT,IL23R
Pathway	M39797	Selective expression of chemokine receptors during T-cell polarization	MSigDB C2 BIOCARTA (v7.5.1)	2.879e-08	8.196e-06	6	24	IL12RB2,IFNGR1,CCR2,CD40LG,CCR1,CCR5
Pathway	1269547	Chemokine receptors bind chemokines	BioSystems: REACTOME	2.696e-07	5.756e-05	6	34	CCR2,CXCR6,CCR1,CCR5,CCR6,CCL20
Pathway	M4047	Selective expression of chemokine receptors during T-cell polarization	MSigDB C2 BIOCARTA (v7.5.1)	5.778e-07	9.869e-05	5	21	IL12RB2,IFNGR1,CD40LG,CCR1,CCR5
Pathway	1269318	Signaling by Interleukins	BioSystems: REACTOME	8.258e-06	0.001175	14	430	DAB2IP,IL12RB2,CEBPD,PELI2,IL18RAP,CCR2,IL17RE,CCR1,RORC,CCR5,CCL20,IL1R1,KIT,IL23R
Pathway	1470924	Interleukin-10 signaling	BioSystems: REACTOME	1.655e-05	0.002019	5	40	CCR2,CCR1,CCR5,CCL20,IL1R1
Pathway	M39696	Peptide GPCRs	MSigDB C2 BIOCARTA (v7.5.1)	2.113e-05	0.002255	5	42	CCR2,CXCR6,CCR1,CCR5,CCR6
Pathway	1269310	Cytokine Signaling in Immune system	BioSystems: REACTOME	3.828e-05	0.003632	16	629	DAB2IP,IL12RB2,CEBPD,PELI2,IL18RAP,IFNGR1,CCR2,IL17RE,CD40LG,CCR1,RORC,CCR5,CCL20,IL1R1,KIT,IL23R
Pathway	842771	Inflammatory bowel disease (IBD)	BioSystems: KEGG	7.955e-05	0.006793	5	55	IL12RB2,IL18RAP,IFNGR1,RORC,IL23R
Pathway	1269546	Peptide ligand-binding receptors	BioSystems: REACTOME	0.0001107	0.008596	6	94	CCR2,CXCR6,CCR1,CCR5,CCR6,CCL20
Pathway	1269576	G alpha (i) signalling events	BioSystems: REACTOME	0.000125	0.008893	7	138	CCR2,CXCR6,CCR1,P2RY14,CCR5,CCR6,CCL20
Pathway	1269545	Class A/1 (Rhodopsin-like receptors)	BioSystems: REACTOME	0.0003757	0.02365	7	165	CCR2,CXCR6,CCR1,P2RY14,CCR5,CCR6,CCL20
Pathway	1269267	Beta defensins	BioSystems: REACTOME	0.0003877	0.02365	2	4	CCR2,CCR6
Pathway	M6705	Th1/Th2 Differentiation	MSigDB C2 BIOCARTA (v7.5.1)	0.0006201	0.0353	3	21	IL12RB2,IFNGR1,CD40LG
Coexpression	M5953	HALLMARK_KRAS_SIGNALING_UP	MSigDB H: Hallmark Gene Sets (v7.5.1)	0.0001305	0.003737	7	159	FLT4,ABCB1,SPON1,SCN1B,KIF5C,CCL20,CA2
Coexpression	M5932	HALLMARK_INFLAMMATORY_RESPONSE	MSigDB H: Hallmark Gene Sets (v7.5.1)	0.0002198	0.003737	7	173	IL18RAP,SLAMF1,CXCR6,SCN1B,CCL20,IL1R1,TPBG
Coexpression	M5930	HALLMARK_EPITHELIAL_MESENCHYMAL_TRANSITION	MSigDB H: Hallmark Gene Sets (v7.5.1)	0.0005368	0.006084	6	144	COL5A1,MATN2,ADAM12,IGFBP4,FERMT2,SDC4
Coexpression	M5950	HALLMARK_ALLOGRAFT_REJECTION	MSigDB H: Hallmark Gene Sets (v7.5.1)	0.001755	0.01492	6	181	IL18RAP,IFNGR1,CCR2,CD40LG,CCR1,CCR5

## Sheet: Blue
Category	ID	Name	Source	p-value	FDR	Hit Count in Query List	Hit Count in Genome	Hit in Query List
GO: Molecular Function	GO:0003735	structural constituent of ribosome		1.248e-36	2.63e-33	88	168	RPL10A,RPL14,RPL23,MRPL57,MRPS21,RPL36,MRPL55,MRPL24,RPL3,RPL4,RPL5,RPL6,RPL7,RPL7A,RPL8,RPL10,RPL11,RPL12,RPL13,RPL15,RPL17,RPL18,RPL18A,RPL19,RPL21,RPL22,RPL23A,RPL24,RPL26,RPL27,RPL30,RPL27A,RPL28,RPL29,RPL31,RPL32,RPL35A,RPL37,RPL37A,RPL38,RPL39,RPL41,RPL36A,RPLP0,RPLP1,RPLP2,RPS2,RPS3,RPS3A,RPS5,RPS6,RPS7,RPS8,RPS9,RPS10,RPS11,RPS12,RPS13,RPS14,RPS15,RPS15A,RPS16,RPS17,RPS18,RPS19,RPS20,RPS2…
GO: Molecular Function	GO:0019843	rRNA binding		2.14e-13	2.255e-10	35	75	MDM2,ERI1,NPM1,CIRBP,RPL23,NOP53,EEF2,RPL3,RPL4,RPL5,RPL6,RPL7,RPL8,RPL11,RPL12,RPL17,RPL19,RPL23A,RPL37,RPL37A,RPLP0,RPS3,RPS5,RPS9,RPS11,RPS13,RPS14,RPS18,EMG1,DDX28,MRPS27,RRS1,GTF3A,RPLP0P6,LIPE
GO: Molecular Function	GO:0005198	structural molecule activity		4.406e-13	3.094e-10	125	536	MAL,MAP4,MATN1,ADD1,C19orf84,LTBP4,MPZ,RPL10A,NUP88,RPL14,ODF2,SNTG2,PCOLCE,RPL23,MRPL57,MRPS21,CLTC,MYLPF,COL6A1,RPL36,MRPL55,CTNNA1,NUP93,SPOCK2,MRPL24,SORBS3,ELN,TUBD1,RPL3,RPL4,RPL5,RPL6,RPL7,RPL7A,EPB41,RPL8,RPL10,RPL11,RPL12,RPL13,RPL15,RPL17,RPL18,RPL18A,RPL19,RPL21,RPL22,RPL23A,RPL24,RPL26,RPL27,RPL30,RPL27A,RPL28,RPL29,RPL31,RPL32,RPL35A,RPL37,RPL37A,RPL38,RPL39,RPL41,RPL36A,RPLP0,RPLP1,…
GO: Molecular Function	GO:0008097	5S rRNA binding		4.885e-07	0.0002573	10	14	MDM2,NOP53,EEF2,RPL3,RPL4,RPL5,RPL7,RPL11,RRS1,GTF3A
GO: Molecular Function	GO:0070180	large ribosomal subunit rRNA binding		1.859e-06	0.0007834	8	10	RPL23,RPL12,RPL17,RPL19,RPL23A,RPL37A,RPLP0,RPLP0P6
GO: Molecular Function	GO:0045182	translation regulator activity		6.882e-06	0.002417	39	154	CALCOCO1,EIF4EBP3,EIF3D,EIF3F,EIF3H,EIF4G3,PATL2,EIF2B3,C1QBP,CIRBP,GTPBP1,EEF1A1,EEF1B2,EEF1D,EEF1G,EEF2,EIF2D,EIF4A2,EIF4B,EIF5A,EIF2A,RPL10,RPL22,RPS9,RPS14,RPS23,RPS24,EIF3L,EIF3M,MTIF3,PABPC1,EEF1A1P5,CPEB4,SAMD4A,EIF3K,TCEA2,EIF3E,PAIP2B,FXR1
GO: Molecular Function	GO:1990932	5.8S rRNA binding		3.271e-05	0.009846	5	5	RPL6,RPL8,RPL19,RPS9,RPS13
GO: Molecular Function	GO:0008135	translation factor activity, RNA binding		0.0001178	0.03102	26	99	CALCOCO1,EIF3D,EIF3F,EIF3H,EIF4G3,EIF2B3,GTPBP1,EEF1A1,EEF1B2,EEF1D,EEF1G,EEF2,EIF2D,EIF4A2,EIF4B,EIF5A,EIF2A,RPS24,EIF3L,EIF3M,MTIF3,EEF1A1P5,CPEB4,EIF3K,TCEA2,EIF3E
GO: Biological Process	GO:0006614	SRP-dependent cotranslational protein targeting to membrane		8.488e-52	7.696e-48	76	95	RPL10A,RPL14,RPL23,RPL36,TRAM2,RPL3,RPL4,RPL5,RPL6,RPL7,RPL7A,RPL8,RPL10,RPL11,RPL12,RPL13,RPL15,RPL17,RPL18,RPL18A,RPL19,RPL21,RPL22,RPL23A,RPL24,RPL26,RPL27,RPL30,RPL27A,RPL28,RPL29,RPL31,RPL32,RPL35A,RPL37,RPL37A,RPL38,RPL39,RPL41,RPL36A,RPLP0,RPLP1,RPLP2,RPS2,RPS3,RPS3A,RPS5,RPS6,RPS7,RPS8,RPS9,RPS10,RPS11,RPS12,RPS13,RPS14,RPS15,RPS15A,RPS16,RPS17,RPS18,RPS19,RPS20,RPS21,RPS23,RPS24,RPS25,RP…
GO: Biological Process	GO:0006613	cotranslational protein targeting to membrane		3.382e-50	1.533e-46	77	100	RPL10A,RPL14,RPL23,RPL36,TRAM2,RPL3,RPL4,RPL5,RPL6,RPL7,RPL7A,RPL8,RPL10,RPL11,RPL12,RPL13,RPL15,RPL17,RPL18,RPL18A,RPL19,RPL21,RPL22,RPL23A,RPL24,RPL26,RPL27,RPL30,RPL27A,RPL28,RPL29,RPL31,RPL32,RPL35A,RPL37,RPL37A,RPL38,RPL39,RPL41,RPL36A,RPLP0,RPLP1,RPLP2,RPS2,RPS3,RPS3A,RPS5,RPS6,RPS7,RPS8,RPS9,RPS10,RPS11,RPS12,RPS13,RPS14,RPS15,RPS15A,RPS16,RPS17,RPS18,RPS19,RPS20,RPS21,RPS23,RPS24,RPS25,RP…
GO: Biological Process	GO:0045047	protein targeting to ER		1.182e-45	3.574e-42	79	114	RPL10A,RPL14,RPL23,RPL36,TRAM2,RPL3,RPL4,RPL5,RPL6,RPL7,RPL7A,RPL8,RPL10,RPL11,RPL12,RPL13,RPL15,RPL17,RPL18,RPL18A,RPL19,RPL21,RPL22,RPL23A,RPL24,RPL26,RPL27,RPL30,RPL27A,RPL28,RPL29,RPL31,RPL32,RPL35A,RPL37,RPL37A,RPL38,RPL39,RPL41,RPL36A,RPLP0,RPLP1,RPLP2,RPS2,RPS3,RPS3A,RPS5,RPS6,RPS7,RPS8,RPS9,RPS10,RPS11,RPS12,RPS13,RPS14,RPS15,RPS15A,RPS16,RPS17,RPS18,RPS19,RPS20,RPS21,RPS23,RPS24,RPS25,RP…
GO: Biological Process	GO:0000184	nuclear-transcribed mRNA catabolic process, nonsense-mediated decay		2.082e-45	4.719e-42	81	120	RPL10A,RPL14,RPL23,RPL36,DHX34,RPL3,RPL4,RPL5,RPL6,RPL7,RPL7A,RPL8,RPL10,RPL11,RPL12,RPL13,RPL15,RPL17,RPL18,RPL18A,RPL19,RPL21,RPL22,RPL23A,RPL24,RPL26,RPL27,RPL30,RPL27A,RPL28,RPL29,RPL31,RPL32,RPL35A,RPL37,RPL37A,RPL38,RPL39,RPL41,RPL36A,RPLP0,RPLP1,RPLP2,RPS2,RPS3,RPS3A,RPS5,RPS6,RPS7,RPS8,RPS9,RPS10,RPS11,RPS12,RPS13,RPS14,RPS15,RPS15A,RPS16,RPS17,RPS18,RPS19,RPS20,RPS21,RPS23,RPS24,RPS25,RP…
GO: Biological Process	GO:0072599	establishment of protein localization to endoplasmic reticulum		4.394e-45	7.968e-42	80	118	RPL10A,RPL14,RPL23,RPL36,TRAM2,RPL3,RPL4,RPL5,RPL6,RPL7,RPL7A,RPL8,RPL10,RPL11,RPL12,RPL13,RPL15,RPL17,RPL18,RPL18A,RPL19,RPL21,RPL22,RPL23A,RPL24,RPL26,RPL27,RPL30,RPL27A,RPL28,RPL29,RPL31,RPL32,RPL35A,RPL37,RPL37A,RPL38,RPL39,RPL41,RPL36A,RPLP0,RPLP1,RPLP2,RPS2,RPS3,RPS3A,RPS5,RPS6,RPS7,RPS8,RPS9,RPS10,RPS11,RPS12,RPS13,RPS14,RPS15,RPS15A,RPS16,RPS17,RPS18,RPS19,RPS20,RPS21,RPS23,RPS24,RPS25,RP…
GO: Biological Process	GO:0006413	translational initiation		1.269e-38	1.917e-35	100	202	NCK2,YBX3,EIF4EBP3,EIF3D,EIF3F,EIF3H,EIF4G3,RPL10A,EIF2B3,NPM1,RPL14,RPL23,RPL36,EIF2D,ABCE1,EIF4A2,EIF4B,EIF5A,EIF2A,RPL3,RPL4,RPL5,RPL6,RPL7,RPL7A,RPL8,RPL10,RPL11,RPL12,RPL13,RPL15,RPL17,RPL18,RPL18A,RPL19,RPL21,RPL22,RPL23A,RPL24,RPL26,RPL27,RPL30,RPL27A,RPL28,RPL29,RPL31,RPL32,RPL35A,RPL37,RPL37A,RPL38,RPL39,RPL41,RPL36A,RPLP0,RPLP1,RPLP2,RPS2,RPS3,RPS3A,RPS5,RPS6,RPS7,RPS8,RPS9,RPS10,RPS11,…
GO: Biological Process	GO:0070972	protein localization to endoplasmic reticulum		1.779e-36	2.305e-33	81	145	RPL10A,RPL14,RPL23,RPL36,TRAM2,TOP1MT,RPL3,RPL4,RPL5,RPL6,RPL7,RPL7A,RPL8,RPL10,RPL11,RPL12,RPL13,RPL15,RPL17,RPL18,RPL18A,RPL19,RPL21,RPL22,RPL23A,RPL24,RPL26,RPL27,RPL30,RPL27A,RPL28,RPL29,RPL31,RPL32,RPL35A,RPL37,RPL37A,RPL38,RPL39,RPL41,RPL36A,RPLP0,RPLP1,RPLP2,RPS2,RPS3,RPS3A,RPS5,RPS6,RPS7,RPS8,RPS9,RPS10,RPS11,RPS12,RPS13,RPS14,RPS15,RPS15A,RPS16,RPS17,RPS18,RPS19,RPS20,RPS21,RPS23,RPS24,R…
GO: Biological Process	GO:0000956	nuclear-transcribed mRNA catabolic process		6.331e-36	7.175e-33	99	210	NT5C3B,ERI1,PATL2,RPL10A,ZFP36L1,CNOT3,RPL14,RPL23,XRN1,LSM4,RPL36,DHX34,RC3H1,NBDY,MRTO4,RPL3,RPL4,RPL5,RPL6,RPL7,RPL7A,RPL8,RPL10,RPL11,RPL12,RPL13,RPL15,RPL17,RPL18,RPL18A,RPL19,RPL21,RPL22,RPL23A,RPL24,RPL26,RPL27,RPL30,RPL27A,RPL28,RPL29,RPL31,RPL32,RPL35A,RPL37,RPL37A,RPL38,RPL39,RPL41,RPL36A,RPLP0,RPLP1,RPLP2,RPS2,RPS3,RPS3A,RPS5,RPS6,RPS7,RPS8,RPS9,RPS10,RPS11,RPS12,RPS13,RPS14,RPS15,RPS1…
GO: Biological Process	GO:0019080	viral gene expression		1.335e-29	1.345e-26	96	230	EIF3D,EIF3F,RPL10A,APOBEC3H,NUP88,RPL14,RPL23,RPL36,APOBEC3D,POLR2B,POLR2C,CCL4L2,NUP93,DHX9,TRIM27,EIF2D,TRIM28,RPL3,RPL4,RPL5,RPL6,RPL7,RPL7A,RPL8,RPL10,RPL11,RPL12,RPL13,RPL15,RPL17,RPL18,RPL18A,RPL19,RPL21,RPL22,RPL23A,RPL24,RPL26,RPL27,RPL30,RPL27A,RPL28,RPL29,RPL31,RPL32,RPL35A,RPL37,RPL37A,RPL38,RPL39,RPL41,RPL36A,RPLP0,RPLP1,RPLP2,RPS2,RPS3,RPS3A,RPS5,RPS6,RPS7,RPS8,RPS9,RPS10,RPS11,RPS12…
GO: Biological Process	GO:0019083	viral transcription		2.059e-29	1.867e-26	91	211	RPL10A,APOBEC3H,NUP88,RPL14,RPL23,RPL36,APOBEC3D,POLR2B,POLR2C,CCL4L2,NUP93,DHX9,TRIM27,TRIM28,RPL3,RPL4,RPL5,RPL6,RPL7,RPL7A,RPL8,RPL10,RPL11,RPL12,RPL13,RPL15,RPL17,RPL18,RPL18A,RPL19,RPL21,RPL22,RPL23A,RPL24,RPL26,RPL27,RPL30,RPL27A,RPL28,RPL29,RPL31,RPL32,RPL35A,RPL37,RPL37A,RPL38,RPL39,RPL41,RPL36A,RPLP0,RPLP1,RPLP2,RPS2,RPS3,RPS3A,RPS5,RPS6,RPS7,RPS8,RPS9,RPS10,RPS11,RPS12,RPS13,RPS14,RPS15…
GO: Biological Process	GO:0006612	protein targeting to membrane		7.364e-29	6.07e-26	89	206	ZDHHC24,YIF1B,NACA,RPL10A,CACNB1,RPL14,TAOK2,RPL23,RPL36,TRAM2,PEX19,RPL3,RPL4,RPL5,RPL6,RPL7,RPL7A,RPL8,RPL10,RPL11,RPL12,RPL13,RPL15,RPL17,RPL18,RPL18A,RPL19,RPL21,RPL22,RPL23A,RPL24,RPL26,RPL27,RPL30,RPL27A,RPL28,RPL29,RPL31,RPL32,RPL35A,RPL37,RPL37A,RPL38,RPL39,RPL41,RPL36A,RPLP0,RPLP1,RPLP2,RPS2,RPS3,RPS3A,RPS5,RPS6,RPS7,RPS8,RPS9,RPS10,RPS11,RPS12,RPS13,RPS14,RPS15,RPS15A,RPS16,RPS17,RPS18,…
GO: Biological Process	GO:0006402	mRNA catabolic process		3.449e-23	2.606e-20	117	370	APEX1,NT5C3B,YBX3,ERI1,PATL2,RPL10A,ZFP36L1,CNOT3,NPM1,RPL14,CIRBP,RPL23,PNPT1,XRN1,LSM4,METTL16,RPL36,GTPBP1,PRKCA,DHX34,RC3H1,PSMB5,PSMD2,DHX9,NBDY,ROCK1,MRTO4,RPL3,RPL4,RPL5,RPL6,RPL7,RPL7A,RPL8,RPL10,RPL11,RPL12,RPL13,RPL15,RPL17,RPL18,RPL18A,RPL19,RPL21,RPL22,RPL23A,RPL24,RPL26,RPL27,RPL30,RPL27A,RPL28,RPL29,RPL31,RPL32,RPL35A,RPL37,RPL37A,RPL38,RPL39,RPL41,RPL36A,RPLP0,RPLP1,RPLP2,RPS2,RPS3…
GO: Biological Process	GO:0006414	translational elongation		1.516e-21	9.817e-19	171	673	NCK2,CALCOCO1,YBX3,YARS1,TARS3,EIF4EBP3,EIF3D,EIF3F,EIF3H,EIF4G3,PATL2,RPL10A,ZFP36L1,EIF2B3,C1QBP,CNOT3,NPM1,GATC,RPL14,AIMP1,GATB,CIRBP,RPL23,MRPL57,MRPS21,XRN1,METTL16,PML,RPL36,MRPL55,PPA1,GTPBP1,PRKAA1,PRKCA,MAPK3,TRAM2,SECISBP2L,RC3H1,DARS1,DHX9,TRMT10C,PUM3,QARS1,MRPL24,MRPL53,FARSB,EEF1A1,EEF1B2,EEF1D,LRPPRC,EEF1G,EEF2,EIF2D,ABCE1,ZNF706,EIF4A2,EIF4B,EIF5A,ROCK1,EIF2A,RPL3,RPL4,RPL5,RPL6,…
GO: Biological Process	GO:0006412	translation		1.516e-21	9.817e-19	171	673	NCK2,CALCOCO1,YBX3,YARS1,TARS3,EIF4EBP3,EIF3D,EIF3F,EIF3H,EIF4G3,PATL2,RPL10A,ZFP36L1,EIF2B3,C1QBP,CNOT3,NPM1,GATC,RPL14,AIMP1,GATB,CIRBP,RPL23,MRPL57,MRPS21,XRN1,METTL16,PML,RPL36,MRPL55,PPA1,GTPBP1,PRKAA1,PRKCA,MAPK3,TRAM2,SECISBP2L,RC3H1,DARS1,DHX9,TRMT10C,PUM3,QARS1,MRPL24,MRPL53,FARSB,EEF1A1,EEF1B2,EEF1D,LRPPRC,EEF1G,EEF2,EIF2D,ABCE1,ZNF706,EIF4A2,EIF4B,EIF5A,ROCK1,EIF2A,RPL3,RPL4,RPL5,RPL6,…
GO: Biological Process	GO:0006401	RNA catabolic process		2.055e-21	1.242e-18	123	417	APEX1,NT5C3B,YBX3,ERI1,PATL2,RPL10A,ZFP36L1,CNOT3,NPM1,RPL14,CIRBP,RPL23,PNPT1,XRN1,LSM4,METTL16,RPL36,POLE,GTPBP1,PRKCA,SLFN11,DHX34,RC3H1,PSMB5,PSMD2,DHX9,NBDY,LRPPRC,RNASE6,ROCK1,MRTO4,RPL3,RPL4,RPL5,RPL6,RPL7,RPL7A,RPL8,RPL10,RPL11,RPL12,RPL13,RPL15,RPL17,RPL18,RPL18A,RPL19,RPL21,RPL22,RPL23A,RPL24,RPL26,RPL27,RPL30,RPL27A,RPL28,RPL29,RPL31,RPL32,RPL35A,RPL37,RPL37A,RPL38,RPL39,RPL41,RPL36A,R…
GO: Biological Process	GO:0043043	peptide biosynthetic process		2.652e-20	1.503e-17	172	696	NCK2,CALCOCO1,YBX3,YARS1,TARS3,EIF4EBP3,EIF3D,EIF3F,EIF3H,EIF4G3,PATL2,RPL10A,ZFP36L1,EIF2B3,C1QBP,CNOT3,NPM1,GATC,RPL14,AIMP1,GATB,CIRBP,RPL23,MRPL57,MRPS21,XRN1,METTL16,PML,RPL36,MRPL55,PPA1,GTPBP1,PRKAA1,PRKCA,MAPK3,TRAM2,SECISBP2L,RC3H1,DARS1,DHX9,TRMT10C,PUM3,QARS1,MRPL24,MRPL53,FARSB,EEF1A1,EEF1B2,EEF1D,LRPPRC,EEF1G,EEF2,EIF2D,ABCE1,ZNF706,EIF4A2,EIF4B,EIF5A,ROCK1,EIF2A,RPL3,RPL4,RPL5,RPL6,…
GO: Biological Process	GO:0002181	cytoplasmic translation		1.357e-19	7.24e-17	51	106	YBX3,EIF3D,EIF3F,EIF3H,RPL10A,EIF2B3,RPL36,DHX9,EEF2,EIF2D,EIF4A2,EIF4B,RPL6,RPL8,RPL11,RPL15,RPL17,RPL18,RPL18A,RPL19,RPL22,RPL24,RPL26,RPL30,RPL29,RPL31,RPL32,RPL35A,RPL38,RPL39,RPL41,RPL36A,RPLP0,RPLP1,RPLP2,RPS2,RPS21,RPS23,RPS28,RPS29,EIF3L,EIF3M,DPH5,CPEB4,EIF3K,RPL13A,RPLP0P6,EIF3E,FTSJ1,RPSA,DPH6
GO: Biological Process	GO:0043604	amide biosynthetic process		2.858e-19	1.439e-16	192	828	ALOX12B,NCK2,CALCOCO1,YBX3,YARS1,TARS3,EIF4EBP3,EIF3D,EIF3F,EIF3H,EIF4G3,PATL2,RPL10A,ZFP36L1,EIF2B3,C1QBP,CNOT3,NPM1,GATC,RPL14,P2RX7,PAM,AIMP1,GATB,CIRBP,RPL23,MRPL57,MRPS21,XRN1,METTL16,PML,RPL36,TECR,MRPL55,PPA1,GTPBP1,PPT1,PRKAA1,PRKCA,MAPK3,TRAM2,SECISBP2L,RC3H1,DARS1,DHX9,TRMT10C,PUM3,QARS1,MRPL24,MRPL53,FARSB,EEF1A1,EEF1B2,EEF1D,LRPPRC,EEF1G,EEF2,EIF2D,ABCE1,ZNF706,EIF4A2,SLC25A15,EIF4B,E…
GO: Biological Process	GO:0006518	peptide metabolic process		1.715e-18	8.184e-16	191	835	ABCA2,MGST1,NCK2,CALCOCO1,YBX3,YARS1,TARS3,EIF4EBP3,EIF3D,EIF3F,EIF3H,EIF4G3,PATL2,RPL10A,ZFP36L1,EIF2B3,C1QBP,CNOT3,NPM1,CASP3,GATC,RPL14,PAM,AIMP1,GATB,CIRBP,RPL23,MRPL57,MRPS21,XRN1,METTL16,PML,RPL36,MRPL55,PPA1,GTPBP1,PRKAA1,PRKCA,MAPK3,TRAM2,SECISBP2L,HMGN5,PSEN1,RC3H1,DARS1,DHX9,TRMT10C,PUM3,QARS1,MRPL24,MRPL53,FARSB,ECE1,EEF1A1,EEF1B2,EEF1D,LRPPRC,EEF1G,EEF2,EIF2D,ABCE1,ZNF706,EIF4A2,EIF4B…
GO: Biological Process	GO:0006605	protein targeting		2.639e-18	1.196e-15	122	446	ACAA1,SLC25A6,ZDHHC24,YIF1B,TRAK2,NACA,RPL10A,BNIP3L,AP3D1,CACNB1,RPL14,HGS,PEX6,PEX10,TAOK2,RPL23,PML,TOMM7,RPL36,PMPCB,BAG3,CROT,GCC2,PRKAA1,TRAM2,VPS13C,TOMM20,PEX19,SAE1,TIMM13,TIMM9,IMMP2L,RPL3,RPL4,RPL5,RPL6,RPL7,RPL7A,RPL8,RPL10,RPL11,RPL12,RPL13,RPL15,RPL17,RPL18,RPL18A,RPL19,RPL21,RPL22,RPL23A,RPL24,RPL26,RPL27,RPL30,RPL27A,RPL28,RPL29,RPL31,RPL32,RPL35A,RPL37,RPL37A,RPL38,RPL39,RPL41,RP…
GO: Biological Process	GO:0090150	establishment of protein localization to membrane		4.655e-18	2.01e-15	106	365	MAL,CNST,BMF,ZDHHC24,YIF1B,NACA,SNAP23,BCL2,RPL10A,NPC1,CACNB1,CASP8,RPL14,TAOK2,RPL23,CLN3,RPL36,GCC2,TRAM2,PEX19,TIMM13,TIMM9,ARFRP1,RPL3,RPL4,RPL5,RPL6,RPL7,RPL7A,RPL8,RPL10,RPL11,RPL12,RPL13,RPL15,RPL17,RPL18,RPL18A,RPL19,RPL21,RPL22,RPL23A,RPL24,RPL26,RPL27,RPL30,RPL27A,RPL28,RPL29,RPL31,RPL32,RPL35A,RPL37,RPL37A,RPL38,RPL39,RPL41,RPL36A,RPLP0,RPLP1,RPLP2,RPS2,RPS3,RPS3A,RPS5,RPS6,RPS7,RPS8,…
GO: Biological Process	GO:0042254	ribosome biogenesis		1.096e-16	4.515e-14	93	313	RBIS,CUL4B,CUL4A,NOB1,ERI1,RRP1,NOP14,RIOK3,RPL10A,KAT2B,DDX18,C1QBP,NPM1,NUP88,RPL14,RRP9,ZNHIT3,ERI3,NLE1,METTL16,NOP53,ZNHIT6,RSL1D1,BMS1,FDXACB1,RIOK1,UTP18,ABCE1,MRTO4,EIF2A,RPL3,RPL5,RPL6,RPL7,RPL7A,RPL10,RPL11,RPL23A,RPL24,RPL26,RPL27,RPL35A,RPL38,RPLP0,FBL,RPS2,RPS5,RPS6,RPS7,RPS8,RPS9,RPS10,RPS14,RPS15,RPS16,RPS17,RPS19,RPS21,RPS24,RPS25,RPS27,RPS28,NPM3,POP5,NSA2,EMG1,SIRT7,NHP2,DHX30,N…
GO: Biological Process	GO:0043603	cellular amide metabolic process		1.798e-16	7.087e-14	229	1107	ABCA2,PM20D2,MGST1,CMAHP,ALOX12B,NCK2,CALCOCO1,YBX3,GBA2,YARS1,TARS3,PLPP1,EIF4EBP3,EIF3D,EIF3F,EIF3H,EIF4G3,MVD,PATL2,RPL10A,ZFP36L1,VNN1,EIF2B3,C1QBP,CNOT3,NPM1,CASP3,GATC,RPL14,P2RX7,PAM,AIMP1,GATB,CIRBP,RPL23,MRPL57,MRPS21,XRN1,METTL16,PML,RPL36,MTHFD1L,TECR,MRPL55,PPA1,GTPBP1,PPT1,PRKAA1,PRKCA,MAPK3,TRAM2,SECISBP2L,HMGN5,PSEN1,RC3H1,DARS1,DHX9,TRMT10C,PUM3,OXSM,QARS1,MRPL24,GNPDA1,MRPL53,FAR…
GO: Biological Process	GO:0034655	nucleobase-containing compound catabolic process		2.711e-16	1.024e-13	137	555	AHCY,APEX1,NT5C3B,YBX3,ERI1,PATL2,RPL10A,ZFP36L1,CNOT3,NPM1,APOBEC3H,CASP3,RPL14,GATB,CIRBP,RPL23,PNPT1,ERI3,XRN1,LSM4,METTL16,RPL36,APOBEC3D,POLE,GTPBP1,PRKCA,SLFN11,DHX34,RC3H1,PSMB5,PSMD2,DHX9,NBDY,DPYD,LRPPRC,RNASE6,ROCK1,MRTO4,RPL3,RPL4,RPL5,RPL6,RPL7,RPL7A,RPL8,RPL10,RPL11,RPL12,RPL13,RPL15,RPL17,RPL18,RPL18A,RPL19,RPL21,RPL22,RPL23A,RPL24,RPL26,RPL27,RPL30,RPL27A,RPL28,RPL29,RPL31,RPL32,RP…
GO: Biological Process	GO:0046700	heterocycle catabolic process		6.292e-16	2.282e-13	142	589	PM20D2,AHCY,APEX1,NT5C3B,YBX3,ERI1,PATL2,RPL10A,ZFP36L1,CNOT3,NPM1,APOBEC3H,CASP3,RPL14,GATB,CIRBP,RPL23,PNPT1,ERI3,XRN1,LSM4,METTL16,RPL36,APOBEC3D,POLE,GTPBP1,PRKCA,SLFN11,DHX34,RC3H1,PSMB5,PSMD2,DHX9,NBDY,DPYD,LRPPRC,RNASE6,ROCK1,MRTO4,RPL3,RPL4,RPL5,RPL6,RPL7,RPL7A,RPL8,RPL10,RPL11,RPL12,RPL13,RPL15,RPL17,RPL18,RPL18A,RPL19,RPL21,RPL22,RPL23A,RPL24,RPL26,RPL27,RPL30,RPL27A,RPL28,RPL29,RPL31,R…
GO: Biological Process	GO:0022613	ribonucleoprotein complex biogenesis		7.592e-16	2.647e-13	118	455	RBIS,SRSF12,CUL4B,CUL4A,NOB1,ERI1,RRP1,NOP14,EIF3D,EIF3F,EIF3H,RIOK3,RPL10A,KAT2B,DDX18,C1QBP,NPM1,NUP88,RPL14,RRP9,ZNHIT3,CLNS1A,ERI3,NLE1,LSM4,METTL16,NOP53,ZNHIT6,RSL1D1,BMS1,DHX9,FDXACB1,RIOK1,EIF2D,UTP18,ABCE1,EIF4B,MRTO4,EIF2A,RPL3,RPL5,RPL6,RPL7,RPL7A,RPL10,RPL11,RPL23A,RPL24,RPL26,RPL27,RPL35A,RPL38,RPLP0,FBL,RPS2,RPS5,RPS6,RPS7,RPS8,RPS9,RPS10,RPS14,RPS15,RPS16,RPS17,RPS19,RPS21,RPS24,RP…
GO: Biological Process	GO:0072594	establishment of protein localization to organelle		1.844e-15	5.97e-13	143	602	ACAA1,MAPT,SLC25A6,BMF,ARNTL,NXT1,BCL2,RPL10A,BNIP3L,AP3D1,NUP88,CASP8,RPL14,CBLB,HGS,PEX6,PEX10,RPL23,PML,TOMM7,RPL36,PMPCB,BAG3,EI24,CROT,GCC2,PRKAA1,PKIA,IPO13,NUP93,TRAM2,PSEN1,VPS13C,TOMM20,PEX19,IQSEC1,DNM2,SAE1,E2F3,VPS36,TIMM13,TIMM9,TRIM28,IMMP2L,RPL3,RPL4,RPL5,RPL6,RPL7,RPL7A,RPL8,RPL10,RPL11,RPL12,RPL13,RPL15,RPL17,RPL18,RPL18A,RPL19,RPL21,RPL22,RPL23A,RPL24,RPL26,RPL27,RPL30,RPL27A,RP…
GO: Biological Process	GO:0019439	aromatic compound catabolic process		1.844e-15	5.97e-13	143	602	ACAA1,PM20D2,AHCY,APEX1,NT5C3B,YBX3,ERI1,PATL2,RPL10A,ZFP36L1,CNOT3,NPM1,APOBEC3H,CASP3,RPL14,GATB,CIRBP,RPL23,PNPT1,ERI3,XRN1,LSM4,METTL16,RPL36,APOBEC3D,POLE,GTPBP1,PRKCA,SLFN11,DHX34,RC3H1,PSMB5,PSMD2,DHX9,NBDY,DPYD,LRPPRC,RNASE6,ROCK1,MRTO4,RPL3,RPL4,RPL5,RPL6,RPL7,RPL7A,RPL8,RPL10,RPL11,RPL12,RPL13,RPL15,RPL17,RPL18,RPL18A,RPL19,RPL21,RPL22,RPL23A,RPL24,RPL26,RPL27,RPL30,RPL27A,RPL28,RPL29,R…
GO: Biological Process	GO:0044270	cellular nitrogen compound catabolic process		3.214e-15	1.005e-12	142	600	PM20D2,AHCY,APEX1,NT5C3B,YBX3,ERI1,PATL2,RPL10A,ZFP36L1,CNOT3,NPM1,APOBEC3H,CASP3,RPL14,GATB,CIRBP,RPL23,PNPT1,ERI3,XRN1,LSM4,METTL16,RPL36,APOBEC3D,POLE,GTPBP1,PRKCA,SLFN11,DHX34,RC3H1,PSMB5,PSMD2,DHX9,NBDY,DPYD,LRPPRC,RNASE6,ROCK1,MRTO4,RPL3,RPL4,RPL5,RPL6,RPL7,RPL7A,RPL8,RPL10,RPL11,RPL12,RPL13,RPL15,RPL17,RPL18,RPL18A,RPL19,RPL21,RPL22,RPL23A,RPL24,RPL26,RPL27,RPL30,RPL27A,RPL28,RPL29,RPL31,R…
GO: Biological Process	GO:1901361	organic cyclic compound catabolic process		7.256e-15	2.193e-12	147	635	ACAA1,PM20D2,AHCY,APEX1,NT5C3B,YBX3,ERI1,MT3,PATL2,RPL10A,ZFP36L1,CNOT3,NPM1,APOBEC3H,CASP3,RPL14,GATB,AKR1C4,CIRBP,RPL23,PNPT1,ERI3,XRN1,LSM4,METTL16,RPL36,APOBEC3D,POLE,GTPBP1,PRKCA,SLFN11,DHX34,RC3H1,PSMB5,PSMD2,DHX9,NBDY,DPYD,LRPPRC,RNASE6,ROCK1,MRTO4,HSD17B11,RPL3,RPL4,RPL5,RPL6,RPL7,RPL7A,RPL8,RPL10,RPL11,RPL12,RPL13,RPL15,RPL17,RPL18,RPL18A,RPL19,RPL21,RPL22,RPL23A,RPL24,RPL26,RPL27,RPL30,…
GO: Biological Process	GO:0042273	ribosomal large subunit biogenesis		8.055e-14	2.356e-11	35	73	RPL10A,DDX18,NPM1,RPL14,ZNHIT3,NLE1,NOP53,ZNHIT6,RSL1D1,MRTO4,RPL3,RPL5,RPL6,RPL7,RPL7A,RPL10,RPL11,RPL23A,RPL24,RPL26,RPL35A,RPL38,RPLP0,NSA2,NHP2,DHX30,NIFK,WDR12,DDX28,MAK16,RRS1,GTF3A,PES1,RPL35,RPLP0P6
GO: Biological Process	GO:0016072	rRNA metabolic process		2.425e-13	6.872e-11	72	241	MAPT,NOB1,ERI1,RRP1,NOP14,RIOK3,RPL10A,KAT2B,DDX18,NPM1,RPL14,RRP9,ZNHIT3,ERI3,XRN1,METTL16,NOP53,ZNHIT6,SLFN11,RSL1D1,BMS1,FDXACB1,RIOK1,UTP18,MRTO4,RPL5,RPL7,RPL7A,RPL11,RPL26,RPL27,RPL35A,FBL,RPS2,RPS6,RPS7,RPS8,RPS9,RPS14,RPS15,RPS16,RPS17,RPS19,RPS21,RPS24,RPS25,RPS27,RPS28,NPM3,POP5,NSA2,EMG1,SIRT7,NHP2,NIFK,WDR12,EXOSC7,UTP14A,MAK16,DIMT1,RRS1,DDX52,HELQ,UTP4,PES1,RPL35,EXOSC8,BUD23,SLFN13…
GO: Biological Process	GO:0006364	rRNA processing		1.228e-12	3.375e-10	68	228	NOB1,ERI1,RRP1,NOP14,RIOK3,RPL10A,KAT2B,DDX18,NPM1,RPL14,RRP9,ZNHIT3,ERI3,METTL16,NOP53,ZNHIT6,RSL1D1,BMS1,FDXACB1,RIOK1,UTP18,MRTO4,RPL5,RPL7,RPL7A,RPL11,RPL26,RPL27,RPL35A,FBL,RPS2,RPS6,RPS7,RPS8,RPS9,RPS14,RPS15,RPS16,RPS17,RPS19,RPS21,RPS24,RPS25,RPS27,RPS28,NPM3,POP5,NSA2,EMG1,SIRT7,NHP2,NIFK,WDR12,EXOSC7,UTP14A,MAK16,DIMT1,RRS1,DDX52,HELQ,UTP4,PES1,RPL35,EXOSC8,BUD23,EXOSC5,ISG20,REXO4
GO: Biological Process	GO:0042255	ribosome assembly		2.655e-11	7.081e-09	30	66	C1QBP,NPM1,NLE1,NOP53,MRTO4,EIF2A,RPL3,RPL5,RPL6,RPL10,RPL11,RPL23A,RPL24,RPL38,RPLP0,RPS2,RPS5,RPS10,RPS14,RPS15,RPS19,RPS25,RPS27,RPS28,DHX30,DDX28,RRS1,RPS10P5,RPLP0P6,RPSA
GO: Biological Process	GO:0034660	ncRNA metabolic process		1.128e-09	2.921e-07	106	482	MAPT,LAGE3,MECP2,METTL1,NOB1,ERI1,YARS1,RRP1,PRKRA,TARS3,NOP14,PLD6,RIOK3,RPL10A,KAT2B,DDX18,NPM1,GATC,RPL14,METTL6,RRP9,TRMT61A,AIMP1,GATB,ZNHIT3,PNPT1,ERI3,XRN1,METTL16,ANKRD16,NOP53,PPA1,ZNHIT6,SLFN11,PRORP,RSL1D1,RC3H1,BMS1,DARS1,TRMT10C,THG1L,QARS1,FDXACB1,TRPT1,RIOK1,FARSB,UTP18,MRTO4,RPL5,RPL7,RPL7A,RPL11,EPRS1,RPL26,RPL27,RPL35A,RPP21,FBL,RPS2,RPS6,RPS7,RPS8,RPS9,RPS14,RPS15,RPS16,RPS17,R…
GO: Biological Process	GO:0010629	negative regulation of gene expression		7.147e-09	1.8e-06	210	1177	MAPT,ACVR1B,MDM2,MECP2,ADCY7,SRSF12,TRIB2,RGCC,APEX1,NT5C3B,YBX3,ERI1,PRKRA,EIF4EBP3,CHID1,MYC,PATL2,EED,RIPK1,IL20RB,CD84,RPL10A,KAT2B,ZFP36L1,NFKBIL1,C1QBP,NKX3-1,NLRC3,IL33,CNOT3,NOTCH2,NPM1,H1-10,LIMD1,NUP88,RPL14,FCMR,AKR1C4,CREBZF,TCEAL1,CIRBP,RPL23,PNPT1,XRN1,LSM4,CCR7,ATG9A,METTL16,PML,RPL36,POLR2B,POLR2C,H4C15,CPB2,POU5F1B,GTPBP1,PARP14,PRKAA1,BTN2A3P,PRKCA,NUP93,DHX34,PSEN1,RC3H1,PSMB5,…
GO: Biological Process	GO:0042274	ribosomal small subunit biogenesis		8.343e-09	2.045e-06	29	76	NOB1,NOP14,RIOK3,NPM1,BMS1,RIOK1,RPL38,RPS2,RPS5,RPS6,RPS7,RPS8,RPS10,RPS14,RPS15,RPS16,RPS17,RPS19,RPS21,RPS24,RPS25,RPS27,RPS28,EMG1,RRS1,DDX52,UTP4,RPS10P5,RPSA
GO: Biological Process	GO:0016032	viral process		8.969e-09	2.14e-06	172	924	MDM2,GRK2,AP1G1,CIITA,CUL4A,MRE11,SLC25A6,IKBKG,PRKRA,CDK13,EIF3D,EIF3F,MYC,EED,RIPK1,AUP1,NBN,BCL2,RPL10A,CFLAR,KAT2B,BNIP3,BNIP3L,C1QBP,NPC1,NPM1,APOBEC3H,NUP88,CASP8,RPL14,RCC1,RPL23,NMT2,CCDC86,PML,RPL36,APOBEC3D,NOP53,POLR2B,POLR2C,CCL4L2,ITSN2,NUP93,MAPK3,USP6NL,PSMB5,CD55,IST1,DHX9,TRIM27,EIF2D,ABCE1,TRIM28,EIF4A2,TMEM39A,RPL3,RPL4,RPL5,RPL6,RPL7,RPL7A,RPL8,RPL10,RPL11,RPL12,RPL13,RPL15,RP…
GO: Biological Process	GO:0044403	biological process involved in symbiotic interaction		1.104e-08	2.566e-06	180	980	MDM2,GRK2,AP1G1,CIITA,CUL4A,MRE11,SLC25A6,IKBKG,APOL1,PRKRA,CDK13,EIF3D,EIF3F,MYC,EED,RIPK1,AUP1,NBN,BCL2,RPL10A,CFLAR,KAT2B,BNIP3,BNIP3L,C1QBP,NPC1,NPM1,APOBEC3H,NUP88,CASP8,RPL14,CBL,RCC1,RPL23,NMT2,PLG,CCDC86,PML,RPL36,APOBEC3D,NOP53,POLR2B,POLR2C,CCL4L2,THOC6,ITSN2,NUP93,MAPK3,USP6NL,PSMB5,CD55,IST1,DHX9,TRIM27,EIF2D,ABCE1,TRIM28,EIF4A2,TMEM39A,RPL3,RPL4,RPL5,RPL6,RPL7,RPL7A,RPL8,RPL10,RPL11,…
GO: Biological Process	GO:0034470	ncRNA processing		1.377e-08	3.122e-06	87	388	LAGE3,MECP2,METTL1,NOB1,ERI1,RRP1,PRKRA,NOP14,RIOK3,RPL10A,KAT2B,DDX18,NPM1,RPL14,METTL6,RRP9,TRMT61A,ZNHIT3,ERI3,METTL16,ANKRD16,NOP53,ZNHIT6,PRORP,RSL1D1,BMS1,TRMT10C,THG1L,FDXACB1,TRPT1,RIOK1,UTP18,MRTO4,RPL5,RPL7,RPL7A,RPL11,RPL26,RPL27,RPL35A,RPP21,FBL,RPS2,RPS6,RPS7,RPS8,RPS9,RPS14,RPS15,RPS16,RPS17,RPS19,RPS21,RPS24,RPS25,RPS27,RPS28,TRMT2B,NPM3,POP5,NSA2,EMG1,SIRT7,NHP2,NIFK,WDR12,EXOSC7,…
GO: Biological Process	GO:0022618	ribonucleoprotein complex assembly		1.556e-08	3.441e-06	54	201	SRSF12,EIF3D,EIF3F,EIF3H,ZNHIT3,CLNS1A,NLE1,LSM4,NOP53,ZNHIT6,DHX9,EIF2D,EIF4B,MRTO4,RPL3,RPL5,RPL6,RPL10,RPL11,RPL23A,RPL24,RPL38,RPLP0,RPS2,RPS5,RPS10,RPS14,RPS15,RPS19,RPS25,RPS27,RPS28,PRMT5,EIF3L,EIF3M,SRSF5,SRSF6,DHX30,CELF2,SNRPD2,DDX28,SETX,RRS1,RBMX,EIF3K,TAF9,RPS10P5,RPL13A,HSP90AB1,RPLP0P6,EIF3E,PRPF6,XAB2,RPSA
GO: Biological Process	GO:0000027	ribosomal large subunit assembly		1.888e-08	4.076e-06	16	28	NLE1,NOP53,MRTO4,RPL3,RPL5,RPL6,RPL10,RPL11,RPL23A,RPL24,RPL38,RPLP0,DHX30,DDX28,RRS1,RPLP0P6
GO: Biological Process	GO:0071826	ribonucleoprotein complex subunit organization		2.095e-08	4.418e-06	55	208	SRSF12,EIF3D,EIF3F,EIF3H,ZNHIT3,CLNS1A,NLE1,LSM4,NOP53,ZNHIT6,DHX9,ZFAND1,EIF2D,EIF4B,MRTO4,RPL3,RPL5,RPL6,RPL10,RPL11,RPL23A,RPL24,RPL38,RPLP0,RPS2,RPS5,RPS10,RPS14,RPS15,RPS19,RPS25,RPS27,RPS28,PRMT5,EIF3L,EIF3M,SRSF5,SRSF6,DHX30,CELF2,SNRPD2,DDX28,SETX,RRS1,RBMX,EIF3K,TAF9,RPS10P5,RPL13A,HSP90AB1,RPLP0P6,EIF3E,PRPF6,XAB2,RPSA
GO: Biological Process	GO:0044265	cellular macromolecule catabolic process		2.612e-08	5.383e-06	206	1168	ABCA2,MDM2,OSBPL7,CUL4B,CUL4A,TRIB2,CCDC22,APEX1,NT5C3B,YBX3,ERI1,ARAF,ARNTL,MTM1,EIF3H,OMA1,PATL2,RIPK1,AUP1,RPL10A,BNIP3,BNIP3L,ZFP36L1,ANAPC16,IL33,CNOT3,NPM1,LYG2,CASP3,CASP8,RPL14,CBL,STT3B,CDC27,TRIP12,CIRBP,RPL23,PNPT1,FBXL22,CLN3,ERI3,CLTC,XRN1,ANKIB1,LSM4,METTL16,PLG,PML,FBXO48,RPL36,NOP53,POLE,BAG2,FBXL19,GTPBP1,NR1D1,PPT1,CSNK1D,PRKCA,SLFN11,UBE3C,DHX34,TRPC4AP,PSEN1,RC3H1,PSMB5,PSMD2,…
GO: Biological Process	GO:0072657	protein localization to membrane		6.901e-08	1.391e-05	130	672	MAL,CNST,BMF,TSPAN33,CASK,ZDHHC24,YIF1B,NACA,SNAP23,BCL2,RPL10A,AP3D1,NPC1,CACNB1,CASP8,RPL14,FCHO2,P2RY1,HGS,TAOK2,RPL23,NRXN2,CLN3,CLTC,RPL36,GCC2,RAPGEF2,TRAM2,LDLRAP1,SYTL2,PEX19,TIMM13,TIMM9,ARFRP1,ROCK1,RPL3,RPL4,RPL5,RPL6,RPL7,RPL7A,RPL8,RPL10,RPL11,RPL12,RPL13,RPL15,RPL17,RPL18,RPL18A,RPL19,RPL21,RPL22,RPL23A,RPL24,RPL26,RPL27,RPL30,RPL27A,RPL28,RPL29,RPL31,RPL32,RPL35A,RPL37,RPL37A,RPL38…
GO: Biological Process	GO:0016071	mRNA metabolic process		7.861e-08	1.549e-05	155	838	SRSF12,APEX1,NT5C3B,YBX3,ERI1,CDK13,SSU72,PATL2,RPL10A,ZFP36L1,C1QBP,C5AR1,SNURF,CNOT3,NPM1,RPL14,TRMT61A,AKR1C4,EFTUD2,CIRBP,RPL23,PNPT1,CLNS1A,XRN1,LSM4,METTL16,RPL36,POLR2B,POLR2C,GTPBP1,PRDX6,THOC6,PRKCA,DHX34,RC3H1,PSMB5,PSMD2,DHX9,TRMT10C,ZC3H11A,NBDY,PRPF38B,PQBP1,EEF1D,ROCK1,MRTO4,DDX39A,RPL3,RPL4,RPL5,RPL6,RPL7,RPL7A,RPL8,RPL10,RPL11,RPL12,RPL13,RPL15,RPL17,RPL18,RPL18A,RPL19,RPL21,RPL22…
GO: Biological Process	GO:0000470	maturation of LSU-rRNA		5.503e-07	0.0001062	15	30	RPL10A,DDX18,NPM1,ZNHIT3,ZNHIT6,RSL1D1,RPL7,RPL7A,NSA2,NHP2,NIFK,WDR12,MAK16,PES1,RPL35
GO: Biological Process	GO:0009057	macromolecule catabolic process		9.331e-07	0.0001763	229	1386	ABCA2,ACY1,MDM2,ADAM8,PLEKHG5,OSBPL7,CUL4B,CUL4A,TRIB2,CCDC22,AOAH,APEX1,NT5C3B,YBX3,ERI1,ARAF,ARNTL,MTM1,EIF3H,OMA1,PATL2,RIPK1,AUP1,RPL10A,BNIP3,BNIP3L,ZFP36L1,ANAPC16,IL33,CNOT3,NPM1,NRDC,LYG2,CASP3,CASP8,RPL14,CBL,CBLB,STT3B,P2RX7,SH3D19,HGS,CDC27,TRIP12,CIRBP,RPL23,PNPT1,PHKG2,FBXL22,CLN3,ERI3,CLTC,XRN1,ANKIB1,LSM4,METTL16,PLG,PML,FBXO48,RPL36,NOP53,POLE,BAG3,BAG2,FBXL19,GTPBP1,NR1D1,PPT1,CS…
GO: Biological Process	GO:0000028	ribosomal small subunit assembly		2.331e-06	0.0004314	12	22	RPL38,RPS2,RPS5,RPS10,RPS14,RPS15,RPS19,RPS25,RPS27,RPS28,RPS10P5,RPSA
GO: Biological Process	GO:0097421	liver regeneration		2.426e-05	0.004399	20	61	MYC,BCL2,NPM1,PNPT1,CPB2,RPL7,RPL10,RPL13,RPL18,RPL19,RPL30,RPL32,RPS15,RPS16,RPS24,PRMT5,SRSF5,SULF2,GLI1,PRMT1
GO: Biological Process	GO:0006886	intracellular protein transport		5.107e-05	0.009079	242	1561	MAL,TMEM17,ACAA1,MAP4,MDM2,GRK3,AP1G1,CEP126,SLC25A6,BMF,CAMK1,ZDHHC24,ARNTL,YIF1B,NXT1,TRAK2,MYB,KIF1A,AUP1,NACA,NAPG,BCL2,RPL10A,CCDC13,BNIP3L,OSCP1,AP3D1,NPM1,CACNB1,NUP88,CASP8,RPL14,ODF2,CBLB,HGS,PAM,PEX6,PEX10,TAOK2,RPL23,LRGUK,CLTC,PML,TOMM7,RPL36,PMPCB,BAG3,EI24,VPS26A,THOC6,CROT,SEC24C,CSNK1D,GCC2,PRKAA1,PKIA,IPO13,NUP93,TRAM2,CEP57,USP6NL,CEP104,TMEM30B,IFT140,PSEN1,VPS13C,SYTL2,TOMM20,…
GO: Biological Process	GO:0000463	maturation of LSU-rRNA from tricistronic rRNA transcript (SSU-rRNA, 5.8S rRNA, LSU-rRNA)		6.183e-05	0.01078	9	17	DDX18,NPM1,ZNHIT3,ZNHIT6,RPL7,NIFK,WDR12,PES1,RPL35
GO: Cellular Component	GO:0022626	cytosolic ribosome		4.683e-49	5.376e-46	87	128	EIF3D,EIF3F,EIF3H,RPL10A,RPL14,RPL23,RPL36,EIF2D,EIF2A,RPL3,RPL4,RPL5,RPL6,RPL7,RPL7A,RPL8,RPL10,RPL11,RPL12,RPL13,RPL15,RPL17,RPL18,RPL18A,RPL19,RPL21,RPL22,RPL23A,RPL24,RPL26,RPL27,RPL30,RPL27A,RPL28,RPL29,RPL31,RPL32,RPL35A,RPL37,RPL37A,RPL38,RPL39,RPL41,RPL36A,RPLP0,RPLP1,RPLP2,RPS2,RPS3,RPS3A,RPS5,RPS6,RPS7,RPS8,RPS9,RPS10,RPS11,RPS12,RPS13,RPS14,RPS15,RPS15A,RPS16,RPS17,RPS18,RPS19,RPS20,RP…
GO: Cellular Component	GO:0044391	ribosomal subunit		7.094e-37	4.072e-34	101	213	EIF3D,EIF3F,EIF3H,RPL10A,NPM1,RPL14,RPL23,MRPL57,MRPS21,RPL36,MRPL55,MRPL24,MRPL53,EIF2D,EIF2A,RPL3,RPL4,RPL5,RPL6,RPL7,RPL7A,RPL8,RPL10,RPL11,RPL12,RPL13,RPL15,RPL17,RPL18,RPL18A,RPL19,RPL21,RPL22,RPL23A,RPL24,RPL26,RPL27,RPL30,RPL27A,RPL28,RPL29,RPL31,RPL32,RPL35A,RPL37,RPL37A,RPL38,RPL39,RPL41,RPL36A,RPLP0,RPLP1,RPLP2,RPS2,RPS3,RPS3A,RPS5,RPS6,RPS7,RPS8,RPS9,RPS10,RPS11,RPS12,RPS13,RPS14,RPS15…
GO: Cellular Component	GO:0005840	ribosome		2.56e-35	9.796e-33	112	263	APEX1,MT3,EIF3D,EIF3F,EIF3H,RPL10A,BTF3,NPM1,RPL14,RPL23,PNPT1,MRPL57,MRPS21,RPL36,MRPL55,DHX9,MRPL24,MRPL53,EEF2,EIF2D,EIF2A,RPL3,RPL4,RPL5,RPL6,RPL7,RPL7A,RPL8,RPL10,RPL11,RPL12,RPL13,RPL15,RPL17,RPL18,RPL18A,RPL19,RPL21,RPL22,RPL23A,RPL24,RPL26,RPL27,RPL30,RPL27A,RPL28,RPL29,RPL31,RPL32,RPL35A,RPL37,RPL37A,RPL38,RPL39,RPL41,RPL36A,RPLP0,RPLP1,RPLP2,RPS2,RPS3,RPS3A,RPS5,RPS6,RPS6KA3,RPS7,RPS8,R…
GO: Cellular Component	GO:0022625	cytosolic large ribosomal subunit		9.739e-34	2.795e-31	48	59	RPL10A,RPL14,RPL23,RPL36,RPL3,RPL4,RPL5,RPL6,RPL7,RPL7A,RPL8,RPL10,RPL11,RPL12,RPL13,RPL15,RPL17,RPL18,RPL18A,RPL19,RPL21,RPL22,RPL23A,RPL24,RPL26,RPL27,RPL30,RPL27A,RPL28,RPL29,RPL31,RPL32,RPL35A,RPL37,RPL37A,RPL38,RPL39,RPL41,RPL36A,RPLP0,RPLP1,RPLP2,RPS12,RPL39L,RPL35,RPL13A,UBA52,RPLP0P6
GO: Cellular Component	GO:0022627	cytosolic small ribosomal subunit		3.813e-21	8.755e-19	41	67	EIF3D,EIF3F,EIF3H,EIF2D,EIF2A,RPS2,RPS3,RPS3A,RPS5,RPS6,RPS7,RPS8,RPS9,RPS10,RPS11,RPS12,RPS13,RPS14,RPS15,RPS15A,RPS16,RPS17,RPS18,RPS19,RPS20,RPS21,RPS23,RPS24,RPS25,RPS27,RPS27A,RPS28,RPS29,FAU,EIF3L,EIF3M,EIF3K,RPS10P5,UBA52,EIF3E,RPSA
GO: Cellular Component	GO:0015934	large ribosomal subunit		1.459e-20	2.791e-18	56	120	RPL10A,NPM1,RPL14,RPL23,MRPL57,RPL36,MRPL55,MRPL24,MRPL53,RPL3,RPL4,RPL5,RPL6,RPL7,RPL7A,RPL8,RPL10,RPL11,RPL12,RPL13,RPL15,RPL17,RPL18,RPL18A,RPL19,RPL21,RPL22,RPL23A,RPL24,RPL26,RPL27,RPL30,RPL27A,RPL28,RPL29,RPL31,RPL32,RPL35A,RPL37,RPL37A,RPL38,RPL39,RPL41,RPL36A,RPLP0,RPLP1,RPLP2,RPS12,RPL39L,MRPL45,MRPL3,RPL35,RPL13A,UBA52,MRPL41,RPLP0P6
GO: Cellular Component	GO:0042788	polysomal ribosome		1.282e-19	2.103e-17	27	33	EIF3H,RPL10A,BTF3,PNPT1,RPL36,DHX9,EEF2,RPL6,RPL7A,RPL8,RPL11,RPL18,RPL18A,RPL19,RPL24,RPL30,RPL29,RPL31,RPL32,RPL38,RPL39,RPL41,RPL36A,RPS21,RPS23,RPS28,RPS29
GO: Cellular Component	GO:0015935	small ribosomal subunit		1.106e-18	1.587e-16	48	99	EIF3D,EIF3F,EIF3H,NPM1,MRPS21,EIF2D,EIF2A,RPS2,RPS3,RPS3A,RPS5,RPS6,RPS7,RPS8,RPS9,RPS10,RPS11,RPS12,RPS13,RPS14,RPS15,RPS15A,RPS16,RPS17,RPS18,RPS19,RPS20,RPS21,RPS23,RPS24,RPS25,RPS27,RPS27A,RPS28,RPS29,FAU,RACK1,EIF3L,EIF3M,MRPS33,MRPS27,EIF3K,RPS10P5,UBA52,MRPS5,EIF3E,DAP3,RPSA
GO: Cellular Component	GO:1990904	ribonucleoprotein complex		1.16e-16	1.48e-14	163	699	NOB1,ERI1,RRP1,NOP14,EIF3D,EIF3F,EIF3H,PATL2,RIOK3,RPL10A,ZFP36L1,BTF3,SNURF,NPM1,LIMD1,CASP8,RPL14,RRP9,ZNHIT3,EFTUD2,CIRBP,RPL23,PNPT1,MRPL57,MRPS21,LSM4,RPL36,MRPL55,ZNHIT6,PRORP,SECISBP2L,RSL1D1,BMS1,DHX9,TRMT10C,MRPL24,RIOK1,MRPL53,PRPF38B,LRPPRC,EEF2,EIF2D,UTP18,MRTO4,EIF2A,RPL3,RPL4,RPL5,RPL6,RPL7,RPL7A,RPL8,RPL10,RPL11,RPL12,RPL13,RPL15,RPL17,RPL18,RPL18A,RPL19,RPL21,RPL22,RPL23A,RPL24,EP…
GO: Cellular Component	GO:0005844	polysome		2.269e-12	2.604e-10	34	76	EIF3H,RPL10A,BTF3,PNPT1,RPL36,DHX9,EEF2,RPL6,RPL7,RPL7A,RPL8,RPL11,RPL17,RPL18,RPL18A,RPL19,RPL24,RPL30,RPL29,RPL31,RPL32,RPL38,RPL39,RPL41,RPL36A,RPS3,RPS6,IMPACT,RPS21,RPS23,RPS25,RPS28,RPS29,FXR1
GO: Cellular Component	GO:0098556	cytoplasmic side of rough endoplasmic reticulum membrane		1.255e-11	1.31e-09	15	18	RPL10,RPL11,RPL22,RPL27,RPL29,RPL31,RPL32,RPS3,RPS17,RPS23,RPS28,RPS29,GNRH1,RPL35,RPSA
GO: Cellular Component	GO:0005791	rough endoplasmic reticulum		3.354e-08	3.209e-06	34	103	MPZ,MT3,MYC,PLOD3,PEBP1,LRAT,PLOD2,PSEN1,RPL4,RPL6,RPL10,RPL11,RPL18,RPL22,RPL27,RPL29,RPL31,RPL32,RPS3,RPS17,RPS21,RPS23,RPS28,RPS29,CCL2,SNCA,CKAP4,GNRH1,SEC62,RPL35,SEC63,SLC7A11,HSPD1,RPSA
GO: Cellular Component	GO:0098554	cytoplasmic side of endoplasmic reticulum membrane		8.956e-08	7.909e-06	15	27	RPL10,RPL11,RPL22,RPL27,RPL29,RPL31,RPL32,RPS3,RPS17,RPS23,RPS28,RPS29,GNRH1,RPL35,RPSA
GO: Cellular Component	GO:0030867	rough endoplasmic reticulum membrane		2.682e-06	0.0002199	17	41	PLOD2,RPL10,RPL11,RPL22,RPL27,RPL29,RPL31,RPL32,RPS3,RPS17,RPS23,RPS28,RPS29,GNRH1,RPL35,SEC63,RPSA
GO: Cellular Component	GO:0005730	nucleolus		3.032e-05	0.002321	162	974	ACADVL,RBIS,MDM2,METTL1,RGCC,NOB1,APEX1,ERI1,RRP1,CASK,NOP14,MYC,NBN,BCKDHB,DDX18,C1QBP,VPS51,NPM1,H1-10,CASP8,OSBP,RRP9,TAOK2,RPL23,FBXL22,DDX50,PIK3CB,PIM1,NLE1,TXN2,CCDC86,PML,RPL36,POLR1A,PODXL,NOP53,COX10,SYCP3,POU5F1B,ZZZ3,RSL1D1,BMS1,CC2D1A,PLEKHM1,DHX9,THAP2,IQSEC1,PINX1,PUM3,RFC1,TRIM27,EEF1A1,NARF,EEF1D,TIMM13,UTP18,TRIM28,MRTO4,NHEJ1,RPL3,RPL4,RPL5,RPL6,RPL7,RPL7A,RPL11,RPL12,RPL13,RPL…
GO: Cellular Component	GO:0005925	focal adhesion		3.712e-05	0.002664	77	399	ADD1,KLF11,CASK,SNAP23,RPL10A,NPM1,LIMD1,DDR2,CBL,ADGRE5,RPL23,CLTC,ZFYVE21,MAP4K4,MDC1,CTNNA1,MAPK3,GIT2,DNM2,RALA,SORBS3,PEAK1,RPL3,RPL4,RPL5,RPL6,RPL7,RPL7A,RPL8,RPL12,RPL18,RPL19,RPL22,RPL27,RPL30,RPL31,RPL37A,RPL38,RPLP0,RPLP1,RPLP2,RPS2,RPS3,RPS3A,RPS5,RPS7,RPS8,RPS9,RPS10,RPS11,RPS13,RPS14,RPS15,RPS16,RPS17,RPS18,RPS19,RPS29,PEAK3,RRAS,PABPC1,SLC4A2,LIMS2,ARHGAP26,SYNE2,CLASP1,PIP5K1C,RPL1…
GO: Cellular Component	GO:0030055	cell-substrate junction		4.241e-05	0.002864	78	407	ADD1,KLF11,CASK,SNAP23,RPL10A,NPM1,LIMD1,DDR2,CBL,ADGRE5,RPL23,CLTC,ZFYVE21,MAP4K4,MDC1,CTNNA1,MAPK3,GIT2,DNM2,FERMT3,RALA,SORBS3,PEAK1,RPL3,RPL4,RPL5,RPL6,RPL7,RPL7A,RPL8,RPL12,RPL18,RPL19,RPL22,RPL27,RPL30,RPL31,RPL37A,RPL38,RPLP0,RPLP1,RPLP2,RPS2,RPS3,RPS3A,RPS5,RPS7,RPS8,RPS9,RPS10,RPS11,RPS13,RPS14,RPS15,RPS16,RPS17,RPS18,RPS19,RPS29,PEAK3,RRAS,PABPC1,SLC4A2,LIMS2,ARHGAP26,SYNE2,CLASP1,PIP5K…
GO: Cellular Component	GO:0005852	eukaryotic translation initiation factor 3 complex		0.0004573	0.02917	8	17	EIF3D,EIF3F,EIF3H,ABCE1,EIF3L,EIF3M,EIF3K,EIF3E
GO: Cellular Component	GO:0030684	preribosome		0.0006374	0.03851	21	81	NOB1,RRP1,NOP14,RIOK3,CASP8,RRP9,RSL1D1,BMS1,RIOK1,UTP18,MRTO4,FBL,RPS7,NSA2,EMG1,WDR12,UTP14A,MAK16,RRS1,UTP4,PES1
GO: Cellular Component	GO:0031966	mitochondrial membrane		0.0008249	0.04735	123	760	ACADS,MRS2,ACADVL,ABHD6,MCL1,FUNDC1,SMIM20,SLC25A25,MGST1,SLC25A6,BMF,NIPSNAP1,MT3,ANTKMT,PLD6,ATP5MC1,OMA1,ATP5PO,BCKDHB,BCL2,NDUFB5,NDUFS4,NDUFS5,BIK,BNIP3,BNIP3L,DMAC1,CASP8,TMEM256,PEBP1,SLC25A3,MRPL57,MRPS21,PLA2G4A,UBIAD1,SLC25A23,MAPK8IP1,TOMM7,PGS1,NDUFAF5,PMPCB,COX4I1,POLG,MRPL55,COX6C,COX7C,COX10,COX11,FAM210B,PRKCA,CYB5A,SNPH,PSEN1,CYP11B1,VPS13C,TOMM20,THG1L,DMPK,MCUB,MRPL24,DNM2,TOMM…
Pathway	1268690	Eukaryotic Translation Elongation	BioSystems: REACTOME	2.73e-62	9.935e-59	82	93	RPL10A,RPL14,RPL23,RPL36,EEF1A1,EEF1B2,EEF1D,EEF1G,EEF2,RPL3,RPL4,RPL5,RPL6,RPL7,RPL7A,RPL8,RPL10,RPL11,RPL12,RPL13,RPL15,RPL17,RPL18,RPL18A,RPL19,RPL21,RPL22,RPL23A,RPL24,RPL26,RPL27,RPL30,RPL27A,RPL28,RPL29,RPL31,RPL32,RPL35A,RPL37,RPL37A,RPL38,RPL39,RPL41,RPL36A,RPLP0,RPLP1,RPLP2,RPS2,RPS3,RPS3A,RPS5,RPS6,RPS7,RPS8,RPS9,RPS10,RPS11,RPS12,RPS13,RPS14,RPS15,RPS15A,RPS16,RPS17,RPS18,RPS19,RPS20,R…
Pathway	1268691	Peptide chain elongation	BioSystems: REACTOME	1.131e-59	2.057e-56	78	88	RPL10A,RPL14,RPL23,RPL36,EEF1A1,EEF2,RPL3,RPL4,RPL5,RPL6,RPL7,RPL7A,RPL8,RPL10,RPL11,RPL12,RPL13,RPL15,RPL17,RPL18,RPL18A,RPL19,RPL21,RPL22,RPL23A,RPL24,RPL26,RPL27,RPL30,RPL27A,RPL28,RPL29,RPL31,RPL32,RPL35A,RPL37,RPL37A,RPL38,RPL39,RPL41,RPL36A,RPLP0,RPLP1,RPLP2,RPS2,RPS3,RPS3A,RPS5,RPS6,RPS7,RPS8,RPS9,RPS10,RPS11,RPS12,RPS13,RPS14,RPS15,RPS15A,RPS16,RPS17,RPS18,RPS19,RPS20,RPS21,RPS23,RPS24,RP…
Pathway	1268681	Formation of a pool of free 40S subunits	BioSystems: REACTOME	8.289e-58	1.005e-54	83	101	EIF3D,EIF3F,EIF3H,RPL10A,RPL14,RPL23,RPL36,RPL3,RPL4,RPL5,RPL6,RPL7,RPL7A,RPL8,RPL10,RPL11,RPL12,RPL13,RPL15,RPL17,RPL18,RPL18A,RPL19,RPL21,RPL22,RPL23A,RPL24,RPL26,RPL27,RPL30,RPL27A,RPL28,RPL29,RPL31,RPL32,RPL35A,RPL37,RPL37A,RPL38,RPL39,RPL41,RPL36A,RPLP0,RPLP1,RPLP2,RPS2,RPS3,RPS3A,RPS5,RPS6,RPS7,RPS8,RPS9,RPS10,RPS11,RPS12,RPS13,RPS14,RPS15,RPS15A,RPS16,RPS17,RPS18,RPS19,RPS20,RPS21,RPS23,RP…
Pathway	M39495	Cytoplasmic ribosomal proteins	MSigDB C2 BIOCARTA (v7.5.1)	2.799e-56	2.037e-53	76	88	RPL10A,RPL14,RPL23,RPL36,RPL3,RPL4,RPL5,RPL6,RPL7,RPL7A,RPL8,RPL10,RPL11,RPL12,RPL13,RPL15,RPL17,RPL18,RPL18A,RPL19,RPL21,RPL22,RPL23A,RPL24,RPL26,RPL27,RPL30,RPL27A,RPL28,RPL29,RPL31,RPL32,RPL35A,RPL37,RPL37A,RPL38,RPL39,RPL41,RPL36A,RPLP0,RPLP1,RPLP2,RPS2,RPS3,RPS3A,RPS5,RPS6,RPS6KA3,RPS7,RPS8,RPS9,RPS10,RPS11,RPS12,RPS13,RPS14,RPS15,RPS15A,RPS16,RPS17,RPS18,RPS19,RPS20,RPS21,RPS23,RPS24,RPS25,…
Pathway	1269120	Viral mRNA Translation	BioSystems: REACTOME	2.799e-56	2.037e-53	76	88	RPL10A,RPL14,RPL23,RPL36,RPL3,RPL4,RPL5,RPL6,RPL7,RPL7A,RPL8,RPL10,RPL11,RPL12,RPL13,RPL15,RPL17,RPL18,RPL18A,RPL19,RPL21,RPL22,RPL23A,RPL24,RPL26,RPL27,RPL30,RPL27A,RPL28,RPL29,RPL31,RPL32,RPL35A,RPL37,RPL37A,RPL38,RPL39,RPL41,RPL36A,RPLP0,RPLP1,RPLP2,RPS2,RPS3,RPS3A,RPS5,RPS6,RPS7,RPS8,RPS9,RPS10,RPS11,RPS12,RPS13,RPS14,RPS15,RPS15A,RPS16,RPS17,RPS18,RPS19,RPS20,RPS21,RPS23,RPS24,RPS25,RPS27,RP…
Pathway	1268688	L13a-mediated translational silencing of Ceruloplasmin expression	BioSystems: REACTOME	7.321e-56	4.44e-53	86	111	EIF3D,EIF3F,EIF3H,RPL10A,RPL14,RPL23,RPL36,EIF4A2,EIF4B,RPL3,RPL4,RPL5,RPL6,RPL7,RPL7A,RPL8,RPL10,RPL11,RPL12,RPL13,RPL15,RPL17,RPL18,RPL18A,RPL19,RPL21,RPL22,RPL23A,RPL24,RPL26,RPL27,RPL30,RPL27A,RPL28,RPL29,RPL31,RPL32,RPL35A,RPL37,RPL37A,RPL38,RPL39,RPL41,RPL36A,RPLP0,RPLP1,RPLP2,RPS2,RPS3,RPS3A,RPS5,RPS6,RPS7,RPS8,RPS9,RPS10,RPS11,RPS12,RPS13,RPS14,RPS15,RPS15A,RPS16,RPS17,RPS18,RPS19,RPS20,R…
Pathway	M189	Ribosome	MSigDB C2 BIOCARTA (v7.5.1)	1.453e-54	7.553e-52	74	86	RPL10A,RPL14,RPL23,RPL36,RPL3,RPL4,RPL5,RPL6,RPL7,RPL7A,RPL8,RPL10,RPL11,RPL12,RPL13,RPL15,RPL17,RPL18,RPL18A,RPL19,RPL21,RPL22,RPL23A,RPL24,RPL26,RPL27,RPL30,RPL27A,RPL28,RPL29,RPL31,RPL32,RPL35A,RPL37,RPL37A,RPL38,RPL39,RPL41,RPL36A,RPLP0,RPLP1,RPLP2,RPS2,RPS3,RPS3A,RPS5,RPS6,RPS7,RPS8,RPS9,RPS10,RPS11,RPS12,RPS13,RPS15,RPS15A,RPS16,RPS17,RPS18,RPS19,RPS20,RPS21,RPS23,RPS24,RPS25,RPS27,RPS27A,R…
Pathway	1339156	Selenocysteine synthesis	BioSystems: REACTOME	5.126e-54	2.332e-51	76	91	RPL10A,RPL14,RPL23,RPL36,RPL3,RPL4,RPL5,RPL6,RPL7,RPL7A,RPL8,RPL10,RPL11,RPL12,RPL13,RPL15,RPL17,RPL18,RPL18A,RPL19,RPL21,RPL22,RPL23A,RPL24,RPL26,RPL27,RPL30,RPL27A,RPL28,RPL29,RPL31,RPL32,RPL35A,RPL37,RPL37A,RPL38,RPL39,RPL41,RPL36A,RPLP0,RPLP1,RPLP2,RPS2,RPS3,RPS3A,RPS5,RPS6,RPS7,RPS8,RPS9,RPS10,RPS11,RPS12,RPS13,RPS14,RPS15,RPS15A,RPS16,RPS17,RPS18,RPS19,RPS20,RPS21,RPS23,RPS24,RPS25,RPS27,RP…
Pathway	1268686	GTP hydrolysis and joining of the 60S ribosomal subunit	BioSystems: REACTOME	6.574e-54	2.658e-51	85	112	EIF3D,EIF3F,EIF3H,RPL10A,RPL14,RPL23,RPL36,EIF4A2,EIF4B,RPL3,RPL4,RPL5,RPL6,RPL7,RPL7A,RPL8,RPL10,RPL11,RPL12,RPL13,RPL15,RPL17,RPL18,RPL18A,RPL19,RPL21,RPL22,RPL23A,RPL24,RPL26,RPL27,RPL30,RPL27A,RPL28,RPL29,RPL31,RPL32,RPL35A,RPL37,RPL37A,RPL38,RPL39,RPL41,RPL36A,RPLP0,RPLP1,RPLP2,RPS2,RPS3,RPS3A,RPS5,RPS6,RPS7,RPS8,RPS9,RPS10,RPS11,RPS12,RPS13,RPS14,RPS15,RPS15A,RPS16,RPS17,RPS18,RPS19,RPS20,R…
Pathway	1269718	Nonsense Mediated Decay (NMD) independent of the Exon Junction Complex (EJC)	BioSystems: REACTOME	1.832e-53	6.667e-51	77	94	RPL10A,RPL14,RPL23,RPL36,RPL3,RPL4,RPL5,RPL6,RPL7,RPL7A,RPL8,RPL10,RPL11,RPL12,RPL13,RPL15,RPL17,RPL18,RPL18A,RPL19,RPL21,RPL22,RPL23A,RPL24,RPL26,RPL27,RPL30,RPL27A,RPL28,RPL29,RPL31,RPL32,RPL35A,RPL37,RPL37A,RPL38,RPL39,RPL41,RPL36A,RPLP0,RPLP1,RPLP2,RPS2,RPS3,RPS3A,RPS5,RPS6,RPS7,RPS8,RPS9,RPS10,RPS11,RPS12,RPS13,RPS14,RPS15,RPS15A,RPS16,RPS17,RPS18,RPS19,RPS20,RPS21,RPS23,RPS24,RPS25,RPS27,RP…
Pathway	1268692	Eukaryotic Translation Termination	BioSystems: REACTOME	2.599e-53	8.599e-51	76	92	RPL10A,RPL14,RPL23,RPL36,RPL3,RPL4,RPL5,RPL6,RPL7,RPL7A,RPL8,RPL10,RPL11,RPL12,RPL13,RPL15,RPL17,RPL18,RPL18A,RPL19,RPL21,RPL22,RPL23A,RPL24,RPL26,RPL27,RPL30,RPL27A,RPL28,RPL29,RPL31,RPL32,RPL35A,RPL37,RPL37A,RPL38,RPL39,RPL41,RPL36A,RPLP0,RPLP1,RPLP2,RPS2,RPS3,RPS3A,RPS5,RPS6,RPS7,RPS8,RPS9,RPS10,RPS11,RPS12,RPS13,RPS14,RPS15,RPS15A,RPS16,RPS17,RPS18,RPS19,RPS20,RPS21,RPS23,RPS24,RPS25,RPS27,RP…
Pathway	1268680	Cap-dependent Translation Initiation	BioSystems: REACTOME	7.775e-53	2.176e-50	87	119	EIF3D,EIF3F,EIF3H,RPL10A,EIF2B3,RPL14,RPL23,RPL36,EIF4A2,EIF4B,RPL3,RPL4,RPL5,RPL6,RPL7,RPL7A,RPL8,RPL10,RPL11,RPL12,RPL13,RPL15,RPL17,RPL18,RPL18A,RPL19,RPL21,RPL22,RPL23A,RPL24,RPL26,RPL27,RPL30,RPL27A,RPL28,RPL29,RPL31,RPL32,RPL35A,RPL37,RPL37A,RPL38,RPL39,RPL41,RPL36A,RPLP0,RPLP1,RPLP2,RPS2,RPS3,RPS3A,RPS5,RPS6,RPS7,RPS8,RPS9,RPS10,RPS11,RPS12,RPS13,RPS14,RPS15,RPS15A,RPS16,RPS17,RPS18,RPS19,…
Pathway	1268679	Eukaryotic Translation Initiation	BioSystems: REACTOME	7.775e-53	2.176e-50	87	119	EIF3D,EIF3F,EIF3H,RPL10A,EIF2B3,RPL14,RPL23,RPL36,EIF4A2,EIF4B,RPL3,RPL4,RPL5,RPL6,RPL7,RPL7A,RPL8,RPL10,RPL11,RPL12,RPL13,RPL15,RPL17,RPL18,RPL18A,RPL19,RPL21,RPL22,RPL23A,RPL24,RPL26,RPL27,RPL30,RPL27A,RPL28,RPL29,RPL31,RPL32,RPL35A,RPL37,RPL37A,RPL38,RPL39,RPL41,RPL36A,RPLP0,RPLP1,RPLP2,RPS2,RPS3,RPS3A,RPS5,RPS6,RPS7,RPS8,RPS9,RPS10,RPS11,RPS12,RPS13,RPS14,RPS15,RPS15A,RPS16,RPS17,RPS18,RPS19,…
Pathway	1339149	Selenoamino acid metabolism	BioSystems: REACTOME	3.418e-50	8.886e-48	83	114	AHCY,RPL10A,NNMT,RPL14,AIMP1,RPL23,RPL36,DARS1,QARS1,RPL3,RPL4,RPL5,RPL6,RPL7,RPL7A,RPL8,RPL10,RPL11,RPL12,RPL13,RPL15,RPL17,RPL18,RPL18A,RPL19,RPL21,RPL22,RPL23A,RPL24,EPRS1,RPL26,RPL27,RPL30,RPL27A,RPL28,RPL29,RPL31,RPL32,RPL35A,RPL37,RPL37A,RPL38,RPL39,RPL41,RPL36A,RPLP0,RPLP1,RPLP2,RPS2,RPS3,RPS3A,RPS5,RPS6,RPS7,RPS8,RPS9,RPS10,RPS11,RPS12,RPS13,RPS14,RPS15,RPS15A,RPS16,RPS17,RPS18,RPS19,RPS2…
Pathway	1269716	Nonsense-Mediated Decay (NMD)	BioSystems: REACTOME	2.117e-46	4.816e-44	80	114	RPL10A,RPL14,RPL23,RPL36,RPL3,RPL4,RPL5,RPL6,RPL7,RPL7A,RPL8,RPL10,RPL11,RPL12,RPL13,RPL15,RPL17,RPL18,RPL18A,RPL19,RPL21,RPL22,RPL23A,RPL24,RPL26,RPL27,RPL30,RPL27A,RPL28,RPL29,RPL31,RPL32,RPL35A,RPL37,RPL37A,RPL38,RPL39,RPL41,RPL36A,RPLP0,RPLP1,RPLP2,RPS2,RPS3,RPS3A,RPS5,RPS6,RPS7,RPS8,RPS9,RPS10,RPS11,RPS12,RPS13,RPS14,RPS15,RPS15A,RPS16,RPS17,RPS18,RPS19,RPS20,RPS21,RPS23,RPS24,RPS25,RPS27,RP…
Pathway	1269717	Nonsense Mediated Decay (NMD) enhanced by the Exon Junction Complex (EJC)	BioSystems: REACTOME	2.117e-46	4.816e-44	80	114	RPL10A,RPL14,RPL23,RPL36,RPL3,RPL4,RPL5,RPL6,RPL7,RPL7A,RPL8,RPL10,RPL11,RPL12,RPL13,RPL15,RPL17,RPL18,RPL18A,RPL19,RPL21,RPL22,RPL23A,RPL24,RPL26,RPL27,RPL30,RPL27A,RPL28,RPL29,RPL31,RPL32,RPL35A,RPL37,RPL37A,RPL38,RPL39,RPL41,RPL36A,RPLP0,RPLP1,RPLP2,RPS2,RPS3,RPS3A,RPS5,RPS6,RPS7,RPS8,RPS9,RPS10,RPS11,RPS12,RPS13,RPS14,RPS15,RPS15A,RPS16,RPS17,RPS18,RPS19,RPS20,RPS21,RPS23,RPS24,RPS25,RPS27,RP…
Pathway	1268678	Translation	BioSystems: REACTOME	3.189e-44	6.827e-42	93	157	EIF3D,EIF3F,EIF3H,RPL10A,EIF2B3,RPL14,RPL23,RPL36,EEF1A1,EEF1B2,EEF1D,EEF1G,EEF2,EIF4A2,EIF4B,RPL3,RPL4,RPL5,RPL6,RPL7,RPL7A,RPL8,RPL10,RPL11,RPL12,RPL13,RPL15,RPL17,RPL18,RPL18A,RPL19,RPL21,RPL22,RPL23A,RPL24,RPL26,RPL27,RPL30,RPL27A,RPL28,RPL29,RPL31,RPL32,RPL35A,RPL37,RPL37A,RPL38,RPL39,RPL41,RPL36A,RPLP0,RPLP1,RPLP2,RPS2,RPS3,RPS3A,RPS5,RPS6,RPS7,RPS8,RPS9,RPS10,RPS11,RPS12,RPS13,RPS14,RPS15,…
Pathway	1383086	Major pathway of rRNA processing in the nucleolus and cytosol	BioSystems: REACTOME	4.333e-44	8.759e-42	97	170	NOB1,ERI1,NOP14,RIOK3,RPL10A,RPL14,RRP9,RPL23,RPL36,CSNK1D,BMS1,RIOK1,UTP18,RPL3,RPL4,RPL5,RPL6,RPL7,RPL7A,RPL8,RPL10,RPL11,RPL12,RPL13,RPL15,RPL17,RPL18,RPL18A,RPL19,RPL21,RPL22,RPL23A,RPL24,RPL26,RPL27,RPL30,RPL27A,RPL28,RPL29,RPL31,RPL32,RPL35A,RPL37,RPL37A,RPP21,RPL38,RPL39,RPL41,RPL36A,RPLP0,RPLP1,RPLP2,FBL,RPS2,RPS3,RPS3A,RPS5,RPS6,RPS7,RPS8,RPS9,RPS10,RPS11,RPS12,RPS13,RPS14,RPS15,RPS15A,R…
Pathway	1427846	rRNA processing in the nucleus and cytosol	BioSystems: REACTOME	1.056e-43	2.023e-41	100	181	NOB1,ERI1,NOP14,RIOK3,RPL10A,RPL14,RRP9,RPL23,RPL36,CSNK1D,BMS1,RIOK1,UTP18,RPL3,RPL4,RPL5,RPL6,RPL7,RPL7A,RPL8,RPL10,RPL11,RPL12,RPL13,RPL15,RPL17,RPL18,RPL18A,RPL19,RPL21,RPL22,RPL23A,RPL24,RPL26,RPL27,RPL30,RPL27A,RPL28,RPL29,RPL31,RPL32,RPL35A,RPL37,RPL37A,RPP21,RPL38,RPL39,RPL41,RPL36A,RPLP0,RPLP1,RPLP2,FBL,RPS2,RPS3,RPS3A,RPS5,RPS6,RPS7,RPS8,RPS9,RPS10,RPS11,RPS12,RPS13,RPS14,RPS15,RPS15A,R…
Pathway	1268689	SRP-dependent cotranslational protein targeting to membrane	BioSystems: REACTOME	6.837e-43	1.244e-40	76	111	RPL10A,RPL14,RPL23,RPL36,RPL3,RPL4,RPL5,RPL6,RPL7,RPL7A,RPL8,RPL10,RPL11,RPL12,RPL13,RPL15,RPL17,RPL18,RPL18A,RPL19,RPL21,RPL22,RPL23A,RPL24,RPL26,RPL27,RPL30,RPL27A,RPL28,RPL29,RPL31,RPL32,RPL35A,RPL37,RPL37A,RPL38,RPL39,RPL41,RPL36A,RPLP0,RPLP1,RPLP2,RPS2,RPS3,RPS3A,RPS5,RPS6,RPS7,RPS8,RPS9,RPS10,RPS11,RPS12,RPS13,RPS14,RPS15,RPS15A,RPS16,RPS17,RPS18,RPS19,RPS20,RPS21,RPS23,RPS24,RPS25,RPS27,RP…
Pathway	1383085	rRNA processing	BioSystems: REACTOME	9.453e-43	1.638e-40	102	191	NOB1,ERI1,NOP14,RIOK3,RPL10A,RPL14,RRP9,RPL23,RPL36,CSNK1D,PRORP,BMS1,TRMT10C,RIOK1,UTP18,RPL3,RPL4,RPL5,RPL6,RPL7,RPL7A,RPL8,RPL10,RPL11,RPL12,RPL13,RPL15,RPL17,RPL18,RPL18A,RPL19,RPL21,RPL22,RPL23A,RPL24,RPL26,RPL27,RPL30,RPL27A,RPL28,RPL29,RPL31,RPL32,RPL35A,RPL37,RPL37A,RPP21,RPL38,RPL39,RPL41,RPL36A,RPLP0,RPLP1,RPLP2,FBL,RPS2,RPS3,RPS3A,RPS5,RPS6,RPS7,RPS8,RPS9,RPS10,RPS11,RPS12,RPS13,RPS14,…
Pathway	1269115	Influenza Viral RNA Transcription and Replication	BioSystems: REACTOME	5.993e-41	9.914e-39	82	133	RPL10A,NUP88,RPL14,RPL23,RPL36,POLR2B,POLR2C,NUP93,RPL3,RPL4,RPL5,RPL6,RPL7,RPL7A,RPL8,RPL10,RPL11,RPL12,RPL13,RPL15,RPL17,RPL18,RPL18A,RPL19,RPL21,RPL22,RPL23A,RPL24,RPL26,RPL27,RPL30,RPL27A,RPL28,RPL29,RPL31,RPL32,RPL35A,RPL37,RPL37A,RPL38,RPL39,RPL41,RPL36A,RPLP0,RPLP1,RPLP2,RPS2,RPS3,RPS3A,RPS5,RPS6,RPS7,RPS8,RPS9,RPS10,RPS11,RPS12,RPS13,RPS14,RPS15,RPS15A,RPS16,RPS17,RPS18,RPS19,RPS20,RPS21,…
Pathway	1269109	Influenza Life Cycle	BioSystems: REACTOME	6.092e-40	9.638e-38	84	142	RPL10A,NUP88,RPL14,RPL23,CLTC,RPL36,POLR2B,POLR2C,NUP93,RPL3,RPL4,RPL5,RPL6,RPL7,RPL7A,RPL8,RPL10,RPL11,RPL12,RPL13,RPL15,RPL17,RPL18,RPL18A,RPL19,RPL21,RPL22,RPL23A,RPL24,RPL26,RPL27,RPL30,RPL27A,RPL28,RPL29,RPL31,RPL32,RPL35A,RPL37,RPL37A,RPL38,RPL39,RPL41,RPL36A,RPLP0,RPLP1,RPLP2,RPS2,RPS3,RPS3A,RPS5,RPS6,RPS7,RPS8,RPS9,RPS10,RPS11,RPS12,RPS13,RPS14,RPS15,RPS15A,RPS16,RPS17,RPS18,RPS19,RPS20,R…
Pathway	83036	Ribosome	BioSystems: KEGG	3.549e-39	5.381e-37	80	132	RPL10A,RPL14,RPL23,MRPS21,RPL36,RPL36A-HNRNPH2,MRPL24,RPL3,RPL4,RPL5,RPL6,RPL7,RPL7A,RPL8,RPL10,RPL11,RPL12,RPL13,RPL15,RPL17,RPL18,RPL18A,RPL19,RPL21,RPL22,RPL23A,RPL24,RPL26,RPL27,RPL30,RPL27A,RPL28,RPL29,RPL31,RPL32,RPL35A,RPL37,RPL37A,RPL38,RPL39,RPL41,RPL36A,RPLP0,RPLP1,RPLP2,RPS2,RPS3,RPS3A,RPS5,RPS6,RPS7,RPS8,RPS9,RPS10,RPS11,RPS12,RPS13,RPS14,RPS15,RPS15A,RPS16,RPS17,RPS18,RPS19,RPS20,RPS…
Pathway	1269108	Influenza Infection	BioSystems: REACTOME	8.671e-38	1.262e-35	85	152	SLC25A6,RPL10A,NUP88,RPL14,RPL23,CLTC,RPL36,POLR2B,POLR2C,NUP93,RPL3,RPL4,RPL5,RPL6,RPL7,RPL7A,RPL8,RPL10,RPL11,RPL12,RPL13,RPL15,RPL17,RPL18,RPL18A,RPL19,RPL21,RPL22,RPL23A,RPL24,RPL26,RPL27,RPL30,RPL27A,RPL28,RPL29,RPL31,RPL32,RPL35A,RPL37,RPL37A,RPL38,RPL39,RPL41,RPL36A,RPLP0,RPLP1,RPLP2,RPS2,RPS3,RPS3A,RPS5,RPS6,RPS7,RPS8,RPS9,RPS10,RPS11,RPS12,RPS13,RPS14,RPS15,RPS15A,RPS16,RPS17,RPS18,RPS19…
Pathway	1268684	Translation initiation complex formation	BioSystems: REACTOME	7.699e-23	1.078e-20	40	59	EIF3D,EIF3F,EIF3H,EIF4A2,EIF4B,RPS2,RPS3,RPS3A,RPS5,RPS6,RPS7,RPS8,RPS9,RPS10,RPS11,RPS12,RPS13,RPS14,RPS15,RPS15A,RPS16,RPS17,RPS18,RPS19,RPS20,RPS21,RPS23,RPS24,RPS25,RPS27,RPS27A,RPS28,RPS29,FAU,EIF3L,EIF3M,PABPC1,EIF3K,EIF3E,RPSA
Pathway	1268683	Activation of the mRNA upon binding of the cap-binding complex and eIFs, and subsequent binding to 43S	BioSystems: REACTOME	2.033e-22	2.74e-20	40	60	EIF3D,EIF3F,EIF3H,EIF4A2,EIF4B,RPS2,RPS3,RPS3A,RPS5,RPS6,RPS7,RPS8,RPS9,RPS10,RPS11,RPS12,RPS13,RPS14,RPS15,RPS15A,RPS16,RPS17,RPS18,RPS19,RPS20,RPS21,RPS23,RPS24,RPS25,RPS27,RPS27A,RPS28,RPS29,FAU,EIF3L,EIF3M,PABPC1,EIF3K,EIF3E,RPSA
Pathway	1268682	Formation of the ternary complex, and subsequently, the 43S complex	BioSystems: REACTOME	2.219e-22	2.884e-20	37	52	EIF3D,EIF3F,EIF3H,RPS2,RPS3,RPS3A,RPS5,RPS6,RPS7,RPS8,RPS9,RPS10,RPS11,RPS12,RPS13,RPS14,RPS15,RPS15A,RPS16,RPS17,RPS18,RPS19,RPS20,RPS21,RPS23,RPS24,RPS25,RPS27,RPS27A,RPS28,RPS29,FAU,EIF3L,EIF3M,EIF3K,EIF3E,RPSA
Pathway	1268685	Ribosomal scanning and start codon recognition	BioSystems: REACTOME	1.104e-21	1.386e-19	39	59	EIF3D,EIF3F,EIF3H,EIF4A2,EIF4B,RPS2,RPS3,RPS3A,RPS5,RPS6,RPS7,RPS8,RPS9,RPS10,RPS11,RPS12,RPS13,RPS14,RPS15,RPS15A,RPS16,RPS17,RPS18,RPS19,RPS20,RPS21,RPS23,RPS24,RPS25,RPS27,RPS27A,RPS28,RPS29,FAU,EIF3L,EIF3M,EIF3K,EIF3E,RPSA
Pathway	1270158	Metabolism of amino acids and derivatives	BioSystems: REACTOME	2.611e-19	3.167e-17	100	318	AHCY,ALDH4A1,AUH,BCKDHB,RPL10A,NNMT,RPL14,AIMP1,RPL23,PYCR2,RPL36,PSMB5,PSMD2,DARS1,PHGDH,QARS1,APIP,SLC25A15,AGMAT,RPL3,RPL4,RPL5,RPL6,RPL7,RPL7A,RPL8,RPL10,RPL11,RPL12,RPL13,RPL15,RPL17,RPL18,RPL18A,RPL19,RPL21,RPL22,RPL23A,RPL24,EPRS1,RPL26,RPL27,RPL30,RPL27A,RPL28,RPL29,RPL31,RPL32,RPL35A,RPL37,RPL37A,RPL38,RPL39,RPL41,RPL36A,RPLP0,RPLP1,RPLP2,RPS2,RPS3,RPS3A,RPS5,RPS6,RPS7,RPS8,RPS9,RPS10,RP…
Pathway	1269056	Infectious disease	BioSystems: REACTOME	4.281e-17	5.025e-15	104	360	AP1G1,SLC25A6,RPL10A,NPM1,NUP88,RPL14,CBL,HGS,RCC1,RPL23,NMT2,CLTC,RPL36,POLR2B,POLR2C,NUP93,PSMB5,PSMD2,EEF2,RPL3,RPL4,RPL5,RPL6,RPL7,RPL7A,RPL8,RPL10,RPL11,RPL12,RPL13,RPL15,RPL17,RPL18,RPL18A,RPL19,RPL21,RPL22,RPL23A,RPL24,RPL26,RPL27,RPL30,RPL27A,RPL28,STAM2,RPL29,RPL31,RPL32,RPL35A,RPL37,RPL37A,RPL38,RPL39,RPL41,RPL36A,RPLP0,RPLP1,RPLP2,RPS2,RPS3,RPS3A,RPS5,RPS6,RPS7,RPS8,RPS9,RPS10,RPS11,RP…
Pathway	1269649	Gene Expression	BioSystems: REACTOME	1.587e-09	1.804e-07	289	1683	LAGE3,MDM2,ZNF658B,ZNF551,MEN1,METTL1,MLLT3,NR3C2,MRE11,ZNF311,RGCC,NOB1,NT5C3B,MSH2,ERI1,YARS1,PRKRA,ZNF563,NOP14,LAMTOR4,CDK13,NXT1,SAP30BP,ZNF747,PLD6,EIF3D,EIF3F,EIF3H,MYC,EED,NBN,RIOK3,TNFRSF10C,RPL10A,ZNF599,KAT2B,NR1I2,BNIP3L,ZFP36L1,EIF2B3,CNOT3,NOTCH2,NPM1,APOBEC3H,NUP88,CASP6,RPL14,RUNX2,CCNG1,RRP9,TRMT61A,MTA2,AIMP1,ZNF595,EFTUD2,RPL23,RRAGD,CLNS1A,XRN1,LSM4,PML,MED20,RPL36,POLR1A,COX4…
Pathway	1268854	Disease	BioSystems: REACTOME	1.732e-08	1.91e-06	144	736	MARK3,MDM2,FZD4,AP1G1,SLC25A6,IKBKG,ARAF,IRS2,MYC,RPL10A,KSR1,KAT2B,NOTCH2,NPM1,NUP88,RPL14,CBL,PEBP1,HGS,RCC1,RPL23,PIK3CB,NMT2,CLTC,RPL36,POLR2B,POLR2C,PPP2R5B,NUP93,MAPK3,ADAMTS14,PSMB5,PSMD2,EEF2,RPL3,RPL4,RPL5,RPL6,RPL7,RPL7A,RPL8,RPL10,RPL11,RPL12,RPL13,RPL15,RPL17,RPL18,RPL18A,RPL19,RPL21,RPL22,RPL23A,RPL24,RPL26,RPL27,HDAC11,RPL30,RPL27A,RPL28,STAM2,RPL29,RPL31,RPL32,RPL35A,RPL37,RPL37A,R…
Pathway	1268677	Metabolism of proteins	BioSystems: REACTOME	1.181e-05	0.001264	223	1370	ACADVL,MDM2,ADD1,MGAT5,MPI,SLC25A6,IKBKG,FUOM,MSRA,EIF3D,EIF3F,EIF3H,KDM1B,MVD,B4GALT2,MYC,ATP5MC1,RIPK1,NAPG,RPL10A,KAT2B,VNN1,EIF2B3,IL33,NSMCE1,NUP88,RPL14,SEC22C,HGS,PFDN5,RPL23,ALG8,PLG,ITM2B,TRAPPC6A,PML,TOMM7,RPL36,CHCHD7,PMPCB,H4C15,CPB2,RWDD3,PPP2R5B,SEC24C,CSNK1D,MDC1,NUP93,ADAMTS14,PSMB5,CD55,PSMD2,TOMM20,FBXW2,DDB2,RFT1,RABGGTA,WIPI1,TOMM6,SAE1,GALNT12,CTDSP2,EEF1A1,RING1,EEF1B2,EEF1D…
Pathway	1470929	Protein methylation	BioSystems: REACTOME	0.0002209	0.02296	9	19	EEF1A1,EEF2,CAMKMT,RPS2,ETFB,EEF1AKMT2,METTL21A,EEF2KMT,EEF1AKMT1
Pathway	M39423	Translation factors	MSigDB C2 BIOCARTA (v7.5.1)	0.0003533	0.03571	16	51	EIF4EBP3,EIF3D,EIF3F,EIF3H,EIF4G3,EIF2B3,EEF1A1,EEF1B2,EEF1D,EEF1G,EEF2,EIF4A2,EIF4B,EIF5A,PABPC1,EIF3E
Coexpression	M5926	HALLMARK_MYC_TARGETS_V1	MSigDB H: Hallmark Gene Sets (v7.5.1)	0.0003813	0.01907	42	200	APEX1,EIF3D,MYC,NAP1L1,DDX18,C1QBP,NPM1,RPL14,RRP9,PGK1,SLC25A3,CLNS1A,POLD2,RSL1D1,EEF1B2,ABCE1,TRIM28,RPL6,RPL18,RPL22,EPRS1,RPLP0,FBL,RPS2,RPS3,RPS5,RPS6,RPS10,RACK1,CCT4,NHP2,PABPC1,EXOSC7,SNRPD2,CCT3,PHB2,CBX3,HNRNPA1,HSP90AB1,HSPD1,XPO1,IMPDH2

## Sheet: Purple
Category	ID	Name	Source	p-value	FDR	Hit Count in Query List	Hit Count in Genome	Hit in Query List
GO: Molecular Function	GO:0038023	signaling receptor activity		3.946e-12	1.369e-09	42	891	IL13RA1,HCAR2,OSCAR,CLEC7A,P2RY13,GPR84,PTAFR,GPR162,TLR8,FZD1,HCAR3,FCGR1A,FCN1,ADGRE3,CD302,SMIM17,LILRB4,GPBAR1,LILRA1,LILRB3,FLT3,LILRA2,CD300LF,ANPEP,CD300H,FPR1,FPR2,NFAM1,CD93,CSF1R,P2RX1,CD14,CSF3R,P2RY2,CD86,CD33,CD36,TLR2,TLR4,TREM1,LRP1,CD300E
GO: Molecular Function	GO:0060089	molecular transducer activity		3.946e-12	1.369e-09	42	891	IL13RA1,HCAR2,OSCAR,CLEC7A,P2RY13,GPR84,PTAFR,GPR162,TLR8,FZD1,HCAR3,FCGR1A,FCN1,ADGRE3,CD302,SMIM17,LILRB4,GPBAR1,LILRA1,LILRB3,FLT3,LILRA2,CD300LF,ANPEP,CD300H,FPR1,FPR2,NFAM1,CD93,CSF1R,P2RX1,CD14,CSF3R,P2RY2,CD86,CD33,CD36,TLR2,TLR4,TREM1,LRP1,CD300E
GO: Molecular Function	GO:0038187	pattern recognition receptor activity		5.584e-11	1.292e-08	8	18	CLEC7A,PTAFR,TLR8,FCN1,CD14,CD36,TLR2,TLR4
GO: Molecular Function	GO:0004888	transmembrane signaling receptor activity		2.968e-09	5.15e-07	32	689	IL13RA1,HCAR2,OSCAR,P2RY13,GPR84,PTAFR,GPR162,TLR8,FZD1,HCAR3,FCGR1A,ADGRE3,SMIM17,LILRB4,GPBAR1,LILRA1,LILRB3,FLT3,LILRA2,CD300LF,CD300H,FPR1,FPR2,NFAM1,CSF1R,P2RX1,CD14,CSF3R,P2RY2,TLR2,TLR4,CD300E
GO: Molecular Function	GO:0030246	carbohydrate binding		3.259e-08	4.523e-06	18	260	HK3,CLEC7A,SIGLEC5,CLEC12A,FCN1,PYGL,CD302,CLEC10A,CLEC6A,SIGLEC14,LGALS12,LGALS2,CD93,CLEC4D,ASGR1,ASGR2,CD33,VCAN
GO: Molecular Function	GO:0001530	lipopolysaccharide binding		7.327e-08	8.475e-06	7	27	PTAFR,BPI,RNASE2,CD14,TLR2,TLR4,LTF
GO: Molecular Function	GO:0016502	nucleotide receptor activity		1.77e-07	1.536e-05	6	19	HCAR2,P2RY13,PTAFR,HCAR3,P2RX1,P2RY2
GO: Molecular Function	GO:0001614	purinergic nucleotide receptor activity		1.77e-07	1.536e-05	6	19	HCAR2,P2RY13,PTAFR,HCAR3,P2RX1,P2RY2
GO: Molecular Function	GO:0050786	RAGE receptor binding		4.011e-07	3.093e-05	5	12	S100A8,S100A9,S100A12,FPR1,FPR2
GO: Molecular Function	GO:0001540	amyloid-beta binding		4.613e-07	3.201e-05	10	88	LDLRAD3,LILRA1,LILRB3,LILRA2,FPR2,CD36,TLR2,TLR4,CST3,LRP1
GO: Molecular Function	GO:0008289	lipid binding		1.249e-06	7.879e-05	28	721	RASGRP4,NCF1,PTAFR,EPB41L3,S100A8,S100A9,RBP7,BPI,KCNJ2,BTK,ALOX15B,PLA2G7,CD300LF,FGD2,NRGN,CD1A,MYOF,CD1D,RNASE2,CD14,CD36,TLR2,TLR4,LTF,WDFY3,NCF1C,MARCKS,ADAP2
GO: Molecular Function	GO:0071723	lipopeptide binding		4.7e-06	0.0002718	4	9	CD1A,CD1D,CD14,TLR2
GO: Molecular Function	GO:0004028	3-chloroallyl aldehyde dehydrogenase activity		1.116e-05	0.0005956	3	4	ALDH1A1,ALDH2,ALDH3B1
GO: Molecular Function	GO:0001875	lipopolysaccharide immune receptor activity		2.76e-05	0.001368	3	5	PTAFR,TLR2,TLR4
GO: Molecular Function	GO:0016175	superoxide-generating NAD(P)H oxidase activity		4.761e-05	0.002065	4	15	CYBB,NCF1,NCF2,NCF1C
GO: Molecular Function	GO:0035325	Toll-like receptor binding		4.761e-05	0.002065	4	15	S100A8,S100A9,CD36,TLR2
GO: Molecular Function	GO:0033691	sialic acid binding		8.118e-05	0.003314	4	17	SIGLEC5,FCN1,SIGLEC14,CD33
GO: Molecular Function	GO:0070891	lipoteichoic acid binding		9.459e-05	0.003647	3	7	CD14,CD36,TLR2
GO: Molecular Function	GO:0042277	peptide binding		0.000104	0.003799	16	379	GPR84,LDLRAD3,LILRA1,LILRB3,LILRA2,ANPEP,FPR1,FPR2,CD1A,CD1D,CD14,CD36,TLR2,TLR4,CST3,LRP1
GO: Molecular Function	GO:0140375	immune receptor activity		0.0001173	0.003905	9	133	IL13RA1,FCGR1A,LILRA1,LILRB3,FLT3,LILRA2,FPR1,FPR2,CSF3R
GO: Molecular Function	GO:0038024	cargo receptor activity		0.0001182	0.003905	7	78	OSCAR,STAB1,FPR2,ASGR1,ASGR2,CD36,LRP1
GO: Molecular Function	GO:0005102	signaling receptor binding		0.000128	0.004039	37	1388	IL13RA1,TNFSF13,LRRK2,CLEC7A,WLS,FZD1,S100A8,S100A9,S100A12,FCGR1A,FCN1,GNA15,HOMER3,VSTM1,LILRB4,SECTM1,LILRA1,LILRB3,FLT3,LILRA2,CD300LF,PILRA,FPR1,FPR2,GRN,LGALS12,ADAMTS5,TGFBI,CD1D,P2RY2,CLEC4D,CD86,CD36,TLR2,TLR4,LRP1,PADI2
GO: Molecular Function	GO:0032396	inhibitory MHC class I receptor activity		0.0001498	0.004519	3	8	LILRA1,LILRB3,LILRA2
GO: Molecular Function	GO:0005509	calcium ion binding		0.0001863	0.005228	20	571	RASGRP4,S100Z,STAB1,S100A8,S100A9,S100A12,FBN2,PROZ,LPCAT2,ADGRE3,NID1,ALOX15B,SLC25A41,CLEC6A,RAB44,CD93,SLC8A1,VCAN,LRP1,PADI2
GO: Molecular Function	GO:0018479	benzaldehyde dehydrogenase (NAD+) activity		0.0002034	0.005228	2	2	ALDH1A1,ALDH3B1
GO: Molecular Function	GO:0070553	nicotinic acid receptor activity		0.0002034	0.005228	2	2	HCAR2,HCAR3
GO: Molecular Function	GO:0004873	asialoglycoprotein receptor activity		0.0002034	0.005228	2	2	ASGR1,ASGR2
GO: Molecular Function	GO:0023025	MHC class Ib protein complex binding		0.0002223	0.005509	3	9	LILRA1,LILRB3,LILRA2
GO: Molecular Function	GO:0050664	oxidoreductase activity, acting on NAD(P)H, oxygen as acceptor		0.0002825	0.006536	4	23	CYBB,NCF1,NCF2,NCF1C
GO: Molecular Function	GO:0030169	low-density lipoprotein particle binding		0.0002825	0.006536	4	23	STAB1,CD36,VCAN,LRP1
GO: Molecular Function	GO:0016176	superoxide-generating NADPH oxidase activator activity		0.0003142	0.007035	3	10	NCF1,NCF2,NCF1C
GO: Molecular Function	GO:0033218	amide binding		0.0003505	0.007602	17	465	GPR84,LDLRAD3,LILRA1,LILRB3,LILRA2,CD300LF,ANPEP,FPR1,FPR2,CD1A,CD1D,CD14,CD36,TLR2,TLR4,CST3,LRP1
GO: Molecular Function	GO:0001848	complement binding		0.0004614	0.009703	4	26	SERPING1,FPR1,FPR2,CD93
GO: Molecular Function	GO:0045028	G protein-coupled purinergic nucleotide receptor activity		0.0005641	0.01149	3	12	P2RY13,PTAFR,P2RY2
GO: Molecular Function	GO:0019115	benzaldehyde dehydrogenase [NAD(P)+] activity		0.0005959	0.01149	2	3	ALDH1A1,ALDH3B1
GO: Molecular Function	GO:0004982	N-formyl peptide receptor activity		0.0005959	0.01149	2	3	FPR1,FPR2
GO: Molecular Function	GO:0005041	low-density lipoprotein particle receptor activity		0.0007257	0.01199	3	13	STAB1,CD36,LRP1
GO: Molecular Function	GO:0050135	NAD(P)+ nucleosidase activity		0.0007257	0.01199	3	13	BST1,TLR2,TLR4
GO: Molecular Function	GO:0003953	NAD+ nucleosidase activity		0.0007257	0.01199	3	13	BST1,TLR2,TLR4
GO: Molecular Function	GO:0061809	NAD+ nucleotidase, cyclic ADP-ribose generating		0.0007257	0.01199	3	13	BST1,TLR2,TLR4
GO: Molecular Function	GO:0061812	cyclic ADP-ribose hydrolase		0.0007257	0.01199	3	13	BST1,TLR2,TLR4
GO: Molecular Function	GO:0061811	ADP-ribosyl cyclase activity		0.0007257	0.01199	3	13	BST1,TLR2,TLR4
GO: Molecular Function	GO:0004029	aldehyde dehydrogenase (NAD+) activity		0.000914	0.01442	3	14	ALDH1A1,ALDH2,ALDH3B1
GO: Molecular Function	GO:0032393	MHC class I receptor activity		0.000914	0.01442	3	14	LILRA1,LILRB3,LILRA2
GO: Molecular Function	GO:0004030	aldehyde dehydrogenase [NAD(P)+] activity		0.001131	0.01726	3	15	ALDH1A1,ALDH2,ALDH3B1
GO: Molecular Function	GO:0071813	lipoprotein particle binding		0.001169	0.01726	4	33	STAB1,CD36,VCAN,LRP1
GO: Molecular Function	GO:0071814	protein-lipid complex binding		0.001169	0.01726	4	33	STAB1,CD36,VCAN,LRP1
GO: Molecular Function	GO:0030228	lipoprotein particle receptor activity		0.001655	0.02392	3	17	STAB1,CD36,LRP1
GO: Molecular Function	GO:0004930	G protein-coupled receptor activity		0.001891	0.02552	12	316	HCAR2,P2RY13,GPR84,PTAFR,GPR162,FZD1,HCAR3,ADGRE3,GPBAR1,FPR1,FPR2,P2RY2
GO: Molecular Function	GO:0005124	scavenger receptor binding		0.001949	0.02552	2	5	FPR1,FPR2
GO: Molecular Function	GO:0030884	exogenous lipid antigen binding		0.001949	0.02552	2	5	CD1A,CD1D
GO: Molecular Function	GO:0030883	endogenous lipid antigen binding		0.001949	0.02552	2	5	CD1A,CD1D
GO: Molecular Function	GO:0035662	Toll-like receptor 4 binding		0.001949	0.02552	2	5	S100A8,S100A9
GO: Molecular Function	GO:0042288	MHC class I protein binding		0.002647	0.03332	4	41	LILRA1,LILRB3,LILRA2,PILRA
GO: Molecular Function	GO:0023029	MHC class Ib protein binding		0.002688	0.03332	3	20	LILRA1,LILRB3,LILRA2
GO: Molecular Function	GO:0015491	cation:cation antiporter activity		0.002688	0.03332	3	20	SLC24A4,SLC8A1,SLC11A1
GO: Molecular Function	GO:0031406	carboxylic acid binding		0.002741	0.03337	9	206	SIGLEC5,S100A8,S100A9,FCN1,PYGL,GPBAR1,SIGLEC14,CD33,CD36
GO: Molecular Function	GO:0005432	calcium:sodium antiporter activity		0.002896	0.03407	2	6	SLC24A4,SLC8A1
GO: Molecular Function	GO:0043878	glyceraldehyde-3-phosphate dehydrogenase (NAD+) (non-phosphorylating) activity		0.002896	0.03407	2	6	ALDH1A1,ALDH2
GO: Molecular Function	GO:0033293	monocarboxylic acid binding		0.002956	0.03419	5	69	S100A8,S100A9,PYGL,GPBAR1,CD36
GO: Molecular Function	GO:0015368	calcium:cation antiporter activity		0.004017	0.04519	2	7	SLC24A4,SLC8A1
GO: Molecular Function	GO:0005044	scavenger receptor activity		0.004038	0.04519	4	46	OSCAR,STAB1,CD36,LRP1
GO: Molecular Function	GO:0042287	MHC protein binding		0.00424	0.0467	5	75	CLEC7A,LILRA1,LILRB3,LILRA2,PILRA
GO: Molecular Function	GO:0015298	solute:cation antiporter activity		0.004578	0.04964	3	24	SLC24A4,SLC8A1,SLC11A1
GO: Biological Process	GO:0002274	myeloid leukocyte activation		2.554e-37	1.091e-33	66	673	CYBB,HK3,SPI1,ACP3,DOK3,LRRK2,OSCAR,GPR84,SIGLEC5,CFP,SIRPA,PTAFR,CLEC12A,TLR8,S100A8,S100A9,CFD,S100A12,SERPINA1,BPI,BST1,FCN1,ADGRE3,BTK,QPCT,PYGL,ALDH3B1,MNDA,LILRB4,LILRA1,LILRB3,LILRA3,LILRA2,RAB31,CD300LF,ANPEP,PILRA,FPR1,FPR2,SIGLEC14,GRN,BATF2,NFAM1,RAB44,CD93,CD1D,RNASE2,SLC11A1,P2RX1,CD14,P2RY2,CLEC4D,CD86,CD33,CD36,TLR2,TLR4,CST3,CD68,CDA,LTBR,LTF,LYZ,PADI2,CTSZ,MCEMP1
GO: Biological Process	GO:0002446	neutrophil mediated immunity		2.833e-33	6.048e-30	54	480	CYBB,HK3,ACP3,NCF1,DOK3,OSCAR,GPR84,SIGLEC5,CFP,SIRPA,PTAFR,CLEC12A,S100A8,S100A9,CFD,S100A12,SERPINA1,BPI,BST1,FCN1,ADGRE3,QPCT,PYGL,ALDH3B1,MNDA,LILRB3,LILRA3,RAB31,ANPEP,FPR1,FPR2,SIGLEC14,GRN,NFAM1,RAB44,CD93,RNASE2,SLC11A1,P2RX1,CD14,CLEC4D,CD33,CD36,TLR2,CST3,TREM1,CD68,CDA,LTF,LYZ,NCF1C,PADI2,CTSZ,MCEMP1
GO: Biological Process	GO:0002444	myeloid leukocyte mediated immunity		4.537e-32	5.515e-29	56	554	CYBB,HK3,ACP3,NCF1,DOK3,OSCAR,GPR84,SIGLEC5,CFP,SIRPA,PTAFR,CLEC12A,S100A8,S100A9,CFD,S100A12,SERPINA1,BPI,FCGR1A,BST1,FCN1,ADGRE3,BTK,QPCT,PYGL,ALDH3B1,MNDA,LILRB3,LILRA3,RAB31,ANPEP,FPR1,FPR2,SIGLEC14,GRN,NFAM1,RAB44,CD93,RNASE2,SLC11A1,P2RX1,CD14,CLEC4D,CD33,CD36,TLR2,CST3,TREM1,CD68,CDA,LTF,LYZ,NCF1C,PADI2,CTSZ,MCEMP1
GO: Biological Process	GO:0002283	neutrophil activation involved in immune response		5.167e-32	5.515e-29	52	462	CYBB,HK3,ACP3,DOK3,OSCAR,GPR84,SIGLEC5,CFP,SIRPA,PTAFR,CLEC12A,S100A8,S100A9,CFD,S100A12,SERPINA1,BPI,BST1,FCN1,ADGRE3,QPCT,PYGL,ALDH3B1,MNDA,LILRB3,LILRA3,LILRA2,RAB31,ANPEP,FPR1,FPR2,SIGLEC14,GRN,NFAM1,RAB44,CD93,RNASE2,SLC11A1,P2RX1,CD14,CLEC4D,CD33,CD36,TLR2,CST3,CD68,CDA,LTF,LYZ,PADI2,CTSZ,MCEMP1
GO: Biological Process	GO:0002275	myeloid cell activation involved in immune response		8.179e-32	6.985e-29	55	536	CYBB,HK3,SPI1,ACP3,DOK3,OSCAR,GPR84,SIGLEC5,CFP,SIRPA,PTAFR,CLEC12A,S100A8,S100A9,CFD,S100A12,SERPINA1,BPI,BST1,FCN1,ADGRE3,BTK,QPCT,PYGL,ALDH3B1,MNDA,LILRB4,LILRB3,LILRA3,LILRA2,RAB31,ANPEP,FPR1,FPR2,SIGLEC14,GRN,NFAM1,RAB44,CD93,RNASE2,SLC11A1,P2RX1,CD14,CLEC4D,CD33,CD36,TLR2,CST3,CD68,CDA,LTF,LYZ,PADI2,CTSZ,MCEMP1
GO: Biological Process	GO:0042119	neutrophil activation		2.289e-31	1.463e-28	52	476	CYBB,HK3,ACP3,DOK3,OSCAR,GPR84,SIGLEC5,CFP,SIRPA,PTAFR,CLEC12A,S100A8,S100A9,CFD,S100A12,SERPINA1,BPI,BST1,FCN1,ADGRE3,QPCT,PYGL,ALDH3B1,MNDA,LILRB3,LILRA3,LILRA2,RAB31,ANPEP,FPR1,FPR2,SIGLEC14,GRN,NFAM1,RAB44,CD93,RNASE2,SLC11A1,P2RX1,CD14,CLEC4D,CD33,CD36,TLR2,CST3,CD68,CDA,LTF,LYZ,PADI2,CTSZ,MCEMP1
GO: Biological Process	GO:0002443	leukocyte mediated immunity		2.398e-31	1.463e-28	67	872	CYBB,HK3,TNFSF13,ACP3,NCF1,DOK3,OSCAR,CLEC7A,GAPT,GPR84,SIGLEC5,CFP,SIRPA,PTAFR,CLEC12A,TLR8,S100A8,S100A9,CFD,S100A12,SERPINA1,BPI,FCGR1A,BST1,FCN1,ADGRE3,BTK,QPCT,SERPING1,PYGL,ALDH3B1,MNDA,LILRB4,LILRA1,LILRB3,LILRA3,LILRA2,RAB31,ANPEP,FPR1,FPR2,SIGLEC14,GRN,NFAM1,RAB44,CD93,CD1A,CD1D,RNASE2,SLC11A1,P2RX1,CD14,CLEC4D,CD33,CD36,TLR2,TLR4,CST3,TREM1,CD68,CDA,LTF,LYZ,NCF1C,PADI2,CTSZ,MCEMP1
GO: Biological Process	GO:0043312	neutrophil degranulation		3.749e-31	2.001e-28	51	458	CYBB,HK3,ACP3,DOK3,OSCAR,GPR84,SIGLEC5,CFP,SIRPA,PTAFR,CLEC12A,S100A8,S100A9,CFD,S100A12,SERPINA1,BPI,BST1,FCN1,ADGRE3,QPCT,PYGL,ALDH3B1,MNDA,LILRB3,LILRA3,RAB31,ANPEP,FPR1,FPR2,SIGLEC14,GRN,NFAM1,RAB44,CD93,RNASE2,SLC11A1,P2RX1,CD14,CLEC4D,CD33,CD36,TLR2,CST3,CD68,CDA,LTF,LYZ,PADI2,CTSZ,MCEMP1
GO: Biological Process	GO:0002263	cell activation involved in immune response		4.371e-31	2.074e-28	61	709	CYBB,HK3,SPI1,TNFSF13,ACP3,DOK3,OSCAR,CLEC7A,GAPT,GPR84,SIGLEC5,CFP,SIRPA,PTAFR,CLEC12A,S100A8,S100A9,CFD,S100A12,SERPINA1,BPI,BST1,FCN1,ADGRE3,BTK,QPCT,PYGL,ALDH3B1,MNDA,LILRB4,LILRB3,LILRA3,LILRA2,RAB31,ANPEP,FPR1,FPR2,SIGLEC14,GRN,NFAM1,RAB44,CD93,RNASE2,SLC11A1,P2RX1,CD14,CLEC4D,CD86,CD33,CD36,TLR2,TLR4,CST3,LRP1,CD68,CDA,LTF,LYZ,PADI2,CTSZ,MCEMP1
GO: Biological Process	GO:0036230	granulocyte activation		5.239e-31	2.237e-28	52	484	CYBB,HK3,ACP3,DOK3,OSCAR,GPR84,SIGLEC5,CFP,SIRPA,PTAFR,CLEC12A,S100A8,S100A9,CFD,S100A12,SERPINA1,BPI,BST1,FCN1,ADGRE3,QPCT,PYGL,ALDH3B1,MNDA,LILRB3,LILRA3,LILRA2,RAB31,ANPEP,FPR1,FPR2,SIGLEC14,GRN,NFAM1,RAB44,CD93,RNASE2,SLC11A1,P2RX1,CD14,CLEC4D,CD33,CD36,TLR2,CST3,CD68,CDA,LTF,LYZ,PADI2,CTSZ,MCEMP1
GO: Biological Process	GO:0002366	leukocyte activation involved in immune response		2.972e-30	1.154e-27	60	706	CYBB,HK3,SPI1,TNFSF13,ACP3,DOK3,OSCAR,CLEC7A,GAPT,GPR84,SIGLEC5,CFP,SIRPA,PTAFR,CLEC12A,S100A8,S100A9,CFD,S100A12,SERPINA1,BPI,BST1,FCN1,ADGRE3,BTK,QPCT,PYGL,ALDH3B1,MNDA,LILRB4,LILRB3,LILRA3,LILRA2,RAB31,ANPEP,FPR1,FPR2,SIGLEC14,GRN,NFAM1,RAB44,CD93,RNASE2,SLC11A1,P2RX1,CD14,CLEC4D,CD86,CD33,CD36,TLR2,TLR4,CST3,CD68,CDA,LTF,LYZ,PADI2,CTSZ,MCEMP1
GO: Biological Process	GO:0043299	leukocyte degranulation		2.382e-29	8.476e-27	52	523	CYBB,HK3,ACP3,DOK3,OSCAR,GPR84,SIGLEC5,CFP,SIRPA,PTAFR,CLEC12A,S100A8,S100A9,CFD,S100A12,SERPINA1,BPI,BST1,FCN1,ADGRE3,BTK,QPCT,PYGL,ALDH3B1,MNDA,LILRB3,LILRA3,RAB31,ANPEP,FPR1,FPR2,SIGLEC14,GRN,NFAM1,RAB44,CD93,RNASE2,SLC11A1,P2RX1,CD14,CLEC4D,CD33,CD36,TLR2,CST3,CD68,CDA,LTF,LYZ,PADI2,CTSZ,MCEMP1
GO: Biological Process	GO:0001775	cell activation		3.61e-27	1.186e-24	80	1488	CYBB,IL13RA1,HK3,SPI1,TNFSF13,ACP3,DOK3,LRRK2,OSCAR,CLEC7A,GAPT,GPR84,SIGLEC5,CFP,SIRPB2,SIRPA,PTAFR,WLS,CLEC12A,TLR8,S100A8,S100A9,CFD,S100A12,SERPINA1,BPI,BST1,FCN1,ADGRE3,BTK,QPCT,PYGL,MAFB,GNA15,ALDH3B1,MNDA,LILRA5,LILRB4,LST1,LILRA1,LILRB3,FLT3,LILRA3,LILRA2,RAB31,SH3RF1,CD300LF,ANPEP,PILRA,FPR1,FPR2,SIGLEC14,GRN,BATF2,NFAM1,RAB44,CD93,CD1D,RNASE2,SLC11A1,P2RX1,CD14,P2RY2,CLEC4D,CD86,CD33,CD…
GO: Biological Process	GO:0002252	immune effector process		1.881e-26	5.738e-24	73	1263	CYBB,IL13RA1,HK3,SPI1,TNFSF13,ACP3,NCF1,DOK3,OSCAR,CLEC7A,GAPT,GPR84,SIGLEC5,CFP,SIRPA,PTAFR,CLEC12A,TLR8,APOBEC3A,S100A8,S100A9,CFD,S100A12,SERPINA1,BPI,FCGR1A,BST1,FCN1,ADGRE3,BTK,QPCT,SERPING1,PYGL,ALDH3B1,MNDA,LILRB4,LILRA1,LILRB3,LILRA3,LILRA2,RAB31,ANPEP,FPR1,FPR2,SIGLEC14,GRN,NFAM1,RAB44,CD93,CD1A,CD1D,RNASE2,SLC11A1,P2RX1,CD14,CLEC4D,CD86,CD33,CD36,TLR2,TLR4,CST3,TREM1,LRP1,CD68,IRAK3,CDA…
GO: Biological Process	GO:0045321	leukocyte activation		2.4e-26	6.832e-24	75	1341	CYBB,IL13RA1,HK3,SPI1,TNFSF13,ACP3,DOK3,LRRK2,OSCAR,CLEC7A,GAPT,GPR84,SIGLEC5,CFP,SIRPB2,SIRPA,PTAFR,CLEC12A,TLR8,S100A8,S100A9,CFD,S100A12,SERPINA1,BPI,BST1,FCN1,ADGRE3,BTK,QPCT,PYGL,MAFB,ALDH3B1,MNDA,LILRB4,LST1,LILRA1,LILRB3,FLT3,LILRA3,LILRA2,RAB31,SH3RF1,CD300LF,ANPEP,PILRA,FPR1,FPR2,SIGLEC14,GRN,BATF2,NFAM1,RAB44,CD93,CD1D,RNASE2,SLC11A1,P2RX1,CD14,P2RY2,CLEC4D,CD86,CD33,CD36,TLR2,TLR4,CST3…
GO: Biological Process	GO:0045055	regulated exocytosis		3.99e-25	1.065e-22	56	756	CYBB,HK3,ACP3,DOK3,LRRK2,OSCAR,GPR84,SIGLEC5,CFP,SIRPA,PTAFR,CLEC12A,F13A1,S100A8,S100A9,CFD,S100A12,SERPINA1,BPI,BST1,FCN1,ADGRE3,BTK,QPCT,SERPING1,PYGL,ALDH3B1,MNDA,LILRB3,LILRA3,RAB31,ANPEP,FPR1,FPR2,SIGLEC14,GRN,NFAM1,RAB44,CD93,RNASE2,SLC11A1,P2RX1,CD14,P2RY2,CLEC4D,CD33,CD36,TLR2,CST3,CD68,CDA,LTF,LYZ,PADI2,CTSZ,MCEMP1
GO: Biological Process	GO:0006887	exocytosis		7.084e-23	1.592e-20	57	872	CYBB,HK3,ACP3,DOK3,LRRK2,OSCAR,GPR84,SIGLEC5,CFP,SIRPA,PTAFR,CLEC12A,F13A1,S100A8,S100A9,CFD,S100A12,SERPINA1,BPI,BST1,FCN1,ADGRE3,BTK,QPCT,SERPING1,PYGL,ALDH3B1,MNDA,LILRB3,LILRA3,RAB31,ANPEP,FPR1,FPR2,SIGLEC14,GRN,NFAM1,RAB44,CD93,RNASE2,SLC11A1,P2RX1,CD14,P2RY2,CLEC4D,CD33,CD36,TLR2,CST3,CD68,CDA,TNFAIP2,LTF,LYZ,PADI2,CTSZ,MCEMP1
GO: Biological Process	GO:0140029	exocytic process		7.084e-23	1.592e-20	57	872	CYBB,HK3,ACP3,DOK3,LRRK2,OSCAR,GPR84,SIGLEC5,CFP,SIRPA,PTAFR,CLEC12A,F13A1,S100A8,S100A9,CFD,S100A12,SERPINA1,BPI,BST1,FCN1,ADGRE3,BTK,QPCT,SERPING1,PYGL,ALDH3B1,MNDA,LILRB3,LILRA3,RAB31,ANPEP,FPR1,FPR2,SIGLEC14,GRN,NFAM1,RAB44,CD93,RNASE2,SLC11A1,P2RX1,CD14,P2RY2,CLEC4D,CD33,CD36,TLR2,CST3,CD68,CDA,TNFAIP2,LTF,LYZ,PADI2,CTSZ,MCEMP1
GO: Biological Process	GO:0099500	vesicle fusion to plasma membrane		7.084e-23	1.592e-20	57	872	CYBB,HK3,ACP3,DOK3,LRRK2,OSCAR,GPR84,SIGLEC5,CFP,SIRPA,PTAFR,CLEC12A,F13A1,S100A8,S100A9,CFD,S100A12,SERPINA1,BPI,BST1,FCN1,ADGRE3,BTK,QPCT,SERPING1,PYGL,ALDH3B1,MNDA,LILRB3,LILRA3,RAB31,ANPEP,FPR1,FPR2,SIGLEC14,GRN,NFAM1,RAB44,CD93,RNASE2,SLC11A1,P2RX1,CD14,P2RY2,CLEC4D,CD33,CD36,TLR2,CST3,CD68,CDA,TNFAIP2,LTF,LYZ,PADI2,CTSZ,MCEMP1
GO: Biological Process	GO:0006906	vesicle fusion		1.412e-21	3.015e-19	57	927	CYBB,HK3,ACP3,DOK3,LRRK2,OSCAR,GPR84,SIGLEC5,CFP,SIRPA,PTAFR,CLEC12A,F13A1,S100A8,S100A9,CFD,S100A12,SERPINA1,BPI,BST1,FCN1,ADGRE3,BTK,QPCT,SERPING1,PYGL,ALDH3B1,MNDA,LILRB3,LILRA3,RAB31,ANPEP,FPR1,FPR2,SIGLEC14,GRN,NFAM1,RAB44,CD93,RNASE2,SLC11A1,P2RX1,CD14,P2RY2,CLEC4D,CD33,CD36,TLR2,CST3,CD68,CDA,TNFAIP2,LTF,LYZ,PADI2,CTSZ,MCEMP1
GO: Biological Process	GO:0048284	organelle fusion		1.745e-21	3.548e-19	58	965	CYBB,HK3,ACP3,DOK3,LRRK2,OSCAR,GPR84,SIGLEC5,CFP,SIRPA,PTAFR,CLEC12A,F13A1,S100A8,S100A9,CFD,S100A12,SERPINA1,BPI,BST1,FCN1,ADGRE3,BTK,QPCT,SERPING1,PYGL,ALDH3B1,MNDA,PID1,LILRB3,LILRA3,RAB31,ANPEP,FPR1,FPR2,SIGLEC14,GRN,NFAM1,RAB44,CD93,RNASE2,SLC11A1,P2RX1,CD14,P2RY2,CLEC4D,CD33,CD36,TLR2,CST3,CD68,CDA,TNFAIP2,LTF,LYZ,PADI2,CTSZ,MCEMP1
GO: Biological Process	GO:0090174	organelle membrane fusion		1.931e-21	3.748e-19	57	933	CYBB,HK3,ACP3,DOK3,LRRK2,OSCAR,GPR84,SIGLEC5,CFP,SIRPA,PTAFR,CLEC12A,F13A1,S100A8,S100A9,CFD,S100A12,SERPINA1,BPI,BST1,FCN1,ADGRE3,BTK,QPCT,SERPING1,PYGL,ALDH3B1,MNDA,LILRB3,LILRA3,RAB31,ANPEP,FPR1,FPR2,SIGLEC14,GRN,NFAM1,RAB44,CD93,RNASE2,SLC11A1,P2RX1,CD14,P2RY2,CLEC4D,CD33,CD36,TLR2,CST3,CD68,CDA,TNFAIP2,LTF,LYZ,PADI2,CTSZ,MCEMP1
GO: Biological Process	GO:0061025	membrane fusion		3.957e-21	7.347e-19	59	1016	CYBB,HK3,ACP3,DOK3,LRRK2,OSCAR,GPR84,SIGLEC5,CFP,SIRPA,PTAFR,CLEC12A,F13A1,S100A8,S100A9,CFD,S100A12,SERPINA1,BPI,NFE2,BST1,FCN1,ADGRE3,BTK,QPCT,SERPING1,PYGL,ALDH3B1,MNDA,LILRB3,LILRA3,RAB31,ANPEP,FPR1,FPR2,SIGLEC14,GRN,NFAM1,RAB44,CD93,MYOF,RNASE2,SLC11A1,P2RX1,CD14,P2RY2,CLEC4D,CD33,CD36,TLR2,CST3,CD68,CDA,TNFAIP2,LTF,LYZ,PADI2,CTSZ,MCEMP1
GO: Biological Process	GO:0140352	export from cell		5.924e-20	1.054e-17	66	1337	CYBB,HCAR2,HK3,ACP3,DOK3,LRRK2,OSCAR,GPR84,SIGLEC5,CFP,SIRPA,PTAFR,WLS,CLEC12A,F13A1,S100A8,S100A9,CFD,HCAR3,S100A12,SERPINA1,BPI,BST1,FCN1,ADGRE3,BTK,QPCT,SERPING1,PYGL,ALDH3B1,MNDA,LILRB3,LILRA3,RAB31,KCNE3,ANPEP,FPR1,FPR2,SIGLEC14,GRN,NFAM1,RAB44,CD93,SLC8A1,RNASE2,SLC11A1,P2RX1,CD14,P2RY2,CLEC4D,CD33,CD36,ENTPD1,TLR2,TLR4,CST3,LRP1,CD68,CDA,TNFAIP2,LTF,LYZ,PADI2,CTSZ,MARCKS,MCEMP1
GO: Biological Process	GO:0032940	secretion by cell		2.586e-19	4.417e-17	64	1296	CYBB,HCAR2,HK3,ACP3,DOK3,LRRK2,OSCAR,GPR84,SIGLEC5,CFP,SIRPA,PTAFR,WLS,CLEC12A,F13A1,S100A8,S100A9,CFD,HCAR3,S100A12,SERPINA1,BPI,BST1,FCN1,ADGRE3,BTK,QPCT,SERPING1,PYGL,ALDH3B1,MNDA,LILRB3,LILRA3,RAB31,ANPEP,FPR1,FPR2,SIGLEC14,GRN,NFAM1,RAB44,CD93,RNASE2,SLC11A1,P2RX1,CD14,P2RY2,CLEC4D,CD33,CD36,ENTPD1,TLR2,TLR4,CST3,LRP1,CD68,CDA,TNFAIP2,LTF,LYZ,PADI2,CTSZ,MARCKS,MCEMP1
GO: Biological Process	GO:0046903	secretion		1.319e-18	2.166e-16	66	1418	CYBB,HCAR2,HK3,TIFAB,ACP3,DOK3,LRRK2,OSCAR,GPR84,SIGLEC5,CFP,SIRPA,PTAFR,WLS,CLEC12A,F13A1,S100A8,S100A9,CFD,HCAR3,S100A12,SERPINA1,BPI,BST1,FCN1,ADGRE3,BTK,QPCT,SERPING1,PYGL,ALDH3B1,MNDA,LILRB3,LILRA3,RAB31,ANPEP,FPR1,FPR2,SIGLEC14,GRN,NFAM1,RAB44,AQP9,CD93,RNASE2,SLC11A1,P2RX1,CD14,P2RY2,CLEC4D,CD33,CD36,ENTPD1,TLR2,TLR4,CST3,LRP1,CD68,CDA,TNFAIP2,LTF,LYZ,PADI2,CTSZ,MARCKS,MCEMP1
GO: Biological Process	GO:0009617	response to bacterium		5.387e-18	8.52e-16	47	752	NCF1,GPR84,CFP,NCF2,SIRPB2,SIRPA,PTAFR,MEFV,NLRC4,STAB1,S100A8,S100A9,CFD,S100A12,SERPINA1,BPI,FCGR1A,PYGL,ALDH2,MNDA,LILRB4,PMP22,LILRA1,LILRB3,LILRA2,FPR2,MPEG1,GRN,ADAMTS5,CD1D,RNASE2,SLC11A1,CD14,P2RY2,CLEC4D,CD86,CD36,ENTPD1,TLR2,TLR4,TREM1,CD68,IRAK3,LTF,LYZ,NCF1C,TRIB1
GO: Biological Process	GO:0016050	vesicle organization		1.33e-17	2.028e-15	69	1609	CYBB,HK3,ACP3,DOK3,LRRK2,OSCAR,CLEC7A,GPR84,SIGLEC5,CFP,SIRPA,PTAFR,LDLRAD3,CLEC12A,F13A1,STAB1,S100A8,S100A9,CFD,S100A12,SERPINA1,BPI,FCGR1A,BST1,FCN1,ADGRE3,BTK,QPCT,SERPING1,PYGL,ALDH3B1,CLEC10A,RAB32,MNDA,LILRB4,LILRB3,LILRA3,RAB31,ANPEP,FPR1,FPR2,SIGLEC14,GRN,ZNF385A,NFAM1,RAB44,CD93,RNASE2,SLC11A1,P2RX1,CD14,P2RY2,CLEC4D,ASGR1,ASGR2,CD33,CD36,TLR2,CST3,LRP1,LRP3,CD68,CDA,TNFAIP2,LTF,LYZ,PAD…
GO: Biological Process	GO:0006954	inflammatory response		4.107e-14	5.867e-12	40	697	CYBB,NLRP12,NCF1,LRRK2,CLEC7A,SIRPA,PTAFR,KLF4,TLR8,MEFV,NLRC4,STAB1,S100A8,S100A9,S100A12,SERPINA1,FCGR1A,BST1,BTK,ALDH2,CLEC10A,LILRA5,LILRB4,PMP22,PLA2G7,FPR1,FPR2,GRN,NFAM1,CSF1R,SLC11A1,P2RX1,CD14,CD36,TLR2,TLR4,TREM1,CD68,LYZ,NCF1C
GO: Biological Process	GO:0098542	defense response to other organism		4.122e-14	5.867e-12	50	1064	CYBB,NCF1,CLEC7A,CFP,NCF2,SIRPA,PTAFR,SLC15A3,TLR8,MEFV,NLRC4,APOBEC3A,STAB1,S100A8,S100A9,CFD,S100A12,BPI,FCGR1A,FCN1,BTK,IFI30,SERPING1,CLEC10A,MNDA,LILRA5,LILRA2,CLEC6A,FPR2,SIGLEC14,MPEG1,GRN,ADAMTS5,BATF2,CD1D,RNASE2,CSF1R,SLC11A1,CD14,CLEC4D,CD86,CD36,TLR2,TLR4,TREM1,IRAK3,LTF,LYZ,NCF1C,CD300E
GO: Biological Process	GO:0002682	regulation of immune system process		4.658e-14	6.416e-12	61	1524	IL13RA1,HCAR2,SPI1,TNFSF13,LRRK2,OSCAR,CLEC7A,CFP,SIRPB2,SIRPA,PTAFR,CLEC12A,TLR8,NLRC4,CFD,HCAR3,BPI,FCGR1A,NFE2,BST1,FCN1,BTK,SERPING1,MAFB,CLEC10A,MNDA,LILRB4,LST1,PLA2G7,LILRA1,LILRB3,FLT3,LILRA2,CLEC6A,SH3RF1,CD300LF,PILRA,FPR1,FPR2,GRN,NFAM1,TFE3,CD1A,CD1D,CSF1R,SLC11A1,CSF3R,LMO2,CLEC4D,CD86,CD33,CD36,TLR2,TLR4,TREM1,CD68,IRAK3,LTF,PADI2,CD300E,TRIB1
GO: Biological Process	GO:0045087	innate immune response		1.545e-13	2.061e-11	44	870	CYBB,NCF1,CLEC7A,CFP,NCF2,SIRPA,PTAFR,SLC15A3,TLR8,MEFV,NLRC4,APOBEC3A,S100A8,S100A9,CFD,S100A12,BPI,FCGR1A,FCN1,BTK,IFI30,SERPING1,CLEC10A,MNDA,LILRA5,LILRA2,CLEC6A,FPR2,SIGLEC14,MPEG1,GRN,CD1D,RNASE2,CSF1R,SLC11A1,CD14,CLEC4D,CD86,TLR2,TLR4,TREM1,IRAK3,LTF,CD300E
GO: Biological Process	GO:0001816	cytokine production		3.28e-13	4.244e-11	42	815	CYBB,CYP1B1,NLRP12,LRRK2,OSCAR,CLEC7A,SIRPA,PTAFR,KLF4,TLR8,MEFV,NLRC4,S100A8,S100A9,S100A12,BPI,FCN1,BTK,MNDA,HOMER3,LILRA5,ALOX15B,LILRB4,FLT3,LILRA2,CLEC6A,PANX2,NFAM1,CD1D,CSF1R,SLC11A1,CD14,P2RY2,CD86,CD33,CD36,TLR2,TLR4,TREM1,LRP1,IRAK3,LTF
GO: Biological Process	GO:0042742	defense response to bacterium		7.712e-12	9.685e-10	23	271	NCF1,CFP,NLRC4,STAB1,S100A8,S100A9,S100A12,BPI,FCGR1A,FPR2,MPEG1,GRN,ADAMTS5,RNASE2,SLC11A1,CLEC4D,CD36,TLR2,TLR4,TREM1,LTF,LYZ,NCF1C
GO: Biological Process	GO:0002573	myeloid leukocyte differentiation		1.765e-11	2.154e-09	22	256	SPI1,OSCAR,MAFB,LILRB4,LILRA1,LILRB3,FLT3,LILRA2,CD300LF,PILRA,CBFA2T3,SLC7A7,BATF2,TFE3,CSF1R,CSF3R,CD86,TLR2,TLR4,LTBR,LTF,TRIB1
GO: Biological Process	GO:0001817	regulation of cytokine production		2.256e-11	2.676e-09	37	737	CYBB,CYP1B1,NLRP12,LRRK2,CLEC7A,SIRPA,PTAFR,KLF4,TLR8,MEFV,NLRC4,BPI,FCN1,BTK,MNDA,HOMER3,LILRA5,ALOX15B,LILRB4,FLT3,LILRA2,CLEC6A,PANX2,NFAM1,CD1D,CSF1R,SLC11A1,CD14,P2RY2,CD86,CD33,CD36,TLR2,TLR4,LRP1,IRAK3,LTF
GO: Biological Process	GO:0032602	chemokine production		4.233e-11	4.886e-09	14	91	CLEC7A,SIRPA,KLF4,MEFV,S100A8,S100A9,ALOX15B,LILRB4,CSF1R,P2RY2,TLR2,TLR4,TREM1,LRP1
GO: Biological Process	GO:0032496	response to lipopolysaccharide		8.068e-11	9.065e-09	26	392	GPR84,NCF2,SIRPA,PTAFR,MEFV,S100A8,S100A9,SERPINA1,BPI,ALDH2,LILRB4,LILRA1,LILRB3,LILRA2,SLC11A1,CD14,P2RY2,CD86,CD36,ENTPD1,TLR2,TLR4,CD68,IRAK3,LTF,TRIB1
GO: Biological Process	GO:0032612	interleukin-1 production		1.77e-10	1.938e-08	15	120	NLRP12,CLEC7A,SIRPA,TLR8,MEFV,NLRC4,MNDA,LILRA5,LILRB4,LILRA2,PANX2,CD33,CD36,TLR2,TLR4
GO: Biological Process	GO:0032611	interleukin-1 beta production		2.051e-10	2.189e-08	14	102	NLRP12,CLEC7A,SIRPA,TLR8,MEFV,NLRC4,MNDA,LILRA5,LILRB4,LILRA2,CD33,CD36,TLR2,TLR4
GO: Biological Process	GO:0002237	response to molecule of bacterial origin		2.391e-10	2.49e-08	26	412	GPR84,NCF2,SIRPA,PTAFR,MEFV,S100A8,S100A9,SERPINA1,BPI,ALDH2,LILRB4,LILRA1,LILRB3,LILRA2,SLC11A1,CD14,P2RY2,CD86,CD36,ENTPD1,TLR2,TLR4,CD68,IRAK3,LTF,TRIB1
GO: Biological Process	GO:1903555	regulation of tumor necrosis factor superfamily cytokine production		5.339e-10	5.428e-08	17	174	CYBB,LRRK2,CLEC7A,SIRPA,PTAFR,BPI,LILRA5,FLT3,LILRA2,CD14,CD86,CD33,CD36,TLR2,TLR4,IRAK3,LTF
GO: Biological Process	GO:0032652	regulation of interleukin-1 production		5.727e-10	5.687e-08	14	110	NLRP12,CLEC7A,SIRPA,TLR8,MEFV,NLRC4,MNDA,LILRA5,LILRB4,LILRA2,PANX2,CD33,TLR2,TLR4
GO: Biological Process	GO:0071706	tumor necrosis factor superfamily cytokine production		8.305e-10	7.974e-08	17	179	CYBB,LRRK2,CLEC7A,SIRPA,PTAFR,BPI,LILRA5,FLT3,LILRA2,CD14,CD86,CD33,CD36,TLR2,TLR4,IRAK3,LTF
GO: Biological Process	GO:0032651	regulation of interleukin-1 beta production		8.403e-10	7.974e-08	13	94	NLRP12,CLEC7A,SIRPA,TLR8,MEFV,NLRC4,MNDA,LILRA5,LILRB4,LILRA2,CD33,TLR2,TLR4
GO: Biological Process	GO:0001819	positive regulation of cytokine production		1.467e-09	1.351e-07	27	482	CYBB,CYP1B1,NLRP12,LRRK2,CLEC7A,PTAFR,TLR8,NLRC4,FCN1,MNDA,LILRA5,ALOX15B,FLT3,LILRA2,CLEC6A,PANX2,NFAM1,CD1D,CSF1R,SLC11A1,CD14,P2RY2,CD86,CD36,TLR2,TLR4,LRP1
GO: Biological Process	GO:0051241	negative regulation of multicellular organismal process		1.487e-09	1.351e-07	40	978	NLRP12,EAF2,SPI1,TIFAB,NCF1,SIRPA,KLF4,TLR8,MEFV,STAB1,BPI,NFE2,BTK,SERPING1,MAFB,ALDH1A1,HOMER3,LILRA5,LILRB4,LILRA1,LILRB3,FLT3,LILRA2,ANPEP,PILRA,GRN,ADAMTS5,TFE3,SLC11A1,P2RY2,CD86,CD33,CD36,TLR2,TLR4,CST3,IRAK3,LTF,NCF1C,TRIB1
GO: Biological Process	GO:0009620	response to fungus		1.958e-09	1.742e-07	12	82	NCF1,CLEC7A,S100A8,S100A9,S100A12,BTK,CLEC6A,CD86,TLR2,TLR4,LTF,NCF1C
GO: Biological Process	GO:0071216	cellular response to biotic stimulus		2.25e-09	1.961e-07	20	271	CLEC7A,SIRPA,PTAFR,BPI,BTK,LILRB4,LILRA1,LILRB3,LILRA2,CD14,P2RY2,CD86,CD36,ENTPD1,TLR2,TLR4,CD68,CDA,LTF,TRIB1
GO: Biological Process	GO:0032680	regulation of tumor necrosis factor production		2.779e-09	2.374e-07	16	169	CYBB,LRRK2,CLEC7A,SIRPA,PTAFR,BPI,LILRA5,FLT3,LILRA2,CD14,CD33,CD36,TLR2,TLR4,IRAK3,LTF
GO: Biological Process	GO:0002684	positive regulation of immune system process		3.075e-09	2.574e-07	40	1003	IL13RA1,HCAR2,TNFSF13,LRRK2,CLEC7A,CFP,SIRPB2,SIRPA,PTAFR,TLR8,NLRC4,CFD,HCAR3,FCGR1A,BST1,FCN1,BTK,SERPING1,CLEC10A,MNDA,LILRB4,PLA2G7,LILRA1,LILRB3,LILRA2,CLEC6A,FPR1,FPR2,NFAM1,CD1A,CD1D,CSF1R,SLC11A1,CLEC4D,CD86,CD36,TLR2,TLR4,IRAK3,TRIB1
GO: Biological Process	GO:0033993	response to lipid		4.102e-09	3.368e-07	41	1056	CYBB,CYP1B1,PDK4,GPR84,NCF2,SIRPA,PTAFR,KLF4,HNMT,MEFV,FZD1,S100A8,S100A9,SERPINA1,BPI,FCGR1A,ALDH1A1,ALDH2,PID1,LILRB4,GPBAR1,ZNF703,LILRA1,LILRB3,FLT3,LILRA2,GRN,SLC11A1,CD14,P2RY2,CD86,CD36,ENTPD1,TLR2,TLR4,CST3,CD68,IRAK3,LTF,PADI2,TRIB1
GO: Biological Process	GO:0032640	tumor necrosis factor production		4.251e-09	3.425e-07	16	174	CYBB,LRRK2,CLEC7A,SIRPA,PTAFR,BPI,LILRA5,FLT3,LILRA2,CD14,CD33,CD36,TLR2,TLR4,IRAK3,LTF
GO: Biological Process	GO:0002762	negative regulation of myeloid leukocyte differentiation		1.23e-08	9.727e-07	10	60	SPI1,MAFB,LILRB4,LILRA1,LILRB3,LILRA2,PILRA,TLR4,LTF,TRIB1
GO: Biological Process	GO:0031349	positive regulation of defense response		1.257e-08	9.759e-07	22	362	NLRP12,LRRK2,TLR8,NLRC4,S100A8,S100A9,S100A12,FCGR1A,FCN1,BTK,CLEC10A,MNDA,LILRA5,PLA2G7,LILRA2,CLEC6A,FPR2,GRN,CD1D,CLEC4D,TLR2,TLR4
GO: Biological Process	GO:0001773	myeloid dendritic cell activation		1.539e-08	1.174e-06	9	46	SPI1,LILRA1,LILRB3,LILRA2,PILRA,BATF2,CLEC4D,CD86,LTBR
GO: Biological Process	GO:0032642	regulation of chemokine production		2.733e-08	2.042e-06	11	83	CLEC7A,SIRPA,KLF4,MEFV,ALOX15B,LILRB4,CSF1R,P2RY2,TLR2,TLR4,LRP1
GO: Biological Process	GO:0042116	macrophage activation		2.774e-08	2.042e-06	12	103	SPI1,LRRK2,TLR8,BPI,FPR2,GRN,CD93,CD1D,SLC11A1,P2RY2,TLR2,TLR4
GO: Biological Process	GO:0031347	regulation of defense response		3.343e-08	2.419e-06	30	673	NLRP12,LRRK2,SIRPA,KLF4,TLR8,MEFV,NLRC4,S100A8,S100A9,S100A12,FCGR1A,BST1,FCN1,BTK,SERPING1,ALDH2,CLEC10A,MNDA,LILRA5,PMP22,PLA2G7,LILRA2,CLEC6A,FPR2,GRN,CD1D,CLEC4D,TLR2,TLR4,IRAK3
GO: Biological Process	GO:0032675	regulation of interleukin-6 production		3.667e-08	2.609e-06	14	151	NLRP12,CLEC7A,SIRPA,PTAFR,TLR8,BPI,LILRA5,LILRB4,FLT3,LILRA2,CD36,TLR2,TLR4,IRAK3
GO: Biological Process	GO:0002755	MyD88-dependent toll-like receptor signaling pathway		4.316e-08	3.021e-06	8	37	TLR8,BTK,CD300LF,CD14,CD36,TLR2,TLR4,IRAK3
GO: Biological Process	GO:0032732	positive regulation of interleukin-1 production		5.711e-08	3.888e-06	10	70	NLRP12,CLEC7A,TLR8,NLRC4,MNDA,LILRA5,LILRA2,PANX2,TLR2,TLR4
GO: Biological Process	GO:0071222	cellular response to lipopolysaccharide		5.737e-08	3.888e-06	17	237	SIRPA,PTAFR,BPI,LILRB4,LILRA1,LILRB3,LILRA2,CD14,P2RY2,CD86,CD36,ENTPD1,TLR2,TLR4,CD68,LTF,TRIB1
GO: Biological Process	GO:0050776	regulation of immune response		6.198e-08	4.135e-06	36	941	TNFSF13,OSCAR,CFP,PTAFR,CLEC12A,TLR8,NLRC4,CFD,FCGR1A,FCN1,BTK,SERPING1,CLEC10A,MNDA,LILRB4,LILRA1,LILRB3,LILRA2,CLEC6A,CD300LF,PILRA,FPR1,FPR2,GRN,NFAM1,CD1A,CD1D,SLC11A1,CLEC4D,CD86,CD33,TLR2,TLR4,TREM1,IRAK3,CD300E
GO: Biological Process	GO:0051240	positive regulation of multicellular organismal process		7.379e-08	4.847e-06	46	1403	CYBB,CYP1B1,HCAR2,NLRP12,TNFSF13,LRRK2,CLEC7A,PTAFR,KLF4,TLR8,NLRC4,S100A9,HCAR3,FBN2,FCN1,BTK,MNDA,LILRA5,ALOX15B,LILRB4,ZNF703,LILRA1,LILRB3,FLT3,LILRA2,CLEC6A,GRN,PANX2,SHTN1,NFAM1,LGALS2,CD1D,SLC8A1,CSF1R,SLC11A1,CD14,P2RY2,CD86,CD36,TLR2,TLR4,LRP1,IRAK3,LTF,TRIB1,MARCKS
GO: Biological Process	GO:0030316	osteoclast differentiation		7.904e-08	5.114e-06	12	113	OSCAR,MAFB,LILRB4,LILRA1,LILRB3,LILRA2,CD300LF,PILRA,TFE3,CSF1R,TLR4,LTF
GO: Biological Process	GO:0032635	interleukin-6 production		8.252e-08	5.203e-06	14	161	NLRP12,CLEC7A,SIRPA,PTAFR,TLR8,BPI,LILRA5,LILRB4,FLT3,LILRA2,CD36,TLR2,TLR4,IRAK3
GO: Biological Process	GO:0045671	negative regulation of osteoclast differentiation		8.285e-08	5.203e-06	8	40	MAFB,LILRB4,LILRA1,LILRB3,LILRA2,PILRA,TLR4,LTF
GO: Biological Process	GO:0071219	cellular response to molecule of bacterial origin		9.298e-08	5.754e-06	17	245	SIRPA,PTAFR,BPI,LILRB4,LILRA1,LILRB3,LILRA2,CD14,P2RY2,CD86,CD36,ENTPD1,TLR2,TLR4,CD68,LTF,TRIB1
GO: Biological Process	GO:0043011	myeloid dendritic cell differentiation		1.053e-07	6.426e-06	7	28	SPI1,LILRA1,LILRB3,LILRA2,BATF2,CD86,LTBR
GO: Biological Process	GO:0032637	interleukin-8 production		1.121e-07	6.742e-06	10	75	CLEC7A,KLF4,TLR8,BPI,FCN1,LILRA2,CD14,CD33,TLR2,TLR4
GO: Biological Process	GO:0030099	myeloid cell differentiation		1.315e-07	7.801e-06	26	559	RASGRP4,SPI1,OSCAR,NFE2,MAFB,LILRB4,LILRA1,LILRB3,FLT3,LILRA2,CD300LF,PILRA,ZNF385A,CBFA2T3,SLC7A7,BATF2,TFE3,CSF1R,CSF3R,LMO2,CD86,TLR2,TLR4,LTBR,LTF,TRIB1
GO: Biological Process	GO:0032101	regulation of response to external stimulus		1.657e-07	9.691e-06	36	979	NLRP12,LRRK2,SIRPA,KLF4,TLR8,MEFV,NLRC4,S100A8,S100A9,S100A12,FCGR1A,BST1,FCN1,BTK,SERPING1,ALDH2,CLEC10A,MNDA,LILRA5,PMP22,PLA2G7,LILRA2,CLEC6A,FPR2,GRN,CD1D,CSF1R,CLEC4D,CD36,TLR2,TLR4,LRP1,IRAK3,LTF,PADI2,TRIB1
GO: Biological Process	GO:0032103	positive regulation of response to external stimulus		1.68e-07	9.693e-06	24	491	NLRP12,LRRK2,TLR8,NLRC4,S100A8,S100A9,S100A12,FCGR1A,FCN1,BTK,CLEC10A,MNDA,LILRA5,PLA2G7,LILRA2,CLEC6A,FPR2,GRN,CD1D,CSF1R,CLEC4D,TLR2,TLR4,LRP1
GO: Biological Process	GO:1901701	cellular response to oxygen-containing compound		1.779e-07	1.013e-05	42	1255	CYBB,CYP1B1,HK3,SPI1,PDK4,NCF1,LRRK2,CLEC7A,SIRPA,PTAFR,KLF4,FZD1,BPI,BTK,GNA15,ALDH2,PID1,LILRB4,GPBAR1,ZNF703,LILRA1,LILRB3,LILRA2,RAB31,FPR2,RAB44,AQP9,SLC8A1,CD14,P2RY2,CD86,CD36,ENTPD1,TLR2,TLR4,CST3,LRP1,CD68,LTF,NCF1C,TRIB1,MARCKS
GO: Biological Process	GO:0045670	regulation of osteoclast differentiation		1.853e-07	1.041e-05	10	79	MAFB,LILRB4,LILRA1,LILRB3,LILRA2,PILRA,TFE3,CSF1R,TLR4,LTF
GO: Biological Process	GO:0002683	negative regulation of immune system process		2.14e-07	1.187e-05	22	425	SPI1,BPI,BTK,SERPING1,MAFB,MNDA,LILRB4,LST1,LILRA1,LILRB3,FLT3,LILRA2,CD300LF,PILRA,GRN,CD86,TLR4,CD68,IRAK3,LTF,PADI2,TRIB1
GO: Biological Process	GO:0035590	purinergic nucleotide receptor signaling pathway		2.255e-07	1.235e-05	7	31	HCAR2,ACP3,P2RY13,PTAFR,HCAR3,P2RX1,P2RY2
GO: Biological Process	GO:0031663	lipopolysaccharide-mediated signaling pathway		2.323e-07	1.24e-05	9	62	PTAFR,BPI,LILRA2,CD14,CD36,TLR2,TLR4,LTF,TRIB1
GO: Biological Process	GO:0032731	positive regulation of interleukin-1 beta production		2.323e-07	1.24e-05	9	62	NLRP12,CLEC7A,TLR8,NLRC4,MNDA,LILRA5,LILRA2,TLR2,TLR4
GO: Biological Process	GO:0045638	negative regulation of myeloid cell differentiation		2.376e-07	1.252e-05	11	102	SPI1,MAFB,LILRB4,LILRA1,LILRB3,LILRA2,PILRA,LMO2,TLR4,LTF,TRIB1
GO: Biological Process	GO:0002521	leukocyte differentiation		2.597e-07	1.352e-05	27	618	SPI1,OSCAR,BTK,MAFB,LILRB4,LILRA1,LILRB3,FLT3,LILRA2,SH3RF1,CD300LF,PILRA,CBFA2T3,SLC7A7,BATF2,NFAM1,TFE3,CD1D,CSF1R,CSF3R,CLEC4D,CD86,TLR2,TLR4,LTBR,LTF,TRIB1
GO: Biological Process	GO:0050766	positive regulation of phagocytosis		2.651e-07	1.364e-05	10	82	CLEC7A,SIRPB2,SIRPA,FCGR1A,RAB31,CD300LF,FPR2,SLC11A1,CD36,LRP1
GO: Biological Process	GO:0071396	cellular response to lipid		2.951e-07	1.5e-05	27	622	CYP1B1,PDK4,SIRPA,PTAFR,KLF4,FZD1,BPI,ALDH2,PID1,LILRB4,GPBAR1,ZNF703,LILRA1,LILRB3,FLT3,LILRA2,CD14,P2RY2,CD86,CD36,ENTPD1,TLR2,TLR4,CD68,LTF,PADI2,TRIB1
GO: Biological Process	GO:0002221	pattern recognition receptor signaling pathway		3.312e-07	1.664e-05	15	208	SLC15A3,TLR8,S100A8,S100A9,FCN1,BTK,LILRA2,CD300LF,CD14,CD86,CD36,TLR2,TLR4,IRAK3,LTF
GO: Biological Process	GO:1903557	positive regulation of tumor necrosis factor superfamily cytokine production		3.526e-07	1.751e-05	11	106	CYBB,LRRK2,CLEC7A,PTAFR,LILRA5,LILRA2,CD14,CD86,CD36,TLR2,TLR4
GO: Biological Process	GO:0002224	toll-like receptor signaling pathway		3.688e-07	1.81e-05	13	155	TLR8,S100A8,S100A9,BTK,LILRA2,CD300LF,CD14,CD86,CD36,TLR2,TLR4,IRAK3,LTF
GO: Biological Process	GO:0032655	regulation of interleukin-12 production		4.6e-07	2.232e-05	9	67	CLEC7A,TLR8,MEFV,LILRA5,FLT3,CD36,TLR2,TLR4,IRAK3
GO: Biological Process	GO:0032615	interleukin-12 production		5.948e-07	2.854e-05	9	69	CLEC7A,TLR8,MEFV,LILRA5,FLT3,CD36,TLR2,TLR4,IRAK3
GO: Biological Process	GO:0002761	regulation of myeloid leukocyte differentiation		6.074e-07	2.857e-05	12	136	SPI1,MAFB,LILRB4,LILRA1,LILRB3,LILRA2,PILRA,TFE3,CSF1R,TLR4,LTF,TRIB1
GO: Biological Process	GO:0035425	autocrine signaling		6.09e-07	2.857e-05	4	6	FZD1,S100A8,S100A9,CD68
GO: Biological Process	GO:0050727	regulation of inflammatory response		6.197e-07	2.876e-05	19	346	NLRP12,LRRK2,SIRPA,KLF4,MEFV,S100A8,S100A9,S100A12,FCGR1A,BST1,BTK,ALDH2,LILRA5,PMP22,PLA2G7,FPR2,GRN,TLR2,TLR4
GO: Biological Process	GO:0050729	positive regulation of inflammatory response		6.573e-07	3.018e-05	12	137	NLRP12,LRRK2,S100A8,S100A9,S100A12,FCGR1A,BTK,LILRA5,PLA2G7,GRN,TLR2,TLR4
GO: Biological Process	GO:0045730	respiratory burst		6.736e-07	3.03e-05	7	36	CYBB,NCF1,CLEC7A,NCF2,GRN,SLC11A1,NCF1C
GO: Biological Process	GO:0032677	regulation of interleukin-8 production		6.741e-07	3.03e-05	9	70	CLEC7A,KLF4,TLR8,BPI,FCN1,CD14,CD33,TLR2,TLR4
GO: Biological Process	GO:0080134	regulation of response to stress		7.75e-07	3.447e-05	43	1374	NLRP12,HK3,SPI1,NCF1,LRRK2,CLEC7A,SIRPA,KLF4,TLR8,MEFV,NLRC4,FZD1,S100A8,S100A9,S100A12,FCGR1A,NFE2,BST1,FCN1,BTK,SERPING1,ALDH2,CLEC10A,MNDA,LILRA5,PMP22,PLA2G7,LILRA2,CLEC6A,SH3RF1,FPR2,GRN,ZNF385A,LGALS2,CD1D,CLEC4D,CD36,TLR2,TLR4,LRP1,IRAK3,LTBR,NCF1C
GO: Biological Process	GO:1902106	negative regulation of leukocyte differentiation		8.061e-07	3.548e-05	11	115	SPI1,MAFB,LILRB4,LILRA1,LILRB3,FLT3,LILRA2,PILRA,TLR4,LTF,TRIB1
GO: Biological Process	GO:0050865	regulation of cell activation		8.355e-07	3.64e-05	27	656	IL13RA1,TNFSF13,LRRK2,CLEC7A,SIRPB2,SIRPA,PTAFR,BPI,BST1,BTK,MNDA,LILRA5,LILRB4,LST1,LILRA1,LILRB3,FLT3,LILRA2,SH3RF1,CD300LF,GRN,NFAM1,CD1D,CLEC4D,CD86,CD33,TLR4
GO: Biological Process	GO:0002694	regulation of leukocyte activation		9.02e-07	3.891e-05	26	618	IL13RA1,TNFSF13,LRRK2,CLEC7A,SIRPB2,SIRPA,PTAFR,BPI,BST1,BTK,MNDA,LILRB4,LST1,LILRA1,LILRB3,FLT3,LILRA2,SH3RF1,CD300LF,GRN,NFAM1,CD1D,CLEC4D,CD86,CD33,TLR4
GO: Biological Process	GO:0034097	response to cytokine		9.634e-07	4.114e-05	38	1146	CYP1B1,IL13RA1,NLRP12,SPI1,TNFSF13,SIRPA,PTAFR,KLF4,HNMT,F13A1,MEFV,SERPINA1,FCGR1A,ST3GAL6,BTK,IFI30,MNDA,PID1,LILRB4,LILRA1,LILRB3,FLT3,LILRA2,CD300LF,FPR1,CSF1R,SLC11A1,CD14,CSF3R,P2RY2,CD86,CD36,ENTPD1,TLR2,TLR4,IRAK3,LTBR,PADI2
GO: Biological Process	GO:0050832	defense response to fungus		9.939e-07	4.202e-05	7	38	NCF1,S100A8,S100A9,S100A12,CLEC6A,LTF,NCF1C
GO: Biological Process	GO:0050764	regulation of phagocytosis		1.044e-06	4.328e-05	11	118	CLEC7A,SIRPB2,SIRPA,FCGR1A,RAB31,CD300LF,FPR2,SLC11A1,CD36,TLR2,LRP1
GO: Biological Process	GO:1903707	negative regulation of hemopoiesis		1.044e-06	4.328e-05	11	118	SPI1,MAFB,LILRB4,LILRA1,LILRB3,FLT3,LILRA2,PILRA,TLR4,LTF,TRIB1
GO: Biological Process	GO:0072593	reactive oxygen species metabolic process		1.061e-06	4.358e-05	17	291	CYBB,CYP1B1,PDK4,NCF1,LRRK2,CLEC7A,NCF2,SIRPA,KLF4,BST1,ALDH2,PID1,FPR2,CD36,TLR2,TLR4,NCF1C
GO: Biological Process	GO:0097028	dendritic cell differentiation		1.09e-06	4.433e-05	8	55	SPI1,LILRA1,LILRB3,FLT3,LILRA2,BATF2,CD86,LTBR
GO: Biological Process	GO:1902105	regulation of leukocyte differentiation		1.197e-06	4.822e-05	18	327	SPI1,BTK,MAFB,LILRB4,LILRA1,LILRB3,FLT3,LILRA2,SH3RF1,PILRA,NFAM1,TFE3,CD1D,CSF1R,CD86,TLR4,LTF,TRIB1
GO: Biological Process	GO:0050829	defense response to Gram-negative bacterium		1.256e-06	5.013e-05	8	56	BPI,MPEG1,RNASE2,SLC11A1,TLR4,TREM1,LTF,LYZ
GO: Biological Process	GO:0001818	negative regulation of cytokine production		1.472e-06	5.82e-05	17	298	NLRP12,SIRPA,KLF4,TLR8,MEFV,BPI,BTK,HOMER3,LILRA5,LILRB4,FLT3,SLC11A1,CD33,TLR2,TLR4,IRAK3,LTF
GO: Biological Process	GO:1903706	regulation of hemopoiesis		2.033e-06	7.963e-05	21	448	SPI1,NFE2,BTK,MAFB,LILRB4,LILRA1,LILRB3,FLT3,LILRA2,SH3RF1,PILRA,NFAM1,TFE3,CD1D,CSF1R,CSF3R,LMO2,CD86,TLR4,LTF,TRIB1
GO: Biological Process	GO:0032760	positive regulation of tumor necrosis factor production		2.249e-06	8.73e-05	10	103	CYBB,LRRK2,CLEC7A,PTAFR,LILRA5,LILRA2,CD14,CD36,TLR2,TLR4
GO: Biological Process	GO:0002532	production of molecular mediator involved in inflammatory response		2.359e-06	9.075e-05	9	81	CLEC7A,SIRPA,MEFV,BTK,LILRB4,GRN,P2RX1,CD36,TLR4
GO: Biological Process	GO:0019882	antigen processing and presentation		2.619e-06	9.986e-05	15	245	CYBB,NCF1,NCF2,FCGR1A,IFI30,RAB32,LILRA1,LILRB3,FLT3,LILRA2,CD1A,CD1D,SLC11A1,CD36,CD68
GO: Biological Process	GO:0140105	interleukin-10-mediated signaling pathway		2.778e-06	0.000105	4	8	LILRB4,LILRA1,LILRB3,LILRA2
GO: Biological Process	GO:0010628	positive regulation of gene expression		3.386e-06	0.0001268	36	1112	CYBB,CYP1B1,IL13RA1,NLRP12,SPI1,TNFSF13,LRRK2,CLEC7A,PTAFR,KLF4,ZNF804A,TLR8,NLRC4,FCN1,MNDA,PID1,LILRA5,ALOX15B,PMP22,FLT3,LILRA2,CLEC6A,PANX2,NFAM1,CD1D,CSF1R,SLC11A1,CD14,P2RY2,CD86,CD36,TLR2,TLR4,LRP1,LRP3,PADI2
GO: Biological Process	GO:0006801	superoxide metabolic process		3.996e-06	0.0001484	8	65	CYBB,NCF1,CLEC7A,NCF2,BST1,FPR2,CD36,NCF1C
GO: Biological Process	GO:0002643	regulation of tolerance induction		4.486e-06	0.0001651	6	31	LILRB4,LILRA1,LILRB3,LILRA2,CD86,IRAK3
GO: Biological Process	GO:0007249	I-kappaB kinase/NF-kappaB signaling		4.855e-06	0.0001772	16	291	NLRP12,TIFAB,SIRPA,WLS,TLR8,S100A12,BTK,LILRB4,SECTM1,CLEC6A,CD14,CD36,TLR2,TLR4,LTBR,LTF
GO: Biological Process	GO:2000524	negative regulation of T cell costimulation		4.944e-06	0.0001774	4	9	LILRB4,LILRA1,LILRB3,LILRA2
GO: Biological Process	GO:0002774	Fc receptor mediated inhibitory signaling pathway		4.944e-06	0.0001774	4	9	LILRB4,LILRA1,LILRB3,LILRA2
GO: Biological Process	GO:0051092	positive regulation of NF-kappaB transcription factor activity		5.244e-06	0.0001866	21	476	NLRP12,TIFAB,SIRPA,WLS,TLR8,NLRC4,S100A8,S100A9,S100A12,BTK,LILRB4,SECTM1,CLEC6A,CD14,CD86,CD36,TLR2,TLR4,IRAK3,LTBR,LTF
GO: Biological Process	GO:0001774	microglial cell activation		5.916e-06	0.0002088	7	49	LRRK2,TLR8,FPR2,GRN,P2RY2,TLR2,TLR4
GO: Biological Process	GO:0006959	humoral immune response		6.231e-06	0.0002181	15	263	CFP,S100A8,S100A9,CFD,S100A12,BPI,BST1,FCN1,SERPING1,TFE3,RNASE2,SLC11A1,TREM1,LTF,LYZ
GO: Biological Process	GO:0045637	regulation of myeloid cell differentiation		6.828e-06	0.000237	15	265	SPI1,NFE2,MAFB,LILRB4,LILRA1,LILRB3,LILRA2,PILRA,TFE3,CSF1R,CSF3R,LMO2,TLR4,LTF,TRIB1
GO: Biological Process	GO:1902533	positive regulation of intracellular signal transduction		6.925e-06	0.0002385	32	959	RASGRP4,NLRP12,SPI1,NCF1,LRRK2,CLEC7A,SLC15A3,WLS,S100A8,S100A9,S100A12,LILRA5,SECTM1,GPBAR1,FLT3,CLEC6A,SH3RF1,FGD2,FPR1,FPR2,DUSP6,ZNF385A,CSF1R,CD14,CD86,CD36,TLR2,TLR4,LRP1,LTBR,LTF,NCF1C
GO: Biological Process	GO:0051091	positive regulation of DNA-binding transcription factor activity		7.337e-06	0.0002504	23	567	NLRP12,TIFAB,SIRPA,WLS,TLR8,NLRC4,FZD1,S100A8,S100A9,S100A12,BTK,LILRB4,SECTM1,CLEC6A,NFAM1,CD14,CD86,CD36,TLR2,TLR4,IRAK3,LTBR,LTF
GO: Biological Process	GO:0070661	leukocyte proliferation		7.388e-06	0.0002504	17	336	IL13RA1,GAPT,BST1,BTK,MNDA,LILRB4,LST1,LILRA1,LILRB3,FLT3,LILRA2,SH3RF1,CD1D,CSF1R,SLC11A1,CD86,TLR4
GO: Biological Process	GO:0002645	positive regulation of tolerance induction		7.617e-06	0.0002541	5	20	LILRB4,LILRA1,LILRB3,LILRA2,IRAK3
GO: Biological Process	GO:0002765	immune response-inhibiting signal transduction		7.617e-06	0.0002541	5	20	LILRB4,LILRA1,LILRB3,LILRA2,CD33
GO: Biological Process	GO:0034599	cellular response to oxidative stress		7.988e-06	0.0002636	17	338	CYBB,CYP1B1,HK3,NCF1,LRRK2,NCF2,SIRPA,KLF4,FZD1,BTK,ALDH2,ALDH3B1,SLC8A1,CD36,TLR4,CST3,NCF1C
GO: Biological Process	GO:0043408	regulation of MAPK cascade		8.068e-06	0.0002636	25	654	NLRP12,SPI1,NCF1,LRRK2,CLEC7A,SIRPA,KLF4,S100A12,LILRA5,LILRB4,GPBAR1,FLT3,SH3RF1,FGD2,FPR1,FPR2,DUSP6,CSF1R,CD36,TLR2,TLR4,LRP1,IRAK3,LTBR,NCF1C
GO: Biological Process	GO:0070391	response to lipoteichoic acid		8.148e-06	0.0002636	4	10	CD14,CD36,TLR2,TLR4
GO: Biological Process	GO:0071223	cellular response to lipoteichoic acid		8.148e-06	0.0002636	4	10	CD14,CD36,TLR2,TLR4
GO: Biological Process	GO:0032715	negative regulation of interleukin-6 production		8.884e-06	0.0002852	7	52	NLRP12,SIRPA,BPI,LILRB4,FLT3,TLR4,IRAK3
GO: Biological Process	GO:0051090	regulation of DNA-binding transcription factor activity		8.962e-06	0.0002856	26	701	CYP1B1,NLRP12,TIFAB,SIRPA,KLF4,WLS,TLR8,NLRC4,FZD1,S100A8,S100A9,S100A12,BTK,LILRB4,SECTM1,CLEC6A,NFAM1,CD14,CD86,CD36,TLR2,TLR4,IRAK3,LTBR,LTF,TRIB1
GO: Biological Process	GO:0098543	detection of other organism		9.881e-06	0.0003102	5	21	CLEC7A,NLRC4,CD1D,TLR2,TLR4
GO: Biological Process	GO:0032695	negative regulation of interleukin-12 production		9.881e-06	0.0003102	5	21	TLR8,MEFV,LILRA5,TLR2,IRAK3
GO: Biological Process	GO:0042554	superoxide anion generation		1.118e-05	0.0003484	6	36	CYBB,NCF1,CLEC7A,NCF2,FPR2,NCF1C
GO: Biological Process	GO:0030225	macrophage differentiation		1.148e-05	0.0003511	7	54	SPI1,FLT3,SLC7A7,CSF1R,CSF3R,TLR2,TRIB1
GO: Biological Process	GO:0071726	cellular response to diacyl bacterial lipopeptide		1.159e-05	0.0003511	3	4	CD14,CD36,TLR2
GO: Biological Process	GO:0071724	response to diacyl bacterial lipopeptide		1.159e-05	0.0003511	3	4	CD14,CD36,TLR2
GO: Biological Process	GO:0038124	toll-like receptor TLR6:TLR2 signaling pathway		1.159e-05	0.0003511	3	4	CD14,CD36,TLR2
GO: Biological Process	GO:0046651	lymphocyte proliferation		1.168e-05	0.0003513	16	312	IL13RA1,GAPT,BST1,BTK,MNDA,LILRB4,LST1,LILRA1,LILRB3,FLT3,LILRA2,SH3RF1,CD1D,SLC11A1,CD86,TLR4
GO: Biological Process	GO:0006909	phagocytosis		1.214e-05	0.0003625	17	349	CLEC7A,NCF2,SIRPB2,SIRPA,FCGR1A,FCN1,CD302,RAB31,CD300LF,FPR2,CD93,SLC11A1,CD14,CD36,TLR2,TLR4,LRP1
GO: Biological Process	GO:0032943	mononuclear cell proliferation		1.316e-05	0.0003902	16	315	IL13RA1,GAPT,BST1,BTK,MNDA,LILRB4,LST1,LILRA1,LILRB3,FLT3,LILRA2,SH3RF1,CD1D,SLC11A1,CD86,TLR4
GO: Biological Process	GO:0002664	regulation of T cell tolerance induction		1.596e-05	0.00047	5	23	LILRB4,LILRA1,LILRB3,LILRA2,CD86
GO: Biological Process	GO:0031640	killing of cells of another organism		1.652e-05	0.0004832	7	57	NCF1,CLEC7A,S100A12,TREM1,LTF,LYZ,NCF1C
GO: Biological Process	GO:0034121	regulation of toll-like receptor signaling pathway		1.739e-05	0.000505	8	79	LILRA2,CD300LF,CD14,CD36,TLR2,TLR4,IRAK3,LTF
GO: Biological Process	GO:0071345	cellular response to cytokine stimulus		1.761e-05	0.0005082	33	1052	CYP1B1,IL13RA1,NLRP12,SPI1,TNFSF13,SIRPA,PTAFR,KLF4,F13A1,FCGR1A,ST3GAL6,BTK,IFI30,MNDA,PID1,LILRB4,LILRA1,LILRB3,FLT3,LILRA2,CD300LF,FPR1,CSF1R,CSF3R,P2RY2,CD86,CD36,ENTPD1,TLR2,TLR4,IRAK3,LTBR,PADI2
GO: Biological Process	GO:0010517	regulation of phospholipase activity		2.018e-05	0.0005783	9	105	RASGRP4,PTAFR,GNA15,FPR1,FPR2,P2RY2,CD86,LRP1,MARCKS
GO: Biological Process	GO:0043410	positive regulation of MAPK cascade		2.099e-05	0.0005975	20	481	SPI1,NCF1,LRRK2,CLEC7A,S100A12,LILRA5,GPBAR1,FLT3,SH3RF1,FGD2,FPR1,FPR2,DUSP6,CSF1R,CD36,TLR2,TLR4,LRP1,LTBR,NCF1C
GO: Biological Process	GO:0032722	positive regulation of chemokine production		2.327e-05	0.000658	7	60	CLEC7A,ALOX15B,CSF1R,P2RY2,TLR2,TLR4,LRP1
GO: Biological Process	GO:0062207	regulation of pattern recognition receptor signaling pathway		2.349e-05	0.0006598	9	107	SLC15A3,LILRA2,CD300LF,CD14,CD36,TLR2,TLR4,IRAK3,LTF
GO: Biological Process	GO:0014002	astrocyte development		2.43e-05	0.0006783	6	41	S100A8,S100A9,FPR2,GRN,TLR4,LRP1
GO: Biological Process	GO:0002517	T cell tolerance induction		2.462e-05	0.0006826	5	25	LILRB4,LILRA1,LILRB3,LILRA2,CD86
GO: Biological Process	GO:0032270	positive regulation of cellular protein metabolic process		2.571e-05	0.0007083	40	1421	CYP1B1,NLRP12,NCF1,LRRK2,CLEC7A,JDP2,PTAFR,KLF4,MEFV,NLRC4,FZD1,S100A8,S100A9,S100A12,FCGR1A,NFE2,LILRA5,ZNF703,LILRA1,LILRB3,FLT3,LILRA2,FGD2,FPR1,FPR2,DUSP6,GRN,CBFA2T3,CSF1R,SLC11A1,P2RX1,CD86,CD33,CD36,TLR4,LRP1,LTF,NCF1C,TRIB1,MARCKS
GO: Biological Process	GO:2000523	regulation of T cell costimulation		2.681e-05	0.000734	4	13	LILRB4,LILRA1,LILRB3,LILRA2
GO: Biological Process	GO:0000165	MAPK cascade		2.701e-05	0.0007345	28	838	RASGRP4,NLRP12,SPI1,NCF1,LRRK2,CLEC7A,SIRPA,KLF4,S100A12,LILRA5,LILRB4,GPBAR1,FLT3,SH3RF1,FGD2,FPR1,FPR2,DUSP6,CSF1R,SLC11A1,CD36,TLR2,TLR4,LRP1,IRAK3,LTBR,NCF1C,TRIB1
GO: Biological Process	GO:0070663	regulation of leukocyte proliferation		2.761e-05	0.0007463	14	263	IL13RA1,BST1,BTK,MNDA,LILRB4,LST1,LILRA1,LILRB3,LILRA2,SH3RF1,CD1D,CSF1R,CD86,TLR4
GO: Biological Process	GO:0098581	detection of external biotic stimulus		3.012e-05	0.000804	5	26	CLEC7A,NLRC4,CD1D,TLR2,TLR4
GO: Biological Process	GO:0002577	regulation of antigen processing and presentation		3.012e-05	0.000804	5	26	LILRA1,LILRB3,LILRA2,SLC11A1,CD68
GO: Biological Process	GO:1903409	reactive oxygen species biosynthetic process		3.046e-05	0.0008079	10	138	CYBB,CYP1B1,NCF1,CLEC7A,SIRPA,KLF4,CD36,TLR2,TLR4,NCF1C
GO: Biological Process	GO:0050778	positive regulation of immune response		3.075e-05	0.0008089	25	708	TNFSF13,CFP,PTAFR,TLR8,NLRC4,CFD,FCGR1A,FCN1,BTK,SERPING1,CLEC10A,MNDA,LILRB4,LILRA2,CLEC6A,FPR1,FPR2,NFAM1,CD1A,CD1D,SLC11A1,CLEC4D,CD86,TLR2,TLR4
GO: Biological Process	GO:0019220	regulation of phosphate metabolic process		3.088e-05	0.0008089	42	1536	NLRP12,PDK4,NCF1,LRRK2,CLEC7A,SIRPA,PTAFR,KLF4,TLR8,FZD1,S100A12,FCGR1A,BST1,PID1,LILRA5,LILRB4,PMP22,LILRA1,LILRB3,FLT3,LILRA2,FGD2,FPR1,FPR2,DUSP6,CBFA2T3,SLC8A1,CSF1R,SLC11A1,CD86,CD33,CD36,VCAN,ENTPD1,TLR4,LRP1,IRAK3,CDA,LTF,NCF1C,TRIB1,MARCKS
GO: Biological Process	GO:0051174	regulation of phosphorus metabolic process		3.135e-05	0.0008164	42	1537	NLRP12,PDK4,NCF1,LRRK2,CLEC7A,SIRPA,PTAFR,KLF4,TLR8,FZD1,S100A12,FCGR1A,BST1,PID1,LILRA5,LILRB4,PMP22,LILRA1,LILRB3,FLT3,LILRA2,FGD2,FPR1,FPR2,DUSP6,CBFA2T3,SLC8A1,CSF1R,SLC11A1,CD86,CD33,CD36,VCAN,ENTPD1,TLR4,LRP1,IRAK3,CDA,LTF,NCF1C,TRIB1,MARCKS
GO: Biological Process	GO:0002695	negative regulation of leukocyte activation		3.273e-05	0.000847	12	200	BPI,BTK,MNDA,LILRB4,LST1,LILRA1,LILRB3,FLT3,LILRA2,CD300LF,GRN,CD86
GO: Biological Process	GO:0009611	response to wounding		3.399e-05	0.0008742	24	668	CLEC7A,KLF4,F13A1,S100A8,S100A9,SERPINA1,PROZ,NFE2,SERPING1,GNA15,CLEC10A,LILRB4,GRN,LGALS2,MYOF,SLC11A1,P2RX1,P2RY2,CD36,VCAN,ENTPD1,TLR4,CST3,LRP1
GO: Biological Process	GO:0002507	tolerance induction		3.681e-05	0.0009412	6	44	LILRB4,LILRA1,LILRB3,LILRA2,CD86,IRAK3
GO: Biological Process	GO:0050867	positive regulation of cell activation		4.207e-05	0.001069	18	424	IL13RA1,TNFSF13,LRRK2,CLEC7A,SIRPB2,SIRPA,PTAFR,BST1,BTK,LILRA5,LILRB4,LILRA1,LILRB3,LILRA2,CD1D,CLEC4D,CD86,TLR4
GO: Biological Process	GO:1903556	negative regulation of tumor necrosis factor superfamily cytokine production		4.363e-05	0.001102	7	66	SIRPA,BPI,FLT3,CD33,TLR4,IRAK3,LTF
GO: Biological Process	GO:2000026	regulation of multicellular organismal development		4.466e-05	0.001116	38	1353	CYBB,MYCL,CYP1B1,SGMS2,SPI1,KLF4,STAB1,FBN2,NFE2,BTK,MAFB,ALOX15B,LILRB4,LILRA1,LILRB3,FLT3,LILRA2,SH3RF1,PILRA,DUSP6,GRN,SHTN1,NFAM1,LGALS2,TFE3,CD1D,SLC8A1,CSF1R,CSF3R,LMO2,CD86,CD36,TLR2,TLR4,LRP1,LTF,TRIB1,MARCKS
GO: Biological Process	GO:0002367	cytokine production involved in immune response		4.468e-05	0.001116	9	116	CLEC7A,BTK,LILRB4,SLC11A1,CD36,TLR2,TLR4,TREM1,IRAK3
GO: Biological Process	GO:0002578	negative regulation of antigen processing and presentation		5.005e-05	0.001242	4	15	LILRA1,LILRB3,LILRA2,CD68
GO: Biological Process	GO:0050830	defense response to Gram-positive bacterium		5.288e-05	0.001294	8	92	NCF1,MPEG1,RNASE2,CD36,TLR2,LTF,LYZ,NCF1C
GO: Biological Process	GO:0019730	antimicrobial humoral response		5.288e-05	0.001294	8	92	S100A8,S100A9,S100A12,BPI,RNASE2,SLC11A1,LTF,LYZ
GO: Biological Process	GO:0007186	G protein-coupled receptor signaling pathway		5.302e-05	0.001294	24	687	KCTD12,RASGRP4,HCAR2,ACP3,P2RY13,GPR84,PTAFR,GPR162,FZD1,HCAR3,FCN1,ADGRE3,BTK,GNA15,SMIM17,HOMER3,ALOX15B,GPBAR1,FGD2,FPR1,FPR2,P2RY2,ENTPD1,LRP1
GO: Biological Process	GO:0062197	cellular response to chemical stress		5.479e-05	0.001329	17	393	CYBB,CYP1B1,HK3,NCF1,LRRK2,NCF2,SIRPA,KLF4,FZD1,BTK,ALDH2,ALDH3B1,SLC8A1,CD36,TLR4,CST3,NCF1C
GO: Biological Process	GO:0070339	response to bacterial lipopeptide		5.674e-05	0.001354	3	6	CD14,CD36,TLR2
GO: Biological Process	GO:0071220	cellular response to bacterial lipoprotein		5.674e-05	0.001354	3	6	CD14,CD36,TLR2
GO: Biological Process	GO:0071221	cellular response to bacterial lipopeptide		5.674e-05	0.001354	3	6	CD14,CD36,TLR2
GO: Biological Process	GO:0032755	positive regulation of interleukin-6 production		5.715e-05	0.001356	8	93	CLEC7A,PTAFR,TLR8,LILRA5,LILRA2,CD36,TLR2,TLR4
GO: Biological Process	GO:0051050	positive regulation of transport		5.973e-05	0.001409	29	924	HCAR2,LRRK2,CLEC7A,SIRPB2,SIRPA,PTAFR,WLS,S100A8,HCAR3,STAC2,FCGR1A,KCNJ2,LILRA5,NRDE2,LILRA2,RAB31,KCNE3,CD300LF,FPR2,SLC11A1,P2RX1,CD14,P2RY2,CD33,CD36,TLR2,TLR4,LRP1,MARCKS
GO: Biological Process	GO:0050670	regulation of lymphocyte proliferation		6.019e-05	0.001412	13	247	IL13RA1,BST1,BTK,MNDA,LILRB4,LST1,LILRA1,LILRB3,LILRA2,SH3RF1,CD1D,CD86,TLR4
GO: Biological Process	GO:0010518	positive regulation of phospholipase activity		6.17e-05	0.00144	8	94	RASGRP4,PTAFR,GNA15,FPR1,FPR2,P2RY2,CD86,MARCKS
GO: Biological Process	GO:0002831	regulation of response to biotic stimulus		6.4e-05	0.001485	18	438	TLR8,NLRC4,FCN1,SERPING1,CLEC10A,MNDA,LILRA2,CLEC6A,FPR2,GRN,CD1D,CLEC4D,CD36,TLR2,TLR4,IRAK3,LTF,TRIB1
GO: Biological Process	GO:0032944	regulation of mononuclear cell proliferation		6.535e-05	0.001508	13	249	IL13RA1,BST1,BTK,MNDA,LILRB4,LST1,LILRA1,LILRB3,LILRA2,SH3RF1,CD1D,CD86,TLR4
GO: Biological Process	GO:0045088	regulation of innate immune response		6.644e-05	0.001525	15	322	TLR8,NLRC4,FCN1,SERPING1,CLEC10A,MNDA,LILRA2,CLEC6A,FPR2,GRN,CD1D,CLEC4D,TLR2,TLR4,IRAK3
GO: Biological Process	GO:0060191	regulation of lipase activity		7.073e-05	0.001615	9	123	RASGRP4,PTAFR,GNA15,FPR1,FPR2,P2RY2,CD86,LRP1,MARCKS
GO: Biological Process	GO:0032649	regulation of interferon-gamma production		7.533e-05	0.001707	9	124	CLEC7A,SIRPA,TLR8,LILRB4,FLT3,CD1D,SLC11A1,CD14,TLR4
GO: Biological Process	GO:0050866	negative regulation of cell activation		7.556e-05	0.001707	12	218	BPI,BTK,MNDA,LILRB4,LST1,LILRA1,LILRB3,FLT3,LILRA2,CD300LF,GRN,CD86
GO: Biological Process	GO:0051247	positive regulation of protein metabolic process		8.381e-05	0.001874	40	1498	CYP1B1,NLRP12,NCF1,LRRK2,CLEC7A,JDP2,PTAFR,KLF4,MEFV,NLRC4,FZD1,S100A8,S100A9,S100A12,FCGR1A,NFE2,LILRA5,ZNF703,LILRA1,LILRB3,FLT3,LILRA2,FGD2,FPR1,FPR2,DUSP6,GRN,CBFA2T3,CSF1R,SLC11A1,P2RX1,CD86,CD33,CD36,TLR4,LRP1,LTF,NCF1C,TRIB1,MARCKS
GO: Biological Process	GO:0032623	interleukin-2 production		8.384e-05	0.001874	7	73	OSCAR,CLEC7A,HOMER3,LILRB4,CD1D,SLC11A1,CD86
GO: Biological Process	GO:0001776	leukocyte homeostasis		8.528e-05	0.001878	9	126	HCAR2,TNFSF13,GAPT,HCAR3,LILRB4,LILRA1,LILRB3,FLT3,LILRA2
GO: Biological Process	GO:0002666	positive regulation of T cell tolerance induction		8.531e-05	0.001878	4	17	LILRB4,LILRA1,LILRB3,LILRA2
GO: Biological Process	GO:0010935	regulation of macrophage cytokine production		8.531e-05	0.001878	4	17	CD36,TLR2,TLR4,IRAK3
GO: Biological Process	GO:0032757	positive regulation of interleukin-8 production		8.637e-05	0.001886	6	51	CLEC7A,TLR8,FCN1,CD14,TLR2,TLR4
GO: Biological Process	GO:0002699	positive regulation of immune effector process		8.658e-05	0.001886	13	256	IL13RA1,TNFSF13,CLEC7A,PTAFR,FCGR1A,BTK,LILRB4,CD1A,CD1D,CD86,CD36,TLR2,TLR4
GO: Biological Process	GO:0034614	cellular response to reactive oxygen species		8.759e-05	0.00189	11	188	CYP1B1,HK3,NCF1,LRRK2,SIRPA,KLF4,BTK,SLC8A1,CD36,CST3,NCF1C
GO: Biological Process	GO:0030097	hemopoiesis		8.762e-05	0.00189	35	1242	RASGRP4,SPI1,OSCAR,SIRPA,KLF4,NFE2,BTK,MAFB,LILRB4,TFEC,LILRA1,LILRB3,FLT3,LILRA2,SH3RF1,CD300LF,PILRA,ZNF385A,CBFA2T3,SLC7A7,BATF2,NFAM1,TFE3,CD1D,CSF1R,CSF3R,LMO2,CLEC4D,CD86,TLR2,TLR4,IRAK3,LTBR,LTF,TRIB1
GO: Biological Process	GO:0002696	positive regulation of leukocyte activation		9.489e-05	0.002036	17	411	IL13RA1,TNFSF13,LRRK2,CLEC7A,SIRPB2,SIRPA,PTAFR,BST1,BTK,LILRB4,LILRA1,LILRB3,LILRA2,CD1D,CLEC4D,CD86,TLR4
GO: Biological Process	GO:0032493	response to bacterial lipoprotein		9.825e-05	0.002098	3	7	CD14,CD36,TLR2
GO: Biological Process	GO:0002767	immune response-inhibiting cell surface receptor signaling pathway		0.0001085	0.002304	4	18	LILRB4,LILRA1,LILRB3,LILRA2
GO: Biological Process	GO:0032945	negative regulation of mononuclear cell proliferation		0.0001102	0.002307	8	102	BTK,MNDA,LILRB4,LST1,LILRA1,LILRB3,LILRA2,CD86
GO: Biological Process	GO:0060193	positive regulation of lipase activity		0.0001102	0.002307	8	102	RASGRP4,PTAFR,GNA15,FPR1,FPR2,P2RY2,CD86,MARCKS
GO: Biological Process	GO:0050672	negative regulation of lymphocyte proliferation		0.0001102	0.002307	8	102	BTK,MNDA,LILRB4,LST1,LILRA1,LILRB3,LILRA2,CD86
GO: Biological Process	GO:0045089	positive regulation of innate immune response		0.0001158	0.002411	12	228	TLR8,NLRC4,FCN1,CLEC10A,MNDA,LILRA2,CLEC6A,FPR2,CD1D,CLEC4D,TLR2,TLR4
GO: Biological Process	GO:0002833	positive regulation of response to biotic stimulus		0.0001179	0.002444	13	264	TLR8,NLRC4,FCN1,CLEC10A,MNDA,LILRA2,CLEC6A,FPR2,GRN,CD1D,CLEC4D,TLR2,TLR4
GO: Biological Process	GO:0042060	wound healing		0.0001188	0.002451	19	502	CLEC7A,F13A1,S100A8,S100A9,SERPINA1,PROZ,NFE2,SERPING1,GNA15,CLEC10A,LILRB4,LGALS2,MYOF,SLC11A1,P2RX1,P2RY2,CD36,ENTPD1,TLR4
GO: Biological Process	GO:0010934	macrophage cytokine production		0.0001358	0.002789	4	19	CD36,TLR2,TLR4,IRAK3
GO: Biological Process	GO:0070542	response to fatty acid		0.0001502	0.003068	7	80	PDK4,PTAFR,ALDH2,PID1,CD36,TLR2,TLR4
GO: Biological Process	GO:0048534	hematopoietic or lymphoid organ development		0.0001514	0.003079	35	1277	RASGRP4,SPI1,OSCAR,SIRPA,KLF4,NFE2,BTK,MAFB,LILRB4,TFEC,LILRA1,LILRB3,FLT3,LILRA2,SH3RF1,CD300LF,PILRA,ZNF385A,CBFA2T3,SLC7A7,BATF2,NFAM1,TFE3,CD1D,CSF1R,CSF3R,LMO2,CLEC4D,CD86,TLR2,TLR4,IRAK3,LTBR,LTF,TRIB1
GO: Biological Process	GO:0002238	response to molecule of fungal origin		0.0001555	0.003133	3	8	CLEC7A,BTK,TLR2
GO: Biological Process	GO:0006742	NADP catabolic process		0.0001555	0.003133	3	8	NCF1,NCF2,NCF1C
GO: Biological Process	GO:0006979	response to oxidative stress		0.0001612	0.003232	19	514	CYBB,CYP1B1,HK3,NCF1,LRRK2,NCF2,SIRPA,KLF4,FZD1,NFE2,BTK,ALDH1A1,ALDH2,ALDH3B1,SLC8A1,CD36,TLR4,CST3,NCF1C
GO: Biological Process	GO:0045597	positive regulation of cell differentiation		0.000162	0.003233	26	833	CLEC7A,FBN2,BTK,MNDA,ALOX15B,LILRB4,ZNF703,LILRA1,LILRB3,LILRA2,ZNF385A,SHTN1,LGALS2,TFE3,CD1D,CSF1R,CSF3R,CD86,CD36,TLR2,TLR4,LRP1,LRP3,LTF,TRIB1,MARCKS
GO: Biological Process	GO:0070664	negative regulation of leukocyte proliferation		0.0001644	0.003265	8	108	BTK,MNDA,LILRB4,LST1,LILRA1,LILRB3,LILRA2,CD86
GO: Biological Process	GO:0032609	interferon-gamma production		0.0001711	0.003383	9	138	CLEC7A,SIRPA,TLR8,LILRB4,FLT3,CD1D,SLC11A1,CD14,TLR4
GO: Biological Process	GO:0009595	detection of biotic stimulus		0.0001756	0.003439	5	37	CLEC7A,NLRC4,CD1D,TLR2,TLR4
GO: Biological Process	GO:0021782	glial cell development		0.0001756	0.003439	10	170	S100A8,S100A9,OLIG1,PMP22,FPR2,GRN,SLC7A7,TLR2,TLR4,LRP1
GO: Biological Process	GO:0002520	immune system development		0.0001786	0.003483	36	1340	RASGRP4,SPI1,TNFSF13,OSCAR,SIRPA,KLF4,NFE2,BTK,MAFB,LILRB4,TFEC,LILRA1,LILRB3,FLT3,LILRA2,SH3RF1,CD300LF,PILRA,ZNF385A,CBFA2T3,SLC7A7,BATF2,NFAM1,TFE3,CD1D,CSF1R,CSF3R,LMO2,CLEC4D,CD86,TLR2,TLR4,IRAK3,LTBR,LTF,TRIB1
GO: Biological Process	GO:0051094	positive regulation of developmental process		0.0001806	0.003506	34	1237	CYBB,CYP1B1,TNFSF13,CLEC7A,KLF4,STAB1,FBN2,BTK,MNDA,ALOX15B,LILRB4,ZNF703,LILRA1,LILRB3,FLT3,LILRA2,GRN,ZNF385A,SHTN1,LGALS2,TFE3,CD1D,SLC8A1,CSF1R,CSF3R,CD86,CD36,TLR2,TLR4,LRP1,LRP3,LTF,TRIB1,MARCKS
GO: Biological Process	GO:2000379	positive regulation of reactive oxygen species metabolic process		0.0001867	0.003607	8	110	CYP1B1,CLEC7A,KLF4,PID1,FPR2,CD36,TLR2,TLR4
GO: Biological Process	GO:0010863	positive regulation of phospholipase C activity		0.0001893	0.00364	7	83	RASGRP4,PTAFR,GNA15,FPR1,FPR2,P2RY2,CD86
GO: Biological Process	GO:0052547	regulation of peptidase activity		0.0001938	0.003711	16	395	NLRP12,CLEC7A,KLF4,MEFV,NLRC4,S100A8,S100A9,SERPINA1,SERPING1,SH3RF1,GRN,P2RX1,CST3,CSTA,LRP1,LTF
GO: Biological Process	GO:0006809	nitric oxide biosynthetic process		0.000204	0.003858	7	84	CYP1B1,CLEC7A,SIRPA,KLF4,CD36,TLR2,TLR4
GO: Biological Process	GO:1904300	positive regulation of transcytosis		0.0002087	0.003858	2	2	PTAFR,LRP1
GO: Biological Process	GO:1904298	regulation of transcytosis		0.0002087	0.003858	2	2	PTAFR,LRP1
GO: Biological Process	GO:0150102	negative regulation of monocyte activation		0.0002087	0.003858	2	2	LILRB4,CD33
GO: Biological Process	GO:0033986	response to methanol		0.0002087	0.003858	2	2	SERPINA1,ENTPD1
GO: Biological Process	GO:0035772	interleukin-13-mediated signaling pathway		0.0002087	0.003858	2	2	IL13RA1,CD300LF
GO: Biological Process	GO:1903971	positive regulation of response to macrophage colony-stimulating factor		0.0002087	0.003858	2	2	TLR2,TLR4
GO: Biological Process	GO:1903974	positive regulation of cellular response to macrophage colony-stimulating factor stimulus		0.0002087	0.003858	2	2	TLR2,TLR4
GO: Biological Process	GO:0032729	positive regulation of interferon-gamma production		0.0002196	0.004042	7	85	CLEC7A,TLR8,FLT3,CD1D,SLC11A1,CD14,TLR4
GO: Biological Process	GO:0002218	activation of innate immune response		0.0002238	0.004101	9	143	NLRC4,FCN1,CLEC10A,MNDA,LILRA2,CLEC6A,CLEC4D,TLR2,TLR4
GO: Biological Process	GO:0070944	neutrophil-mediated killing of bacterium		0.0002308	0.004194	3	9	NCF1,TREM1,NCF1C
GO: Biological Process	GO:0019364	pyridine nucleotide catabolic process		0.0002308	0.004194	3	9	NCF1,NCF2,NCF1C
GO: Biological Process	GO:0002764	immune response-regulating signaling pathway		0.0002348	0.004249	18	486	OSCAR,FCGR1A,FCN1,BTK,CLEC10A,MNDA,LILRB4,LILRA1,LILRB3,LILRA2,CLEC6A,FPR1,FPR2,NFAM1,CLEC4D,CD33,TLR2,TLR4
GO: Biological Process	GO:1900274	regulation of phospholipase C activity		0.0002362	0.004256	7	86	RASGRP4,PTAFR,GNA15,FPR1,FPR2,P2RY2,CD86
GO: Biological Process	GO:0051249	regulation of lymphocyte activation		0.0002382	0.004273	19	530	IL13RA1,TNFSF13,CLEC7A,SIRPB2,SIRPA,BST1,BTK,MNDA,LILRB4,LST1,LILRA1,LILRB3,FLT3,LILRA2,SH3RF1,NFAM1,CD1D,CD86,TLR4
GO: Biological Process	GO:2000377	regulation of reactive oxygen species metabolic process		0.0002418	0.004321	11	211	CYP1B1,CLEC7A,SIRPA,KLF4,BST1,ALDH2,PID1,FPR2,CD36,TLR2,TLR4
GO: Biological Process	GO:0045980	negative regulation of nucleotide metabolic process		0.0002478	0.004409	4	22	PID1,CBFA2T3,ENTPD1,CDA
GO: Biological Process	GO:0097529	myeloid leukocyte migration		0.0002623	0.004648	11	213	SIRPA,S100A8,S100A9,S100A12,BST1,PLA2G7,CD300H,FPR2,CSF1R,CSF3R,TREM1
GO: Biological Process	GO:0014070	response to organic cyclic compound		0.0002643	0.004663	31	1108	CYBB,CYP1B1,LRRK2,P2RY13,NCF2,PTAFR,KLF4,HNMT,FZD1,SERPINA1,FCGR1A,GNA15,ALDH1A1,ALDH2,GPBAR1,ZNF703,FLT3,DUSP6,GRN,AQP9,SLC8A1,P2RX1,P2RY2,CD36,ENTPD1,TLR2,TLR4,CST3,IRAK3,CDA,PADI2
GO: Biological Process	GO:0002440	production of molecular mediator of immune response		0.0002682	0.004712	13	287	IL13RA1,TNFSF13,CLEC7A,GAPT,BTK,LILRB4,SLC11A1,CD86,CD36,TLR2,TLR4,TREM1,IRAK3
GO: Biological Process	GO:0009967	positive regulation of signal transduction		0.0002699	0.004724	38	1475	CYP1B1,RASGRP4,NLRP12,SPI1,ACP3,NCF1,LRRK2,CLEC7A,SLC15A3,WLS,S100A8,S100A9,S100A12,LILRA5,ALOX15B,SECTM1,GPBAR1,FLT3,CLEC6A,SH3RF1,CD300LF,FGD2,FPR1,FPR2,DUSP6,ZNF385A,NFAM1,CSF1R,CD14,CD86,CD36,TLR2,TLR4,LRP1,LTBR,LTF,NCF1C,MARCKS
GO: Biological Process	GO:0046209	nitric oxide metabolic process		0.0002724	0.004748	7	88	CYP1B1,CLEC7A,SIRPA,KLF4,CD36,TLR2,TLR4
GO: Biological Process	GO:0097530	granulocyte migration		0.000275	0.004773	9	147	SIRPA,S100A8,S100A9,S100A12,BST1,CD300H,CSF1R,CSF3R,TREM1
GO: Biological Process	GO:0032720	negative regulation of tumor necrosis factor production		0.0003079	0.005302	6	64	SIRPA,BPI,FLT3,CD33,TLR4,IRAK3
GO: Biological Process	GO:0034113	heterotypic cell-cell adhesion		0.0003079	0.005302	6	64	SIRPA,KLF4,LILRA1,LILRB3,LILRA2,CD1D
GO: Biological Process	GO:0030595	leukocyte chemotaxis		0.0003201	0.005484	11	218	S100A8,S100A9,S100A12,BST1,PLA2G7,CD300H,FPR2,CSF1R,CSF3R,TREM1,PADI2
GO: Biological Process	GO:0031399	regulation of protein modification process		0.0003211	0.005484	40	1596	NLRP12,SPI1,NCF1,LRRK2,CLEC7A,JDP2,SIRPA,TLR8,FZD1,S100A12,FCGR1A,NFE2,BST1,PID1,LILRA5,LILRB4,PMP22,ZNF703,LILRA1,LILRB3,FLT3,LILRA2,FGD2,FPR1,FPR2,DUSP6,SLC8A1,CSF1R,SLC11A1,CD86,CD33,CD36,VCAN,TLR4,LRP1,IRAK3,LTF,NCF1C,TRIB1,MARCKS
GO: Biological Process	GO:0052548	regulation of endopeptidase activity		0.0003224	0.005485	15	372	NLRP12,CLEC7A,KLF4,MEFV,NLRC4,S100A8,S100A9,SERPINA1,SERPING1,SH3RF1,P2RX1,CST3,CSTA,LRP1,LTF
GO: Biological Process	GO:0140052	cellular response to oxidised low-density lipoprotein particle stimulus		0.0003262	0.005518	3	10	CD36,TLR4,CD68
GO: Biological Process	GO:0002250	adaptive immune response		0.000327	0.005518	21	634	TNFSF13,GAPT,TLR8,FCGR1A,BTK,SERPING1,CLEC10A,LILRB4,LILRA1,LILRB3,LILRA3,LILRA2,CLEC6A,LILRA6,TFE3,CD1A,CD1D,SLC11A1,CLEC4D,CD86,TLR4
GO: Biological Process	GO:2001057	reactive nitrogen species metabolic process		0.0003349	0.005631	7	91	CYP1B1,CLEC7A,SIRPA,KLF4,CD36,TLR2,TLR4
GO: Biological Process	GO:0031664	regulation of lipopolysaccharide-mediated signaling pathway		0.000352	0.005894	4	24	LILRA2,CD36,LTF,TRIB1
GO: Biological Process	GO:0071621	granulocyte chemotaxis		0.0003584	0.005978	8	121	S100A8,S100A9,S100A12,BST1,CD300H,CSF1R,CSF3R,TREM1
GO: Biological Process	GO:0008285	negative regulation of cell population proliferation		0.0003669	0.006096	22	686	CYP1B1,EAF2,KLF4,NFE2,BTK,IFI30,MNDA,ALOX15B,LILRB4,PMP22,LST1,LILRA1,LILRB3,FLT3,LILRA2,CBFA2T3,ZNF503,CSF1R,CD86,CD33,TLR2,TRIB1
GO: Biological Process	GO:0031401	positive regulation of protein modification process		0.0003829	0.006338	29	1030	NCF1,LRRK2,CLEC7A,JDP2,FZD1,S100A12,FCGR1A,NFE2,LILRA5,ZNF703,LILRA1,LILRB3,FLT3,LILRA2,FGD2,FPR1,FPR2,DUSP6,CSF1R,SLC11A1,CD86,CD33,CD36,TLR4,LRP1,LTF,NCF1C,TRIB1,MARCKS
GO: Biological Process	GO:0007599	hemostasis		0.0003848	0.006344	13	298	F13A1,S100A9,SERPINA1,PROZ,NFE2,SERPING1,GNA15,LILRB4,ZNF385A,P2RX1,CD36,ENTPD1,TLR4
GO: Biological Process	GO:0002793	positive regulation of peptide secretion		0.0003879	0.00637	9	154	HCAR2,WLS,S100A8,HCAR3,CD33,TLR2,TLR4,LRP1,MARCKS
GO: Biological Process	GO:0034122	negative regulation of toll-like receptor signaling pathway		0.0004031	0.006595	5	44	LILRA2,CD300LF,CD14,TLR4,IRAK3
GO: Biological Process	GO:0032682	negative regulation of chemokine production		0.0004143	0.006753	4	25	SIRPA,KLF4,MEFV,LILRB4
GO: Biological Process	GO:0061515	myeloid cell development		0.0004227	0.006863	8	124	SPI1,FLT3,ZNF385A,SLC7A7,CSF1R,LMO2,TLR2,LTF
GO: Biological Process	GO:0031665	negative regulation of lipopolysaccharide-mediated signaling pathway		0.0004438	0.007066	3	11	LILRA2,LTF,TRIB1
GO: Biological Process	GO:0014004	microglia differentiation		0.0004438	0.007066	3	11	SLC7A7,CSF1R,TLR2
GO: Biological Process	GO:0006068	ethanol catabolic process		0.0004438	0.007066	3	11	ALDH1A1,ALDH2,ALDH3B1
GO: Biological Process	GO:0043085	positive regulation of catalytic activity		0.0004442	0.007066	36	1405	RASGRP4,NLRP12,NCF1,LRRK2,CLEC7A,PTAFR,KLF4,MEFV,NLRC4,S100A8,S100A9,S100A12,FCGR1A,GNA15,ALDH1A1,LILRA5,FLT3,FGD2,FPR1,FPR2,DUSP6,GRN,ARHGEF10L,CSF1R,SLC11A1,P2RX1,P2RY2,CD86,CD33,TLR4,LRP1,LTF,NCF1C,TRIB1,MARCKS,ADAP2
GO: Biological Process	GO:0010562	positive regulation of phosphorus metabolic process		0.0004466	0.007066	27	939	NCF1,LRRK2,CLEC7A,PTAFR,FZD1,S100A12,FCGR1A,PID1,LILRA5,LILRA1,LILRB3,FLT3,LILRA2,FGD2,FPR1,FPR2,DUSP6,CSF1R,SLC11A1,CD86,CD33,CD36,TLR4,LRP1,LTF,NCF1C,MARCKS
GO: Biological Process	GO:0045937	positive regulation of phosphate metabolic process		0.0004466	0.007066	27	939	NCF1,LRRK2,CLEC7A,PTAFR,FZD1,S100A12,FCGR1A,PID1,LILRA5,LILRA1,LILRB3,FLT3,LILRA2,FGD2,FPR1,FPR2,DUSP6,CSF1R,SLC11A1,CD86,CD33,CD36,TLR4,LRP1,LTF,NCF1C,MARCKS
GO: Biological Process	GO:0032735	positive regulation of interleukin-12 production		0.0004483	0.007066	5	45	CLEC7A,FLT3,CD36,TLR2,TLR4
GO: Biological Process	GO:1903131	mononuclear cell differentiation		0.0004485	0.007066	17	469	SPI1,BTK,MAFB,LILRB4,LILRA1,LILRB3,FLT3,LILRA2,SH3RF1,BATF2,NFAM1,CD1D,CSF1R,CSF3R,CLEC4D,CD86,LTBR
GO: Biological Process	GO:0001932	regulation of protein phosphorylation		0.0004583	0.007194	31	1144	NLRP12,NCF1,LRRK2,CLEC7A,SIRPA,TLR8,FZD1,S100A12,FCGR1A,BST1,PID1,LILRA5,LILRB4,PMP22,FLT3,FGD2,FPR1,FPR2,DUSP6,SLC8A1,CSF1R,SLC11A1,CD86,CD36,TLR4,LRP1,IRAK3,LTF,NCF1C,TRIB1,MARCKS
GO: Biological Process	GO:0002718	regulation of cytokine production involved in immune response		0.0004643	0.007263	7	96	CLEC7A,BTK,LILRB4,CD36,TLR2,TLR4,IRAK3
GO: Biological Process	GO:0002253	activation of immune response		0.0004812	0.0075	18	516	CFP,NLRC4,CFD,FCGR1A,FCN1,BTK,SERPING1,CLEC10A,MNDA,LILRB4,LILRA2,CLEC6A,FPR1,FPR2,NFAM1,CLEC4D,TLR2,TLR4
GO: Biological Process	GO:0070665	positive regulation of leukocyte proliferation		0.00049	0.007608	9	159	IL13RA1,BST1,LILRA1,LILRB3,LILRA2,CD1D,CSF1R,CD86,TLR4
GO: Biological Process	GO:1902882	regulation of response to oxidative stress		0.0005261	0.008139	7	98	HK3,LRRK2,FZD1,NFE2,ALDH2,CD36,TLR4
GO: Biological Process	GO:1903036	positive regulation of response to wounding		0.0005413	0.008344	6	71	CLEC7A,S100A9,GRN,LGALS2,CD36,LRP1
GO: Biological Process	GO:0001906	cell killing		0.0005474	0.008391	10	196	NCF1,CLEC7A,S100A12,FCGR1A,CD1A,CD1D,TREM1,LTF,LYZ,NCF1C
GO: Biological Process	GO:0007155	cell adhesion		0.0005483	0.008391	33	1261	CYP1B1,SIGLEC5,SIRPB2,SIRPA,PTAFR,KLF4,STAB1,S100A8,S100A9,FBN2,BST1,NID1,LILRB4,PMP22,ZNF703,LILRA1,LILRB3,LILRA2,FPR2,SIGLEC14,TFE3,TGFBI,CD93,CD1D,CSF3R,CD86,CD33,CD36,VCAN,ENTPD1,CSTA,LRP1,MARCKS
GO: Biological Process	GO:0045428	regulation of nitric oxide biosynthetic process		0.0005835	0.008804	6	72	CLEC7A,SIRPA,KLF4,CD36,TLR2,TLR4
GO: Biological Process	GO:0070943	neutrophil-mediated killing of symbiont cell		0.0005855	0.008804	3	12	NCF1,TREM1,NCF1C
GO: Biological Process	GO:0036005	response to macrophage colony-stimulating factor		0.0005855	0.008804	3	12	CSF1R,TLR2,TLR4
GO: Biological Process	GO:0036006	cellular response to macrophage colony-stimulating factor stimulus		0.0005855	0.008804	3	12	CSF1R,TLR2,TLR4
GO: Biological Process	GO:0035589	G protein-coupled purinergic nucleotide receptor signaling pathway		0.0005855	0.008804	3	12	P2RY13,PTAFR,P2RY2
GO: Biological Process	GO:0045429	positive regulation of nitric oxide biosynthetic process		0.0006067	0.008938	5	48	CLEC7A,KLF4,CD36,TLR2,TLR4
GO: Biological Process	GO:0070488	neutrophil aggregation		0.0006112	0.008938	2	3	S100A8,S100A9
GO: Biological Process	GO:0071727	cellular response to triacyl bacterial lipopeptide		0.0006112	0.008938	2	3	CD14,TLR2
GO: Biological Process	GO:0071725	response to triacyl bacterial lipopeptide		0.0006112	0.008938	2	3	CD14,TLR2
GO: Biological Process	GO:0070165	positive regulation of adiponectin secretion		0.0006112	0.008938	2	3	HCAR2,HCAR3
GO: Biological Process	GO:0070946	neutrophil-mediated killing of gram-positive bacterium		0.0006112	0.008938	2	3	NCF1,NCF1C
GO: Biological Process	GO:0002752	cell surface pattern recognition receptor signaling pathway		0.0006112	0.008938	2	3	FCN1,TLR2
GO: Biological Process	GO:0045659	negative regulation of neutrophil differentiation		0.0006112	0.008938	2	3	SPI1,TRIB1
GO: Biological Process	GO:0060627	regulation of vesicle-mediated transport		0.000637	0.009283	19	574	LRRK2,CLEC7A,SIGLEC5,SIRPB2,SIRPA,PTAFR,FCGR1A,RAB31,CD300LF,FPR2,SIGLEC14,RAB44,SLC11A1,P2RX1,CD14,P2RY2,CD36,TLR2,LRP1
GO: Biological Process	GO:0002700	regulation of production of molecular mediator of immune response		0.0006406	0.009286	9	165	IL13RA1,TNFSF13,CLEC7A,BTK,LILRB4,CD36,TLR2,TLR4,IRAK3
GO: Biological Process	GO:0046649	lymphocyte activation		0.0006415	0.009286	24	812	IL13RA1,SPI1,TNFSF13,CLEC7A,GAPT,SIRPB2,SIRPA,BST1,BTK,MAFB,MNDA,LILRB4,LST1,LILRA1,LILRB3,FLT3,LILRA2,SH3RF1,NFAM1,CD1D,SLC11A1,CLEC4D,CD86,TLR4
GO: Biological Process	GO:0050730	regulation of peptidyl-tyrosine phosphorylation		0.0006468	0.009331	11	237	NCF1,CLEC7A,FCGR1A,BST1,LILRA5,LILRB4,FLT3,CSF1R,CD36,TLR4,NCF1C
GO: Biological Process	GO:1900015	regulation of cytokine production involved in inflammatory response		0.0006679	0.009552	5	49	CLEC7A,SIRPA,MEFV,LILRB4,TLR4
GO: Biological Process	GO:1904407	positive regulation of nitric oxide metabolic process		0.0006679	0.009552	5	49	CLEC7A,KLF4,CD36,TLR2,TLR4
GO: Biological Process	GO:0030593	neutrophil chemotaxis		0.0006692	0.009552	7	102	S100A8,S100A9,S100A12,BST1,CD300H,CSF3R,TREM1
GO: Biological Process	GO:0050714	positive regulation of protein secretion		0.000674	0.009552	8	133	HCAR2,WLS,HCAR3,CD33,TLR2,TLR4,LRP1,MARCKS
GO: Biological Process	GO:0007202	activation of phospholipase C activity		0.0006756	0.009552	6	74	RASGRP4,GNA15,FPR1,FPR2,P2RY2,CD86
GO: Biological Process	GO:0080164	regulation of nitric oxide metabolic process		0.0006756	0.009552	6	74	CLEC7A,SIRPA,KLF4,CD36,TLR2,TLR4
GO: Biological Process	GO:0002697	regulation of immune effector process		0.000701	0.009878	17	488	IL13RA1,TNFSF13,CLEC7A,CFP,PTAFR,FCGR1A,BTK,SERPING1,LILRB4,GRN,CD1A,CD1D,CD86,CD36,TLR2,TLR4,IRAK3
GO: Biological Process	GO:0035988	chondrocyte proliferation		0.0007531	0.01048	3	13	WLS,GRN,LTF
GO: Biological Process	GO:0060907	positive regulation of macrophage cytokine production		0.0007531	0.01048	3	13	CD36,TLR2,TLR4
GO: Biological Process	GO:1900454	positive regulation of long-term synaptic depression		0.0007531	0.01048	3	13	LILRA1,LILRB3,LILRA2
GO: Biological Process	GO:0072526	pyridine-containing compound catabolic process		0.0007531	0.01048	3	13	NCF1,NCF2,NCF1C
GO: Biological Process	GO:0061844	antimicrobial humoral immune response mediated by antimicrobial peptide		0.0008038	0.01114	5	51	S100A9,S100A12,BPI,RNASE2,LTF
GO: Biological Process	GO:0050731	positive regulation of peptidyl-tyrosine phosphorylation		0.0008271	0.01141	9	171	NCF1,CLEC7A,FCGR1A,LILRA5,FLT3,CSF1R,CD36,TLR4,NCF1C
GO: Biological Process	GO:0030162	regulation of proteolysis		0.0008286	0.01141	21	681	NLRP12,LRRK2,CLEC7A,LDLRAD3,KLF4,MEFV,NLRC4,S100A8,S100A9,SERPINA1,SERPING1,SH3RF1,GRN,CBFA2T3,P2RX1,CST3,CSTA,LRP1,LTF,TRIB1,CTSZ
GO: Biological Process	GO:0051251	positive regulation of lymphocyte activation		0.0008308	0.01141	14	365	IL13RA1,TNFSF13,CLEC7A,SIRPB2,SIRPA,BST1,BTK,LILRB4,LILRA1,LILRB3,LILRA2,CD1D,CD86,TLR4
GO: Biological Process	GO:0006691	leukotriene metabolic process		0.0008486	0.01161	4	30	NCF1,TLR2,TLR4,NCF1C
GO: Biological Process	GO:0019221	cytokine-mediated signaling pathway		0.000876	0.01195	21	684	IL13RA1,SPI1,TNFSF13,PTAFR,F13A1,FCGR1A,IFI30,LILRB4,LILRA1,LILRB3,FLT3,LILRA2,CD300LF,FPR1,CSF1R,CSF3R,CD86,CD36,IRAK3,LTBR,PADI2
GO: Biological Process	GO:0048708	astrocyte differentiation		0.0008933	0.01215	6	78	S100A8,S100A9,FPR2,GRN,TLR4,LRP1
GO: Biological Process	GO:0019724	B cell mediated immunity		0.0008989	0.01218	10	209	TNFSF13,GAPT,TLR8,FCGR1A,BTK,SERPING1,LILRA1,LILRB3,LILRA2,TLR4
GO: Biological Process	GO:0002449	lymphocyte mediated immunity		0.0009472	0.01274	14	370	TNFSF13,GAPT,TLR8,FCGR1A,BTK,SERPING1,LILRB4,LILRA1,LILRB3,LILRA2,CD1A,CD1D,SLC11A1,TLR4
GO: Biological Process	GO:0070942	neutrophil mediated cytotoxicity		0.0009484	0.01274	3	14	NCF1,TREM1,NCF1C
GO: Biological Process	GO:0002679	respiratory burst involved in defense response		0.0009484	0.01274	3	14	NCF1,GRN,NCF1C
GO: Biological Process	GO:0002534	cytokine production involved in inflammatory response		0.0009595	0.01284	5	53	CLEC7A,SIRPA,MEFV,LILRB4,TLR4
GO: Biological Process	GO:0002251	organ or tissue specific immune response		0.0009634	0.01286	4	31	TNFSF13,RNASE2,CSF1R,LTF
GO: Biological Process	GO:0051250	negative regulation of lymphocyte activation		0.0009744	0.01296	9	175	BTK,MNDA,LILRB4,LST1,LILRA1,LILRB3,FLT3,LILRA2,CD86
GO: Biological Process	GO:0042590	antigen processing and presentation of exogenous peptide antigen via MHC class I		0.001021	0.01353	6	80	CYBB,NCF1,NCF2,FCGR1A,IFI30,CD36
GO: Biological Process	GO:0045619	regulation of lymphocyte differentiation		0.001038	0.01373	10	213	BTK,LILRB4,LILRA1,LILRB3,FLT3,LILRA2,SH3RF1,NFAM1,CD1D,CD86
GO: Biological Process	GO:0043030	regulation of macrophage activation		0.001045	0.01377	5	54	LRRK2,BPI,GRN,CD1D,TLR4
GO: Biological Process	GO:0034308	primary alcohol metabolic process		0.001089	0.01431	6	81	CYP1B1,SLC37A2,ALDH1A1,ALDH2,ALDH3B1,DHRS9
GO: Biological Process	GO:0097305	response to alcohol		0.001111	0.01453	13	334	CYBB,CYP1B1,SPI1,KLF4,S100A8,S100A9,SERPINA1,ALDH1A1,ALDH2,CD14,ENTPD1,TLR4,CDA
GO: Biological Process	GO:0007596	blood coagulation		0.001113	0.01453	12	293	F13A1,S100A9,SERPINA1,PROZ,NFE2,SERPING1,GNA15,LILRB4,P2RX1,CD36,ENTPD1,TLR4
GO: Biological Process	GO:0032874	positive regulation of stress-activated MAPK cascade		0.001164	0.01503	7	112	SPI1,NCF1,CLEC7A,SH3RF1,TLR4,LTBR,NCF1C
GO: Biological Process	GO:0060100	positive regulation of phagocytosis, engulfment		0.001173	0.01503	3	15	FCGR1A,RAB31,CD36
GO: Biological Process	GO:1905155	positive regulation of membrane invagination		0.001173	0.01503	3	15	FCGR1A,RAB31,CD36
GO: Biological Process	GO:1900225	regulation of NLRP3 inflammasome complex assembly		0.001173	0.01503	3	15	MEFV,CD36,TLR4
GO: Biological Process	GO:0045647	negative regulation of erythrocyte differentiation		0.001173	0.01503	3	15	SPI1,MAFB,LMO2
GO: Biological Process	GO:0006067	ethanol metabolic process		0.001173	0.01503	3	15	ALDH1A1,ALDH2,ALDH3B1
GO: Biological Process	GO:0051336	regulation of hydrolase activity		0.001189	0.01503	31	1212	RASGRP4,NLRP12,LRRK2,CLEC7A,PTAFR,KLF4,MEFV,NLRC4,S100A8,S100A9,SERPINA1,SERPING1,GNA15,ALDH1A1,SH3RF1,FGD2,FPR1,FPR2,GRN,ARHGEF10L,P2RX1,P2RY2,CD86,CD33,VCAN,CST3,CSTA,LRP1,LTF,MARCKS,ADAP2
GO: Biological Process	GO:0002265	astrocyte activation involved in immune response		0.001211	0.01503	2	4	GRN,LRP1
GO: Biological Process	GO:0016046	detection of fungus		0.001211	0.01503	2	4	CLEC7A,TLR4
GO: Biological Process	GO:0035962	response to interleukin-13		0.001211	0.01503	2	4	IL13RA1,CD300LF
GO: Biological Process	GO:0035963	cellular response to interleukin-13		0.001211	0.01503	2	4	IL13RA1,CD300LF
GO: Biological Process	GO:0042904	9-cis-retinoic acid biosynthetic process		0.001211	0.01503	2	4	ALDH1A1,DHRS9
GO: Biological Process	GO:0042905	9-cis-retinoic acid metabolic process		0.001211	0.01503	2	4	ALDH1A1,DHRS9
GO: Biological Process	GO:0038123	toll-like receptor TLR1:TLR2 signaling pathway		0.001211	0.01503	2	4	CD14,TLR2
GO: Biological Process	GO:0071226	cellular response to molecule of fungal origin		0.001211	0.01503	2	4	CLEC7A,BTK
GO: Biological Process	GO:1904466	positive regulation of matrix metallopeptidase secretion		0.001211	0.01503	2	4	TLR2,TLR4
GO: Biological Process	GO:2001170	negative regulation of ATP biosynthetic process		0.001211	0.01503	2	4	PID1,ENTPD1
GO: Biological Process	GO:0050817	coagulation		0.001214	0.01503	12	296	F13A1,S100A9,SERPINA1,PROZ,NFE2,SERPING1,GNA15,LILRB4,P2RX1,CD36,ENTPD1,TLR4
GO: Biological Process	GO:0090322	regulation of superoxide metabolic process		0.001225	0.01508	4	33	CLEC7A,BST1,FPR2,CD36
GO: Biological Process	GO:0045591	positive regulation of regulatory T cell differentiation		0.001225	0.01508	4	33	LILRB4,LILRA1,LILRB3,LILRA2
GO: Biological Process	GO:0050900	leukocyte migration		0.001276	0.01566	16	470	NLRP12,SIRPA,PTAFR,S100A8,S100A9,S100A12,BST1,PLA2G7,CD300H,FPR2,SLC7A7,CSF1R,CSF3R,TLR2,TREM1,PADI2
GO: Biological Process	GO:0070304	positive regulation of stress-activated protein kinase signaling cascade		0.00129	0.01574	7	114	SPI1,NCF1,CLEC7A,SH3RF1,TLR4,LTBR,NCF1C
GO: Biological Process	GO:0002758	innate immune response-activating signal transduction		0.00129	0.01574	7	114	FCN1,CLEC10A,LILRA2,CLEC6A,CLEC4D,TLR2,TLR4
GO: Biological Process	GO:0002460	adaptive immune response based on somatic recombination of immune receptors built from immunoglobulin superfamily domains		0.001316	0.01601	14	383	TNFSF13,GAPT,TLR8,FCGR1A,BTK,SERPING1,LILRB4,LILRA1,LILRB3,LILRA2,CD1A,CD1D,SLC11A1,TLR4
GO: Biological Process	GO:0043549	regulation of kinase activity		0.001354	0.01642	25	908	NLRP12,NCF1,LRRK2,KLF4,S100A12,FCGR1A,LILRA5,LILRB4,PMP22,FLT3,FGD2,FPR1,FPR2,DUSP6,SLC8A1,CSF1R,SLC11A1,CD86,TLR4,LRP1,IRAK3,LTF,NCF1C,TRIB1,MARCKS
GO: Biological Process	GO:0045859	regulation of protein kinase activity		0.001397	0.0169	23	809	NLRP12,NCF1,LRRK2,S100A12,FCGR1A,LILRA5,LILRB4,PMP22,FLT3,FGD2,FPR1,DUSP6,SLC8A1,CSF1R,SLC11A1,CD86,TLR4,LRP1,IRAK3,LTF,NCF1C,TRIB1,MARCKS
GO: Biological Process	GO:0050671	positive regulation of lymphocyte proliferation		0.001409	0.01699	8	149	IL13RA1,BST1,LILRA1,LILRB3,LILRA2,CD1D,CD86,TLR4
GO: Biological Process	GO:0034310	primary alcohol catabolic process		0.001428	0.01713	3	16	ALDH1A1,ALDH2,ALDH3B1
GO: Biological Process	GO:0002730	regulation of dendritic cell cytokine production		0.001428	0.01713	3	16	CLEC7A,TLR2,TLR4
GO: Biological Process	GO:0061098	positive regulation of protein tyrosine kinase activity		0.001446	0.01727	5	58	NCF1,FCGR1A,LILRA5,CSF1R,NCF1C
GO: Biological Process	GO:0042325	regulation of phosphorylation		0.001448	0.01727	33	1335	NLRP12,NCF1,LRRK2,CLEC7A,SIRPA,KLF4,TLR8,FZD1,S100A12,FCGR1A,BST1,PID1,LILRA5,LILRB4,PMP22,FLT3,FGD2,FPR1,FPR2,DUSP6,CBFA2T3,SLC8A1,CSF1R,SLC11A1,CD86,CD36,TLR4,LRP1,IRAK3,LTF,NCF1C,TRIB1,MARCKS
GO: Biological Process	GO:1902107	positive regulation of leukocyte differentiation		0.001492	0.01775	9	186	BTK,LILRB4,LILRA1,LILRB3,LILRA2,CD1D,CSF1R,CD86,TRIB1
GO: Biological Process	GO:0032692	negative regulation of interleukin-1 production		0.001533	0.01809	4	35	NLRP12,MEFV,LILRB4,CD33
GO: Biological Process	GO:0061082	myeloid leukocyte cytokine production		0.001533	0.01809	4	35	CD36,TLR2,TLR4,IRAK3
GO: Biological Process	GO:0032946	positive regulation of mononuclear cell proliferation		0.001534	0.01809	8	151	IL13RA1,BST1,LILRA1,LILRB3,LILRA2,CD1D,CD86,TLR4
GO: Biological Process	GO:1903708	positive regulation of hemopoiesis		0.001549	0.01822	9	187	BTK,LILRB4,LILRA1,LILRB3,LILRA2,CD1D,CSF1R,CD86,TRIB1
GO: Biological Process	GO:0032653	regulation of interleukin-10 production		0.001561	0.01832	5	59	CLEC7A,LILRA5,LILRB4,TLR2,TLR4
GO: Biological Process	GO:0002768	immune response-regulating cell surface receptor signaling pathway		0.001584	0.01854	16	480	OSCAR,FCGR1A,FCN1,BTK,CLEC10A,MNDA,LILRB4,LILRA1,LILRB3,LILRA2,CLEC6A,FPR1,FPR2,NFAM1,CLEC4D,TLR2
GO: Biological Process	GO:0007618	mating		0.001705	0.01975	4	36	PMP22,GRN,P2RX1,P2RY2
GO: Biological Process	GO:0032717	negative regulation of interleukin-8 production		0.001716	0.01975	3	17	KLF4,BPI,CD33
GO: Biological Process	GO:1900452	regulation of long-term synaptic depression		0.001716	0.01975	3	17	LILRA1,LILRB3,LILRA2
GO: Biological Process	GO:2000341	regulation of chemokine (C-X-C motif) ligand 2 production		0.001716	0.01975	3	17	KLF4,TLR4,LRP1
GO: Biological Process	GO:0072567	chemokine (C-X-C motif) ligand 2 production		0.001716	0.01975	3	17	KLF4,TLR4,LRP1
GO: Biological Process	GO:0044546	NLRP3 inflammasome complex assembly		0.001716	0.01975	3	17	MEFV,CD36,TLR4
GO: Biological Process	GO:1901292	nucleoside phosphate catabolic process		0.001774	0.02036	6	89	NCF1,NCF2,SMPDL3A,ENTPD1,CDA,NCF1C
GO: Biological Process	GO:0006900	vesicle budding from membrane		0.00178	0.02038	22	774	LRRK2,CLEC7A,SIGLEC5,SIRPA,LDLRAD3,STAB1,SERPINA1,FCGR1A,FCN1,CLEC10A,LILRB4,RAB31,FPR2,SIGLEC14,GRN,CD14,ASGR1,ASGR2,CD36,LRP1,LRP3,CTSZ
GO: Biological Process	GO:0070372	regulation of ERK1 and ERK2 cascade		0.001801	0.02056	11	269	NLRP12,SIRPA,KLF4,GPBAR1,FPR2,DUSP6,CSF1R,CD36,TLR2,TLR4,LRP1
GO: Biological Process	GO:0006939	smooth muscle contraction		0.001878	0.02139	6	90	TIFAB,NCF1,PTAFR,SLC8A1,P2RX1,NCF1C
GO: Biological Process	GO:0032733	positive regulation of interleukin-10 production		0.001891	0.02147	4	37	CLEC7A,LILRA5,TLR2,TLR4
GO: Biological Process	GO:1903428	positive regulation of reactive oxygen species biosynthetic process		0.001949	0.022	5	62	CLEC7A,KLF4,CD36,TLR2,TLR4
GO: Biological Process	GO:1990266	neutrophil migration		0.001999	0.022	7	123	S100A8,S100A9,S100A12,BST1,CD300H,CSF3R,TREM1
GO: Biological Process	GO:0071641	negative regulation of macrophage inflammatory protein 1 alpha production		0.001999	0.022	2	5	SIRPA,MEFV
GO: Biological Process	GO:0001802	type III hypersensitivity		0.001999	0.022	2	5	FCGR1A,BTK
GO: Biological Process	GO:0001803	regulation of type III hypersensitivity		0.001999	0.022	2	5	FCGR1A,BTK
GO: Biological Process	GO:0001805	positive regulation of type III hypersensitivity		0.001999	0.022	2	5	FCGR1A,BTK
GO: Biological Process	GO:0002309	T cell proliferation involved in immune response		0.001999	0.022	2	5	SLC11A1,CD86
GO: Biological Process	GO:0048006	antigen processing and presentation, endogenous lipid antigen via MHC class Ib		0.001999	0.022	2	5	CD1A,CD1D
GO: Biological Process	GO:1900372	negative regulation of purine nucleotide biosynthetic process		0.001999	0.022	2	5	PID1,ENTPD1
GO: Biological Process	GO:0030809	negative regulation of nucleotide biosynthetic process		0.001999	0.022	2	5	PID1,ENTPD1
GO: Biological Process	GO:1903972	regulation of cellular response to macrophage colony-stimulating factor stimulus		0.001999	0.022	2	5	TLR2,TLR4
GO: Biological Process	GO:1903969	regulation of response to macrophage colony-stimulating factor		0.001999	0.022	2	5	TLR2,TLR4
GO: Biological Process	GO:0071417	cellular response to organonitrogen compound		0.002037	0.02226	20	683	CYBB,CYP1B1,PDK4,LRRK2,PTAFR,KLF4,FZD1,GNA15,PID1,RAB31,FPR2,RAB44,AQP9,SLC8A1,P2RY2,CD36,TLR2,TLR4,LRP1,MARCKS
GO: Biological Process	GO:0002371	dendritic cell cytokine production		0.002038	0.02226	3	18	CLEC7A,TLR2,TLR4
GO: Biological Process	GO:0051873	killing by host of symbiont cells		0.002038	0.02226	3	18	NCF1,TREM1,NCF1C
GO: Biological Process	GO:0000302	response to reactive oxygen species		0.00208	0.02266	11	274	CYP1B1,HK3,NCF1,LRRK2,SIRPA,KLF4,BTK,SLC8A1,CD36,CST3,NCF1C
GO: Biological Process	GO:0033198	response to ATP		0.00209	0.02268	4	38	SLC8A1,P2RX1,P2RY2,ENTPD1
GO: Biological Process	GO:0032613	interleukin-10 production		0.002093	0.02268	5	63	CLEC7A,LILRA5,LILRB4,TLR2,TLR4
GO: Biological Process	GO:0042100	B cell proliferation		0.002101	0.02271	6	92	IL13RA1,GAPT,BST1,BTK,MNDA,TLR4
GO: Biological Process	GO:0006897	endocytosis		0.002107	0.02272	20	685	LRRK2,CLEC7A,SIGLEC5,SIRPA,LDLRAD3,STAB1,FCGR1A,FCN1,CLEC10A,LILRB4,RAB31,FPR2,SIGLEC14,GRN,CD14,ASGR1,ASGR2,CD36,LRP1,LRP3
GO: Biological Process	GO:0045471	response to ethanol		0.002136	0.02298	9	196	CYBB,SPI1,S100A8,S100A9,ALDH1A1,ALDH2,CD14,ENTPD1,TLR4
GO: Biological Process	GO:0060326	cell chemotaxis		0.002202	0.02362	11	276	S100A8,S100A9,S100A12,BST1,PLA2G7,CD300H,FPR2,CSF1R,CSF3R,TREM1,PADI2
GO: Biological Process	GO:1903034	regulation of response to wounding		0.002208	0.02363	8	160	CLEC7A,KLF4,S100A9,SERPING1,GRN,LGALS2,CD36,LRP1
GO: Biological Process	GO:0051093	negative regulation of developmental process		0.002232	0.02378	23	839	EAF2,SPI1,JDP2,KLF4,STAB1,NFE2,MAFB,LILRB4,LILRA1,LILRB3,FLT3,LILRA2,PILRA,DUSP6,LMO2,CD86,CD36,TLR2,TLR4,CST3,LRP3,LTF,TRIB1
GO: Biological Process	GO:0032663	regulation of interleukin-2 production		0.002244	0.02378	5	64	CLEC7A,HOMER3,LILRB4,CD1D,CD86
GO: Biological Process	GO:0031295	T cell costimulation		0.002244	0.02378	5	64	LILRB4,LILRA1,LILRB3,LILRA2,CD86
GO: Biological Process	GO:0006081	cellular aldehyde metabolic process		0.002244	0.02378	5	64	CYP1B1,ALDH1A1,ALDH2,ALDH3B1,DHRS9
GO: Biological Process	GO:0032355	response to estradiol		0.002288	0.02419	9	198	CYP1B1,SERPINA1,FCGR1A,ALDH1A1,ALDH2,ZNF703,GRN,CD36,CST3
GO: Biological Process	GO:0016045	detection of bacterium		0.002395	0.02515	3	19	NLRC4,CD1D,TLR2
GO: Biological Process	GO:0045342	MHC class II biosynthetic process		0.002395	0.02515	3	19	SPI1,SLC11A1,TLR4
GO: Biological Process	GO:0032570	response to progesterone		0.002403	0.02515	5	65	CYP1B1,NCF2,ALDH2,TLR2,TLR4
GO: Biological Process	GO:0031294	lymphocyte costimulation		0.002403	0.02515	5	65	LILRB4,LILRA1,LILRB3,LILRA2,CD86
GO: Biological Process	GO:0045860	positive regulation of protein kinase activity		0.002435	0.02542	17	548	NCF1,LRRK2,S100A12,FCGR1A,LILRA5,FLT3,FGD2,FPR1,DUSP6,CSF1R,SLC11A1,CD86,TLR4,LRP1,LTF,NCF1C,MARCKS
GO: Biological Process	GO:0061097	regulation of protein tyrosine kinase activity		0.002472	0.02574	6	95	NCF1,FCGR1A,LILRA5,LILRB4,CSF1R,NCF1C
GO: Biological Process	GO:0046434	organophosphate catabolic process		0.002479	0.02575	8	163	PLBD1,NCF1,NCF2,SMPDL3A,PLA2G7,ENTPD1,CDA,NCF1C
GO: Biological Process	GO:0030500	regulation of bone mineralization		0.002571	0.02664	5	66	SGMS2,FBN2,NFE2,SLC8A1,LTF
GO: Biological Process	GO:0051924	regulation of calcium ion transport		0.002591	0.02679	10	241	STAC2,HOMER3,LILRA5,LILRA1,LILRB3,LILRA2,KCNE3,SLC8A1,P2RX1,CD33
GO: Biological Process	GO:0051347	positive regulation of transferase activity		0.002617	0.02688	20	698	NCF1,LRRK2,KLF4,S100A12,FCGR1A,LILRA5,FLT3,FGD2,FPR1,FPR2,DUSP6,CSF1R,SLC11A1,CD86,TLR4,LRP1,LTF,NCF1C,TRIB1,MARCKS
GO: Biological Process	GO:0010324	membrane invagination		0.002617	0.02688	20	698	LRRK2,CLEC7A,SIGLEC5,SIRPA,LDLRAD3,STAB1,FCGR1A,FCN1,CLEC10A,LILRB4,RAB31,FPR2,SIGLEC14,GRN,CD14,ASGR1,ASGR2,CD36,LRP1,LRP3
GO: Biological Process	GO:0034341	response to interferon-gamma		0.002618	0.02688	9	202	SIRPA,PTAFR,MEFV,FCGR1A,IFI30,SLC11A1,CD86,TLR2,TLR4
GO: Biological Process	GO:0034142	toll-like receptor 4 signaling pathway		0.002772	0.02827	4	41	LILRA2,CD14,TLR4,LTF
GO: Biological Process	GO:0050878	regulation of body fluid levels		0.002777	0.02827	15	461	TIFAB,F13A1,S100A9,SERPINA1,PROZ,NFE2,SERPING1,GNA15,LILRB4,ZNF385A,P2RX1,P2RY2,CD36,ENTPD1,TLR4
GO: Biological Process	GO:0050665	hydrogen peroxide biosynthetic process		0.002787	0.02827	3	20	CYBB,NCF1,NCF1C
GO: Biological Process	GO:1900016	negative regulation of cytokine production involved in inflammatory response		0.002787	0.02827	3	20	SIRPA,MEFV,LILRB4
GO: Biological Process	GO:0031065	positive regulation of histone deacetylation		0.002787	0.02827	3	20	LRRK2,JDP2,ZNF703
GO: Biological Process	GO:0045621	positive regulation of lymphocyte differentiation		0.002853	0.02887	7	131	BTK,LILRB4,LILRA1,LILRB3,LILRA2,CD1D,CD86
GO: Biological Process	GO:0048872	homeostasis of number of cells		0.002882	0.02909	14	417	HCAR2,SPI1,TNFSF13,GAPT,HCAR3,NFE2,MAFB,LILRB4,TFEC,LILRA1,LILRB3,FLT3,LILRA2,LMO2
GO: Biological Process	GO:0010243	response to organonitrogen compound		0.00289	0.02911	29	1174	CYBB,CYP1B1,PDK4,LRRK2,PTAFR,KLF4,HNMT,FZD1,SERPINA1,FCGR1A,GNA15,PID1,FLT3,RAB31,FPR2,RAB44,AQP9,SLC8A1,P2RX1,P2RY2,CD36,ENTPD1,TLR2,TLR4,LRP1,CD68,IRAK3,CDA,MARCKS
GO: Biological Process	GO:1901224	positive regulation of NIK/NF-kappaB signaling		0.00293	0.02941	5	68	NLRP12,CD14,CD86,TLR2,TLR4
GO: Biological Process	GO:0150094	amyloid-beta clearance by cellular catabolic process		0.00297	0.02941	2	6	CD36,LRP1
GO: Biological Process	GO:0070434	positive regulation of nucleotide-binding oligomerization domain containing 2 signaling pathway		0.00297	0.02941	2	6	SLC15A3,TLR4
GO: Biological Process	GO:0002322	B cell proliferation involved in immune response		0.00297	0.02941	2	6	GAPT,TLR4
GO: Biological Process	GO:0070947	neutrophil-mediated killing of fungus		0.00297	0.02941	2	6	NCF1,NCF1C
GO: Biological Process	GO:0061304	retinal blood vessel morphogenesis		0.00297	0.02941	2	6	CYP1B1,LMO2
GO: Biological Process	GO:0033031	positive regulation of neutrophil apoptotic process		0.00297	0.02941	2	6	HCAR2,HCAR3
GO: Biological Process	GO:0070371	ERK1 and ERK2 cascade		0.002976	0.02941	11	287	NLRP12,SIRPA,KLF4,GPBAR1,FPR2,DUSP6,CSF1R,CD36,TLR2,TLR4,LRP1
GO: Biological Process	GO:0120163	negative regulation of cold-induced thermogenesis		0.00303	0.02981	4	42	ALDH1A1,ADAMTS5,TFE3,TLR4
GO: Biological Process	GO:0062208	positive regulation of pattern recognition receptor signaling pathway		0.00303	0.02981	4	42	SLC15A3,TLR2,TLR4,LTF
GO: Biological Process	GO:0002474	antigen processing and presentation of peptide antigen via MHC class I		0.00304	0.02984	6	99	CYBB,NCF1,NCF2,FCGR1A,IFI30,CD36
GO: Biological Process	GO:0018108	peptidyl-tyrosine phosphorylation		0.00315	0.03085	12	332	NCF1,CLEC7A,FCGR1A,BST1,BTK,LILRA5,LILRB4,FLT3,CSF1R,CD36,TLR4,NCF1C
GO: Biological Process	GO:0043122	regulation of I-kappaB kinase/NF-kappaB signaling		0.003182	0.03098	10	248	NLRP12,WLS,S100A12,LILRB4,SECTM1,CLEC6A,CD36,TLR4,LTBR,LTF
GO: Biological Process	GO:0036473	cell death in response to oxidative stress		0.003196	0.03098	6	100	CYP1B1,HK3,LRRK2,FZD1,ALDH2,TLR4
GO: Biological Process	GO:1900543	negative regulation of purine nucleotide metabolic process		0.003218	0.03098	3	21	PID1,CBFA2T3,ENTPD1
GO: Biological Process	GO:0060099	regulation of phagocytosis, engulfment		0.003218	0.03098	3	21	FCGR1A,RAB31,CD36
GO: Biological Process	GO:0030206	chondroitin sulfate biosynthetic process		0.003218	0.03098	3	21	CHST13,CHST15,VCAN
GO: Biological Process	GO:0007252	I-kappaB phosphorylation		0.003218	0.03098	3	21	SIRPA,TLR2,TLR4
GO: Biological Process	GO:0010001	glial cell differentiation		0.003221	0.03098	11	290	S100A8,S100A9,OLIG1,PMP22,FPR2,GRN,SLC7A7,CSF1R,TLR2,TLR4,LRP1
GO: Biological Process	GO:0006936	muscle contraction		0.003221	0.03098	11	290	TIFAB,NCF1,PTAFR,STAC2,KCNJ2,KCNE3,MYOF,SLC8A1,P2RX1,TLR4,NCF1C
GO: Biological Process	GO:0001782	B cell homeostasis		0.003304	0.03163	4	43	GAPT,LILRA1,LILRB3,LILRA2
GO: Biological Process	GO:0071398	cellular response to fatty acid		0.003304	0.03163	4	43	PDK4,PTAFR,ALDH2,PID1
GO: Biological Process	GO:0006910	phagocytosis, recognition		0.003324	0.03175	5	70	CLEC7A,SIRPA,FCGR1A,FCN1,CD36
GO: Biological Process	GO:0051345	positive regulation of hydrolase activity		0.003354	0.03197	21	764	RASGRP4,NLRP12,LRRK2,CLEC7A,PTAFR,MEFV,NLRC4,S100A8,S100A9,GNA15,ALDH1A1,FPR1,FPR2,GRN,ARHGEF10L,P2RX1,P2RY2,CD86,CD33,MARCKS,ADAP2
GO: Biological Process	GO:0018212	peptidyl-tyrosine modification		0.003387	0.03221	12	335	NCF1,CLEC7A,FCGR1A,BST1,BTK,LILRA5,LILRB4,FLT3,CSF1R,CD36,TLR4,NCF1C
GO: Biological Process	GO:0033674	positive regulation of kinase activity		0.003406	0.03232	18	615	NCF1,LRRK2,S100A12,FCGR1A,LILRA5,FLT3,FGD2,FPR1,FPR2,DUSP6,CSF1R,SLC11A1,CD86,TLR4,LRP1,LTF,NCF1C,MARCKS
GO: Biological Process	GO:0010959	regulation of metal ion transport		0.003466	0.03282	10	251	STAC2,HOMER3,LILRA5,LILRA1,LILRB3,LILRA2,KCNE3,SLC8A1,P2RX1,CD33
GO: Biological Process	GO:1905153	regulation of membrane invagination		0.003687	0.03475	3	22	FCGR1A,RAB31,CD36
GO: Biological Process	GO:0051770	positive regulation of nitric-oxide synthase biosynthetic process		0.003687	0.03475	3	22	LRRK2,TLR2,TLR4
GO: Biological Process	GO:0030278	regulation of ossification		0.0037	0.0348	6	103	SGMS2,FBN2,NFE2,SLC8A1,P2RY2,LTF
GO: Biological Process	GO:0001934	positive regulation of protein phosphorylation		0.003897	0.03657	21	774	NCF1,LRRK2,CLEC7A,FZD1,S100A12,FCGR1A,LILRA5,FLT3,FGD2,FPR1,FPR2,DUSP6,CSF1R,SLC11A1,CD86,CD36,TLR4,LRP1,LTF,NCF1C,MARCKS
GO: Biological Process	GO:2000116	regulation of cysteine-type endopeptidase activity		0.003984	0.03723	10	256	NLRP12,CLEC7A,KLF4,MEFV,NLRC4,S100A8,S100A9,SH3RF1,P2RX1,LTF
GO: Biological Process	GO:0030888	regulation of B cell proliferation		0.003985	0.03723	5	73	IL13RA1,BST1,BTK,MNDA,TLR4
GO: Biological Process	GO:0006690	icosanoid metabolic process		0.004067	0.03758	6	105	CYP1B1,NCF1,ALOX15B,TLR2,TLR4,NCF1C
GO: Biological Process	GO:0070426	positive regulation of nucleotide-binding oligomerization domain containing signaling pathway		0.004119	0.03758	2	7	SLC15A3,TLR4
GO: Biological Process	GO:0070162	adiponectin secretion		0.004119	0.03758	2	7	HCAR2,HCAR3
GO: Biological Process	GO:0070163	regulation of adiponectin secretion		0.004119	0.03758	2	7	HCAR2,HCAR3
GO: Biological Process	GO:0030913	paranodal junction assembly		0.004119	0.03758	2	7	EPB41L3,PMP22
GO: Biological Process	GO:0014005	microglia development		0.004119	0.03758	2	7	SLC7A7,TLR2
GO: Biological Process	GO:1990773	matrix metallopeptidase secretion		0.004119	0.03758	2	7	TLR2,TLR4
GO: Biological Process	GO:0048007	antigen processing and presentation, exogenous lipid antigen via MHC class Ib		0.004119	0.03758	2	7	CD1A,CD1D
GO: Biological Process	GO:0048003	antigen processing and presentation of lipid antigen via MHC class Ib		0.004119	0.03758	2	7	CD1A,CD1D
GO: Biological Process	GO:1904464	regulation of matrix metallopeptidase secretion		0.004119	0.03758	2	7	TLR2,TLR4
GO: Biological Process	GO:0034128	negative regulation of MyD88-independent toll-like receptor signaling pathway		0.004119	0.03758	2	7	CD14,TLR4
GO: Biological Process	GO:0032727	positive regulation of interferon-alpha production		0.004195	0.0382	3	23	TLR8,FLT3,TLR4
GO: Biological Process	GO:0002479	antigen processing and presentation of exogenous peptide antigen via MHC class I, TAP-dependent		0.004225	0.0383	5	74	CYBB,NCF1,NCF2,FCGR1A,CD36
GO: Biological Process	GO:1904646	cellular response to amyloid-beta		0.004225	0.0383	4	46	FPR2,CD36,TLR4,LRP1
GO: Biological Process	GO:0019884	antigen processing and presentation of exogenous antigen		0.004387	0.03969	8	179	CYBB,NCF1,NCF2,FCGR1A,IFI30,CD1A,CD1D,CD36
GO: Biological Process	GO:0002703	regulation of leukocyte mediated immunity		0.004441	0.04009	10	260	TNFSF13,CLEC7A,PTAFR,FCGR1A,BTK,LILRB4,CD1A,CD1D,TLR2,TLR4
GO: Biological Process	GO:0001508	action potential		0.004454	0.04013	7	142	KCNJ2,GNA15,PMP22,KCNE3,SLC8A1,P2RX1,CD36
GO: Biological Process	GO:0070373	negative regulation of ERK1 and ERK2 cascade		0.004475	0.04023	5	75	NLRP12,SIRPA,KLF4,DUSP6,TLR4
GO: Biological Process	GO:0002757	immune response-activating signal transduction		0.004635	0.04158	14	440	FCGR1A,FCN1,BTK,CLEC10A,MNDA,LILRB4,LILRA2,CLEC6A,FPR1,FPR2,NFAM1,CLEC4D,TLR2,TLR4
GO: Biological Process	GO:0010035	response to inorganic substance		0.004655	0.04167	19	684	CYBB,CYP1B1,HK3,NCF1,LRRK2,SIRPA,KLF4,MEFV,S100A8,S100A9,SERPINA1,AQP9,SLC8A1,CD14,CD86,CD36,ENTPD1,CST3,NCF1C
GO: Biological Process	GO:0002576	platelet degranulation		0.004668	0.0417	6	108	F13A1,CFD,SERPINA1,SERPING1,P2RX1,CD36
GO: Biological Process	GO:0050864	regulation of B cell activation		0.004689	0.0418	8	181	IL13RA1,TNFSF13,BST1,BTK,MNDA,FLT3,NFAM1,TLR4
GO: Biological Process	GO:0048143	astrocyte activation		0.004744	0.04221	3	24	FPR2,GRN,LRP1
GO: Biological Process	GO:1901699	cellular response to nitrogen compound		0.004882	0.04334	20	738	CYBB,CYP1B1,PDK4,LRRK2,PTAFR,KLF4,FZD1,GNA15,PID1,RAB31,FPR2,RAB44,AQP9,SLC8A1,P2RY2,CD36,TLR2,TLR4,LRP1,MARCKS
GO: Biological Process	GO:0032872	regulation of stress-activated MAPK cascade		0.00517	0.04571	8	184	SPI1,NCF1,CLEC7A,SIRPA,SH3RF1,TLR4,LTBR,NCF1C
GO: Biological Process	GO:0010951	negative regulation of endopeptidase activity		0.00517	0.04571	8	184	KLF4,SERPINA1,SERPING1,SH3RF1,CST3,CSTA,LRP1,LTF
GO: Biological Process	GO:0070167	regulation of biomineral tissue development		0.005288	0.04647	5	78	SGMS2,FBN2,NFE2,SLC8A1,LTF
GO: Biological Process	GO:0090303	positive regulation of wound healing		0.005306	0.04647	4	49	CLEC7A,S100A9,LGALS2,CD36
GO: Biological Process	GO:0045444	fat cell differentiation		0.005315	0.04647	9	225	JDP2,KLF4,MAFB,PID1,LGALS12,ZNF385A,CREB5,TFE3,LRP3
GO: Biological Process	GO:1900745	positive regulation of p38MAPK cascade		0.005335	0.04647	3	25	SPI1,NCF1,NCF1C
GO: Biological Process	GO:0061081	positive regulation of myeloid leukocyte cytokine production involved in immune response		0.005335	0.04647	3	25	CD36,TLR2,TLR4
GO: Biological Process	GO:0043032	positive regulation of macrophage activation		0.005335	0.04647	3	25	LRRK2,CD1D,TLR4
GO: Biological Process	GO:0048017	inositol lipid-mediated signaling		0.005339	0.04647	8	185	NCF1,PTAFR,KLF4,FLT3,FPR2,CSF1R,NCF1C,ADAP2
GO: Biological Process	GO:0010942	positive regulation of cell death		0.005344	0.04647	19	693	CYP1B1,HCAR2,LRRK2,CLEC7A,NCF2,NLRC4,S100A8,S100A9,HCAR3,ALDH1A1,MNDA,FGD2,DUSP6,GRN,CD36,TLR4,LRP1,LTBR,CTSZ
GO: Biological Process	GO:0071640	regulation of macrophage inflammatory protein 1 alpha production		0.00544	0.04692	2	8	SIRPA,MEFV
GO: Biological Process	GO:0046469	platelet activating factor metabolic process		0.00544	0.04692	2	8	LPCAT2,PLA2G7
GO: Biological Process	GO:0045658	regulation of neutrophil differentiation		0.00544	0.04692	2	8	SPI1,TRIB1
GO: Biological Process	GO:0034127	regulation of MyD88-independent toll-like receptor signaling pathway		0.00544	0.04692	2	8	CD14,TLR4
GO: Biological Process	GO:0002220	innate immune response activating cell surface receptor signaling pathway		0.005568	0.04775	6	112	FCN1,CLEC10A,LILRA2,CLEC6A,CLEC4D,TLR2
GO: Biological Process	GO:0098739	import across plasma membrane		0.005574	0.04775	7	148	SLC15A3,KCNJ2,KCNJ15,SLC8A1,P2RX1,CD36,LTF
GO: Biological Process	GO:0055067	monovalent inorganic cation homeostasis		0.005574	0.04775	7	148	PDK4,LRRK2,KCNJ2,ANPEP,GRN,SLC8A1,SLC11A1
GO: Biological Process	GO:0110149	regulation of biomineralization		0.00558	0.04775	5	79	SGMS2,FBN2,NFE2,SLC8A1,LTF
GO: Biological Process	GO:0070302	regulation of stress-activated protein kinase signaling cascade		0.005689	0.04841	8	187	SPI1,NCF1,CLEC7A,SIRPA,SH3RF1,TLR4,LTBR,NCF1C
GO: Biological Process	GO:0043123	positive regulation of I-kappaB kinase/NF-kappaB signaling		0.005689	0.04841	8	187	WLS,S100A12,SECTM1,CLEC6A,CD36,TLR4,LTBR,LTF
GO: Biological Process	GO:0048646	anatomical structure formation involved in morphogenesis		0.005701	0.04841	32	1400	CYBB,CYP1B1,EAF2,TIFAB,TNFSF13,EPB41L3,KLF4,WLS,ST14,STAB1,FZD1,FBN2,SLC24A4,NFE2,MAFB,ALDH1A1,PMP22,ANPEP,DUSP6,GRN,ZNF385A,LGALS2,TGFBI,MYOF,SLC8A1,RNASE2,CSF3R,CD36,TLR2,TNFAIP2,CTSZ,MARCKS
GO: Biological Process	GO:0035307	positive regulation of protein dephosphorylation		0.005703	0.04841	4	50	LILRA1,LILRB3,LILRA2,CD33
GO: Biological Process	GO:1903426	regulation of reactive oxygen species biosynthetic process		0.005812	0.04904	6	113	CLEC7A,SIRPA,KLF4,CD36,TLR2,TLR4
GO: Biological Process	GO:0045807	positive regulation of endocytosis		0.005812	0.04904	6	113	LRRK2,FCGR1A,RAB31,CD14,CD36,LRP1
GO: Biological Process	GO:0045582	positive regulation of T cell differentiation		0.005812	0.04904	6	113	LILRB4,LILRA1,LILRB3,LILRA2,CD1D,CD86
GO: Biological Process	GO:0032102	negative regulation of response to external stimulus		0.005843	0.04921	12	359	NLRP12,SIRPA,KLF4,MEFV,SERPING1,LILRA2,FPR2,GRN,IRAK3,LTF,PADI2,TRIB1
GO: Cellular Component	GO:0030141	secretory granule		1.075e-24	4.097e-22	55	747	CYBB,HK3,ACP3,DOK3,OSCAR,GPR84,SIGLEC5,CFP,NCF2,SIRPA,PTAFR,CLEC12A,F13A1,S100A8,S100A9,CFD,S100A12,SERPINA1,BPI,BST1,FCN1,ADGRE3,QPCT,SERPING1,PYGL,ALDH3B1,MNDA,LILRB3,LILRA3,RAB31,ANPEP,FPR1,FPR2,SIGLEC14,GRN,NFAM1,RAB44,CD93,RNASE2,SLC11A1,P2RX1,CD14,CLEC4D,CD33,CD36,TLR2,CST3,LRP1,CD68,CDA,LTF,LYZ,PADI2,CTSZ,MCEMP1
GO: Cellular Component	GO:0099503	secretory vesicle		1.324e-21	2.523e-19	57	933	CYBB,HK3,ACP3,DOK3,LRRK2,OSCAR,GPR84,SIGLEC5,CFP,NCF2,SIRPA,PTAFR,CLEC12A,F13A1,S100A8,S100A9,CFD,S100A12,SERPINA1,BPI,BST1,FCN1,ADGRE3,QPCT,SERPING1,PYGL,ALDH3B1,MNDA,LILRB3,LILRA3,RAB31,ANPEP,FPR1,FPR2,SIGLEC14,GRN,NFAM1,RAB44,CD93,RNASE2,SLC11A1,P2RX1,CD14,CLEC4D,CD33,CD36,ENTPD1,TLR2,CST3,LRP1,CD68,CDA,LTF,LYZ,PADI2,CTSZ,MCEMP1
GO: Cellular Component	GO:0070820	tertiary granule		6.758e-19	8.583e-17	24	147	CYBB,DOK3,OSCAR,GPR84,SIGLEC5,CFP,SIRPA,PTAFR,CLEC12A,ADGRE3,QPCT,LILRA3,FPR1,FPR2,SIGLEC14,CD93,SLC11A1,CLEC4D,CD33,CST3,CDA,LTF,LYZ,MCEMP1
GO: Cellular Component	GO:0030667	secretory granule membrane		9.943e-18	9.47e-16	30	287	CYBB,ACP3,DOK3,GPR84,SIGLEC5,SIRPA,PTAFR,CLEC12A,BST1,ADGRE3,ALDH3B1,LILRB3,LILRA3,RAB31,ANPEP,FPR1,FPR2,SIGLEC14,NFAM1,RAB44,CD93,SLC11A1,P2RX1,CD14,CLEC4D,CD33,CD36,TLR2,CD68,MCEMP1
GO: Cellular Component	GO:0042581	specific granule		1.646e-15	1.255e-13	21	146	CYBB,OSCAR,GPR84,CFP,CLEC12A,BPI,BST1,QPCT,ALDH3B1,LILRA3,FPR2,RAB44,CD93,P2RX1,CLEC4D,CD33,CD36,LTF,LYZ,CTSZ,MCEMP1
GO: Cellular Component	GO:0101002	ficolin-1-rich granule		9.42e-14	5.982e-12	21	178	HK3,DOK3,SIGLEC5,SIRPA,CFD,SERPINA1,FCN1,ADGRE3,QPCT,PYGL,MNDA,LILRA3,FPR1,FPR2,SIGLEC14,CD93,SLC11A1,CLEC4D,CST3,CDA,CTSZ
GO: Cellular Component	GO:0030659	cytoplasmic vesicle membrane		2.704e-13	1.472e-11	39	709	CYBB,ACP3,DOK3,LRRK2,GPR84,SIGLEC5,SIRPA,PTAFR,WLS,CLEC12A,STAB1,FCGR1A,BST1,ADGRE3,ALDH3B1,RAB32,LILRB3,LILRA3,RAB31,ANPEP,NRGN,FPR1,FPR2,SIGLEC14,MPEG1,NFAM1,RAB44,CD93,MYOF,SLC11A1,P2RX1,CD14,CLEC4D,CD33,CD36,TLR2,LRP1,CD68,MCEMP1
GO: Cellular Component	GO:0070821	tertiary granule membrane		7.277e-13	3.127e-11	14	69	CYBB,GPR84,SIGLEC5,SIRPA,PTAFR,CLEC12A,LILRA3,FPR2,SIGLEC14,CD93,SLC11A1,CLEC4D,CD33,MCEMP1
GO: Cellular Component	GO:0012506	vesicle membrane		7.386e-13	3.127e-11	39	732	CYBB,ACP3,DOK3,LRRK2,GPR84,SIGLEC5,SIRPA,PTAFR,WLS,CLEC12A,STAB1,FCGR1A,BST1,ADGRE3,ALDH3B1,RAB32,LILRB3,LILRA3,RAB31,ANPEP,NRGN,FPR1,FPR2,SIGLEC14,MPEG1,NFAM1,RAB44,CD93,MYOF,SLC11A1,P2RX1,CD14,CLEC4D,CD33,CD36,TLR2,LRP1,CD68,MCEMP1
GO: Cellular Component	GO:0035579	specific granule membrane		2.386e-11	9.09e-10	14	88	CYBB,GPR84,CLEC12A,BST1,ALDH3B1,LILRA3,FPR2,RAB44,CD93,P2RX1,CLEC4D,CD33,CD36,MCEMP1
GO: Cellular Component	GO:0009986	cell surface		3.604e-11	1.248e-09	39	831	IL13RA1,TNFSF13,OSCAR,CLEC7A,SIRPA,CLEC12A,TLR8,FZD1,FCGR1A,FCN1,ADGRE3,CD302,LILRA5,LILRB4,PMP22,LILRA1,LILRB3,FLT3,LILRA2,ANPEP,NFAM1,CD93,CD1A,CD1D,CSF1R,SLC11A1,P2RX1,CD14,CSF3R,CD86,CD33,CD36,VCAN,ENTPD1,TLR2,TLR4,LRP1,LTF,CTSZ
GO: Cellular Component	GO:0034774	secretory granule lumen		8.767e-11	2.784e-09	22	280	HK3,OSCAR,CFP,F13A1,S100A8,S100A9,CFD,S100A12,SERPINA1,BPI,FCN1,QPCT,SERPING1,PYGL,MNDA,GRN,RNASE2,CDA,LTF,LYZ,PADI2,CTSZ
GO: Cellular Component	GO:0060205	cytoplasmic vesicle lumen		1.078e-10	2.933e-09	22	283	HK3,OSCAR,CFP,F13A1,S100A8,S100A9,CFD,S100A12,SERPINA1,BPI,FCN1,QPCT,SERPING1,PYGL,MNDA,GRN,RNASE2,CDA,LTF,LYZ,PADI2,CTSZ
GO: Cellular Component	GO:0031983	vesicle lumen		1.078e-10	2.933e-09	22	283	HK3,OSCAR,CFP,F13A1,S100A8,S100A9,CFD,S100A12,SERPINA1,BPI,FCN1,QPCT,SERPING1,PYGL,MNDA,GRN,RNASE2,CDA,LTF,LYZ,PADI2,CTSZ
GO: Cellular Component	GO:0101003	ficolin-1-rich granule membrane		3.985e-10	1.012e-08	11	57	DOK3,SIGLEC5,SIRPA,ADGRE3,LILRA3,FPR1,FPR2,SIGLEC14,CD93,SLC11A1,CLEC4D
GO: Cellular Component	GO:0005764	lysosome		7.467e-09	1.673e-07	31	673	PLBD1,ACP3,NCF1,LRRK2,SIGLEC5,NCF2,SLC15A3,TLR8,BPI,IFI30,MNDA,TMEM150B,ANPEP,TCN2,FPR1,SIGLEC14,GRN,NFAM1,RAB44,CD1D,RNASE2,SLC11A1,P2RY2,VCAN,CST3,LRP1,CD68,LYZ,PADI2,CTSZ,MARCKS
GO: Cellular Component	GO:0000323	lytic vacuole		7.467e-09	1.673e-07	31	673	PLBD1,ACP3,NCF1,LRRK2,SIGLEC5,NCF2,SLC15A3,TLR8,BPI,IFI30,MNDA,TMEM150B,ANPEP,TCN2,FPR1,SIGLEC14,GRN,NFAM1,RAB44,CD1D,RNASE2,SLC11A1,P2RY2,VCAN,CST3,LRP1,CD68,LYZ,PADI2,CTSZ,MARCKS
GO: Cellular Component	GO:0031226	intrinsic component of plasma membrane		8.259e-09	1.748e-07	46	1316	CYBB,IL13RA1,SGMS2,NCF1,FXYD6,GPR84,NCF2,SIRPA,PTAFR,ST14,STAB1,MS4A4A,HCAR3,SLC24A4,FCGR1A,KCNJ2,ADGRE3,KCNJ15,LILRB4,SECTM1,PMP22,TMEM150B,LILRB3,FLT3,LILRA2,KCNE3,SLC7A7,AQP9,CD1A,CD1D,SLC8A1,CSF1R,SLC11A1,P2RX1,CD14,CSF3R,P2RY2,ASGR1,CD33,CD36,ENTPD1,TLR2,TLR4,LRP1,NCF1C,MARCKS
GO: Cellular Component	GO:0005887	integral component of plasma membrane		1.568e-08	3.143e-07	44	1251	CYBB,IL13RA1,SGMS2,NCF1,FXYD6,GPR84,NCF2,SIRPA,PTAFR,ST14,STAB1,MS4A4A,HCAR3,SLC24A4,FCGR1A,KCNJ2,ADGRE3,KCNJ15,LILRB4,SECTM1,PMP22,TMEM150B,LILRB3,FLT3,LILRA2,KCNE3,SLC7A7,AQP9,CD1A,CD1D,SLC8A1,CSF1R,SLC11A1,P2RX1,CSF3R,P2RY2,ASGR1,CD33,CD36,ENTPD1,TLR2,TLR4,LRP1,NCF1C
GO: Cellular Component	GO:0009897	external side of plasma membrane		2.744e-07	5.228e-06	21	399	IL13RA1,TNFSF13,TLR8,FCGR1A,FCN1,CD302,LILRB4,FLT3,ANPEP,CD1A,CD1D,P2RX1,CD14,CSF3R,CD86,CD33,CD36,ENTPD1,TLR2,TLR4,LRP1
GO: Cellular Component	GO:1904724	tertiary granule lumen		3.115e-06	5.652e-05	7	45	OSCAR,CFP,QPCT,CST3,CDA,LTF,LYZ
GO: Cellular Component	GO:0097478	leaflet of membrane bilayer		5.536e-06	9.17e-05	24	603	IL13RA1,TNFSF13,LRRK2,TLR8,STAC2,FCGR1A,FCN1,CD302,GNA15,LILRB4,FLT3,ANPEP,CD1A,CD1D,P2RX1,CD14,CSF3R,CD86,CD33,CD36,ENTPD1,TLR2,TLR4,LRP1
GO: Cellular Component	GO:0098552	side of membrane		5.536e-06	9.17e-05	24	603	IL13RA1,TNFSF13,LRRK2,TLR8,STAC2,FCGR1A,FCN1,CD302,GNA15,LILRB4,FLT3,ANPEP,CD1A,CD1D,P2RX1,CD14,CSF3R,CD86,CD33,CD36,ENTPD1,TLR2,TLR4,LRP1
GO: Cellular Component	GO:0035580	specific granule lumen		7.392e-06	0.0001144	7	51	OSCAR,CFP,BPI,QPCT,LTF,LYZ,CTSZ
GO: Cellular Component	GO:0042582	azurophil granule		7.805e-06	0.0001144	11	146	ACP3,BPI,MNDA,FPR1,GRN,NFAM1,RAB44,RNASE2,CD68,LYZ,PADI2
GO: Cellular Component	GO:0005766	primary lysosome		7.805e-06	0.0001144	11	146	ACP3,BPI,MNDA,FPR1,GRN,NFAM1,RAB44,RNASE2,CD68,LYZ,PADI2
GO: Cellular Component	GO:1904813	ficolin-1-rich granule lumen		8.997e-06	0.000127	10	121	HK3,CFD,SERPINA1,FCN1,QPCT,PYGL,MNDA,CST3,CDA,CTSZ
GO: Cellular Component	GO:0043020	NADPH oxidase complex		1.227e-05	0.000167	4	11	CYBB,NCF1,NCF2,NCF1C
GO: Cellular Component	GO:0062023	collagen-containing extracellular matrix		2.942e-05	0.0003865	16	339	CFP,F13A1,S100A8,S100A9,SERPINA1,FBN2,FCN1,SERPING1,NID1,PMP22,ADAMTS5,TGFBI,VCAN,ENTPD1,CST3,CTSZ
GO: Cellular Component	GO:0005794	Golgi apparatus		3.666e-05	0.0004655	41	1507	CYBB,SGMS2,ACP3,NCF1,LRRK2,GAPT,WLS,MS4A7,RTN1,TLR8,CHST13,MS4A4A,SERPINA1,PROZ,ST3GAL6,CHST15,LPCAT2,KCNJ2,RAB32,MS4A6A,SECTM1,LST1,RAB31,SH3RF1,FGD2,GRN,CBFA2T3,RAB44,TGFBI,CD14,CD33,CD36,VCAN,TLR2,TLR4,CST3,LRP1,LTBR,LYZ,NCF1C,CTSZ
GO: Cellular Component	GO:0045335	phagocytic vesicle		4.62e-05	0.0005678	10	146	CYBB,NCF1,NCF2,RAB32,RAB31,MPEG1,SLC11A1,CD36,TLR2,LTF
GO: Cellular Component	GO:0030666	endocytic vesicle membrane		4.897e-05	0.000583	10	147	CYBB,WLS,STAB1,FCGR1A,RAB32,RAB31,SLC11A1,CD36,TLR2,LRP1
GO: Cellular Component	GO:0030139	endocytic vesicle		0.000109	0.001256	14	301	CYBB,NCF1,NCF2,WLS,STAB1,FCGR1A,RAB32,RAB31,MPEG1,SLC11A1,CD36,TLR2,LRP1,LTF
GO: Cellular Component	GO:0031012	extracellular matrix		0.0001121	0.001256	17	420	CFP,TLR8,F13A1,S100A8,S100A9,SERPINA1,FBN2,FCN1,SERPING1,NID1,PMP22,ADAMTS5,TGFBI,VCAN,ENTPD1,CST3,CTSZ
GO: Cellular Component	GO:0030312	external encapsulating structure		0.0001154	0.001256	17	421	CFP,TLR8,F13A1,S100A8,S100A9,SERPINA1,FBN2,FCN1,SERPING1,NID1,PMP22,ADAMTS5,TGFBI,VCAN,ENTPD1,CST3,CTSZ
GO: Cellular Component	GO:0005775	vacuolar lumen		0.0002466	0.00261	9	146	BPI,IFI30,MNDA,TCN2,GRN,RNASE2,VCAN,LYZ,PADI2
GO: Cellular Component	GO:0035578	azurophil granule lumen		0.001115	0.01148	6	82	BPI,MNDA,GRN,RNASE2,LYZ,PADI2
GO: Cellular Component	GO:0046696	lipopolysaccharide receptor complex		0.001192	0.01195	2	4	CD14,TLR4
GO: Cellular Component	GO:0035577	azurophil granule membrane		0.001396	0.01364	5	58	ACP3,FPR1,NFAM1,RAB44,CD68
GO: Cellular Component	GO:0005767	secondary lysosome		0.002341	0.0223	3	19	NCF1,LRRK2,NCF2
GO: Cellular Component	GO:0032010	phagolysosome		0.002924	0.02667	2	6	NCF1,NCF2
GO: Cellular Component	GO:0045121	membrane raft		0.002942	0.02667	13	376	LRRK2,MS4A4A,FCGR1A,BTK,KCNE3,NFAM1,CD1A,MYOF,P2RX1,CD14,CD36,TLR2,TLR4
GO: Cellular Component	GO:0098857	membrane microdomain		0.00301	0.02667	13	377	LRRK2,MS4A4A,FCGR1A,BTK,KCNE3,NFAM1,CD1A,MYOF,P2RX1,CD14,CD36,TLR2,TLR4
GO: Cellular Component	GO:0005768	endosome		0.004091	0.03542	24	941	ACP3,LRRK2,SLC15A3,WLS,TLR8,FZD1,FCGR1A,RAB32,TMEM150B,RAB31,FGD2,TCN2,GRN,RAB44,CD1A,CD1D,SLC11A1,CD14,P2RY2,TLR4,CST3,LRP1,CD68,LTF
GO: Cellular Component	GO:0031091	platelet alpha granule		0.004328	0.03664	5	75	F13A1,CFD,SERPINA1,SERPING1,CD36
GO: Cellular Component	GO:0030670	phagocytic vesicle membrane		0.00458	0.03794	5	76	CYBB,RAB32,RAB31,SLC11A1,TLR2
Pathway	1457780	Neutrophil degranulation	BioSystems: REACTOME	3.051e-28	3.63e-25	51	448	CYBB,HK3,ACP3,DOK3,OSCAR,GPR84,SIGLEC5,CFP,SIRPA,PTAFR,CLEC12A,S100A8,S100A9,CFD,S100A12,SERPINA1,BPI,BST1,FCN1,ADGRE3,QPCT,PYGL,ALDH3B1,MNDA,LILRB3,LILRA3,RAB31,ANPEP,FPR1,FPR2,SIGLEC14,GRN,NFAM1,RAB44,CD93,RNASE2,SLC11A1,P2RX1,CD14,CLEC4D,CD33,CD36,TLR2,CST3,CD68,CDA,LTF,LYZ,PADI2,CTSZ,MCEMP1
Pathway	1269203	Innate Immune System	BioSystems: REACTOME	1.651e-22	9.822e-20	68	1087	CYBB,RASGRP4,HK3,ACP3,NCF1,DOK3,OSCAR,CLEC7A,GPR84,SIGLEC5,CFP,NCF2,SIRPA,PTAFR,CLEC12A,TLR8,MEFV,NLRC4,S100A8,S100A9,CFD,S100A12,SERPINA1,BPI,FCGR1A,BST1,FCN1,ADGRE3,BTK,QPCT,PYGL,ALDH3B1,CLEC10A,MNDA,LILRB3,LILRA3,RAB31,CLEC6A,ANPEP,FPR1,FPR2,DUSP6,SIGLEC14,GRN,NFAM1,RAB44,CD93,RNASE2,SLC11A1,P2RX1,CD14,CLEC4D,CD86,CD33,CD36,TLR2,TLR4,CST3,TREM1,CD68,IRAK3,CDA,LTF,LYZ,PADI2,CD300E,CTSZ,MCEMP1
Pathway	193147	Osteoclast differentiation	BioSystems: KEGG	2.093e-10	8.303e-08	16	119	CYBB,SPI1,NCF1,OSCAR,NCF2,SIRPA,FCGR1A,BTK,LILRA5,LILRB4,LILRA1,LILRB3,LILRA3,LILRA2,LILRA6,CSF1R
Pathway	1269201	Immunoregulatory interactions between a Lymphoid and a non-Lymphoid cell	BioSystems: REACTOME	3.061e-10	9.107e-08	16	122	OSCAR,SIGLEC5,FCGR1A,LILRA5,LILRB4,LILRA1,LILRB3,LILRA3,LILRA2,CD300LF,LILRA6,CD1A,CD1D,CD33,TREM1,CD300E
Pathway	1427857	Regulation of TLR by endogenous ligand	BioSystems: REACTOME	1.11e-08	2.642e-06	6	11	S100A8,S100A9,CD14,CD36,TLR2,TLR4
Pathway	1457777	Antimicrobial peptides	BioSystems: REACTOME	2.165e-07	4.294e-05	7	26	S100A8,S100A9,BPI,SLC11A1,TLR2,LTF,LYZ
Pathway	1269160	MyD88 deficiency (TLR2/4)	BioSystems: REACTOME	6.465e-07	9.413e-05	5	11	BTK,CD14,CD36,TLR2,TLR4
Pathway	1269158	IRAK4 deficiency (TLR2/4)	BioSystems: REACTOME	6.465e-07	9.413e-05	5	11	BTK,CD14,CD36,TLR2,TLR4
Pathway	M6856	Hematopoietic cell lineage	MSigDB C2 BIOCARTA (v7.5.1)	7.119e-07	9.413e-05	10	76	FCGR1A,FLT3,ANPEP,CD1A,CD1D,CSF1R,CD14,CSF3R,CD33,CD36
Pathway	M264	Endogenous TLR signaling	MSigDB C2 BIOCARTA (v7.5.1)	1.528e-06	0.0001818	6	22	S100A8,S100A9,CD14,VCAN,TLR2,TLR4
Pathway	83078	Hematopoietic cell lineage	BioSystems: KEGG	2.038e-06	0.0002205	10	85	FCGR1A,FLT3,ANPEP,CD1A,CD1D,CSF1R,CD14,CSF3R,CD33,CD36
Pathway	M39701	LTF danger signal response pathway	MSigDB C2 BIOCARTA (v7.5.1)	3.971e-06	0.0003687	5	15	CD14,TLR2,TLR4,TREM1,LTF
Pathway	M39581	Complement system	MSigDB C2 BIOCARTA (v7.5.1)	4.028e-06	0.0003687	9	72	CFP,F13A1,CFD,FCN1,SERPING1,GNA15,FPR1,CD93,TLR2
Pathway	1457778	Metal sequestration by antimicrobial proteins	BioSystems: REACTOME	5.305e-06	0.0004405	3	3	S100A8,S100A9,LTF
Pathway	1269196	Cross-presentation of particulate exogenous antigens (phagosomes)	BioSystems: REACTOME	5.923e-06	0.0004405	4	8	CYBB,NCF1,NCF2,CD36
Pathway	M39708	Macrophage markers	MSigDB C2 BIOCARTA (v7.5.1)	5.923e-06	0.0004405	4	8	CD14,CD86,CD68,LYZ
Pathway	1269204	Toll-Like Receptors Cascades	BioSystems: REACTOME	6.617e-06	0.0004632	12	142	TLR8,S100A8,S100A9,S100A12,BPI,BTK,DUSP6,CD14,CD36,TLR2,TLR4,IRAK3
Pathway	PW:0000234	innate immune response	Pathway Ontology	1.729e-05	0.001143	4	10	TLR8,CD14,TLR2,TLR4
Pathway	M5885	Ensemble of genes encoding ECM-associated proteins including ECM-affilaited proteins, ECM regulators and secreted factors	MSigDB C2 BIOCARTA (v7.5.1)	2.664e-05	0.001669	21	441	TNFSF13,CLEC7A,S100Z,CLEC12A,ST14,F13A1,S100A8,S100A9,S100A12,SERPINA1,FCN1,SERPING1,CLEC10A,CLEC6A,LGALS12,ADAMTS5,LGALS2,CLEC4D,CST3,CSTA,CTSZ
Pathway	1269156	Diseases of Immune System	BioSystems: REACTOME	4.947e-05	0.002732	5	24	BTK,CD14,CD36,TLR2,TLR4
Pathway	1269157	Diseases associated with the TLR signaling cascade	BioSystems: REACTOME	4.947e-05	0.002732	5	24	BTK,CD14,CD36,TLR2,TLR4
Pathway	1269195	Antigen processing-Cross presentation	BioSystems: REACTOME	5.051e-05	0.002732	9	98	CYBB,NCF1,NCF2,FCGR1A,BTK,CD14,CD36,TLR2,TLR4
Pathway	M5889	Ensemble of genes encoding extracellular matrix and extracellular matrix-associated proteins	MSigDB C2 BIOCARTA (v7.5.1)	5.305e-05	0.002745	25	609	TNFSF13,CLEC7A,S100Z,CLEC12A,ST14,F13A1,S100A8,S100A9,S100A12,SERPINA1,FBN2,FCN1,SERPING1,NID1,CLEC10A,CLEC6A,LGALS12,ADAMTS5,LGALS2,TGFBI,CLEC4D,VCAN,CST3,CSTA,CTSZ
Pathway	MAP00340_Histidine_metabolism	MAP00340 Histidine metabolism	GenMAPP	0.0001049	0.005203	4	15	HNMT,ALDH1A1,ALDH2,ALDH3B1
Pathway	1269237	MyD88:Mal cascade initiated on plasma membrane	BioSystems: REACTOME	0.0001952	0.008295	8	92	S100A12,BTK,DUSP6,CD14,CD36,TLR2,TLR4,IRAK3
Pathway	1269238	Toll Like Receptor 2 (TLR2) Cascade	BioSystems: REACTOME	0.0001952	0.008295	8	92	S100A12,BTK,DUSP6,CD14,CD36,TLR2,TLR4,IRAK3
Pathway	1269239	Toll Like Receptor TLR1:TLR2 Cascade	BioSystems: REACTOME	0.0001952	0.008295	8	92	S100A12,BTK,DUSP6,CD14,CD36,TLR2,TLR4,IRAK3
Pathway	1269240	Toll Like Receptor TLR6:TLR2 Cascade	BioSystems: REACTOME	0.0001952	0.008295	8	92	S100A12,BTK,DUSP6,CD14,CD36,TLR2,TLR4,IRAK3
Pathway	1269171	Adaptive Immune System	BioSystems: REACTOME	0.0002585	0.01051	27	754	CYBB,NCF1,OSCAR,SIGLEC5,NCF2,FCGR1A,BTK,IFI30,LILRA5,LILRB4,LILRA1,LILRB3,LILRA3,LILRA2,SH3RF1,CD300LF,LILRA6,CD1A,CD1D,CD14,CD86,CD33,CD36,TLR2,TLR4,TREM1,CD300E
Pathway	M39550	ApoE and miR-146 in inflammation and atherosclerosis	MSigDB C2 BIOCARTA (v7.5.1)	0.0002737	0.01051	3	8	SPI1,TLR2,TLR4
Pathway	1269234	Toll Like Receptor 4 (TLR4) Cascade	BioSystems: REACTOME	0.0002738	0.01051	9	122	S100A12,BPI,BTK,DUSP6,CD14,CD36,TLR2,TLR4,IRAK3
Pathway	M39718	Vitamin D receptor pathway	MSigDB C2 BIOCARTA (v7.5.1)	0.0004389	0.01632	9	130	KLF4,S100A8,S100A9,SLC37A2,ADAMTS5,SLC8A1,LRRC25,CD14,TREM1
Pathway	M39695	Microglia pathogen phagocytosis pathway	MSigDB C2 BIOCARTA (v7.5.1)	0.0005424	0.01956	5	39	CYBB,NCF1,NCF2,FCGR1A,TREM1
Pathway	M39508	TYROBP causal network in microglia	MSigDB C2 BIOCARTA (v7.5.1)	0.0005924	0.02073	6	60	IL13RA1,GAPT,NCF2,KCNE3,SLC7A7,ADAP2
Pathway	153910	Phagosome	BioSystems: KEGG	0.0007146	0.0243	9	139	CYBB,NCF1,CLEC7A,NCF2,FCGR1A,CD14,CD36,TLR2,TLR4
Pathway	1269236	Activated TLR4 signalling	BioSystems: REACTOME	0.0007424	0.02454	8	112	S100A12,BTK,DUSP6,CD14,CD36,TLR2,TLR4,IRAK3
Pathway	1269521	RHO GTPases Activate NADPH Oxidases	BioSystems: REACTOME	0.0007758	0.02495	3	11	CYBB,NCF1,NCF2
Pathway	523016	Transcriptional misregulation in cancer	BioSystems: KEGG	0.000833	0.02609	9	142	SPI1,FCGR1A,FLT3,DUSP6,TFE3,CSF1R,CD14,LMO2,CD86
Pathway	1269566	Hydroxycarboxylic acid-binding receptors	BioSystems: REACTOME	0.0008966	0.02736	2	3	HCAR2,HCAR3
Pathway	P00054	Toll receptor signaling pathway	PantherDB	0.001292	0.03767	5	47	TLR8,CD14,TLR2,TLR4,IRAK3
Pathway	M5880	Genes encoding proteins affiliated structurally or functionally to extracellular matrix proteins	MSigDB C2 BIOCARTA (v7.5.1)	0.001298	0.03767	8	122	CLEC7A,CLEC12A,FCN1,CLEC10A,CLEC6A,LGALS12,LGALS2,CLEC4D
Pathway	1269138	ROS, RNS production in phagocytes	BioSystems: REACTOME	0.001509	0.04276	4	29	CYBB,NCF1,NCF2,SLC11A1
Pathway	M42571	Burn wound healing	MSigDB C2 BIOCARTA (v7.5.1)	0.001557	0.04308	6	72	KLF4,TLR8,F13A1,S100A9,TLR2,TLR4
Pathway	1269985	Chondroitin sulfate biosynthesis	BioSystems: REACTOME	0.001647	0.04453	3	14	CHST13,CHST15,VCAN
Coexpression	M5932	HALLMARK_INFLAMMATORY_RESPONSE	MSigDB H: Hallmark Gene Sets (v7.5.1)	7.571e-07	2.877e-05	13	173	CYBB,SGMS2,PTAFR,MEFV,STAB1,KCNJ2,GNA15,FPR1,AQP9,CD14,CSF3R,P2RY2,TLR2
Coexpression	M5921	HALLMARK_COMPLEMENT	MSigDB H: Hallmark Gene Sets (v7.5.1)	3.281e-05	0.0006234	11	177	S100A9,S100A12,SERPINA1,FCN1,SERPING1,PLA2G7,DUSP6,CD36,LRP1,CDA,LTF
Coexpression	M5897	HALLMARK_IL6_JAK_STAT3_SIGNALING	MSigDB H: Hallmark Gene Sets (v7.5.1)	0.000648	0.008208	6	77	IL13RA1,CD14,CSF3R,CD36,TLR2,LTBR
Coexpression	M5907	HALLMARK_ESTROGEN_RESPONSE_LATE	MSigDB H: Hallmark Gene Sets (v7.5.1)	0.001507	0.01432	8	158	KLF4,ST14,S100A9,SERPINA1,ALDH3B1,RAB31,MYOF,LTF
Coexpression	M5946	HALLMARK_COAGULATION	MSigDB H: Hallmark Gene Sets (v7.5.1)	0.002915	0.02215	6	103	CFD,SERPINA1,PROZ,SERPING1,DUSP6,LRP1
Coexpression	M5913	HALLMARK_INTERFERON_GAMMA_RESPONSE	MSigDB H: Hallmark Gene Sets (v7.5.1)	0.005478	0.0343	8	195	FCGR1A,IFI30,SERPING1,SECTM1,FPR1,BATF2,CD86,TNFAIP2
Coexpression	M5953	HALLMARK_KRAS_SIGNALING_UP	MSigDB H: Hallmark Gene Sets (v7.5.1)	0.006319	0.0343	7	159	EPB41L3,KLF4,TLR8,F13A1,MAFB,DUSP6,TRIB1
